# Supplementary material for: Comparative temporal and dose-dependent morphological and transcriptional uterine effects elicited by tamoxifen and ethynylestradiol in immature, ovariectomized mice
Source: BMC Genomics. 2007 Jun 7;8:151. doi: 10.1186/1471-2164-8-151 (PMC1914052; doi:10.1186/1471-2164-8-151)
Supplement: Additional file 1 — Tamoxifen treated time course data. [file 1471-2164-8-151-S1.xls]

## Sheet: Sheet1
Supplemental Table 1: Tamoxifen treated time course data, full data set. Blank ratios or P1(t) values are due to lack of or inapproprate statistical data for computation. All active clones meeting the P1(t) > 0.999 and fold change > |1.5| cut-offs are designated by the cluster in which they were classified.
dbZach Clone ID	K-means Cluster	Entrez Gene Number	GenBank Accession	Gene Name	Gene Symbol	2hr ratio	4hr ratio	8hr ratio	12hr ratio	18hr ratio	24hr ratio	72hr ratio	2hr P1(t)	4hr P1(t)	8hr P1(t)	12hr P1(t)	18hr P1(t)	24hr P1(t)	72hr P1(t)
1		22349	AA466341	villin 1	Vil1	0.945574	1.01279	0.88296	0.915622	0.913102	0.749447	0.7404	-14686.5	-3790.55	-1771.97	-23303.5	-22740.8	-392.375	-64.4251
2	B	13030	AA510750	cathepsin B	Ctsb	0.695397	1.01406	0.800318	0.595817	0.676366	0.448269	0.521412	-0.938756	-3814.54	-120.35	0.991412	0.25029	0.999999	0.999919
3		15251	AA511100	hypoxia inducible factor 1, alpha subunit	Hif1a	0.839615	1.08236	0.973271	0.738409	0.778825	0.562067	0.563764	-541.158	-2151.23	-2991.4	-24.2698	-102.004	0.995005	0.994492
4		17210	AA498218	myeloid cell leukemia sequence 1	Mcl1	0.761792	1.08684	1.05617	1.07778	0.730337	0.641593	0.721202	-23.7535	-660.206	-919.062	-1945.06	-2.1363	0.991269	0.24911
5	A	66256	AA498292	signal sequence receptor, beta	Ssr2	1.12563	1.00287	1.21963	1.68346	2.13403	2.64427	1.70245	-860.192	-1185.14	-487.6	-4.61407	0.938806	0.999168	-3.5983
6		14073	AA498162	fatty acid amide hydrolase	Faah	0.968525	1.14507	0.974197	0.917599	1.16929	0.918891	0.934368	-1043.56	-136.613	-1088.52	-481.239	-69.9877	-495.189	-672.344
7		15945	AA510124	chemokine (C-X-C motif) ligand 10	Cxcl10	1.08808	1.10601	1.09281	1.06615	1.19996	1.00843	1.24372	-459.878	-312.073	-417.372	-683.042	-20.1056	-1174.02	-3.76589
8		17191	AA510881	methyl-CpG binding domain protein 2	Mbd2	0.977591	1.06297	0.925194	1.01368	0.802358	0.922173	0.957333	-1142.35	-365.088	-309.894	-1169.72	-48.2142	-743.26	-415.945
9		21413	AA518455	transcription factor 4	Tcf4	0.905606	1.04682	0.959008	0.858113	0.827101	0.618466	0.789676	-286.754	-427.392	-435.076	-145.151	-78.673	0.9512	-31.1343
10		17750	AA521728	metallothionein 2	Mt2	0.999327	0.999882	1.00075	0.99988	1.00068	0.999915	1.00035	-476.807	-476.841	-476.798	-476.841	-476.806	-476.842	-476.832
11		78330	AA521758	RIKEN cDNA 1500032D16 gene	1500032D16Rik	0.883701	1.20758	0.952589	0.848131	0.859297	0.84166	0.961549	-277.474	-138.404	-438.153	-184.31	-212.411	-168.779	-451.241
12	A	15979	AA541842	interferon gamma receptor 1	Ifngr1	1.0796	1.15427	1.26353	2.09943	1.42341	1.53309	0.968951	-374.199	-206.488	-55.4805	0.999785	-4.13729	0.119522	-457.534
13		68011	AA530032	small nuclear ribonucleoprotein polypeptide G	Snrpg	0.991108	1.08366	0.964233	0.8742	0.761779	0.748773	0.888536	-472.529	-231.88	-410.221	-67.4787	0.504507	0.76046	-103.547
14		17220	AA544948	minichromosome maintenance deficient 7 (S. cerevisiae)	Mcm7	0.938628	1.05845	0.996598	0.843669	0.771176	0.717964	0.947293	-301.846	-329.805	-476.204	-21.6941	0.232883	0.96483	-340.998
15	D	20823	AA544321	Sjogren syndrome antigen B	Ssb	0.888155	0.934156	0.707637	0.515617	0.771906	0.310754	0.486011	-347.73	-429.429	-37.7319	0.814528	-110.829	0.999991	0.940813
16		15388	AA545633	heterogeneous nuclear ribonucleoprotein L	Hnrpl	0.976335	0.930631	1.01543	1.75266	0.967843	1.32799	0.750534	-468.845	-409.666	-473.556	0.718973	-462.061	-50.8123	-48.3429
17		20375	AA543251	SFFV proviral integration 1	Sfpi1	0.960457	0.920415	1.09745	1.38618	1.05169	1.17082	0.848856	-378.885	-183.905	-145.017	0.991198	-333.511	-18.2058	-14.2226
18		100563	AA546085	expressed sequence AF013969	AF013969	0.854135	1.10759	0.943159	0.957286	0.861644	0.710449	0.757326	-63.5634	-199.425	-154.124	-405.454	-78.2821	0.821131	-0.778189
19		19184	AA546216	protease (prosome, macropain) 26S subunit, ATPase 5	Psmc5	0.829453	1.03699	1.02052	1.00805	0.793263	0.733554	1.03943	-1.44297	-170.451	-194.276	-204.342	0.662207	0.992447	-166.172
20		21928	AA537672	tumor necrosis factor, alpha-induced protein 2	Tnfaip2	1.17899	1.14317	1.04559	0.966272	0.54503	1.11985	1.26186	-117.785	-142.223	-197.849	-199.842	0.20387	-157.965	-68.4326
21		72179	AA537117	F-box and leucine-rich repeat protein 2	Fbxl2	1.02941	1.07682	1.07834	1.09305	0.967809	0.94971	1.02764	-177.034	-77.7227	-74.9171	-51.0327	-169.802	-127.611	-180.171
22		18667	NM_008829	progesterone receptor	Pgr	0.895677	0.999113	1.06876	1.04488	0.9309	0.765047	0.904986	-60.7051	-206.24	-131.007	-169.011	-121.971	0.571206	-75.1741
23		59050	AA638670	RIKEN cDNA 5730427N09 gene	5730427N09Rik	1.00004	1.01649	0.991747	0.999897	1.00001	1.00079	1.00003	-206.257	-188.043	-201.408	-206.256	-206.257	-206.212	-206.257
24		19124	AA672430	protein C receptor, endothelial	Procr	0.925953	1.06709	1.21494	1.18222	0.934436	0.739182	0.857934	-167.011	-177.423	-55.3193	-77.3794	-175.026	-9.43624	-90.4305
25	B	21408	AA616580	zinc finger protein 354A	Zfp354a	0.808404	1.06067	0.953392	0.587794	0.837842	0.611886	0.68584	-8.48768	-159.33	-174.029	0.999794	-22.1831	0.999122	0.947894
26		53357	AA592727	phospholipase A2, group VI	Pla2g6	0.949185	1.06048	0.970073	0.98701	1.02982	0.838091	1.03604	-128.98	-113.948	-175.654	-200.193	-177.48	-0.839084	-165.885
27		22339	AA793036	vascular endothelial growth factor A	Vegfa	1.00072	1.10858	1.10695	1.28794	1.11347	1.11689	1.29564	-206.226	-10.7986	-11.7182	0.999399	-8.38599	-6.96865	0.999608
28		12802	AA796154	cannabinoid receptor 2 (macrophage)	Cnr2	1.00486	1.06847	1.04581	1.13805	1.09914	0.880907	0.862258	-201.778	-107.806	-152.902	-18.9862	-56.134	-20.7492	-9.19717
29	D	14716	AA619097			0.408139	1.0197	0.602868	0.890423	0.285065	0.587575	0.377951	0.860187	-205.369	-13.2935	-177.154	0.999023	-10.0615	0.950404
30		18458	AA615571	poly A binding protein, cytoplasmic 1	Pabpc1	0.952214	0.995132	1.03317	1.0377	1.18969	1.03786	1.50209	-159.719	-205.73	-184.035	-178.151	-9.75567	-177.938	0.998981
31		19223	AA616188	prostaglandin I2 (prostacyclin) synthase	Ptgis	0.887743	0.978453	1.0175	0.85294	0.564014	0.702281	0.830164	-108.327	-201.79	-203.413	-66.2491	0.996058	-0.448306	-44.1694
32		14688	AA647753	guanine nucleotide binding protein, beta 1	Gnb1	1.02138	1.02678	1.02686	1.07495	1.01255	1.02756	0.996928	-170.16	-152.887	-152.624	-24.0662	-192.869	-150.275	-205.416
33		18674	AA869051	solute carrier family 25 (mitochondrial carrier, phosphate carrier), member 3	Slc25a3	0.931913	1.04139	1.02295	1.03087	1.01589	0.840221	0.803916	-87.9463	-154.95	-188.512	-175.543	-197.479	-1.04929	0.768086
34		15251	AA870338	hypoxia inducible factor 1, alpha subunit	Hif1a	0.96065	1.05978	1.05023	1.13132	1.09833	1.00123	0.837065	-125.982	-74.5305	-99.3598	-2.2426	-15.6574	-206.16	0.910799
35		22352	AA870527	vimentin	Vim	1.00007	1.00032	0.992792	1.00017	0.975431	0.964764	0.995357	-206.257	-206.254	-204.834	-206.256	-190.077	-174.101	-205.667
36		27354	AA674908	nibrin	Nbn	1.00113	1.16578	1.07333	0.784984	1.12548	0.488662	0.940446	-206.253	-138.817	-190.404	-82.4752	-165.136	0.745532	-194.198
37		67268	AA636829	RIKEN cDNA 2900073G15 gene	2900073G15Rik	0.903445	0.972217	1.05823	1.21667	0.996825	0.980323	1.16967	-28.402	-175.901	-109.347	0.650918	-205.837	-190.521	-1.70982
38		78142	AA637702			0.935587	1.15635	1.08166	1.25399	1.08589	1.16678	1.04121	-122.033	-18.6811	-99.8103	-0.0919373	-92.819	-13.8989	-169.767
39		14923	AA929137	guanylate kinase 1	Guk1	1.04014	0.981891	1.00575	0.955548	1.28592	0.909322	0.945495	-167.297	-197.117	-205.338	-156.054	0.803796	-62.6187	-135.221
40		19166	AA762631	proteasome (prosome, macropain) subunit, alpha type 2	Psma2	1.05171	1.00999	1.09241	1.16206	1.08642	1.10815	1.06365	-126.635	-202.336	-47.6684	-3.2171	-56.5984	-29.119	-99.7495
41		15569	AA636307	ELAV (embryonic lethal, abnormal vision, Drosophila)-like 2 (Hu antigen B)	Elavl2	0.903977	0.956034	1.04713	1.18255	0.935453	0.901335	1.15339	-67.8268	-164.621	-162.814	-10.5526	-125.953	-63.6406	-23.4409
42		15395	AA636231	homeo box A10	Hoxa10	1.01928	1.1125	1.07849	1.28026	0.873057	1.01997	1.07485	-199.845	-38.3131	-61.7996	-1.07344	-44.2324	-199.386	-64.4956
43		110198	AA636461	aldo-keto reductase family 7, member A5 (aflatoxin aldehyde reductase)	Akr7a5	0.984402	1.01591	1.07553	1.12203	0.891987	0.879563	0.993209	-95.242	-95.1974	-29.0206	-4.54245	-4.76235	-1.92731	-99.9641
44		54152	AA681606	dynein, axonemal, light chain 4	Dnalc4	0.979674	1.05753	1.0268	1.05258	1.03695	0.936372	0.983764	-81.8656	-21.9668	-71.3152	-27.9482	-52.6522	-12.4222	-88.3888
45			AA656606			1.03135	0.973851	0.893982	0.982022	0.714005	0.759541	0.764348	-94.049	-95.8511	-39.7086	-98.5983	0.901918	0.257366	0.0968461
46		14828	AA693136	heat shock 70kD protein 5 (glucose-regulated protein)	Hspa5	0.939723	1.04777	0.912753	0.855205	1.11841	0.886426	1.27213	-49.6413	-67.543	-22.2833	-0.820312	-10.5808	-7.3622	0.976179
47			AA693054			1.00574	1.12913	0.965408	0.880509	0.742544	0.64822	0.881925	-100.889	-41.6679	-93.7136	-38.2623	0.0590208	0.984271	-39.1901
48		14422	AA823657	UDP-N-acetyl-alpha-D-galactosamine:(N-acetylneuraminyl)-galactosyl-N-acetylglucosaminylpolypeptide-beta-1, 4-N-acetylgalactosaminyltransferase	Galgt2	0.970476	1.16569	1.13707	1.10706	0.959028	0.88282	1.02269	-86.5607	-1.70275	-6.38869	-17.8058	-74.7857	-7.52825	-92.6581
49		20813	AA691161	signal recognition particle 14	Srp14	0.962001	0.943456	0.979725	0.905194	1.08202	0.826433	0.74816	-84.1064	-66.8808	-96.0087	-30.7098	-47.6362	-0.968914	0.968201
50		12323	AA691743	calcium/calmodulin-dependent protein kinase II, beta	Camk2b	0.937147	1.01492	0.996337	1.11836	1.01146	0.95757	0.852937	-53.784	-97.7836	-100.884	-16.0943	-99.117	-76.127	-2.26396
51	A	233575	AA759453		Frag1	1.28532	1.04582	1.33103	4.44077	1.60628	3.066	1.37669	-10.2374	-93.7381	-5.12468	1	0.891825	1	-2.23782
52	A	57312	AA733327	mitochondrial ribosomal protein S31	Mrps31	1.00635	1.05228	1.14491	1.85184	1.49739	1.71436	0.851892	-100.902	-87.2022	-36.3299	0.999916	0.937827	0.999052	-24.2835
53	B	66043	AA755526	ATP synthase, H+ transporting, mitochondrial F1 complex, delta subunit	Atp5d	0.849181	0.867177	0.878687	0.819299	0.692839	0.787164	0.562092	-8.93771	-15.912	-21.9241	-2.54888	0.992077	0.0336766	0.999998
54			AA645035			0.831933	0.989432	0.885506	0.869652	1.01283	0.735636	0.991157	-1.19702	-99.641	-16.204	-9.10289	-99.0103	0.988699	-100.075
55		22401	AA710789	wild-type p53-induced gene 1	Wig1	0.938494	1.08582	1.00232	0.876451	1.32066	0.717025	0.594292	-86.0456	-77.1397	-101.069	-50.8295	-5.00962	-1.01878	0.976783
56			AA712092			1.03192	1.01358	0.922292	0.808497	0.702159	0.670078	0.996099	-95.7351	-100.081	-70.6404	-9.11968	0.681894	0.916221	-101.006
57	A	78891	AA726689	SCY1-like 1 (S. cerevisiae)	Scyl1	1.06684	1.10358	1.18497	1.5904	1.49352	1.63151	1.3705	-53.9918	-24.0909	-1.12636	0.999999	0.999974	1	0.997923
58		21917	AA734516	thymopoietin	Tmpo	1.067	1.09835	1.04519	1.34953	1.29653	1.43577	0.858523	-42.0689	-16.5646	-67.0118	0.999723	0.996865	0.999993	-0.362442
59		14998	AA717747	histocompatibility 2, class II, locus DMa	H2-DMa	0.927846	1.05201	1.06312	1.13918	0.959948	1.12624	0.840538	-38.624	-64.7353	-52.95	-5.71515	-75.5938	-9.3	-0.0491409
60		66144	AA636882	ATPase, H+ transporting, V1 subunit F	Atp6v1f	0.968066	1.18982	1.06894	1.31377	1.11114	0.960375	0.973301	-85.1	-0.347618	-49.3043	0.989682	-17.3175	-77.4283	-89.6713
61		13798	AA711901	engrailed 1	En1	0.965732	1.06314	1.12296	1.34415	1.14929	1.11048	0.714672	-90.0584	-70.9286	-28.9837	0.881947	-16.9559	-36.3035	0.97509
62		11770	AA712099	fatty acid binding protein 4, adipocyte	Fabp4	0.969252	1.06521	1.05994	0.874481	0.992362	0.896527	1.48304	-97.2027	-86.1412	-88.2387	-49.561	-100.852	-62.861	0.490347
63			AA739325			0.983378	1.08321	1.10673	1.36282	1.29952	1.30782	1.16219	-99.0256	-63.5167	-48.0522	0.711857	-0.259715	-0.041609	-20.2057
64	A	20184	AA739003	retinoid X receptor interacting protein 110	Rxrip110	1.07143	1.13606	1.08055	1.5063	1.11638	1.5512	1.23707	-38.2048	-3.71096	-29.8023	0.999999	-8.82394	1	0.943167
65	A	22190	AA880165	ubiquitin C	Ubc	1.16291	1.03027	1.07302	1.47706	1.2752	1.4276	1.56628	-2.71886	-87.5947	-45.9099	0.999976	0.947021	0.999856	0.999999
66		16188	AA797533	interleukin 3 receptor, alpha chain	Il3ra	0.867625	1.10031	1.31696	1.3982	1.2774	1.01816	0.932746	-41.5948	-67.3259	-3.68338	-0.261372	-7.54718	-99.6327	-81.4087
67		67952	AA880004	translocase of outer mitochondrial membrane 20 homolog (yeast)	Tomm20	0.975304	1.06948	1.02192	1.07888	1.29063	1.10233	1.19109	-94.1596	-60.8522	-95.8334	-52.9567	0.77667	-35.157	-3.3971
68		19752	AA790398	ribonuclease, RNase A family, 1 (pancreatic)	Rnase1	0.934645	0.971538	1.05833	0.921633	0.872847	0.667605	0.958875	-62.6894	-92.5775	-72.1577	-50.5296	-15.2713	0.999324	-83.9615
69		18575	AA856411	phosphodiesterase 1C	Pde1c	0.999809	1.00062	1.00104	0.997973	0.998947	1	0.999709	-101.091	-101.087	-101.079	-101.045	-101.079	-101.091	-101.09
70	A	16477	AA759387	Jun-B oncogene	Junb	1.08342	1.00962	1.29982	2.07199	1.10554	0.99773	1.13517	-69.3665	-100.544	-1.71909	0.999998	-56.161	-101.06	-39.7967
71		14148	AA881439	ferredoxin 1	Fdx1	1.00004	1.00078	0.999881	0.999897	1.00001	1.00079	1.00003	-101.091	-101.07	-101.09	-101.091	-101.091	-101.07	-101.091
72		75705	AA867136	eukaryotic translation initiation factor 4B	Eif4b	1.06877	1.08917	0.927804	0.893361	0.700786	0.817516	1.09536	-86.6124	-78.3847	-83.0943	-65.0067	-1.0314	-25.3105	-75.7165
73		12043	AA867214	B-cell leukemia/lymphoma 2	Bcl2	0.93766	1.01796	1.22425	1.4819	0.968246	1.05225	0.816628	-83.9054	-99.6549	-16.8964	0.700146	-96.4514	-89.9415	-16.8247
74	B	12568	AA881868	cyclin-dependent kinase 5	Cdk5	0.918996	0.872749	0.935112	0.734338	0.682109	0.642188	0.780302	-41.404	-10.3625	-57.3549	0.989285	0.99966	0.99998	0.835462
75		71819	AA798124	kinesin family member 23	Kif23	1.00361	1.10865	1.09956	1.00534	0.998936	0.824985	1.07495	-101.004	-50.3237	-55.9328	-100.9	-101.083	-9.39624	-71.5882
76		110119	AA915049	mannose phosphate isomerase 1	Mpi1	0.998336	1.03126	1.01315	0.934026	0.965087	0.969253	0.999855	-101.059	-90.9145	-99.1733	-60.2969	-87.7732	-90.6354	-101.091
77		12579	AA914666	cyclin-dependent kinase inhibitor 2B (p15, inhibits CDK4)	Cdkn2b	0.855069	1.0104	1.05223	0.825254	0.670005	0.729003	0.755752	-29.9628	-100.542	-88.641	-16.4641	0.866738	-0.225392	-1.89903
78	A	228836	AA874407	discs, large homolog-associated protein 4 (Drosophila)	Dlgap4	0.97673	1.02409	1.09178	1.59398	1.35159	1.76603	0.996142	-97.2776	-97.1954	-59.5623	0.997923	0.508817	0.99994	-100.986
79		232341	AA915729	protein kinase, lysine deficient 1	Prkwnk1	0.917655	1.03109	1.02526	0.983267	1.00839	0.858667	0.819716	-64.0795	-95.3571	-97.2469	-99.312	-100.652	-24.7278	-9.38992
80		74255	AA939752	smu-1 suppressor of mec-8 and unc-52 homolog (C. elegans)	Smu1	1.04223	1.05827	1.13287	1.32313	1.03894	1.21643	1.00959	-66.2474	-46.0489	-2.16403	0.999777	-70.4658	0.94758	-98.8236
81		234734	AI154346	alanyl-tRNA synthetase	Aars	1.00798	1.04568	0.982775	1.13909	1.40602	1.19227	1.0971	-99.9097	-69.9845	-95.5809	-4.7747	0.999912	0.261102	-21.4796
82	A	19217	AA958901	prostaglandin E receptor 2 (subtype EP2)	Ptger2	1.01242	1.10123	1.20454	1.68951	1.32822	1.55537	0.930109	-99.8155	-47.1533	-6.22163	0.999951	0.636715	0.998882	-65.5301
83		19293	AA980158	parvalbumin	Pvalb	0.907824	1.05452	1.06214	1.02528	0.994519	0.804227	0.820408	-10.2569	-49.9904	-40.9225	-86.3524	-100.319	0.988545	0.958646
84		14705	AA980499	Bernardinelli-Seip congenital lipodystrophy 2 homolog (human)	Bscl2	0.915064	1.0168	1.08969	1.09695	1.06044	0.901272	0.891022	-19.4866	-95.2231	-21.5929	-16.9426	-48.6809	-10.6907	-6.32878
85		68003	AI049437			1.00014	1.0011	1	1.00061	1.02637	1.00005	0.99954	-101.091	-101.072	-101.091	-101.085	-90.8994	-101.091	-101.088
86		15401	AI006119	homeo box A4	Hoxa4	0.925154	1.04247	0.915469	0.970068	0.790988	0.901338	1.25421	-78.1856	-93.9042	-72.6327	-97.1853	-10.5082	-64.0687	-12.2068
87		16780	AI019837	laminin, beta 3	Lamb3	0.952807	1.03456	1.03836	0.799519	1.33011	0.50327	0.966119	-96.6985	-98.8956	-98.4031	-39.7387	-22.4797	0.922547	-98.8324
88		19222	AI019668	prostaglandin I receptor (IP)	Ptgir	1.02473	1.06605	1.10138	1.29089	1.19312	1.40233	1.17278	-89.8649	-45.6489	-16.9783	0.992993	0.457295	0.999944	-0.281524
89		16590	AI020663	kit oncogene	Kit	0.940534	1.02408	1.00894	0.919921	0.932799	0.979724	0.998475	-44.1538	-89.0674	-99.3116	-22.1647	-34.9592	-92.0263	-101.038
90		12315	AI020695	calmodulin 3	Calm3	1.00277	0.969361	1.04598	1.17738	0.962992	0.834939	1.05124	-101.059	-97.1396	-48.9805	-34.5227	-95.344	-27.3825	-48.0235
91		18755	AI120868	protein kinase C, eta	Prkch	0.895336	0.983337	0.977122	0.843002	1.13466	0.741629	0.684851	-18.235	-51.9438	-50.7867	-4.02028	-13.1738	0.914912	0.995724
92	A	14425	AI180761	UDP-N-acetyl-alpha-D-galactosamine:polypeptide N-acetylgalactosaminyltransferase 3	Galnt3	1.08748	1.06593	1.11187	1.49636	1.30904	1.59752	1.46229	-23.63	-33.1802	-14.602	0.999835	0.940468	0.999991	0.999536
93		66711	AI180905	Shwachman-Bodian-Diamond syndrome homolog (human)	Sbds	1.02454	1.02953	1.14681	1.16098	0.906165	0.907237	1.4453	-48.6886	-46.8009	-2.97154	-1.535	-12.3625	-12.7991	0.999927
94		54725	AI036494	immunoglobulin superfamily, member 4A	Igsf4a	0.997004	1.05708	1.03787	1.01043	0.968749	0.898648	1.00044	-53.1359	-23.3021	-36.679	-51.7304	-40.5554	-2.2719	-53.2632
95	B	12750	AI120656	CDC like kinase 4	Clk4	0.862396	0.905915	1.0759	0.901241	0.979169	0.637084	1.71579	-4.66855	-18.1326	-29.4081	-16.1672	-50.6873	0.99997	0.999999
96		11605	AA832920	galactosidase, alpha	Gla	1.11801	1.05972	1.08997	0.923598	0.879543	0.859243	1.05507	-7.72887	-31.4853	-16.8376	-19.958	-4.02026	-1.12035	-33.9737
97		268977	AA833086	latent transforming growth factor beta binding protein 1	Ltbp1	0.7289	1.04927	0.997149	0.813426	1.00224	0.655298	0.785341	0.724515	-46.0784	-53.2387	-3.68182	-53.2492	0.989455	-1.05266
98		14313	AA839542	follistatin	Fst	0.799749	1.15559	1.07162	0.846656	1.24938	0.883155	1.12751	-35.1069	-41.6187	-50.3326	-38.4286	-35.1819	-44.3863	-44.9316
99		56697	AI286847	A kinase (PRKA) anchor protein 10	Akap10	0.923958	1.12834	1.08273	0.964057	1.00266	0.88978	0.882612	-29.2672	-13.3253	-29.092	-46.8075	-53.2295	-14.5667	-12.1085
100	B	18749	AI159395	protein kinase, cAMP dependent, catalytic, beta	Prkacb	0.828087	1.03812	1.02691	0.917776	0.892781	0.61892	0.667536	0.300047	-43.7338	-48.219	-19.1004	-8.91284	0.999999	0.999974
101		15109	AI154681	histidine ammonia lyase	Hal	1.01915	1.00355	1.14602	1.31786	1.06833	1.24602	1.09866	-52.1216	-53.2256	-17.6603	0.0218194	-40.9687	-2.81547	-31.3617
102	A	378702	AI529008	small EDRK-rich factor 2	Serf2	1.11877	1.08134	1.15803	1.1011	1.0633	1.12148	1.64712	-18.1901	-31.5079	-8.51751	-24.0919	-38.5071	-17.3672	0.999949
103	A	217737	AA833239	AHA1, activator of heat shock 90kDa protein ATPase homolog 1 (yeast)	Ahsa1	0.970322	1.07244	1.06975	1.86236	1.36393	1.66038	0.903444	-48.763	-33.1932	-34.3148	1	0.966959	0.999988	-19.7848
104		13424	AA833263	dynein, cytoplasmic, heavy chain 1	Dnchc1	0.91175	1.09455	1.03348	0.993393	0.935578	0.818072	1.00163	-7.14389	-7.81184	-41.1472	-52.7094	-18.7465	0.971869	-53.2324
105		69019	AA833338	RIKEN cDNA 1810004F21 gene	1810004F21Rik	1.03542	1.01255	1.09391	1.18644	1.3567	1.31354	1.33319	-45.4516	-52.1897	-18.7902	-0.79039	0.994145	0.974016	0.98683
106		101568	AI152017	vaccinia related kinase 3	Vrk3	0.925953	1.02262	0.878534	0.686396	0.820234	0.60219	1.51499	-42.8465	-52.2912	-28.8566	0.397427	-12.8124	0.969179	0.741657
107		12912	AI158037	cAMP responsive element binding protein 1	Creb1	0.952053	1.01365	1.30549	0.997273	0.977186	0.991688	0.739281	-50.2938	-53.0333	-10.1038	-53.2565	-52.595	-53.1777	-6.62783
108		12483	AI159351	CD22 antigen	Cd22
109	A	11911	AI152301	activating transcription factor 4	Atf4	1.05782	1.06516	1.66941	2.96463	1.29117	1.7989	1.07324	-49.2427	-48.2448	0.7708	0.999998	-10.7843	0.944062	-47.0505
110	C	11486	AI152550	adenosine deaminase	Ada	1.20604	1.13285	1.25236	1.39618	1.35673	1.2065	3.88022	-25.8017	-38.5538	-18.7865	-5.3396	-7.86571	-25.7273	1
111	C	12638	AI156185	cystic fibrosis transmembrane conductance regulator homolog	Cftr	0.956792	1.0759	1.12675	1.22557	1.50214	1.1859	4.33053	-48.2608	-40.6667	-26.0981	-6.75439	0.93638	-12.5262	1
112	A	15374	AI573524	hematological and neurological expressed sequence 1	Hn1	1.24156	1.21844	1.30954	1.72316	1.47482	1.80876	2.8668	-5.45628	-8.03744	-1.20202	0.998448	0.878415	0.99962	1
113	B	16601	AI153855	basic transcription element binding protein 1	Bteb1	0.761442	1.15717	1.25899	0.757691	0.550738	0.65566	0.616693	-1.39775	-19.9208	-4.53447	-1.16051	0.999477	0.934461	0.987494
114		17105	AI157812	lysozyme	Lyzs	0.62757	0.644269	2.11072	0.743419	0.904454	0.374113	1.27293	-4.08291	-5.48974	0.787212	-19.0043	-47.2541	0.991082	-26.8405
115		18260	AI154892	occludin	Ocln	0.861499	1.02964	0.971291	0.989165	1.01374	0.846657	1.24074	0.410171	-43.563	-43.6125	-51.7922	-50.974	0.773387	0.987957
116	A	53599	AI155272	CD164 antigen	Cd164	1.1726	1.22545	1.19936	1.44837	1.26607	1.46965	2.24592	-14.24	-6.15833	-9.54906	0.862835	-2.7352	0.908252	1
117			AA981395			0.908088	1.03231	1.03579	1.02203	0.785115	0.72416	0.665223	-24.7642	-48.9645	-48.0568	-51.1987	0.214224	0.947798	0.99769
118		320873	AA982462	RIKEN cDNA A830016G23 gene	A830016G23Rik	0.829575	1.26891	1.1689	0.748282	1.13243	0.575956	0.69362	-28.501	-19.3719	-34.3908	-11.9407	-40.3154	0.512561	-4.83844
119		11964	AI195304	ATPase, H+ transporting, V1 subunit A, isoform 1	Atp6v1a1	0.812209	1.01211	1.0964	0.867474	0.937778	0.694551	1.44724	0.0190881	-52.4525	-21.9291	-6.41927	-34.4746	0.99799	0.998386
120		59027	AI227311	pre-B-cell colony-enhancing factor 1	Pbef1	0.968698	1.05067	1.03478	0.981049	0.71879	1.00322	1.42059	-50.6796	-47.2393	-50.2885	-52.3144	0.458892	-53.2388	0.678616
121		13013	AI037715	cystatin 9	Cst9	0.71201	1.02882	1.12083	0.847457	1.03969	0.855886	1.01046	-7.29286	-52.5185	-42.4526	-33.0981	-51.8721	-34.9641	-53.1651
122		22024	AI046576	cysteine-rich secretory protein 2	Crisp2	0.970878	1.30498	1.3106	1.05345	0.83937	0.669244	1.17237	-52.4761	-16.1619	-15.5517	-50.8536	-31.669	-3.37344	-34.6681
123	C	20877	AI048384	aurora kinase B	Aurkb	1.33593	1.20364	1.29598	1.24477	2.88228	2.1281	3.9622	-26.1945	-39.7577	-30.1286	-35.4421	0.970954	0.214356	0.999344
124		102462	AI173034	RIKEN cDNA 1190002L16 gene	1190002L16Rik	0.98439	1.18042	1.14211	1.02953	1.09722	0.841812	0.765028	-51.5309	-1.0286	-5.14086	-47.5686	-17.1335	-0.609308	0.971207
125		14260	AI173036	formin	Fmn	0.992971	1.14409	1.05833	0.963715	1.31779	1.00692	1.07378	-53.1195	-19.8222	-44.6096	-49.3918	-0.322636	-53.126	-40.2933
126			AI037693			0.953797	0.978412	1.12879	1.00746	1.21726	0.7549	1.03228	-42.2651	-50.6985	-11.9203	-52.9611	-0.554892	0.928128	-47.9755
127		20671	AI048425	SRY-box containing gene 17	Sox17	0.979883	0.890203	1.11847	1.27479	1.04865	0.79459	0.936185	-52.9136	-42.8933	-43.5777	-20.9287	-51.3699	-26.2473	-49.6745
128	B	11640	AI047078	A kinase (PRKA) anchor protein 1	Akap1	0.884964	1.07709	1.00927	0.959376	0.755086	0.621312	0.511761	-24.2076	-39.7233	-53.0242	-48.5937	-0.318524	0.993763	0.999982
129	B	54137	AI047576	proacrosin binding protein	Acrbp	0.777799	0.965925	0.884107	0.65574	0.795238	0.531125	0.660681	-1.39322	-49.8549	-23.326	0.974846	-2.90259	0.999959	0.968641
130	B	15234	AI225823	hepatocyte growth factor	Hgf	0.815378	1.01744	0.561068	0.322181	0.935173	0.445555	0.501368	-20.3106	-52.8936	0.90796	0.999998	-47.9438	0.998965	0.989244
131		14211	AI255214	SMC2 structural maintenance of chromosomes 2-like 1 (yeast)	Smc2l1	1.14749	0.955371	1.12955	1.15804	1.94394	1.70485	1.84971	-37.3218	-51.2086	-40.2882	-35.5519	0.934959	0.463667	0.851925
132		11609	AI316812	angiotensin II receptor, type 2	Agtr2	1.06032	0.947178	1.39437	0.830311	1.26684	1.15081	1.59305	-50.886	-51.2157	-12.514	-33.7071	-25.4793	-40.9912	-2.90852
133	B	13039	AA174215	cathepsin L	Ctsl	0.854856	1.0783	1.14976	0.825761	0.880723	0.500926	1.42991	-16.3651	-40.4256	-20.8805	-9.19308	-24.4869	0.999976	0.715199
134		58810	AI605721	aldo-keto reductase family 1, member A4 (aldehyde reductase)	Akr1a4	1.03977	1.05916	1.09113	0.985192	0.92874	0.807119	1.36883	-45.3085	-37.5244	-23.9017	-52.0164	-29.8978	0.225064	0.98376
135		20090	W12819	ribosomal protein S29	Rps29	0.999514	0.999669	0.999998	0.999861	1.00064	0.99976	1.00012	-53.2651	-53.2656	-53.266	-53.2659	-53.2644	-53.2658	-53.2659
136	B	74617	W10703	serine carboxypeptidase 1	Scpep1	0.997947	0.996257	1.12205	0.793497	0.935864	0.513565	1.15134	-53.2553	-53.2304	-28.5623	-4.27427	-43.2707	0.999937	-21.0203
137		11544	W10726	ADP-ribosylarginine hydrolase	Adprh	0.984919	1.10747	1.06271	1.17877	1.13135	0.774927	1.02111	-50.9289	-7.25018	-26.1588	0.411951	-2.68588	0.995421	-48.94
138		16322	W10710	inhibin alpha	Inha	1.0468	1.02866	1.32295	1.20146	0.937018	0.807735	1.1731	-47.5138	-50.9893	-0.249695	-8.69587	-42.2933	-4.48149	-13.5197
139			W12178			0.854775	1.08009	1.15895	1.04377	1.11931	0.954712	1.00573	0.269074	-16.3634	-0.14564	-36.8486	-4.15367	-34.6229	-52.9158
140		12581	W12208	cyclin-dependent kinase inhibitor 2D (p19, inhibits CDK4)	Cdkn2d	1.29356	1.11094	1.18603	1.01725	1.40266	1.15409	1.5617	-9.36858	-39.7021	-24.7228	-52.8519	-2.40473	-30.942	0.431035
141		14451	W13049	growth arrest specific 1	Gas1	1.96043		0.681756					-31.4809
142			W13631			0.945434	0.97287	1.09886	1.07638	0.920689	0.832827	1.24921	-33.6528	-47.6702	-14.7421	-24.2577	-19.8076	0.236902	0.864277
143		17158	W09023	mannosidase 2, alpha 1	Man2a1	0.839105	1.03515	1.15254	0.975539	0.941805	0.858012	0.941847	-7.2805	-49.2533	-14.4878	-51.1636	-42.1018	-11.7206	-42.1164
144	A		W12260			1.02127	1.04676	1.25527	1.91307	1.72678	1.90147	1.188	-50.8598	-42.8619	0.470863	1	0.999999	1	-2.27999
145		56334	W14393	RIKEN cDNA 1110032D12 gene	1110032D12Rik	0.996961	1.03906	1.05446	1.04912	1.06404	0.990868	0.970229	-52.875	-16.874	-5.85649	-8.82195	-2.37863	-49.8203	-25.9702
146	B	51793	W99217	dimethylarginine dimethylaminohydrolase 2	Ddah2	1.03141	1.06504	1.15661	0.822823	1.02909	0.589556	0.828136	-50.4995	-42.7131	-16.6483	-6.57487	-50.8786	0.999088	-7.55197
147	A	11431	W12121	acid phosphatase 1, soluble	Acp1	1.07963	0.958291	1.08218	1.18409	1.56834	1.3318	1.37404	-26.2056	-42.7064	-25.0813	-1.37677	0.999987	0.978064	0.994544
148	B	18160	W13098	natriuretic peptide receptor 1	Npr1	0.817616	0.970561	1.07203	0.816067	0.627596	0.445049	0.785689	-6.43144	-50.8105	-41.2874	-6.17217	0.990956	1	-2.34394
149		20024	W11216	RNA polymerase II transcriptional coactivator	Rpo2tc1	0.975863	0.982202	1.12934	1.06362	1.09811	0.958781	0.987086	-39.9489	-45.5818	0.853252	-8.70208	-0.294375	-22.8327	-49.0861
150			W13691			1.00021	0.999982	0.999729	0.999979	1.00004	1.00052	1.00012	-53.2646	-53.266	-53.2638	-53.266	-53.2659	-53.2577	-53.2656
151		11792	W08299	apurinic/apyrimidinic endonuclease 1	Apex1	0.915541	1.11476	1.23181	1.22576	1.24356	1.28344	0.867036	-23.2589	-15.2411	0.0858478	-0.0846035	0.346631	0.797816	-6.117
152	B	15902	W08387	inhibitor of DNA binding 2	Idb2	0.756815	0.94239	0.953793	0.616058	0.796322	0.67225	0.37615	-2.7632	-46.6391	-48.9483	0.953912	-7.72905	0.652677	1
153		15203	W11571	hephaestin	Heph	1.00006	1.00019	0.999804	0.999724	0.999943	1.00012	1.00013	-53.2659	-53.2648	-53.2647	-53.2635	-53.2659	-53.2655	-53.2654
154			W34460			1.01294	0.982468	1.12162	0.996151	1.33231	0.917176	0.947252	-52.7113	-52.2211	-23.3726	-53.2158	0.391089	-33.3019	-44.2521
155	B	66082	W34507	abhydrolase domain containing 6	Abhd6	0.896472	0.987022	1.11568	0.855027	1.00958	0.599069	1.27721	-21.4306	-52.5682	-21.3684	-8.25626	-52.8934	0.999909	0.0433296
156			W14555			0.92246	0.688196	1.04731	0.913164	0.763866	0.630312	1.01096	-47.2286	-6.30512	-51.5317	-46.8841	-17.6027	-1.77372	-53.1681
157		23833	W15001	CD52 antigen	Cd52	0.85091	0.943918	1.32274	0.883571	1.08433	0.548876	0.890123	-30.2961	-49.5309	-9.92741	-38.1834	-46.1746	0.909368	-39.6768
158		56040	W14267	ribosomal protein, large, P1	Rplp1	1.00095	1.00084	1.00055	1.00017	0.999845	1.00045	1.00025	-53.2546	-53.2572	-53.2622	-53.2656	-53.2657	-53.2635	-53.2652
159		12068	W18376	blocked early in transport 1 homolog (S. cerevisiae)	Bet1	1.02379	1.07116	1.13588	1.00802	1.057	0.986357	0.897486	-48.0517	-22.296	-2.47327	-52.6349	-30.1674	-51.4224	-6.175
160		27360	W18074	adducin 3 (gamma)	Add3	0.950455	1.13443	1.20114	1.51047	1.43229	1.3156	0.904865	-45.8792	-21.4491	-7.84492	0.975536	0.882278	-0.178048	-30.0073
161	C	15399	AI324701	homeo box A2	Hoxa2	1.345	1.25646	1.35769	2.15447	2.02652	6.76177	5.98217	-17.895	-27.799	-16.6919	0.877785	0.726165	1	1
162		68198	AI391300	NADH dehydrogenase (ubiquinone) 1 beta subcomplex, 2	Ndufb2	1.08772	1.14583	1.21498	1.19498	0.912772	0.75897	1.22894	-35.7819	-18.9324	-6.40776	-9.09884	-33.3499	-0.227225	-4.91007
163	A	28080	W36942	ATP synthase, H+ transporting, mitochondrial F1 complex, O subunit	Atp5o	1.1564	1.03626	1.14833	1.41786	1.16863	1.7263	1.37635	-11.3085	-48.4573	-13.0778	0.960319	-8.95637	0.999962	0.893023
164		20016	W20956	RNA polymerase 1-1	Rpo1-1	1.01247	1.14348	1.19913	1.19829	1.27706	1.11757	1.06585	-52.6226	-13.1585	-3.96778	-4.05345	0.119309	-20.3141	-38.6758
165			W34262			0.828869	0.909205	1.00158	0.839065	1.08101	0.888708	0.683637	-37.4173	-49.915	-53.2647	-40.3757	-50.1067	-46.3042	-12.6978
166	B	19042	W18642	protein phosphatase 1A, magnesium dependent, alpha isoform	Ppm1a	0.955628	0.993095	1.16575	0.951689	0.929087	0.774618	1.54681	-38.7787	-52.8712	-1.09283	-36.5194	-23.2821	0.979045	0.999998
167		13542	W29705	dishevelled, dsh homolog 1 (Drosophila)	Dvl1	0.990723	1.00583	1.27388	1.01991	0.911128	1.02716	0.992112	-53.0477	-53.1809	-3.33277	-52.2966	-35.4679	-51.4885	-53.1083
168			W30430			1.00038	1.00054	1.00054	1.00044	1.02873	0.999469	1.017	-53.2643	-53.2626	-53.2624	-53.2637	-44.5174	-53.2626	-49.9776
169		14751	W29397	glucose phosphate isomerase 1	Gpi1	0.93816	1.01759	1.03916	0.881477	0.870368	0.995577	1.22083	-32.1523	-51.2819	-44.325	-7.52707	-4.90771	-53.1354	0.268716
170	A	27053	W29492	asparagine synthetase	Asns	1.13746	1.01003	1.09521	2.2166	1.20188	2.28804	1.1645	-33.9236	-53.1208	-42.4993	0.999632	-21.3531	0.999815	-28.3923
171	A	53323	W29921	huntingtin interacting protein 2	Hip2	1.1395	1.09644	1.15068	1.85208	1.24379	1.7511	1.56331	-4.62495	-15.9528	-3.05677	1	0.820549	1	0.999997
172	C	16618	W34620	kallikrein 26	Klk26	0.989721	0.877689	1.06836	2.19501	0.999499	1.75809	11.0729	-53.1573	-38.5315	-48.9969	0.992635	-53.2657	0.683283	1
173		13167	W33910	diazepam binding inhibitor	Dbi	1.02078	1.13891	0.893871	1.27621	0.796904	1.4122	1.67954	-52.7861	-37.1707	-40.7408	-15.2329	-17.9822	-4.23378	0.593674
174		67097	AI430677	ribosomal protein S10	Rps10	1.00149	1.02757	1.0519	1.01259	1.23581	0.976277	0.933038	-53.2463	-47.0859	-34.8289	-51.8904	0.883078	-48.3815	-24.1031
175		56443	W34547	actin related protein 2/3 complex, subunit 1A	Arpc1a	0.930194	1.0216	1.07545	0.970916	0.770045	1.01337	1.30781	-35.3051	-51.3765	-35.1552	-49.7232	0.471337	-52.5285	0.576149
176		14325	W34689	ferritin light chain 1	Ftl1	0.999145	1.02878	0.996341	0.973072	0.990814	0.999926	1.0236	-53.2561	-43.4393	-53.0842	-44.0985	-52.125	-53.2659	-46.4001
177		22784	W34988	solute carrier family 30 (zinc transporter), member 3	Slc30a3	1.10981	0.987452	0.981995	1.23881	0.875871	1.25173	1.25874	-32.538	-52.8785	-52.467	-6.7307	-24.0688	-5.44351	-4.82575
178	B	22378	W41126	WW domain binding protein 2	Wbp2	0.908465	1.01467	1.09771	0.7586	0.652843	0.543406	1.04835	-29.2906	-52.5305	-30.2983	0.28428	0.993017	0.999985	-46.0434
179		107686	W41213	small nuclear ribonucleoprotein D2	Snrpd2	1.00027	1.00035	1.00366	1.00779	0.998357	0.999318	1.00043	-53.2645	-53.2634	-52.9844	-52.0045	-53.2087	-53.2561	-53.2621
180		22174	W41438	TYRO3 protein tyrosine kinase 3	Tyro3	0.986595	0.994649	1.0638	1.04425	1.20781	1.01936	0.925033	-51.8616	-53.0414	-30.5436	-40.5086	0.399128	-50.4713	-22.1085
181		12812	W40627	coilin	Coil	0.900976	0.973326	1.0538	1.31162	0.765303	0.664659	0.718344	-34.1932	-51.6912	-47.5944	-2.50142	-2.75644	0.817133	-0.0606094
182		15425	W33293	homeo box C6	Hoxc6	0.997683	1.09385	1.18691	1.12223	1.33785	1.02981	1.17158	-53.2438	-28.7443	-5.63889	-19.3065	0.774725	-49.8266	-7.88544
183			W41820			0.850243	1.00564	0.956496	0.943991	1.15558	0.914245	0.718094	0.0200252	-27.9034	-20.9691	-33.0622	-0.867823	-8.60434	0.999579
184	A	15452	W48168	hypoxanthine guanine phosphoribosyl transferase 1	Hprt1	1.13885	1.10508	1.36136	1.829	1.31348	1.87781	1.37299	-9.24573	-14.5774	0.838217	0.999989	0.555541	0.999995	0.873923
185	A	19730	W48230	ral guanine nucleotide dissociation stimulator	Ralgds	0.886328	0.969807	1.06848	1.06552	0.769637	0.934063	2.05317	-14.2118	-26.8267	-22.8351	-23.2225	-0.67214	-22.554	0.99999
186	B	26559	W41683	hormonally upregulated Neu-associated kinase	Hunk	0.916491	1.06884	0.992889	0.86593	0.96212	0.766927	0.628242	-12.9033	-17.8311	-27.8876	-3.18093	-24.0681	0.917422	0.999975
187	A	66913	W46090	KDEL (Lys-Asp-Glu-Leu) endoplasmic reticulum protein retention receptor 2	Kdelr2	1.1828	1.02065	1.23393	1.91905	1.96607	2.50704	1.66133	-8.74371	-27.5527	-4.3973	0.999797	0.999893	1	0.991179
188		66420	W45751	polymerase (RNA) II (DNA directed) polypeptide E	Polr2e	0.924652	1.04489	1.11327	1.28086	1.28668	1.21694	0.825672	-9.39234	-19.8878	-3.42855	0.992531	0.994135	0.89622	0.868967
189		69955	W45807	phenylalanine-tRNA synthetase 1 (mitochondrial)	Fars1	0.864377	1.00817	1.11332	0.900838	0.905697	0.918313	1.20152	-4.17243	-27.8699	-10.1523	-10.7232	-11.8134	-14.7898	-1.02397
190		18582	W45989	phosphodiesterase 6D, cGMP-specific, rod, delta	Pde6d	0.963175	0.990774	1.16125	1.41905	1.3845	1.4765	1.21668	-22.8073	-27.6821	-0.577954	0.999832	0.999429	0.999977	0.748118
191		20692	W46030	secreted acidic cysteine rich glycoprotein	Sparc	0.970886	1.06466	1.11548	1.11223	0.876188	1.06815	1.42958	-26.8258	-23.0038	-15.3792	-15.8721	-11.6447	-22.5224	0.858608
192	B	94116	AI425579	kinesin family member C5A	Kifc5a	0.737862	1.04452	1.01586	0.788869	0.804847	0.508669	0.541995	0.925264	-24.1088	-27.4866	0.3905	-0.0784587	1	0.999999
193		21428	W61621	transcription factor-like 4	Tcfl4	0.915043	1.05682	1.16116	1.43049	0.995468	1.06137	0.917171	-9.22957	-18.2372	-0.753326	0.999842	-27.9519	-17.0161	-9.7796
194	A	20525	W62486	solute carrier family 2 (facilitated glucose transporter), member 1	Slc2a1	0.879154	0.958283	0.976786	1.21673	1.0851	1.00543	1.7343	-8.18744	-24.5017	-26.9087	-1.24032	-17.1134	-27.9724	0.999979
195		13353	W54234	DiGeorge syndrome critical region gene 6	Dgcr6	0.938721	0.997228	0.95422	0.929286	0.86381	1.08055	0.856196	-23.6156	-28.0242	-25.5123	-22.2613	-11.1991	-21.6752	-9.98201
196		15193	W53883	hepatoma-derived growth factor, related protein 2	Hdgfrp2	0.887003	0.955924	1.01955	1.19327	0.938905	0.91861	0.799413	-0.708913	-16.6214	-25.4499	0.953593	-10.076	-4.25	0.997667
197		21402	W53991	S-phase kinase-associated protein 1A	Skp1a	1.08421	1.09807	1.03248	1.25818	1.20238	1.21503	1.23849	-8.69366	-5.78591	-23.3464	0.981352	0.817876	0.890269	0.957875
198	A	236539	W61383	3-phosphoglycerate dehydrogenase	Phgdh	1.06694	1.05428	0.969233	1.61168	1.39253	2.09455	0.857636	-18.5959	-21.3269	-25.4751	0.999977	0.991637	1	-2.54727
199	B	14608	W62391	G protein-coupled receptor 83	Gpr83	0.845063	0.936443	0.96791	1.0666	1.01836	0.664087	0.80934	-0.482153	-16.8475	-24.7167	-17.1582	-26.9554	0.999931	0.674636
200		14287	W59651	folylpolyglutamyl synthetase	Fpgs	1.04385	1.10028	1.04992	1.25638	0.923643	1.19639	1.13955	-19.9398	-5.07761	-18.0767	0.983598	-8.71113	0.800172	-0.734673
201		23994	W64075	DAZ associated protein 2	Dazap2	0.892998	1.0066	0.978175	0.739574	0.795755	0.633001	1.11919	-12.8977	-27.9598	-27.2153	0.726746	-0.720848	0.997363	-12.9973
202		15181	W62765	histone deacetylase 1	Hdac1	0.953378	1.10449	1.03641	1.35142	1.3284	1.20325	1.12128	-15.059	-1.54922	-19.7755	0.999992	0.999974	0.980221	-0.232564
203		18472	W61996	platelet-activating factor acetylhydrolase, isoform 1b, beta1 subunit	Pafah1b1	0.967268	1.07678	1.18608	1.45885	1.14247	1.34196	1.31036	-22.8113	-10.1321	0.704106	0.999996	-0.544338	0.999579	0.998407
204	A		W62708			0.908429	1.04693	1.08936	1.25817	1.62741	1.26487	1.48669	-15.1597	-24.3578	-17.2013	-0.290953	0.999518	-0.130107	0.990361
205		68398	W70782			0.699516	1.28261	1.24883	0.858522	0.457753	0.836638	0.541558	-7.41308	-14.7471	-16.7981	-22.0147	0.849276	-20.1491	0.0528491
206		15427	W64848	homeo box C9	Hoxc9	1.03119	1.04618	1.09446	1.22065	1.28014	1.26029	1.06024	-23.3527	-18.9023	-5.72385	0.941256	0.995589	0.98949	-14.4726
207		17136	W76964	myelin-associated glycoprotein	Mag	0.987993	0.942501	1.1432	1.18672	1.06331	1.13218	1.36979	-27.4995	-17.6851	-2.4064	0.0126033	-17.088	-3.52361	0.997808
208		66416	W64426	NADH dehydrogenase (ubiquinone) 1 alpha subcomplex, 7 (B14.5a)	Ndufa7	0.940117	0.975814	1.07655	0.969947	0.891581	0.847433	1.10692	-17.266	-25.9715	-14.044	-24.8977	-5.15581	-0.326239	-7.5145
209		14252	W66775	flotillin 2	Flot2	0.988435	1.15728	0.997831	0.941837	0.856348	0.79484	0.66867	-27.3404	0.0772566	-28.009	-14.4617	0.377477	0.98452	0.999999
210		19725	W70909	regulatory factor X, 2 (influences HLA class II expression)	Rfx2	1.03289	1.1644	0.964022	0.978139	0.9499	0.767346	1.02455	-25.5859	-3.5595	-24.9365	-26.8635	-22.2705	0.821657	-26.6315
211			W70994			0.999751	1.00037	1.00013	0.999865	0.999555	0.999291	1.00018	-28.0331	-28.0326	-28.0334	-28.0333	-28.0322	-28.0304	-28.0332
212	A	13057	W74825	cytochrome b-245, alpha polypeptide	Cyba	0.943032	0.990864	1.07608	1.0306	1.17765	0.794482	1.77547	-20.7351	-27.8267	-17.5053	-25.8842	-2.4383	0.467019	0.999998
213	B	54006	W71604	deformed epidermal autoregulatory factor 1 (Drosophila)	Deaf1	0.857982	0.988234	0.972143	0.737653	0.72786	0.587034	0.844521	-3.27423	-27.6847	-26.1045	0.959765	0.975244	0.999994	-1.89482
214		23850	W81981	pappalysin 2	Pappa2	0.984573	0.967596	1.04911	1.00007	0.942375	0.810557	1.27504	-27.3674	-25.167	-22.3121	-28.0334	-19.7635	0.347692	0.78669
215	B	14131	W82159	Fc receptor, IgG, low affinity III	Fcgr3	0.907422	0.941525	1.18553	0.803639	0.965948	0.567417	0.961376	-7.19864	-16.6571	0.22409	0.895715	-23.5931	1	-22.4341
216		57423	W82194	ATP synthase, H+ transporting, mitochondrial F0 complex, subunit f, isoform 2	Atp5j2	1.0639	1.05087	1.14905	1.34137	1.07763	1.32507	1.38034	-18.8962	-21.759	-3.68765	0.973193	-15.7869	0.956846	0.991431
217		81489	W75670	DnaJ (Hsp40) homolog, subfamily B, member 1	Dnajb1	0.763539	1.03235	0.930206	0.750872	1.2429	0.73386	1.48648	-1.26285	-26.9446	-22.855	-0.67471	-4.30724	-0.0866332	0.824329
218	B	26362	W78330	AXL receptor tyrosine kinase	Axl	0.827301	1.0453	0.94607	0.841762	0.855546	0.602876	0.870534	-1.67234	-24.2655	-22.3656	-2.96055	-4.57355	0.99989	-6.78611
219	B	19325	W82973	RAB10, member RAS oncogene family	Rab10	0.915239	1.05381	0.960124	0.927988	0.900966	0.749447	0.515455	-20.0346	-24.9176	-26.1106	-22.0663	-17.6009	-0.246382	0.99989
220	B	26431	W80023	G protein-coupled receptor kinase-interactor 2	Git2	0.836547	1.09297	0.881889	0.809884	1.2144	0.745039	1.71323	-3.66751	-17.1161	-10.4507	-1.3788	-2.39768	0.703289	0.999846
221	B	13010	W78651	cystatin C	Cst3	0.872954	1.01031	0.990001	0.809724	0.690271	0.614498	0.712571	-4.2641	-27.7384	-27.75	0.39282	0.998573	0.999988	0.994818
222		17955	W81759	nucleosome assembly protein 1-like 4	Nap1l4	0.980663	1.04717	0.965596	1.06707	0.993001	0.984496	0.911023	-24.6777	-13.8027	-18.622	-6.81784	-27.5744	-25.8348	-1.14872
223	D	109979	W82798	ADP-ribosyltransferase 3	Art3	0.753296	0.92337	0.922906	0.75076	0.256055	0.546041	0.6582	-11.9098	-26.1907	-26.1682	-11.6674	0.999931	0.0555907	-4.19575
224		15312	W83341	high mobility group nucleosomal binding domain 1	Hmgn1	1.01171	1.03253	1.03301	1.2095	1.34519	1.18864	0.877601	-27.4416	-23.8608	-23.7475	0.757305	0.998593	0.488023	-1.58796
225		105988	W83574	extra spindle poles-like 1 (S. cerevisiae)	Espl1	1.0709	1.02373	0.963933	1.06499	0.987869	1.08597	1.32351	-16.9706	-26.4262	-24.2577	-18.3416	-27.5887	-13.5442	0.963794
226		54405	W83104	NADH dehydrogenase (ubiquinone) 1 alpha subcomplex, 1	Ndufa1	1.12413	1.08182	1.01861	1.39085	0.906371	1.25465	1.40458	-17.4867	-22.6437	-27.7056	-0.067469	-20.0859	-4.63372	0.109217
227		20778	W82738	scavenger receptor class B, member 1	Scarb1	0.885229	0.93111	0.931789	0.829478	0.486542	0.707414	1.04004	-21.481	-25.5849	-25.6325	-15.0021	0.979593	-3.07794	-27.2683
228		67264	W83085	NADH dehydrogenase (ubiquinone) 1 beta subcomplex 8	Ndufb8	1.09621	1.08701	1.02762	1.28388	0.924082	1.19956	1.29959	-15.4652	-17.1608	-26.6001	0.361724	-18.0619	-2.46056	0.545073
229		12257	W82946	benzodiazepine receptor, peripheral	Bzrp	0.920054	1.01805	0.954476	0.946906	0.883494	0.90045	1.21332	-16.7045	-27.3701	-23.8356	-22.4459	-8.90848	-12.3485	-1.35372
230		26572	W83216	COP9 (constitutive photomorphogenic) homolog, subunit 3 (Arabidopsis thaliana)	Cops3	1.01233	1.07781	1.02998	1.39506	1.33148	1.43665	0.938268	-27.4571	-12.9266	-24.8478	0.999366	0.994122	0.999846	-16.0161
231		14419	W83304	galanin	Gal	1.00545	1.04692	0.998261	0.819894	1.06199	0.695151	0.769045	-27.9355	-21.8698	-28.0234	0.473164	-18.2956	0.999459	0.956591
232		14230	W84142	FK506 binding protein 10	Fkbp10	0.963374	0.936213	1.02755	1.00871	1.08039	0.921558	0.942434	-17.6628	-6.57531	-21.9332	-27.3402	-3.68807	-2.83834	-8.71321
233		15437	AI430412	homeo box D8	Hoxd8	0.945188	1.02624	0.996145	0.998903	1.04055	0.699916	0.6893	-17.721	-25.4401	-27.9729	-28.0286	-22.3091	0.999865	0.999937
234	B	13136	W83988	decay accelerating factor 1	Daf1	0.88017	1.10932	1.08232	0.915427	0.814117	0.593992	2.47171	-12.4779	-16.4219	-20.5345	-19.0144	-3.22938	0.998322	1
235		16391	W84302	interferon dependent positive acting transcription factor 3 gamma	Isgf3g	0.971341	1.05122	1.04545	0.943845	0.995462	0.816026	1.30785	-22.35	-14.3818	-16.5243	-11.4688	-27.8782	0.993204	0.999912
236		21745	W87045	telomerase associated protein 1	Tep1	0.79835	0.972898	0.967466	0.766949	0.953542	0.743223	0.90302	-2.90071	-27.1295	-26.7333	-0.896868	-25.4115	-0.0177474	-17.8669
237	B	56612	W88132	prefoldin 5	Pfdn5	0.874703	1.07657	0.98429	0.720856	0.769969	0.533047	0.600242	-3.71089	-15.3758	-27.2659	0.99568	0.93529	1	0.999998
238	A	20643	W85296	small nuclear ribonucleoprotein E	Snrpe	1.11526	1.06028	1.17133	1.39631	1.71911	1.45789	1.35731	-13.2653	-22.5913	-5.73397	0.90657	0.999871	0.974476	0.78919
239			W85535			1.08974	1.08002	1.11887	1.44879	1.18089	1.42838	1.09803	-14.1372	-16.1828	-8.68089	0.997461	-1.84534	0.995588	-12.4611
240		17000	W89254	lymphotoxin B receptor	Ltbr	0.99422	1.15824	1.24098	1.33816	1.08047	1.12177	1.0139	-27.9097	-1.26991	0.823694	0.993496	-12.7771	-4.84527	-27.3393
241		13043	W96939	cortactin	Cttn	0.836882	1.08555	0.930851	0.889428	1.2106	0.894129	0.817635	0.925726	-5.81166	-8.51672	-0.701612	0.964982	-1.14566	0.980825
242		56717	AI325857	FK506 binding protein 12-rapamycin associated protein 1	Frap1	0.918851	0.979434	0.98191	1.08779	1.12789	1.06212	0.9121	-9.59739	-26.2762	-26.6671	-9.71626	-3.00382	-16.2902	-7.87647
243	A	18541	W89405	pericentrin 2	Pcnt2	1.21157	1.09247	1.12493	4.29574	1.55969	2.57641	1.34268	-2.35287	-16.9431	-11.4866	1	0.997422	1	0.740785
244		11520	W89846	adipose differentiation related protein	Adfp	0.893283	0.952179	0.930305	0.974868	0.493913	0.642363	1.28299	-21.3738	-26.6334	-25.0808	-27.6485	0.990938	0.232605	-7.44115
245		54364	W89823	ribonuclease P/MRP 30 subunit (human)	Rpp30	0.999489	1.04787	1.01141	1.28177	1.35645	1.1987	0.737634	-28.0322	-19.0285	-27.3991	0.99258	0.999654	0.780911	0.999643
246		12297	W90827	calcium channel, voltage-dependent, beta 3 subunit	Cacnb3	0.89686	1.00059	0.897869	0.85982	0.999197	0.699042	0.785811	-9.0628	-28.0325	-9.27787	-2.98568	-28.0317	0.996522	0.728612
247		21807	W96821	transforming growth factor beta 1 induced transcript 4	Tgfb1i4	0.939312	1.09952	1.05485	0.840852	0.868514	0.652795	0.917605	-20.9048	-14.3044	-22.6422	-2.72994	-6.27623	0.99843	-16.1281
248	A	20018	W99934	RNA polymerase 1-3	Rpo1-3	1.06666	1.2401	1.15744	1.47475	1.20684	1.51162	1.35768	-8.34227	0.998287	0.834888	1	0.988955	1	0.999997
249		15417	W97853	homeo box B9	Hoxb9	1.0198	1.02954	1.16044	1.20209	0.802121	0.89909	1.1974	-27.6271	-27.1458	-12.1258	-7.73969	-4.31353	-18.2644	-8.17786
250		12015	W98547	Bcl-associated death promoter	Bad	1.04861	1.11319	1.05013	1.16901	0.956192	1.00953	1.0782	-20.7793	-6.01642	-20.397	-0.620751	-21.4696	-27.6995	-13.21
251		22419	W91468	wingless-related MMTV integration site 5B	Wnt5b	0.820344	0.964548	0.981598	1.06696	0.802645	0.749079	0.71573	0.707445	-23.4011	-26.7228	-15.6786	0.88286	0.994925	0.999426
252		18971	W91387	polymerase (DNA directed), delta 1, catalytic subunit	Pold1	0.996687	1.07233	1.05532	1.18465	0.994625	0.956911	1.04376	-27.9852	-13.1072	-17.8381	0.397585	-27.9063	-20.7104	-21.0524
253		11765	AA002389	adaptor protein complex AP-1, gamma 1 subunit	Ap1g1	0.934535	1.14869	1.04559	1.24085	1.21568	1.03417	1.19841	-17.2386	-3.46938	-22.6967	0.577904	0.15539	-24.8623	-0.335188
254	A	18673	AA000102	prohibitin	Phb	0.942162	1.14072	1.11347	1.73303	1.13954	1.55126	0.76225	-22.3924	-9.35802	-13.5103	0.999905	-9.52254	0.996498	0.476429
255		140858	AA000181	WD repeat domain 5	Wdr5	0.955933	1.05408	1.19	1.31284	1.25306	1.22699	1.11068	-23.2537	-21.7196	-1.37024	0.892292	0.483293	0.00880069	-10.1784
256		20020	AA000244	polymerase (RNA) II (DNA directed) polypeptide A	Polr2a	0.988856	1.06217	0.969335	0.947621	1.17423	0.919246	1.1286	-27.4272	-14.9162	-23.683	-16.9652	0.397201	-8.16373	-1.90393
257		11469	AA000327			1.00277	1.06096	1.00084	1.03386	1.00007	0.999895	0.999926	-28.0058	-17.906	-28.0309	-24.3167	-28.0334	-28.0334	-28.0334
258		18632	AA003271	peroxisomal biogenesis factor 11b	Pex11b	0.929218	1.0354	1.25749	1.45969	1.13838	1.022	1.02156	-17.7107	-25.2802	0.39553	0.996506	-6.64406	-26.9219	-26.9639
259	A	20439	AA051014	seven in absentia 2	Siah2	1.07754	1.08356	1.34943	1.78541	1.17849	1.21458	1.23576	-20.5294	-19.5651	0.600433	0.999887	-6.15289	-3.20304	-2.00141
260	A	17865	AA003042	myeloblastosis oncogene-like 2	Mybl2	0.827706	1.10438	1.21366	1.60777	1.02649	1.13437	1.01129	-0.515473	-11.2262	-0.328418	0.999959	-26.3053	-6.34501	-27.7063
261		19255	AA003599	protein tyrosine phosphatase, non-receptor type 2	Ptpn2	1.05087	1.04992	1.19533	1.47376	1.17502	1.38567	1.23285	-19.3125	-19.5718	0.536244	0.999982	0.0781605	0.999583	0.877944
262		245474	AA008051	cDNA sequence BC068171	BC068171	0.938311	0.966429	0.997088	1.33536	1.17916	0.997926	0.691104	-22.2809	-26.2392	-28.0199	0.504932	-5.95702	-28.0266	0.942762
263		15893	AA008044	islet cell autoantigen 1	Ica1	1.01423	1.08778	1.04454	1.17493	0.891477	0.941198	0.847992	-27.2838	-10.7494	-21.6731	-0.289172	-4.57307	-17.052	-0.130954
264	A	56455	AA008134	dynein, cytoplasmic, light chain 1	Dnclc1	1.18087	1.20324	1.25072	1.55181	1.28455	1.31171	1.18432	-1.76411	-0.647748	0.494599	0.99985	0.792701	0.900498	-1.55728
265		22210	AA003956	ubiquitin-conjugating enzyme E2B, RAD6 homology (S. cerevisiae)	Ube2b	0.884186	1.06016	0.979625	0.713447	0.740459	0.637587	0.863265	-7.20316	-20.6636	-26.9894	0.988364	0.95449	0.999845	-3.91125
266		20744	AA014532	spermatid perinuclear RNA binding protein	Strbp	0.844316	1.09841	0.843264	0.913752	0.997139	0.841998	0.951073	-4.913	-16.5202	-4.78159	-17.2014	-28.0196	-4.62601	-24.0951
267		21645	AA008471	t-complex-associated testis expressed 1	Tcte1	0.770379	1.1337	0.88626	1.42919	1.06895	0.942551	0.974665	-1.27775	-14.5759	-15.2999	0.678041	-23.2973	-24.2314	-27.2744
268	A	85305	AA004176	lysyl-tRNA synthetase	Kars	1.07653	1.06974	1.0008	1.51785	1.6233	1.61018	1.09574	-19.0337	-20.2812	-28.0322	0.996896	0.999694	0.999594	-15.4647
269		170658	AA014507	NADH dehydrogenase (ubiquinone) Fe-S protein 5	Ndufs5	0.924144	1.03233	0.978598	1.13054	0.90435	0.997571	0.883858	-11.0893	-24.1014	-26.1399	-2.74263	-6.14784	-28.0087	-2.65357
270		18762	AA014771	protein kinase C, zeta	Prkcz	0.931724	1.11762	0.926041	1.04188	0.868634	0.744794	0.840606	-19.9365	-12.0772	-18.7492	-24.9905	-7.21697	0.795602	-3.41112
271	B	14645	AA011759	glutamate-ammonia ligase (glutamine synthase)	Glul	0.817045	1.07795	0.899163	0.723052	0.58436	0.516058	0.691987	-2.78994	-20.6061	-15.1339	0.767919	0.999503	0.999989	0.928667
272		20115	AA014823	ribosomal protein S7	Rps7	1.00012	1.00085	1.00047	0.999838	1.00032	1.0002	0.999577	-28.0333	-28.0253	-28.0309	-28.0332	-28.0323	-28.033	-28.0314
273		110809	AA013943	splicing factor, arginine/serine-rich 1 (ASF/SF2)	Sfrs1	0.999187	1.05989	1.1092	0.963027	1.42019	0.898567	0.847305	-28.0315	-19.6805	-9.10783	-24.1618	0.997619	-8.45853	-1.20007
274		71904	AA015365		Mpra	0.947252	1.12294	1.00387	1.09605	1.333	1.02887	0.697157	-20.839	-7.17595	-27.9911	-11.9995	0.96209	-25.8272	0.997957
275		23980	AA015478	phosphatidylethanolamine binding protein	Pbp	1.25034	1.02637	1.04458	0.8901	1.20151	1.00472	0.987977	-12.3936	-27.7236	-27.1719	-22.4521	-16.1564	-28.0233	-27.9662
276		12424	AA016824	cholecystokinin	Cck	0.966837	1.08062	1.12259	1.02438	1.02091	0.703089	0.848457	-23.9371	-12.186	-4.25283	-25.8611	-26.4139	0.999761	-0.0750896
277	B	16832	AA017955	lactate dehydrogenase 2, B chain	Ldh2	0.804513	1.03534	0.939389	0.702966	0.574478	0.478948	0.534936	-1.14589	-26.0309	-22.0553	0.938271	0.999891	1	0.999989
278		19988	AA014108	ribosomal protein L6	Rpl6	1.00229	1.10304	0.985491	0.975697	1.18335	0.929737	0.959601	-28.0075	-4.99852	-26.9896	-25.1772	0.602603	-10.9486	-20.7378
279		15526	AA014915	heat shock protein, A	Hspa9a	0.978342	1.09289	1.07472	1.00088	1.23251	0.841194	0.977298	-27.1213	-16.2954	-19.6112	-28.032	-0.963025	-3.39785	-27.0319
280			AA015216			0.938681	1.01842	1.13446	1.12437	1.10791	1.03024	1.12841	-20.6899	-27.3326	-8.36548	-9.88532	-12.6509	-26.2054	-9.25993
281		70938	AA016379			0.983453	1.04784	1.07165	1.15294	0.961158	0.964461	1.1448	-26.1823	-16.4313	-8.66366	0.583094	-19.0902	-20.3428	0.396643
282		17219	AA016759	minichromosome maintenance deficient 6 (MIS5 homolog, S. pombe) (S. cerevisiae)	Mcm6	0.969598	0.908455	1.09218	1.13893	1.2162	1.14784	0.837769	-26.5751	-16.7488	-18.1526	-10.8855	-3.08798	-13.3372	-4.74959
283		17776	AA016762	microtubule associated serine/threonine kinase 2	Mast2	0.986855	1.05036	1.07963	1.29335	1.15619	1.07091	0.902046	-26.8853	-15.7797	-6.87788	0.999503	0.601336	-9.15486	-1.92674
284		15184	AA017742	histone deacetylase 5	Hdac5	0.999616	1.00024	1.00122	1.00102	0.99985	1.0006	0.999934	-28.0325	-28.0331	-28.0242	-28.027	-28.0333	-28.0312	-28.0334
285	B	13047	AA023906	cut-like 1 (Drosophila)	Cutl1	0.91876	0.986724	1.17182	0.904375	0.98559	0.596223	1.15423	-16.5383	-27.6665	-4.27712	-13.3425	-27.6012	0.999927	-6.10689
286	B	22359	AA020307	very low density lipoprotein receptor	Vldlr	0.873278	1.02842	0.953972	0.685692	0.943232	0.433283	0.526193	-13.6346	-27.1791	-25.6867	0.74111	-24.5073	0.999997	0.999603
287		26936	AA023082	expressed sequence AA536749	AA536749	0.948081	1.02298	0.911847	1.15393	1.08755	1.02764	1.34419	-12.0626	-24.0461	-1.93551	0.819264	-3.27223	-22.4757	0.999995
288		22286	AA023614	undifferentiated embryonic cell transcription factor 1	Utf1	1.11123	1.0701	1.20344	1.34779	1.33491	1.12263	1.33351	-7.52888	-16.3313	0.149897	0.990387	0.985487	-5.71956	0.984821
289		16336	AA023670	insulin-like 3	Insl3	0.987935	1.01184	1.03735	1.16093	1.16328	1.058	0.951207	-26.9823	-27.0443	-19.7946	0.771097	0.795949	-12.3254	-14.6806
290		20364	AA023745	selenoprotein W, muscle 1	Sepw1	0.95678	1.1496	0.999171	0.983271	0.992805	0.912871	0.861662	-11.6406	0.971151	-28.0247	-24.6544	-27.3808	-0.0762675	0.986847
291		12916	AA030254	cAMP responsive element modulator	Crem	1.06267	1.23693	1.34572	1.09941	1.14187	0.936123	0.898277	-23.5629	-3.15543	0.214745	-18.3881	-12.2736	-22.841	-16.3354
292		22218	AA030059	SMT3 suppressor of mif two 3 homolog 1 (yeast)	Sumo1	0.985813	1.0596	1.08974	1.10619	0.964614	0.93311	1.11045	-26.4723	-10.9713	-3.35945	-1.23438	-19.4912	-7.28787	-0.859232
293		12144	AA030433	Bloom syndrome homolog (human)	Blm	1.0501	0.921808	1.05229	1.0227	0.998741	1.28745	1.4288	-25.9769	-22.6992	-25.8056	-27.5865	-28.032	-3.50359	0.156669
294		22630	AA032512	tyrosine 3-monooxygenase/tryptophan 5-monooxygenase activation protein, theta polypeptide	Ywhaq	0.93391	1.00739	1.05195	0.880632	1.02021	0.851463	0.803658	-17.6114	-27.8822	-21.7165	-5.5354	-26.9367	-1.82831	0.512139
295		320499	AA027367			1.07685	1.10595	1.07148	1.05858	1.05276	1.22745	1.17271	-14.1157	-7.84203	-15.438	-18.6819	-20.1303	0.668245	-0.702812
296		12464	AA027583	chaperonin subunit 4 (delta)	Cct4	0.934571	1.02376	1.06791	1.26261	1.31794	1.31579	0.91527	-16.2654	-26.2494	-16.7783	0.862787	0.976428	0.974743	-11.0357
297		20085	AA030284	ribosomal protein S19	Rps19	0.994202	1.00019	1.00567	0.966022	1.20866	0.957161	0.915567	-27.8883	-28.0333	-27.8964	-23.3419	0.721841	-20.9019	-8.50135
298		17256	AA028786	male enhanced antigen 1	Mea1	0.927086	1.04283	0.975188	1.07654	1.05094	0.93103	0.865812	-8.31107	-19.3189	-24.5213	-8.85105	-16.6309	-9.50292	0.356645
299		16828	AA028349	lactate dehydrogenase 1, A chain	Ldh1	1.08426	1.02239	1.09391	1.30299	1.10937	1.47686	1.48743	-16.4777	-26.9355	-14.5755	0.759122	-11.688	0.996813	0.997544
300	A	59069	AA032933	tropomyosin 3, gamma	Tpm3	0.996818	0.963734	1.15328	1.42954	1.4684	1.45288	1.84736	-28.0101	-25.0631	-5.20254	0.990195	0.99629	0.994537	0.999999
301		11545	AA032357	poly (ADP-ribose) polymerase family, member 1	Parp1	1.01888	1.23287	1.2349	1.40427	1.00089	1.26081	0.773289	-27.4178	-1.3869	-1.30092	0.923112	-28.032	-0.422746	0.240605
302	A	22117	AA032612	thiosulfate sulfurtransferase, mitochondrial	Tst	1.00313	1.06761	1.08206	1.54776	1.43914	1.53427	1.29167	-27.9821	-12.5707	-8.71513	1	0.999992	1	0.996683
303	A	51810	AA032558	heterogeneous nuclear ribonucleoprotein U	Hnrpu	1.03655	1.03864	1.14023	1.70509	1.50168	1.54889	1.07542	-24.7759	-24.4259	-5.30579	0.999997	0.999516	0.999861	-16.9097
304	B	17096	AA032394	Yamaguchi sarcoma viral (v-yes-1) oncogene homolog	Lyn	0.892646	0.947646	1.07643	0.94383	0.991779	0.691688	1.79826	-13.9199	-23.9521	-20.8744	-23.3734	-27.9296	0.927648	0.999885
305	C	12442	AA033463	cyclin B2	Ccnb2	1.40208	1.02257	1.09648	0.900997	1.51371	1.00367	3.54904	-4.96967	-27.8246	-24.6856	-23.8193	-1.82796	-28.0278	0.999989
306		381799	AA033337	gene model 1900, (NCBI)	na	0.999252	1.00038	0.999904	1.00058	0.999928	1.00011	0.999294	-28.0248	-28.0312	-28.0333	-28.0283	-28.0334	-28.0333	-28.0257
307		229663	AA033352	DNA segment, Chr 3, MJeffers 1	D3Jfr1	0.866139	0.956685	1.06955	0.909498	1.07615	0.82924	0.835977	0.962159	-12.7043	-4.38554	-0.174438	-2.97001	0.99884	0.99775
308		12626	AA033392	centrin 3	Cetn3	0.953829	1.03482	1.09164	1.09121	1.18847	0.913976	0.95245	-19.4397	-23.1337	-7.92928	-8.02208	0.558856	-7.41216	-19.0033
309		69953	AA034754	RIKEN cDNA 2810025M15 gene	2810025M15Rik	0.978391	1.02421	0.984756	0.877713	1.16759	0.938673	0.946379	-26.0235	-25.6422	-27.0206	-1.65606	-0.0846905	-15.0432	-17.4823
310		18002	AA014342	neural precursor cell expressed, developmentally down-regulated gene 8	Nedd8	0.99925	1.0084	1.15569	1.32351	1.36549	1.21054	1.26376	-28.0318	-27.8298	-2.96321	0.957589	0.987693	-0.0310611	0.760523
311		17128	AA030901	MAD homolog 4 (Drosophila)	Smad4	1.02059	1.04154	1.10674	1.17566	1.11772	1.38324	1.36636	-24.6398	-16.7776	-0.687703	0.95617	0.0043005	1	0.999999
312	A	20832	AA030906	signal sequence receptor, delta	Ssr4	1.07457	1.04551	1.19486	1.36799	1.63355	2.00168	1.68662	-19.1209	-24.2064	-2.43328	0.921468	0.999823	1	0.999943
313		68776	AA034616	TAF11 RNA polymerase II, TATA box binding protein (TBP)-associated factor	Taf11	0.874305	1.12388	0.961311	0.900089	0.836249	0.814375	1.02344	-0.123664	-1.35488	-20.3871	-2.67325	0.869627	0.968532	-25.1128
314		20044	AA015188	ribosomal protein S14	Rps14	1.0004	1.02861	1.0001	1.02656	1.11153	0.951605	0.956848	-28.033	-25.8972	-28.0334	-26.1781	-9.21697	-21.947	-23.0986
315		15191	AA015083	hepatoma-derived growth factor	Hdgf	1.0368	1.08791	1.17938	1.46133	1.57214	1.5365	1.23715	-25.7286	-17.6031	-4.58557	0.981379	0.998256	0.996298	-1.02607
316		14254	AA014250	FMS-like tyrosine kinase 1	Flt1	1.01363	1.01091	1.22021	1.28082	0.78156	0.931498	1.07948	-27.5817	-27.7426	-0.311558	0.703394	0.693168	-17.9711	-16.7284
317		19921	AA035973	ribosomal protein L19	Rpl19	1.00028	1.00088	1.00033	1.00031	1.04729	1.00001	1.00014	-28.0327	-28.0264	-28.0325	-28.0326	-14.1105	-28.0334	-28.0333
318	A	54401	AA039002	tyrosine 3-monooxygenase/tryptophan 5-monooxygenase activation protein, beta polypeptide	Ywhab	1.02531	1.09384	1.10025	1.51029	0.970498	1.29796	0.936081	-25.344	-7.63613	-6.38143	0.999997	-24.2556	0.992759	-13.8861
319	B		AA041636			0.79449	1.04487	1.07167	0.580992	0.51866	0.330758	0.848899	-0.847895	-25.0542	-21.2079	0.999755	0.999993	1	-5.80569
320		22057	AA036170	transducer of ErbB-2.1	Tob1	0.909948	1.04414	1.10359	0.997416	0.84716	0.701839	0.943331	-13.9895	-24.2249	-13.1309	-28.0187	-3.0625	0.985148	-21.4848
321		58803	AA038137	pepsinogen 5, group I	Pga5	0.973388	1.01603	1.03596	0.985316	1.22092	1.04191	0.998812	-24.1309	-26.6086	-21.6799	-26.7964	0.958303	-19.8173	-28.0253
322		12874	AA038455	carboxypeptidase D	Cpd	0.939948	0.838195	0.96661	1.00537	1.05046	1.22402	0.901397	-23.017	-5.58043	-26.4178	-27.9921	-24.7477	-3.24717	-16.1266
323		19170	AA039189	proteasome (prosome, macropain) subunit, beta type 1	Psmb1	1.02021	1.09662	1.23993	1.19554	1.2364	1.33439	1.33837	-25.3906	-3.23859	0.994495	0.948292	0.993412	0.999951	0.999959
324		11758	AA039135	peroxiredoxin 6	Prdx6	1.01208	1.02598	1.11315	0.947708	1.01462	1.1459	1.00545	-26.0861	-20.1987	0.76478	-6.60865	-25.2336	0.978916	-27.6222
325		15463	AA049862	HIV-1 Rev binding protein	Hrb	1.09066	1.1045	1.20842	1.46504	1.19937	1.36765	1.15178	-11.2434	-8.43477	0.333565	0.999812	0.130229	0.995844	-2.21038
326		70533	AA041651	RIKEN cDNA 4632412E09 gene	4632412E09Rik	1.04428	1.15033	1.27036	1.1939	1.26188	1.24171	1.38967	-20.5958	-0.647286	0.98096	0.64087	0.973415	0.941492	0.999819
327		15893	AA041785	islet cell autoantigen 1	Ica1	1.08891	1.11907	1.0644	1.17011	1.2134	1.03087	0.863246	-13.3069	-7.60164	-18.7866	-1.91448	0.00783683	-25.4879	-2.81296
328	A		AA050086			1.14759	1.1633	1.26049	1.45715	1.4285	1.60823	1.25162	-4.07721	-2.61095	0.690493	0.998838	0.997393	0.99998	0.605789
329		19684	AA050683	radixin	Rdx	1.01817	1.04195	1.08122	1.13646	1.29309	1.04037	0.897081	-26.8528	-22.4114	-12.5091	-3.00189	0.97101	-22.7783	-5.80483
330	B		AA049474			0.846633	1.05676	1.01587	0.814347	0.872546	0.523488	0.830864	-3.72265	-22.5533	-27.5408	-0.963934	-7.41473	0.999999	-2.14413
331	B	19242	AA049699	pleiotrophin	Ptn	1.0157	1.00092	0.95201	0.779039	1.34639	0.698602	0.617547	-27.3544	-28.0311	-21.9685	0.84289	0.973897	0.997739	0.999986
332		20463	AA050684	cytochrome c oxidase subunit VIIa polypeptide 2-like	Cox7a2l	0.856522	1.00894	1.09069	0.85695	1.06799	0.749786	0.827976	-0.254058	-27.7053	-9.16653	-0.277479	-14.7726	0.996687	0.672875
333		15289	AA050755	high mobility group box 1	Hmgb1	1.07382	0.998415	1.07118	1.1896	1.25622	1.04354	1.27014	-10.8736	-28.0202	-11.6009	0.747616	0.984413	-19.9681	0.991408
334		23980	AA050665	phosphatidylethanolamine binding protein	Pbp	0.790944	1.03484	1.10289	1.23474	1.30094	1.1068	1.01402	-0.799214	-26.229	-16.2972	-1.96596	0.0626087	-15.6603	-27.7267
335		78038	AA050443	methylcrotonoyl-Coenzyme A carboxylase 2 (beta)	Mccc2	0.938631	1.04017	1.03756	0.980528	1.11165	0.971618	0.939177	-5.93633	-15.4591	-16.6378	-24.1589	0.308688	-20.3871	-6.11266
336		67186	AA047991	ribosomal protein, large P2	Rplp2	1.00848	1.00054	1.05718	1.05118	1.06037	0.93983	0.996255	-27.4603	-28.0311	-11.4797	-13.6561	-10.3855	-9.20344	-27.9193
337	A	12585	AI385804	cerebellar degeneration-related 2	Cdr2	1.07823	1.18159	1.36423	2.63674	1.07175	1.97086	0.883112	-16.6186	-1.83947	0.973662	1	-18.0065	1	-6.69295
338	B	15211	AA050045	hexosaminidase A	Hexa	0.939152	1.12398	1.05739	0.718979	0.651475	0.42306	1.17075	-24.1279	-16.6846	-24.899	0.212914	0.904341	0.999998	-10.903
339	A	12859	AA049270	cytochrome c oxidase, subunit Vb	Cox5b	1.14427	1.0687	1.19315	1.52674	1.16359	1.65616	1.53091	-6.52581	-19.7094	-2.03567	0.998916	-4.35851	0.999945	0.999019
340			AA049235			1.0066	1.03388	1.20213	1.18819	1.23457	1.08199	0.984926	-27.9489	-25.9463	-2.39749	-3.36055	-0.83607	-18.2057	-27.586
341	A	20422	AI323052	split hand/foot deleted gene 1	Shfdg1	1.11534	1.04064	1.15146	1.16829	1.42209	1.26699	1.60395	-6.50656	-23.0986	-2.2078	-1.06127	0.999302	0.893418	0.999997
342	A	22433	AA049245	X-box binding protein 1	Xbp1	1.03726	1.07659	1.0602	1.91204	0.94869	1.17855	1.1615	-22.627	-11.738	-16.2376	1	-17.9903	0.316024	-0.223367
343		14768	AA059861	LanC (bacterial lantibiotic synthetase component C)-like 1	Lancl1	0.915156	1.03705	1.09513	0.846542	0.790193	0.860119	1.43126	-19.89	-26.4563	-19.549	-8.32655	-2.21773	-10.4045	0.744481
344		84095	AA059952	phosphatidylinositol 4-kinase type 2 alpha	Pi4k2a	0.893147	0.976094	1.03431	1.10095	0.81692	0.859967	1.06569	-6.5802	-26.2369	-24.6494	-9.86489	0.457688	-1.83634	-17.7549
345	B	17748	AA051654	metallothionein 1	Mt1	0.910558	1.05877	1.08544	0.765169	1.03871	0.56726	1.20765	-18.1082	-23.8253	-20.0584	-0.240528	-26.0866	0.999561	-4.64564
346	B	14681	AA051709	guanine nucleotide binding protein, alpha o	Gnao1	0.781733	1.03212	0.909712	0.763732	0.583998	0.425831	0.475291	-2.94245	-27.0399	-20.3034	-1.72321	0.989937	0.999996	0.99972
347		114896	AI385819	AFG3(ATPase family gene 3)-like 1 (yeast)	Afg3l1	0.965021	0.961936	1.11429	1.01422	1.08904	1.13603	1.09203	-21.0546	-19.954	-1.66267	-26.7963	-5.33637	-0.140546	-4.76211
348		76709	AA064058	actin related protein 2/3 complex, subunit 2	Arpc2	1.08769	0.96722	1.18176	1.14822	0.699154	1.03431	0.929262	-23.8801	-27.3347	-14.9079	-18.1854	-1.1421	-27.3179	-24.809
349	B	26457	AA059983	solute carrier family 27 (fatty acid transporter), member 1	Slc27a1	0.748758	0.917463	0.920846	0.688602	0.508328	0.397353	0.509579	-1.53217	-22.0567	-22.5027	0.40451	0.999168	0.999997	0.999119
350			AA087137			1.0881	1.09025	1.1388	1.33432	0.971625	1.3809	1.20395	-16.2335	-15.8209	-7.64346	0.853764	-26.3036	0.952042	-1.66588
351	A	22195	AA060906	ubiquitin-conjugating enzyme E2L 3	Ube2l3	1.1428	1.06591	1.18573	1.54188	1.3492	1.66725	1.6845	-2.12215	-15.9951	0.122965	0.999995	0.996833	1	1
352	A	14595	AA079961	UDP-Gal:betaGlcNAc beta 1,4- galactosyltransferase, polypeptide 1	B4galt1	1.02887	1.16348	1.28649	1.34462	1.18389	1.05434	1.63411	-22.7466	0.886807	0.999798	0.99998	0.925579	-7.05054	1
353	A	22388	AA097808	WD repeat domain 1	Wdr1	0.935941	1.04938	1.30015	1.79699	1.34346	1.17179	1.43142	-11.8406	-13.2229	0.31606	0.999901	0.676512	-3.7338	0.933937
354	B	14077	AA098541	fatty acid binding protein 3, muscle and heart	Fabp3	0.916099	1.16692	1.23092	0.823101	0.908348	0.571978	1.25082	-8.6925	-2.54378	-0.140997	-0.542504	-7.77154	0.99998	0.226122
355		50878	AA097991	stromal antigen 3	Stag3	0.991813	1.00592	1.09765	1.06715	0.968185	1.11825	1.20572	-14.8296	-14.8986	-4.22062	-8.18696	-12.9066	-2.26556	0.742556
356		56012	AA063766	phosphoglycerate mutase 2	Pgam2	0.924238	1.0288	1.10088	0.945954	1.10848	0.90861	0.904825	-1.69971	-11.5484	-0.205472	-5.45054	0.152839	-0.221853	0.011061
357	A	108143	AA108210	TAF9 RNA polymerase II, TATA box binding protein (TBP)-associated factor	Taf9	1.01923	1.08747	1.24242	1.48714	1.428	1.55865	1.26027	-14.5038	-8.05022	0.515463	0.999004	0.995511	0.999831	0.683207
358			AI325672			0.929249	0.990398	1.08683	0.988536	0.839775	0.904298	0.770542	-7.01819	-14.7796	-5.60845	-14.6978	0.557688	-3.46965	0.987776
359		19941	AA089242	ribosomal protein L26	Rpl26	0.985923	1.01147	1.02309	0.990412	1.03475	0.973859	0.940592	-14.394	-14.5956	-13.5179	-14.7025	-11.9077	-13.0472	-7.12481
360		320184	AI325749	RIKEN cDNA C330018J07 gene	C330018J07Rik	0.972375	1.13667	1.2559	1.4613	1.21008	1.06568	1.1708	-13.5471	-1.49241	0.920856	0.999899	0.66982	-8.91667	-0.0283672
361	A	18263	AA117848	ornithine decarboxylase, structural 1	Odc1	0.998355	1.03164	1.1148	2.27194	2.29291	2.86867	1.05375	-14.9715	-14.6394	-11.3805	0.999615	0.999678	0.999996	-14.0504
362		22187	AA117928	ubiquitin B	Ubb	0.999941	1.04507	1.0001	1.00037	1.01093	0.987625	0.99994	-14.9724	-11.1773	-14.9724	-14.9721	-14.7091	-14.628	-14.9724
363		21778	AA119696	testis expressed gene 9	Tex9	0.956965	1.12593	1.01799	1.07861	1.16381	1.42704	1.26436	-12.7251	-4.45828	-14.5779	-9.23587	-1.85003	0.993958	0.666657
364	A	66105	AA123113	ubiquitin-conjugating enzyme E2D 3 (UBC4/5 homolog, yeast)	Ube2d3	1.01368	1.05585	1.18823	1.5633	1.25301	1.46669	1.21702	-14.5172	-9.11684	0.74357	1	0.977568	0.999993	0.911159
365		19164	AA162310	presenilin 1	Psen1	0.912518	1.0432	1.01423	1.07688	1.01511	1.12837	1.10758	-1.74346	-9.80204	-14.283	-3.94291	-14.1985	0.172685	-0.825968
366		73834	AA109695	ATPase, H+ transporting, V1 subunit D	Atp6v1d	1.02337	1.06528	0.993574	0.889722	0.719878	0.645772	0.999327	-14.5081	-11.8204	-14.9358	-6.62504	0.906536	0.995928	-14.972
367		57320	AA108826	Parkinson disease (autosomal recessive, early onset) 7	Park7	1.01393	0.995099	0.965538	0.961754	0.928152	1.02349	0.916961	-14.6296	-14.9288	-12.9001	-12.453	-7.59622	-14.0267	-5.94799
368		22340	AI326671	vascular endothelial growth factor B	Vegfb	0.907257	1.07431	1.07618	0.881316	1.07927	0.761237	0.746324	-2.90483	-6.33622	-6.06719	-0.582336	-5.63317	0.997719	0.999173
369		11677	AA108357	aldo-keto reductase family 1, member B3 (aldose reductase)	Akr1b3	0.953128	0.921916	1.04087	1.00779	0.788917	0.891	0.785648	-12.1872	-8.27032	-12.9748	-14.8923	0.751393	-4.42655	0.781793
370		103694	AA109932	RIKEN cDNA 1110014L17 gene	1110014L17Rik	0.960026	1.00434	1.02718	1.00723	1.27658	0.961355	0.734998	-11.9457	-14.9344	-13.5813	-14.8676	0.97046	-12.1274	0.998323
371		76281	AA111643	Tax1 (human T-cell leukemia virus type I) binding protein 3	Tax1bp3	0.974504	1.2365	1.33088	1.046	1.07796	1.04359	1.4559	-14.4009	-0.592478	0.701252	-13.3052	-10.7678	-13.4633	0.973243
372	B	16201	AA108959	interleukin enhancer binding factor 3	Ilf3	0.899566	0.951148	1.04174	1.01111	0.925524	0.647023	0.929543	-3.46812	-10.9108	-12.1277	-14.7444	-6.99017	0.999991	-7.60439
373		67003	AA108590	ubiquinol cytochrome c reductase core protein 2	Uqcrc2	1.01018	1.06692	1.04624	1.15544	0.97603	1.13127	0.978166	-14.7436	-7.9367	-11.009	-0.0568423	-13.7055	-1.11938	-13.9157
374		26442	AA110250	proteasome (prosome, macropain) subunit, alpha type 5	Psma5	1.00244	1.05893	1.06137	1.17453	1.41748	1.18263	0.999123	-14.9632	-10.6629	-10.3689	-0.538052	0.998041	-0.271591	-14.9713
375	A	67680	AA108475	succinate dehydrogenase complex, subunit B, iron sulfur (Ip)	Sdhb	1.11793	1.0207	1.09585	1.54074	1.06941	1.56575	1.49599	-1.81022	-14.0182	-3.8589	0.999999	-7.34053	1	0.999995
376		12443	AA111722	cyclin D1	Ccnd1	0.93496	0.998166	1.03529	0.865208	0.692582	0.677801	1.00225	-9.10952	-14.9669	-13.1268	-1.10622	0.9994	0.999758	-14.9642
377		56752	AA109914	aldehyde dehydrogenase 9, subfamily A1	Aldh9a1	0.947219	1.02359	0.978053	0.986473	1.00096	0.87905	0.928995	-6.20202	-12.7481	-12.942	-14.1732	-14.9684	0.732285	-2.7756
378		13427	AA118591	dynein, cytoplasmic, intermediate chain 2	Dncic2	0.848865	1.0572	1.06488	1.0021	1.05324	0.777536	1.11291	0.755813	-8.34548	-7.07944	-14.9601	-9.01276	0.997113	-1.37592
379		84092	AA119665	ubiquitin specific protease 8	Usp8	0.889844	1.04685	1.06614	1.01442	0.967038	0.868871	0.918647	0.908037	-5.49586	-1.86416	-13.5969	-8.80667	0.986311	0.133136
380		19286	AA117045	6-pyruvoyl-tetrahydropterin synthase	Pts	0.887155	0.988294	0.914158	0.80886	0.881864	0.711949	1.09583	-5.09437	-14.8202	-8.23488	0.0868004	-4.53799	0.977636	-8.04015
381	A	18813	AA110641	proliferation-associated 2G4	Pa2g4	1.08139	1.07009	1.27904	2.32479	1.92906	2.75885	1.21971	-12.624	-13.1758	-2.51749	0.999949	0.997329	0.999999	-4.87495
382		67870	AA119312	RIKEN cDNA 2310057D15 gene	2310057D15Rik	0.942811	1.01742	1.10733	1.34155	1.1992	1.32503	1.00223	-10.8849	-14.5686	-5.68171	0.967151	-0.152515	0.949218	-14.9656
383			AI510635			0.892939	0.972288	1.1251	0.872367	0.898056	0.699533	0.977409	-1.9249	-13.3165	-1.55626	-0.42433	-2.43205	0.999924	-13.8563
384			AA119035			0.93457	1.07046	1.08396	1.32011	1.07201	1.09761	0.987808	-8.36778	-8.30707	-6.52477	0.989678	-8.09735	-4.89152	-14.6907
385		27406	AA125260	ATP-binding cassette, sub-family F (GCN20), member 3	Abcf3	1.02297	1.15422	1.12482	1.07731	0.78247	0.890237	0.962035	-14.7647	-9.67137	-10.2782	-12.8814	-3.50981	-10.3677	-14.5781
386		207304	AI530746	HECT domain containing 1	Hectd1	0.921608	1.0963	1.0892	1.03976	0.908203	0.742344	0.806184	-6.7425	-5.40707	-6.23669	-12.5051	-4.87928	0.993538	0.824979
387		16842	AA119479	lymphoid enhancer binding factor 1	Lef1	1.18235	1.14943	1.01	1.07586	0.795227	0.716531	0.779722	-5.6099	-7.63821	-14.9215	-12.4539	-2.1727	0.386997	-1.41087
388		68636	AA125236	fumarylacetoacetate hydrolase domain containing 1	Fahd1	1.12556	1.16099	1.07423	1.23379	0.986335	0.993547	1.0721	-7.37902	-4.77954	-11.5744	-1.25147	-14.8311	-14.941	-11.7387
389	A	50995	AA123862	ubiquitin-like 1 (sentrin) activating enzyme E1B	Uble1b	1.10454	1.09004	1.1888	1.61504	1.50196	1.393	1.01692	-7.86661	-9.24159	-1.85083	0.999428	0.994206	0.943149	-14.7027
390		229906	AA120690	general transcription factor IIB	Gtf2b	1.10564	1.07399	1.14383	1.29905	1.02031	1.05389	1.49607	-10.8	-12.6981	-8.32249	-1.25233	-14.7782	-13.6969	0.789887
391	A		TRZ502			1.07683	1.03383	1.10601	2.02218	1.20422	1.63547	1.07614	-10.6627	-13.9823	-7.95796	0.999999	-1.40375	0.99946	-10.7252
392		66419	AA125287	mitochondrial ribosomal protein L11	Mrpl11	1.00829	1.06002	1.00399	1.03619	1.41854	0.953518	0.884303	-14.9254	-12.7943	-14.9615	-14.1227	0.843811	-13.4829	-7.39555
393	A	22272	AA125131	RIKEN cDNA 1500040F11 gene	1500040F11Rik	1.33378	1.12981	1.23489	2.22138	1.22978	2.78679	1.64548	-1.744	-10.4872	-5.07204	0.999521	-5.29886	0.999995	0.870354
394		15356	AA125224	3-hydroxy-3-methylglutaryl-Coenzyme A lyase	Hmgcl	1.01642	1.31898	1.08986	1.13837	1.10111	1.05744	0.984224	-14.6607	0.885087	-8.28765	-3.77974	-7.11925	-11.6846	-14.675
395		21841	AA117605	cytotoxic granule-associated RNA binding protein 1	Tia1	1.04651	0.900169	1.07414	1.04005	1.06687	0.832963	0.897105	-13.5744	-8.83719	-11.7442	-13.9167	-12.2723	-2.84318	-8.53246
396		18607	AA117492	3-phosphoinositide dependent protein kinase-1	Pdpk1	1.06169	1.01508	1.27166	1.44196	1.3046	1.14161	1.37062	-12.1542	-14.7787	0.115137	0.964148	0.508445	-5.3004	0.857214
397	A	12465	AA120241	chaperonin subunit 5 (epsilon)	Cct5	1.04495	1.14646	1.49335	2.46468	1.33089	1.61449	1.02715	-14.1772	-8.81037	0.645758	0.999987	-1.0803	0.912917	-14.6721
398		68263	AI386097	pyruvate dehydrogenase (lipoamide) beta	Pdhb	1.03083	1.03776	1.16815	1.40008	1.35449	1.48866	1.3109	-14.0553	-13.6263	-2.6108	0.963601	0.902171	0.994736	0.753072
399	A	21672	AA117023	peroxiredoxin 2	Prdx2	1.08937	1.04758	1.13512	1.11044	1.25662	1.23098	1.8254	-9.17219	-12.9654	-5.02809	-7.16065	0.193086	-0.303413	0.999992
400		66052	AA137762	succinate dehydrogenase complex, subunit C, integral membrane protein	Sdhc	1.09686	1.24748	1.04866	1.2447	0.995756	1.33959	1.25354	-7.49041	0.434417	-12.4873	0.398697	-14.9507	0.933383	0.505432
401		20924	AA137833	suppressor of Ty 5 homolog (S. cerevisiae)	Supt5h	1.07452	1.14808	1.10236	1.16295	1.09607	0.97891	1.31803	-9.58012	-2.65593	-6.54527	-1.78063	-7.20568	-14.8447	0.917974
402		12301	AA123692	calcyclin binding protein	Cacybp	0.90823	1.1139	1.05961	1.17754	1.07141	0.609206	0.824258	-9.54123	-8.49294	-12.7271	-3.94678	-11.8871	0.997134	-2.16646
403		21767	AA122430	testis expressed gene 264	Tex264	0.906648	0.99403	1.00889	1.02066	1.03556	0.845674	0.892102	-2.78374	-14.8832	-14.7783	-13.9639	-12.2117	0.68249	-1.32469
404	B	18412	AA123801	sequestosome 1	Sqstm1	0.804973	1.01231	1.06903	0.764343	0.74792	0.553172	0.835765	0.792838	-14.7238	-9.07524	0.970357	0.987541	1	0.269145
405	C	12349	AA122925	carbonic anhydrase 2	Car2	1.17251	0.978007	1.04634	1.40417	2.39142	2.3292	5.34398	-9.53172	-14.8416	-14.4368	-1.58944	0.998828	0.998174	1
406	A	14433	AA122891		LOC14433	1.2294	1.15729	1.18305	1.48746	1.47349	1.94277	2.05391	-1.66599	-5.3743	-3.78105	0.954706	0.942674	0.999967	0.999993
407		56434	AA153003	transmembrane 4 superfamily member 8	Tm4sf8	1.01806	1.15448	1.10122	1.28866	0.938357	0.830471	0.735856	-14.5125	-1.67158	-5.97647	0.898714	-10.0822	0.117011	0.985209
408		21917	AI386176	thymopoietin	Tmpo	1.35742	0.987843	1.18905	1.59779	1.70381	1.69148	1.57979	0.382702	-14.8812	-4.25412	0.983348	0.996602	0.995922	0.978111
409		56398	AA137748	RIKEN cDNA 1500003O03 gene	1500003O03Rik	1.05491	1.03589	0.979987	1.07089	0.938852	1.05242	0.935764	-10.4018	-12.7829	-14.2147	-8.21592	-9.00454	-10.7361	-8.52243
410		12215	AA145723	basigin	Bsg	0.851838	1.10654	1.07863	0.967585	1.14188	0.990305	1.12927	0.0498421	-3.90926	-7.17859	-13.0417	-1.20529	-14.793	-1.98554
411		11951	AA139793	ATP synthase, H+ transporting, mitochondrial F0 complex, subunit c (subunit 9), isoform 1	Atp5g1	1.16159	1.01396	0.998927	1.00827	0.890379	0.988962	1.05322	-2.25763	-14.7464	-14.9711	-14.8923	-5.0397	-14.8272	-12.0994
412		67857	AA146157	protein phosphatase 6, catalytic subunit	Ppp6c	1.16038	1.06309	1.18424	1.33101	1.22231	1.23228	1.257	-3.9112	-12.01	-2.52965	0.710725	-0.972104	-0.676962	-0.105968
413			AA152636			1.07803	1.08641	1.0526	1.00812	1.38493	0.955199	0.904788	-11.8302	-11.2392	-13.4191	-14.9317	0.611725	-13.7172	-9.8509
414		17344	AA142756	Msx-interacting-zinc finger	Miz1	1.10788	1.09127	1.25981	1.04982	1.21534	0.926041	0.925582	-8.99523	-10.3465	-0.663837	-13.3565	-2.09224	-11.2517	-11.21
415			AA154420			1.13925	1.13527	1.24971	1.61888	1.39988	1.48721	1.32827	-6.6328	-6.93109	-1.00194	0.995145	0.806756	0.955426	0.383128
416		12774	AA144482	chemokine (C-C motif) receptor 5	Ccr5	1.20832	0.837887	1.27464	1.4318	1.52865	0.761548	0.893711	-7.86771	-9.13545	-6.4533	-2.0678	-0.464583	-3.8199	-11.95
417		17184	AA138194	matrin 3	Matr3	0.91784	1.08992	1.08609	1.14605	1.19263	0.853671	0.690444	-10.1483	-10.114	-10.4378	-5.52447	-2.67133	-3.83288	0.948237
418		18854	AI324338	promyelocytic leukemia	Pml	1.13985	1.04112	0.938926	1.23089	0.996629	0.472938	0.910316	-10.244	-14.445	-13.7152	-5.6852	-14.9687	0.997823	-12.3179
419		67345	AA146534	hect domain and RLD 4	Herc4	1.09816	1.19213	1.39475	1.21367	1.47203	1.15927	1.4656	-7.88073	-1.19288	0.969693	-0.473755	0.99476	-2.83311	0.993938
420		14268	AA145458	fibronectin 1	Fn1	1.00312	1.20135	1.07474	0.901551	1.20954	0.786139	1.78737	-14.9681	-5.44845	-12.8424	-10.8961	-5.03294	-2.44954	0.990972
421		21917	AA138415	thymopoietin	Tmpo	0.951577	1.11128	1.23337	1.2606	1.33593	0.99502	1.30366	-13.1995	-8.44365	-1.18207	-0.451936	0.571509	-14.9534	0.267124
422		13000	AA155019	casein kinase II, alpha 2, polypeptide	Csnk2a2	1.27029	1.07578	1.15756	1.14545	0.971459	1.15843	1.16004	-2.65163	-12.8451	-8.06366	-8.79351	-14.6165	-8.01196	-7.91632
423		12517	AA163997	CD72 antigen	Cd72	0.885629	0.946776	1.03986	0.79119	0.747364	0.60321	0.738837	-7.47345	-13.0195	-13.9416	-0.684127	0.448234	0.997192	0.567846
424		22041	AA172830	transferrin	Trf	0.885385	0.850447	1.10303	0.880204	0.558634	0.836823	0.695296	-8.21406	-5.09921	-10.1551	-7.73493	0.998917	-4.01875	0.800574
425			AA154379			1.04112	1.02736	1.11217	1.19535	1.35158	0.908283	0.937902	-14.0146	-13.6643	-9.432	-3.93476	0.322309	-10.2603	-12.6637
426	A	269523	AA168189	valosin containing protein	Vcp	1.03223	1.12257	1.30976	2.04718	1.63185	1.8157	1.32589	-14.4721	-9.51462	-0.832479	0.999837	0.970824	0.997325	-0.518616
427			AI322783			0.893723	1.55519	1.60136	1.04892	1.1122	0.748208	0.869384	-12.6524	-0.633583	-0.222133	-14.5242	-12.8768	-4.75706	-11.5272
428			AI324533			1.03258	1.12119	1.07993	0.81884	1.07973	0.705282	0.850385	-13.7855	-5.12527	-9.29093	0.0044067	-9.31261	0.990028	-1.45323
429		26900	AA178349	DEAD (Asp-Glu-Ala-Asp) box polypeptide 3, Y-linked	Ddx3y	0.959253	1.09549	1.48001	1.67093	1.02439	1.3194	0.813183	-13.943	-10.6226	0.903147	0.99472	-14.619	-0.0339389	-2.30219
430			AA178369			1.09352	1.15577	1.01606	1.42128	1.16937	1.13072	1.02436	-8.7241	-3.47411	-14.7192	0.974494	-2.64427	-5.32909	-14.4006
431			AA174585			0.795462	0.917207	0.81955	0.930362	0.792941	0.837961	1.24673	-2.67743	-11.8546	-4.20175	-12.7233	-2.5357	-5.55086	-3.06709
432		11819	AA170421	nuclear receptor subfamily 2, group F, member 2	Nr2f2	1.09241	1.12211	0.995268	0.978152	1.23328	1.00746	0.98125	-8.2824	-5.41419	-14.9471	-14.4324	0.081446	-14.9104	-14.574
433			AA175524			1.05323	1.27862	1.14986	1.26561	1.20172	1.14402	1.16138	-11.3313	0.897665	-1.65423	0.853166	0.204774	-2.00065	-1.06661
434		53334	AA178009	golgi SNAP receptor complex member 1	Gosr1	0.784879	0.99416	1.15008	0.697957	0.823063	0.400186	1.67485	-6.37316	-14.9651	-11.2979	-2.03545	-8.65453	0.997384	0.386453
435		18127	AA177240	nitric oxide synthase 3, endothelial cell	Nos3	1.19655	1.2324	1.27086	1.54855	1.08451	1.42346	1.39609	-3.11855	-1.60437	-0.524326	0.982912	-11.0027	0.86172	0.78299
436		20511	AA177545	solute carrier family 1 (glial high affinity glutamate transporter), member 2	Slc1a2	1.16571	1.02677	1.08473	1.21511	1.63018	1.20648	0.971658	-6.39027	-14.6033	-11.8144	-3.67778	0.978073	-4.09464	-14.5363
437		54138	AA186130	spinocerebellar ataxia 10 homolog (human)	Sca10	1.01792	1.0306	1.10781	1.22269	1.36785	1.36159	1.00983	-14.6713	-14.1217	-7.57932	-0.627072	0.902726	0.889321	-14.8804
438		68028	AA174807	RIKEN cDNA 3110001N18 gene	3110001N18Rik	1.13048	1.07828	1.11868	0.994574	1.64005	1.07929	1.20466	-9.12731	-12.429	-9.90367	-14.9579	0.969156	-12.371	-4.68622
439		14102	AA178126	tumor necrosis factor receptor superfamily, member 6	Tnfrsf6	0.960506	1.25478	1.06334	1.15708	1.10854		0.897752	-14.9707	-11.3288		-12.6905	-13.0163		-14.5405
440		16452	AA178495	Janus kinase 2	Jak2	0.791067	1.06387	1.05951	0.878081	0.874486	0.759869	0.706864	-1.56846	-12.9708	-13.2118	-7.91607	-7.59462	-0.360668	0.635882
441		231329	AA178762	polymerase (RNA) II (DNA directed) polypeptide B	Polr2b	0.971244	1.00523	0.979401	0.901629	0.841015	0.757812	1.00645	-12.4175	-14.8832	-13.6136	-0.999404	0.919002	0.999797	-14.8372
442		22411	AA183414	wingless-related MMTV integration site 11	Wnt11	0.917035	0.97831	1.13724	0.831539	0.889002	0.709975	1.01377	-9.1749	-14.5119	-4.99934	-1.25294	-6.01144	0.960061	-14.7917
443		16177	AA177717	interleukin 1 receptor, type I	Il1r1	1.01623	1.30559	1.08479	1.08473	1.35249	0.609259	0.887283	-14.8618	-1.61034	-12.3827	-12.3862	-0.6168	0.94052	-9.92602
444	A	12540	AA177796	cell division cycle 42 homolog (S. cerevisiae)	Cdc42	1.08944	1.07367	1.27852	1.82984	1.34076	1.16666	1.28641	-8.74467	-10.3495	0.605931	0.999997	0.899018	-2.38412	0.666996
445	A	14069	AA184901	coagulation factor VIII	F8	1.00639	0.971681	1.26651	1.79808	1.40969	1.25028	1.14297	-14.921	-13.959	0.695118	0.999999	0.991275	0.554049	-3.07396
446		13163	AA184772	Fas death domain-associated protein	Daxx	0.926026	1.15969	1.07008	1.13658	1.16952	1.04654	1.00317	-8.47569	-1.47031	-9.63242	-2.89116	-1.01017	-12.2786	-14.9581
447			AA186138			1.01598	0.929695	1.02429	1.23767	1.07893	1.09924	1.11617	-14.4538	-7.04943	-13.8097	0.906777	-6.59842	-4.11136	-2.49228
448		20022	AA182240	polymerase (RNA) II (DNA directed) polypeptide J	Polr2j	1.05698	1.19515	1.35629	1.17682	1.25078	1.14801	1.14985	-9.30059	0.743214	0.999252	0.501719	0.962765	-0.235501	-0.168612
449		12343	AA185066	capping protein (actin filament) muscle Z-line, alpha 2	Capza2	1.08518	1.09918	1.32722	1.24811	1.12974	1.28711	1.6402	-10.4549	-9.2513	0.573456	-0.588492	-6.68232	0.154442	0.99856
450	B	19063	AA189995	palmitoyl-protein thioesterase 1	Ppt1	0.863687	1.14795	1.12506	0.683704	0.729443	0.446606	0.830963	-6.88024	-7.52627	-9.08279	0.779737	0.249425	0.999989	-4.23854
451		110074	AA204226	deoxyuridine triphosphatase	Dut	1.15634	1.03898	1.14921	1.51365	1.1826	1.6458	1.56625	-7.3389	-14.2569	-7.79471	0.854799	-5.75066	0.974593	0.927431
452	A	12530	AA204385	cell division cycle 25 homolog A (S. cerevisiae)	Cdc25a	1.13936	1.13647	1.1537	2.05642	1.13789	1.42879	1.13896	-8.28161	-8.47504	-7.33914	0.99988	-8.37986	0.60636	-8.30856
453		68275	AA200638	replication protein A1	Rpa1	1.35164	1.10882	1.41348	1.49861	1.6833	1.35167	1.15778	0.176283	-9.9706	0.647584	0.89524	0.992662	0.176663	-6.56324
454		12366	AA200808	caspase 2	Casp2	1.00038	1.04866	1.14113	0.982831	0.834652	0.961976	0.779038	-14.9724	-13.6631	-7.34129	-14.7916	-3.81789	-14.0878	-0.733722
455		21390	AA198565	thromboxane A2 receptor	Tbxa2r	0.724829	0.842313	1.15241	1.0212	1.17761	0.612819	0.968301	-2.71168	-9.41647	-10.9129	-14.9717	-9.83107	0.355692	-14.7308
456		14678	AA197631	guanine nucleotide binding protein, alpha inhibiting 2	Gnai2	0.897011	1.19878	1.15189	1.15914	1.14909	0.968753	1.28673	-7.46007	-1.8768	-4.51947	-4.02808	-4.71751	-14.1158	0.332935
457			AA197708			0.945437	1.06355	1.00759	0.79621	0.942412	0.74601	0.78738	-9.92279	-9.11124	-14.8614	0.928482	-9.45146	0.995661	0.954869
458		66626	AA204279	RIKEN cDNA 5730403B10 gene	5730403B10Rik	0.944522	1.18888	1.06968	1.16894	1.06044	0.851844	1.03239	-11.1576	-0.507263	-9.93431	-1.284	-10.9714	-1.06349	-13.6625
459	A	12336	AA221288	calpain, small subunit 1	Capns1	1.09647	1.06223	1.04954	1.07543	1.03796	1.01634	1.62662	-7.54543	-11.1746	-12.4131	-9.78539	-13.3959	-14.6606	0.999925
460		13018	AA185183	CCCTC-binding factor	Ctcf	1.01887	1.00792	1.13522	1.15598	1.12624	1.00885	1.09844	-14.6958	-14.9228	-6.27546	-4.75773	-6.9883	-14.9106	-9.33483
461	A	55989	AA186002	nucleolar protein 5	Nol5	1.15784	1.03667	1.32906	2.74754	1.24232	2.26207	1.22436	-9.84227	-14.5992	-2.87218	0.999951	-5.90713	0.998432	-6.68332
462		20687	AA204627	trans-acting transcription factor 3	Sp3	0.951414	1.04795	1.06982	1.06589	1.19037	0.779655	0.938495	-13.4378	-13.6071	-12.2739	-12.5362	-3.819	-0.503352	-12.5593
463	B	229841	AA265430	centromere protein E	Cenpe	1.13471	1.3916	1.0309	0.394126	0.893489	0.608812	1.32359	-9.19401	0.087647	-14.5569	0.999997	-10.171	0.956149	-0.943482
464	A	97076	AA212292			1.14426	1.0212	1.06143	1.08803	1.30753	0.943665	1.87482	-7.16216	-14.7099	-12.9774	-11.2391	-0.285888	-13.0779	0.999665
465		15216	AA217236	hemochromatosis	Hfe	1.09528	0.910901	0.995783	0.822631	0.725698	0.717303	1.0202	-11.3082	-11.1458	-14.9634	-3.96516	0.195204	0.34229	-14.7713
466		57808	AA221110	ribosomal protein L35a	Rpl35a	0.964579	1.0033	1.09026	0.880752	1.25754	0.709024	0.73441	-13.801	-14.9623	-9.36038	-5.35509	0.0657447	0.95378	0.875321
467	A	12843	AA222683	procollagen, type I, alpha 2	Col1a2	1.12838	1.14103	1.16247	1.31399	1.41274	1.33972	1.78624	-7.7381	-6.79506	-5.31241	0.108171	0.806937	0.394355	0.999501
468		20588	AA221079	SWI/SNF related, matrix associated, actin dependent regulator of chromatin, subfamily c, member 1	Smarcc1	0.879682	1.16316	1.07656	1.3194	1.1782	1.13191	1.14036	-2.67389	-1.13805	-8.68363	0.960694	-0.531918	-3.03155	-2.42561
469	A	17069	AA221666	lymphocyte antigen 6 complex, locus E	Ly6e	0.98708	1.16803	1.08135	0.846352	0.91041	0.918445	1.96019	-14.7503	-1.4068	-8.69255	-0.831361	-6.81318	-7.85792	1
470		12824	AA221672	procollagen, type II, alpha 1	Col2a1	0.984136	1.35169	1.20763	1.34584	1.36692	1.62415	1.828	-14.881	-1.32266	-6.3131	-1.44734	-1.02385	0.841671	0.980394
471		17938	AA230684	nascent polypeptide-associated complex alpha polypeptide	Naca	1.05076	1.07309	1.1388	1.16306	1.16855	1.07789	0.984738	-11.5402	-8.80746	-2.21498	-0.893904	-0.668786	-8.21237	-14.6016
472	C	12870	AA230354	ceruloplasmin	Cp	0.906026	1.11619	0.949567	0.844044	0.709492	0.624674	4.47367	-13.2945	-12.9192	-14.4913	-10.5335	-3.36458	-0.502119	0.999998
473		23897	AA253722	HS1 binding protein	Hs1bp1	1.12443	1.19687	1.11346	1.30109	1.24884	1.18762	1.08532	-8.03751	-3.31417	-8.88881	-0.0770958	-1.24138	-3.8006	-11.0733
474		11515	AA222795	adenylate cyclase 9	Adcy9	1.05055	1.11126	1.14577	1.16999	1.31259	1.03037	1.37298	-12.1366	-5.64265	-2.7983	-1.42041	0.906889	-13.8601	0.979789
475	B	14872	AA230348	glutathione S-transferase, theta 2	Gstt2	0.985559	1.08963	1.10098	0.687048	0.663951	0.626998	2.57454	-14.8612	-11.5435	-10.7973	0.742079	0.870191	0.96151	1
476			AA222128			1.16389	1.84978	0.902552	0.967066	0.883164	1.27623	1.12465	-12.0505	0.247167	-13.5613	-14.8152	-12.9461	-8.523	-13.1475
477		15267	AA231572	histone 2, H2aa1	Hist2h2aa1	1.00296	1.10603	1.10737	1.66907	1.16628	1.84612	1.14487	-14.9689	-11.418	-11.3428	0.93883	-7.93443	0.991283	-9.17298
478		81702	AA209592	ankyrin repeat domain 17	Ankrd17	1.21432	1.21058	1.24892	1.05038	0.990953	1.19698	0.925903	-7.84942	-8.01285	-6.39732	-14.3701	-14.9514	-8.61554	-13.5373
479	A	67160	AA240994	eukaryotic translation elongation factor 1 gamma	Eef1g	1.16097	1.24884	1.15982	1.54683	1.76825	1.58221	1.23163	-5.25282	-1.12956	-5.3289	0.981197	0.99947	0.98953	-1.68525
480		66046	AA222463	NADH dehydrogenase (ubiquinone) 1 beta subcomplex, 5	Ndufb5	0.972103	1.1795	1.10043	1.3185	1.00122	1.27546	1.09967	-14.0716	-1.44789	-7.31335	0.871543	-14.9707	0.65844	-7.39114
481	A	50912	AA231279	exosome component 10	Exosc10	0.950192	1.05615	1.17449	1.61513	1.34619	1.34787	0.698494	-12.6834	-12.3852	-2.6519	0.999349	0.839311	0.844693	0.972269
482		19186	AA239485	proteasome (prosome, macropain) 28 subunit, alpha	Psme1	0.978658	1.13111	1.14738	1.00952	0.967994	0.757174	1.35328	-12.9444	-0.814367	0.869871	-14.5584	-10.7477	0.999992	0.999999
483	B	30939	AA250500	pituitary tumor-transforming 1	Pttg1	0.885797	0.991409	1.02296	0.755462	0.740625	0.606778	0.718978	-5.41624	-14.8969	-14.4575	0.804471	0.888432	0.999804	0.953443
484	A	59126	AA212838	NIMA (never in mitosis gene a)-related expressed kinase 6	Nek6	1.11706	1.15148	1.10273	1.70949	1.44626	1.73257	1.41103	-2.7441	-0.604925	-4.09712	1	0.999878	1	0.999615
485		12175	AA212780	BCL2/adenovirus E1B 19kDa-interacting protein 1, NIP2	Bnip2	0.941587	1.09001	1.13609	1.25921	1.04347	1.01782	0.966783	-7.35041	-3.33171	-0.0285569	0.992844	-10.5162	-14.0907	-11.9871
486	A	15368	AA213167	heme oxygenase (decycling) 1	Hmox1	0.985117	1.02193	1.49457	1.6186	1.19363	1.07411	2.65112	-14.9025	-14.8264	0.120888	0.715551	-7.75326	-13.0256	0.999949
487		12007	AA213011	alpha-2-glycoprotein 1, zinc	Azgp1	0.969191	1.01889	1.05693	1.49689	1.23936	1.2824	0.960443	-13.2477	-14.3313	-10.1966	0.99996	0.854647	0.96274	-12.213
488		15439	AA237115	haptoglobin	Hp	0.824114	0.899296	1.10717	0.949536	0.516494	0.841262	0.924871	-6.37688	-11.6124	-11.8514	-14.095	0.990253	-7.59652	-13.0496
489	A	11651	AA237366	thymoma viral proto-oncogene 1	Akt1	1.05158	1.0878	1.15895	1.55927	1.31409	1.69377	1.09775	-12.9134	-9.8823	-4.04205	0.996469	0.594255	0.999718	-8.98258
490	C		AA244638			1.41898	1.19999	2.07393	3.94555	2.1946	3.93346	3.78052	-0.635755	-7.35168	0.995918	1	0.998544	1	1
491		68117	AA250107	RIKEN cDNA 9430083G14 gene	9430083G14Rik	1.07441	0.899044	1.15675	0.768109	0.982668	1.11463	1.75079	-13.1537	-11.2581	-8.76291	-2.33415	-14.8579	-11.1303	0.966324
492		16325	AA242421	inhibin beta-C	Inhbc	1.25972	0.57569	1.68539	0.96042	0.907345	0.431914	1.4884	-9.34024	-0.409623	-0.796906	-14.7516	-14.2876	0.765105	-3.88269
493	A	229905	AA245984	cysteine conjugate-beta lyase 2	Ccbl2	0.979327	1.11526	1.10253	1.54227	1.14482	1.1956	0.929777	-14.3399	-4.4796	-5.74836	0.999909	-2.16596	-0.0381681	-8.83756
494	A	73078	AA244687	peptidase (mitochondrial processing) beta	Pmpcb	1.04948	1.09456	1.11934	1.55991	1.23662	1.43359	1.10256	-12.0018	-6.85343	-4.35302	0.999916	0.565902	0.997705	-5.99114
495		234664	AA250151	amyloid beta precursor protein binding protein 1	Appbp1	0.863409	1.05065	1.20249	1.19289	1.0739	1.00605	0.745028	-0.433498	-10.9499	0.590184	0.455955	-7.77707	-14.903	0.995391
496		218451	AA241859			1.06206	1.08381	0.91004	1.45719	1.04588	0.794816	1.09462	-14.6002	-11.4587	-10.3697	0.863751	-13.7804	-1.32552	-10.6808
497		11632	AA245324	aryl-hydrocarbon receptor-interacting protein	Aip	0.981069	1.12258	1.0738	1.17067	0.994273	1.01799	1.07183	-13.6811	0.0746014	-4.13213	0.888835	-14.8511	-13.8426	-4.42787
498		11972	AA239242	ATPase, H+ transporting, V0 subunit D isoform 1	Atp6v0d1	0.878322	1.04321	1.06252	0.892838	1.08171	0.739859	0.887087	0.697687	-9.01157	-5.19776	0.284756	-2.35612	0.999996	0.486128
499		19364	AA237779	RAD51-like 3 (S. cerevisiae)	Rad51l3	1.02943	0.954067	0.942813	0.793854	0.737197	0.638705	1.00115	-14.5519	-13.8918	-13.3123	-2.17647	-0.044456	0.930708	-14.9718
500	A	20656	AA237953	superoxide dismutase 2, mitochondrial	Sod2	1.07109	1.22893	1.38108	1.98705	1.25988	1.84671	1.25207	-10.7201	-0.175312	0.952535	1	0.361046	0.999997	0.252552
501	A	22627	AA250612	tyrosine 3-monooxygenase/tryptophan 5-monooxygenase activation protein, epsilon polypeptide	Ywhae	1.10557	1.13556	1.25964	1.7391	1.34321	1.6433	1.42721	-4.97869	-2.38618	0.849691	1	0.986653	0.999997	0.998861
502		18669	AA239727	ATP-binding cassette, sub-family B (MDR/TAP), member 1B	Abcb1b	1.08667	1.00912	0.991977	0.907844	1.12995	0.915734	0.801909	-9.98367	-14.9006	-14.9158	-8.6414	-6.18214	-9.49983	-0.330797
503		76802	AA239933			0.844726	1.10383	1.09699	1.17901	0.970297	0.834833	0.738182	0.618928	-3.05031	-3.76063	0.552332	-12.9907	0.764072	0.99927
504		18484	AA238461	peptidylglycine alpha-amidating monooxygenase	Pam	1.0044	1.0532	1.21978	1.3674	1.38569	1.23145	1.15187	-14.9416	-11.2259	0.548911	0.993402	0.996143	0.670463	-1.3958
505	A	16418	AA253664	integrin beta 4 binding protein	Itgb4bp	1.16252	1.03421	1.26606	1.728	1.51328	1.81114	1.22241	-3.93086	-14.034	-0.0160258	0.999818	0.990177	0.999957	-1.07967
506		11468	AA220739	actin, gamma 2, smooth muscle, enteric	Actg2	1.00632	1.40852	1.16283	1.62879	0.929411	1.159	1.1112	-14.9452	0.474749	-5.17756	0.994862	-11.7113	-5.43011	-8.97753
507		15194	AA253890	Huntington disease gene homolog	Hdh	0.886475	1.14584	1.07104	1.11914	1.04558	0.986136	0.924841	-4.28748	-2.942	-9.92189	-5.06401	-12.6733	-14.7298	-8.94977
508		14886	AA220113	general transcription factor II I	Gtf2i	0.876483	1.08503	0.968947	0.877784	0.87998	0.716101	0.698851	0.264983	-3.60125	-12.1866	0.216979	0.129866	0.999988	0.999997
509	A	11522	AA221141	alcohol dehydrogenase 1 (class I)	Adh1	0.799761	1.21607	1.88185	1.33721	1.05286	2.06803	2.41589	-3.03176	-4.50751	0.997639	-0.652331	-13.804	0.999708	0.999991
510		16404	AA222315	integrin alpha 7	Itga7	0.892983	1.12882	1.02532	1.29173	0.517024	0.877387	0.577361	-9.81718	-9.22563	-14.6684	-1.37039	0.996477	-9.9552	0.990678
511		20103	AA240279	ribosomal protein S5	Rps5	0.991619	1.00041	0.999799	1.00047	1.13522	1.00008	0.986134	-14.8071	-14.972	-14.9723	-14.9719	-0.740953	-14.9724	-14.5218
512		12018	AA220617	BCL2-antagonist/killer 1	Bak1	0.830183	1.07234	1.05286	0.705501	0.994574	0.765132	0.789236	-0.0406044	-9.58524	-11.7546	0.995402	-14.9321	0.915758	0.76676
513			AA230924			1.00006	1.00019	0.999804	0.997681	0.999943	0.97611	1.00013	-14.9724	-14.972	-14.972	-14.9088	-14.9724	-9.41118	-14.9722
514	A	21917	AA266119	thymopoietin	Tmpo	1.33256	1.00952	1.1485	1.35387	1.78322	1.42723	1.44018	0.706272	-14.8945	-4.79376	0.803335	0.99994	0.952158	0.962833
515		74108	AA238652	poly(A)-specific ribonuclease (deadenylation nuclease)	Parn	0.834439	0.807426	1.02529	0.697884	0.930105	0.95582	0.804375	0.270413	0.754179	-13.9798	0.999206	-8.37618	-11.9587	0.784602
516			AA239148			1.01229	0.990262	1.12838	0.979495	1.23412	1.17489	1.23621	-14.5724	-14.7143	-0.566087	-13.8493	0.969603	0.690131	0.972085
517	A	23991	AA245436	calcium and integrin binding 1 (calmyrin)	Cib1	1.14765	1.08556	1.36991	1.73467	1.11709	1.99283	3.19989	-5.20536	-10.3477	0.814486	0.999764	-7.61839	0.999996	1
518		214552	AA245628		D030051D21	1.03067	1.10274	1.18465	1.402	1.14172	1.37813	1.45201	-13.8556	-6.58229	-0.864684	0.989412	-3.16155	0.98065	0.996993
519			AA265396			1.41873	1.17586	1.1727	0.910928	1.30172	1.24935	3.17895	-4.31138	-11.538	-11.6379	-13.7347	-7.47069	-9.13958	0.998664
520	B		AA403437			0.862716	0.942906	1.09438	0.887425	0.703472	0.595574	0.678101	-4.04116	-12.0274	-8.92351	-5.99098	0.965166	0.999808	0.988415
521	A		AA261528			0.98389	1.02091	1.22828	1.86744	1.55955	1.65779	1.12166	-14.7823	-14.6649	-1.58337	0.999923	0.988554	0.997826	-7.86634
522		21926	AA261175	tumor necrosis factor	Tnf	1.08493	0.974471	1.40683	1.03861	1.22167	0.84725	1.16792	-10.6094	-14.4636	0.880228	-13.9014	-1.53173	-3.42696	-4.15838
523		56692	AA266352	mitogen-activated protein kinase kinase 1 interacting protein 1	Map2k1ip1	1.01769	1.15053	1.22918	1.28676	1.07902	1.00348	0.912636	-14.3353	-0.406093	0.880206	0.983576	-6.54041	-14.9469	-4.45483
524	A	12753	AA261605	circadian locomoter output cycles kaput	Clock	1.07228	1.022	1.44399	2.08728	1.55233	1.97815	1.63252	-11.3424	-14.5743	0.961554	0.999999	0.995187	0.999997	0.998931
525	A		AA266335		ESTs, Highly sim	1.05216	1.05816	1.2509	1.72115	1.10808	1.45928	1.35728	-12.8084	-12.3439	-0.154752	0.999869	-7.89139	0.979172	0.841511
526		18128	AA265694	Notch gene homolog 1 (Drosophila)	Notch1	0.965258	1.10757	1.23408	1.1257	0.967948	0.902659	0.868431	-12.2035	-2.46097	0.947892	-1.10887	-12.5873	-2.43707	0.0371627
527		269846	AA265714	T-cell receptor beta, variable 13	Tcrb-V13	0.982896	0.930228	1.04024	1.02169	0.590084	0.960246	0.792115	-14.9396	-14.4052	-14.8014	-14.9217	-1.57112	-14.7917	-10.0127
528			AA261057			0.992005	1.05428	1.12364	1.08694	1.23228	1.09441	1.04233	-14.789	-8.74576	-0.631207	-3.79194	0.975173	-2.93123	-10.7676
529		19158	AA267598	pleckstrin homology, Sec7 and coiled-coil domains 2	Pscd2	1.03564	1.01164	1.253	1.26624	1.04014	0.796329	1.17522	-12.2296	-14.6455	0.975724	0.985417	-11.5953	0.978172	0.57367
530		22782	AA268349	solute carrier family 30 (zinc transporter), member 1	Slc30a1	1.28996	0.995017	1.04245	1.28799	1.20687	1.20525	2.05577	-2.63997	-14.963	-14.3295	-2.70247	-6.02073	-6.10172	0.998614
531	A	11841	AA266938	ADP-ribosylation factor 2	Arf2	1.01992	1.12105	1.23238	1.52805	1.23363	1.31405	1.06478	-14.1966	-2.22989	0.875715	0.999993	0.880722	0.992233	-8.70784
532		12211	AA260747	baculoviral IAP repeat-containing 6	Birc6	1.05442	1.03889	1.22147	1.24924	1.46202	1.29003	0.97774	-11.6665	-13.1577	0.240894	0.604269	0.998278	0.854821	-14.3142
533		14163	AA272942	FYVE, RhoGEF and PH domain containing 1	Fgd1	1.01165	0.959262	1.05662	1.12778	1.25001	1.19786	1.24357	-14.4312	-9.29493	-6.44772	0.451475	0.998927	0.983034	0.998491
534		19699	AA268883	reelin	Reln	1.02678	1.01759	1.07496	0.98013	1.39604	1.07262	1.01473	-13.803	-14.4519	-8.11674	-14.2868	0.998421	-8.42031	-14.6046
535	A	16403	AA270921	integrin alpha 6	Itga6	0.937235	1.15675	1.23444	1.08117	1.10619	1.51265	1.73403	-10.3329	-2.01658	0.423922	-8.73379	-6.03125	0.999492	0.999997
536	A	59043	AA259925	WD repeat and SOCS box-containing 2	Wsb2	0.930035	1.13178	1.35065	1.67086	1.15138	1.33901	1.28219	-10.7604	-5.64415	0.844592	0.999755	-4.16439	0.803909	0.408477
537	A	16324	AA269776	inhibin beta-B	Inhbb	0.991577	1.02471	1.51597	2.11021	1.35257	1.20839	2.44489	-14.933	-14.6475	0.906507	0.999963	0.116917	-3.83449	0.999999
538		19766	AA269857	receptor (TNFRSF)-interacting serine-threonine kinase 1	Ripk1	0.887072	1.07926	1.16022	0.889784	0.940837	0.803236	0.937637	-0.42246	-4.75653	0.560772	-0.594214	-7.26203	0.986049	-6.67148
539	A	67100	AA270017			1.26503	0.842905	1.37975	1.7492	1.82877	2.74219	1.65242	-1.69256	-5.09535	0.350184	0.995984	0.998608	1	0.984898
540		69742	AA269940	RIKEN cDNA 2410018G23 gene	2410018G23Rik	0.804353	0.930641	1.09993	1.16411	0.901424	0.930913	0.928839	0.948774	-6.7311	-3.55448	0.22997	-2.63624	-6.77581	-6.43687
541		26417	AA270930	mitogen activated protein kinase 3	Mapk3	0.997886	1.00338	1.05047	0.820069	0.900474	0.703105	1.21051	-14.9678	-14.9606	-12.6538	-0.468442	-6.93171	0.978949	-0.727533
542		19275	AA260000	protein tyrosine phosphatase, receptor type, N	Ptprn	0.991436	1.19797	1.16713	1.02486	1.27338	0.958618	0.890402	-14.7928	0.80187	0.420912	-13.5685	0.988266	-11.1804	-1.27689
543	A	17762	AA274904	microtubule-associated protein tau	Mapt	1.03721	1.19978	1.20713	1.32974	1.33057	1.47587	1.74604	-13.8287	-1.7515	-1.4558	0.715537	0.720029	0.983812	0.999906
544		66706	AA274987	RIKEN cDNA 4733401H18 gene	4733401H18Rik	0.955737	1.25861	1.33966	1.16311	0.8345	0.856989	1.13773	-11.861	0.738563	0.968756	-1.40296	-0.12157	-1.22364	-2.93365
545	A	14208	AA271895	protein phosphatase 1G (formerly 2C), magnesium-dependent, gamma isoform	Ppm1g	1.04779	1.10241	1.24994	2.36399	1.85505	2.31466	1.35612	-13.8284	-10.5763	-2.15084	0.999997	0.999068	0.999996	0.133791
546		73274	AA272124	RIKEN cDNA 1700034P14 gene	1700034P14Rik	0.919411	1.12428	1.14418	1.15123	0.930468	0.766822	0.821484	-3.56381	-0.510956	0.246822	0.418957	-5.30066	0.999024	0.959152
547		68292	AA277846	RIKEN cDNA 1300006C19 gene	1300006C19Rik	1.03868	1.13651	1.06396	1.68457	1.02959	1.63964	1.38766	-14.1719	-7.98097	-12.9297	0.992994	-14.4945	0.986675	0.502475
548		17995	AA277555	NADH dehydrogenase (ubiquinone) flavoprotein 1	Ndufv1	1.03162	1.06016	1.12146	1.07751	1.30324	1.11872	1.03687	-12.4003	-7.67185	-0.694931	-4.95448	0.99891	-0.853184	-11.6007
549	A	192159	AA277696	pre-mRNA processing factor 8	Prpf8	0.945582	1.0512	1.72835	3.45316	2.00349	2.51252	1.63505	-14.2164	-14.3673	0.740129	0.999995	0.968673	0.999128	0.465411
550		12894	AA277495	carnitine palmitoyltransferase 1a, liver	Cpt1a	0.943745	1.06047	1.24384	0.680622	1.11656	0.813603	1.39549	-13.1091	-13.0601	-1.96407	0.865935	-9.22856	-2.51857	0.606231
551	A	26443	AA271066	proteasome (prosome, macropain) subunit, alpha type 6	Psma6	1.10653	1.15455	1.11907	1.60302	1.37204	1.48706	1.14479	-4.04945	-0.686314	-2.89326	0.999998	0.997849	0.999942	-1.15148
552	A	97165	AA275111	high mobility group box 2	Hmgb2	1.20492	1.09568	1.06529	1.15541	2.33883	1.53427	2.46016	-7.25008	-12.5967	-13.7837	-9.70975	0.999451	0.369641	0.999783
553		12772	AA289476	chemokine (C-C motif) receptor 2	Ccr2	0.94663	1.04641	1.18692	0.969067	0.929903	0.910417	1.08213	-13.2654	-13.7827	-4.46046	-14.3895	-12.1037	-10.4953	-11.6491
554		16792	AA288513	lysosomal-associated protein transmembrane 5	Laptm5	0.901225	1.03188	1.18842	1.23248	1.21912	0.887664	0.990514	-4.69793	-13.5046	-0.0682692	0.655328	0.509202	-3.17754	-14.8307
555		18082	AA261261	4-nitrophenylphosphatase domain and non-neuronal SNAP25-like protein homolog 1 (C. elegans)	Nipsnap1	0.869345	0.994304	0.925105	0.713924	0.914912	0.646788	0.841574	-5.5977	-14.9484	-11.0944	0.838413	-10.1209	0.987051	-3.2466
556		11430	AA261287	acyl-Coenzyme A oxidase 1, palmitoyl	Acox1	0.922929	1.02972	1.02197	1.12428	0.726783	1.12746	1.12616	-12.0653	-14.5482	-14.7373	-9.43343	0.15404	-9.22154	-9.30809
557		66626	AA274811	RIKEN cDNA 5730403B10 gene	5730403B10Rik	0.961106	0.939744	0.949655	1.15845	0.645797	1.22286	1.20751	-14.3631	-13.5205	-13.9538	-8.42768	0.757449	-5.03127	-5.77049
558	B	17966	AA270187	neighbor of Brca1 gene 1	Nbr1	0.89145	1.10251	0.954153	0.759432	0.706952	0.554589	0.890501	-6.87369	-8.56201	-13.1663	0.611341	0.939857	0.999959	-6.77273
559	B	53328	AA288129	progesterone receptor membrane component 1	Pgrmc1	0.954514	1.02971	1.02792	0.715828	0.881299	0.607823	0.853128	-12.7911	-14.0691	-14.1706	0.971103	-4.56723	0.999881	-2.10547
560		27632	AA290538	RD RNA-binding protein	Rdbp	1.10373	0.922161	1.01409	1.18123	1.24849	1.25099	1.06553	-5.87756	-8.01049	-14.6979	-0.600804	0.675758	0.695596	-10.2172
561		14663	AA288467	glycosylation dependent cell adhesion molecule 1	Glycam1	0.971797	0.973775	1.28557	0.9313	1.05657	0.831199	1.06618	-14.5955	-14.6466	-1.77051	-12.7849	-13.624	-5.0509	-13.1734
562	B	19216	AA396341	prostaglandin E receptor 1 (subtype EP1)	Ptger1	0.864371	0.948083	1.08162	0.82389	1.0081	0.656452	0.727381	-1.08621	-10.9941	-7.63941	0.492764	-14.8672	0.999933	0.995135
563		11566	AA388461	adenylosuccinate synthetase, non muscle	Adss	0.837859	0.995943	1.13921	1.19879	1.06682	1.10559	1.04173	-1.52576	-14.956	-4.72978	-1.3129	-11.3391	-7.63318	-13.4008
564		14210	AA388985	fibroblast growth factor inducible 15	Fin15	1.07346	1.05441	1.29611	0.968657	1.23096	0.850465	0.80152	-13.8868	-14.5542	-5.36728	-14.7468	-7.80257	-10.0942	-7.14089
565	A	12494	AA472876	CD38 antigen	Cd38	1.01276	1.30042	1.12062	1.06379	1.04025	0.90316	1.57621	-14.7489	0.911859	-4.30346	-10.4563	-12.9403	-5.57612	0.999938
566	A	20182	AA289135	retinoid X receptor beta	Rxrb	0.869987	1.17211	1.26688	1.51894	1.0686	1.22513	1.13493	-1.93239	-0.817952	0.822981	0.999818	-9.71336	0.47994	-2.89401
567		26411	AA288220	mitogen activated protein kinase kinase kinase kinase 1	Map4k1	1.02447	1.01995	1.17428	1.2436	1.26456	1.15318	0.974597	-14.5084	-14.6612	-3.54611	-0.686372	-0.209097	-4.89735	-14.4479
568		15247	AA389935	hippocampus abundant gene transcript 1	Hiat1	1.01215	1.12498	1.29191	1.35091	1.02965	0.948985	0.942799	-14.6473	-1.49748	0.990538	0.998906	-13.165	-9.89287	-8.85437
569		19362	AA386769	RAD51 associated protein 1	Rad51ap1	1.24339	0.999122	1.02587	1.42849	1.51259	1.43156	1.61847	-5.51281	-14.9722	-14.7717	-0.589127	0.237028	-0.548222	0.708037
570		57294	AA274176	ribosomal protein S27	Rps27	0.999252	1.00038	0.999904	1.00058	1.06631	0.974934	0.997333	-14.968	-14.9713	-14.9724	-14.9698	-1.34115	-10.6626	-14.9164
571	A	94217	AA271948	low density lipoprotein-related protein 1B (deleted in tumors)	Lrp1b	1.40078	1.08484	1.43311	3.13393	2.53882	3.67942	1.53262	-1.97326	-13.4131	-1.37888	0.999977	0.999274	0.999998	-0.156823
572			AA272186			0.898362	1.03696	1.0545	0.915792	0.777571	0.771419	1.01656	-6.16759	-13.5427	-12.0794	-8.27309	0.712827	0.771556	-14.6679
573		268656	AA386799	serine palmitoyltransferase, long chain base subunit 1	Sptlc1	0.893289	1.1008	1.09541	1.05765	0.831979	1.05658	1.04947	-2.33806	-4.06947	-4.6648	-9.71274	0.672208	-9.86556	-10.8648
574	A		AA386718			1.01599	0.935829	1.08576	1.49422	1.58938	1.38499	0.921338	-14.722	-11.1407	-9.49007	0.994623	0.999277	0.943747	-9.52762
575		14177	AA387563	fibroblast growth factor 6	Fgf6	0.842772	1.01715	1.10638	1.2276	0.947051	1.05048	1.2374	0.860479	-14.137	-1.62666	0.975192	-8.28741	-9.22911	0.983738
576		12190	AA387675	breast cancer 2	Brca2	0.977055	1.05153	1.12637	1.01616	1.17994	0.838398	0.8742	-14.1882	-11.6313	-3.45243	-14.5931	-0.462164	-0.0847299	-2.17805
577		18764	AA275686	polycystic kidney disease 2	Pkd2	1.08326	1.02892	0.939542	0.860519	0.730547	0.752393	0.984703	-9.89294	-14.2073	-11.6436	-3.29014	0.905658	0.787003	-14.7446
578		56550	AA276008	ubiquitin-conjugating enzyme E2D 2	Ube2d2	1.11563	1.23419	1.1471	1.47213	1.30791	1.16586	1.31499	-6.89452	-0.343793	-4.33756	0.988648	0.665837	-3.0991	0.709576
579		16186	AA274104	interleukin 2 receptor, gamma chain	Il2rg	0.998342	1.13982	1.11303	1.00073	1.25896	0.691425	1.07983	-14.9704	-6.27972	-8.4014	-14.972	-0.558994	0.931158	-11.1362
580			AA273296			1.22022	1.70809	1.34812	1.62273	1.58091	1.94317	1.51815	-5.48688	0.926266	-1.49196	0.824808	0.732686	0.992868	0.499187
581		14933	AA275564	glycerol kinase	Gyk	1.08237	1.05705	1.31641	1.31934	1.04372	1.39687	1.4081	-11.9289	-13.3919	-0.45745	-0.40544	-14.0115	0.484117	0.556159
582		20657	AA276287	superoxide dismutase 3, extracellular	Sod3	1.02183	1.29884	1.261	1.16617	1.33345	1.04637	1.15987	-14.6384	0.0787989	-0.630366	-4.64784	0.467187	-13.5557	-5.0579
583	B	21802	AA276915	transforming growth factor alpha	Tgfa	0.920468	1.06581	0.98072	1.03788	0.837647	0.471173	0.633847	-10.6066	-12.2147	-14.6911	-13.9714	-2.88478	0.999998	0.993135
584			AA276721			0.884763	1.00761	0.978559	0.812582	0.650877	0.583637	0.87431	-9.76747	-14.948	-14.7741	-4.26411	0.788615	0.973223	-8.94764
585	A		AA276110			1.05077	1.11928	1.15557	0.932783	1.083	1.00284	2.43507	-13.2662	-7.96752	-5.23594	-11.7881	-10.9348	-14.9665	1
586		70628	AA276213			1.15022	1.13795	1.33712	1.30542	1.36362	1.34263	1.0258	-1.65702	-2.42168	0.980015	0.950724	0.990648	0.982933	-14.0054
587		19701	AA276457	renin 1 structural	Ren1	1.2401	0.931068	1.36453	1.68674	1.40013	1.67455	1.72557	-4.04542	-13.015	-0.563911	0.956691	-0.0785453	0.950246	0.972124
588		231086	AA286024	hydroxyacyl-Coenzyme A dehydrogenase/3-ketoacyl-Coenzyme A thiolase/enoyl-Coenzyme A hydratase (trifunctional protein), beta subunit	Hadhb	1.00718	1.22728	1.05302	1.10948	0.660167	0.991713	1.00533	-14.9484	-3.84346	-13.7679	-10.6571	0.81491	-14.9399	-14.9592
589		15078	AA275906	H3 histone, family 3A	H3f3a	1.10186	1.08952	1.14381	0.997175	0.996699	0.869034	1.21131	-4.9181	-6.31881	-1.49192	-14.9586	-14.9535	-1.12244	0.56098
590			AA419665			1.05965	1.10681	1.02658	1.02643	0.721548	0.674886	0.944091	-11.7833	-7.13668	-14.2562	-14.264	0.959122	0.995223	-11.8229
591		20873	AA276998	polo-like kinase 4 (Drosophila)	Plk4	1.11778	0.979824	1.13258	1.03689	1.37198	1.01679	1.05032	-8.40622	-14.6874	-7.25866	-14.0901	0.668407	-14.7816	-13.3914
592		20768	AA414662	selenophosphate synthetase 2	Sephs2	1.00031	1.41451	1.07639	1.59349	0.873272	1.03018	1.09773	-14.9724	-0.452943	-13.232	0.738984	-9.8363	-14.6738	-12.2778
593		27058	AA413739	signal recognition particle 9	Srp9	1.2646	1.05563	1.34218	1.60075	1.15949	1.5962	1.50511	-1.21199	-13.2951	0.21597	0.983331	-6.08783	0.982146	0.929072
594		13663	AA413622	etoposide induced 2.4 mRNA	Ei24	0.915532	1.10124	1.22536	1.18059	0.992508	0.969576	0.879714	-9.15057	-8.3077	-0.632844	-2.37595	-14.9193	-14.0995	-5.22242
595		12402	AA414809	Casitas B-lineage lymphoma	Cbl	1.13172	1.45593	0.875084	0.859803	1.1559	1.03539	0.931367	-12.3552	-2.27735	-11.9739	-11.2417	-11.5036	-14.7471	-14.053
596		27054	AA290021	SEC23B (S. cerevisiae)	Sec23b	0.883666	1.28567	1.22549	1.54749	1.53685	1.26569	1.71303	-7.65188	-0.444843	-2.19197	0.974365	0.969626	-0.898717	0.998088
597		15404	AA388599	homeo box A7	Hoxa7	1.32746	1.45466	1.31976	1.4811	1.01308	0.52295	0.795618	-5.29695	-1.83475	-5.5213	-1.41236	-14.8358	0.755721	-9.04847
598		68145	AA473938	RIKEN cDNA 5730466H23 gene	5730466H23Rik	0.866646	1.13218	0.99966	1.08214	1.41151	0.895844	1.04051	-7.25292	-8.69662	-14.9724	-12.031	0.52847	-9.78234	-14.1674
599		11927	AA416325	ATX1 (antioxidant protein 1) homolog 1 (yeast)	Atox1	1.12513	1.08641	1.22416	1.10852	1.01713	1.01355	1.50162	-6.93155	-10.2626	-1.19445	-8.33546	-14.7376	-14.8246	0.984266
600		15194	AA437749	Huntington disease gene homolog	Hdh	0.976208	1.26165	1.42396	1.19978	1.165	1.05547	1.32132	-14.6313	-1.37661	0.664335	-3.83769	-5.83933	-13.3334	-0.0982636
601		51788	AA466087	H2A histone family, member Z	H2afz	1.24379	1.15949	1.10198	1.38122	1.5564	1.39242	1.23944	-1.577	-5.73908	-9.95769	0.633789	0.97654	0.691414	-1.72361
602		66878	AA444950	RIO kinase 3 (yeast)	Riok3	0.89515	1.31341	1.0838	1.29048	1.15971	0.961683	0.893435	-6.36875	0.768794	-9.57205	0.627556	-3.09489	-13.4794	-6.17673
603	B	432733	AA444660		na	1.06172	1.13012	1.04154	0.849091	0.790597	0.793884	2.12703	-13.308	-9.1386	-14.1797	-6.14284	-2.15623	-2.33231	0.999915
604		17311	AA403846	kit ligand	Kitl	1.18918	0.903638	1.26769	0.887087	1.11858	0.84764	0.865587	-4.72307	-10.8336	-2.27726	-9.51642	-10.0756	-6.27002	-7.73618
605		83397	AA403828	A kinase (PRKA) anchor protein (gravin) 12	Akap12	1.11522	1.07893	1.0455	0.951691	0.748074	0.693565	0.773483	-9.17474	-11.8143	-13.8052	-13.5404	0.180204	0.824193	-0.497798
606			AA433053			1.0859	1.041	1.02774	1.00701	0.955849	0.955217	0.910923	-3.66111	-10.823	-12.8843	-14.8266	-9.93405	-9.81371	-2.3445
607		20449	AA423143	sialyltransferase 8 (alpha-2, 8-sialyltransferase) A	Siat8a	1.1882	0.956233	1.02917	1.12551	0.836857	0.897764	0.781583	-7.88903	-14.3447	-14.1659	-11.0961	-7.55398	-11.6706	-3.92429
608		280668	AA647124	a disintegrin and metalloproteinase domain 1a	Adam1a	0.939988	1.12835	1.08087	1.03459	0.83215	0.577918	0.693006	-13.1294	-9.06015	-12.1666	-14.3907	-4.57686	0.992701	0.663804
609	A	20224	AA444425	SAR1a gene homolog 1 (S. cerevisiae)	Sara1	1.40586	1.19975	1.15428	1.79304	1.71923	2.41554	1.41173	0.124407	-5.62351	-8.20098	0.990674	0.977902	0.999985	0.180136
610	A		AA444533			1.13764	1.08653	1.39811	1.75898	1.49932	1.74555	1.27972	-4.92777	-9.52289	0.951991	0.999968	0.994351	0.999959	0.456954
611		71955	AA427055	RIKEN cDNA 2400003C14 gene	2400003C14Rik	1.15277	1.08547	1.22961	1.24633	1.19904	0.862511	1.21213	-3.59981	-9.45118	-0.266784	0.0760222	-1.19174	-3.16771	-0.741846
612		433477	AA465980		na	1.02219	1.06521	1.32764	1.07891	0.905843	1.65164	1.33032	-14.7683	-13.3615	-1.10974	-12.6999	-11.3234	0.927752	-1.05282
613		12447	AA465987	cyclin E1	Ccne1	1.0827	0.864999	0.960112	0.850578	0.708868	0.611363	1.10169	-11.1627	-5.54785	-13.864	-4.29721	0.825033	0.995805	-9.67156
614		66218	AA415725	NADH dehydrogenase (ubiquinone) 1 beta subcomplex, 9	Ndufb9	1.00997	1.17237	1.03062	1.318	1.03293	1.44704	1.11357	-14.8925	-3.60454	-14.2498	0.522181	-14.1414	0.954435	-7.94234
615		26400	AA451434	mitogen activated protein kinase kinase 7	Map2k7	1.13116	1.10811	1.01541	1.40478	1.29438	1.21644	1.11057	-4.96191	-7.01502	-14.7252	0.97314	0.695431	-0.462105	-6.78155
616		56615	AA433516	microsomal glutathione S-transferase 1	Mgst1	0.770942	0.971874	0.852565	0.524461	0.38582	0.528111	0.946887	-6.58871	-14.8271	-11.0294	0.747374	0.9948	0.726581	-14.4473
617		68349	AA422241	NADH dehydrogenase (ubiquinone) Fe-S protein 3	Ndufs3	1.1326	1.06628	0.949769	0.976144	0.75809	0.91698	0.974793	-6.22205	-11.8903	-12.9059	-14.4925	0.570647	-9.82456	-14.4369
618		16149	AA419750	Ia-associated invariant chain	Ii	0.739111	1.10252	1.37039	0.86324	0.716164	0.47556	0.470202	-3.91297	-13.0723	-3.45343	-10.9963	-2.83181	0.966	0.970988
619		30963	AA419741	protein tyrosine phosphatase-like (proline instead of catalytic arginine), member a	Ptpla	1.01848	1.07385	1.08499	0.848224	0.605492	0.647172	1.03097	-14.79	-12.4338	-11.7348	-5.46325	0.985616	0.935953	-14.4718
620		19228	AA575668	parathyroid hormone receptor 1	Pthr1	1.05338	1.29316	0.840416	1.44161	0.918681	0.639606	1.26719	-14.063	-3.02226	-7.38698	-0.0875036	-12.6725	0.668036	-3.92346
621		18399	AA575680	solute carrier family 22 (organic anion transporter), member 6	Slc22a6	1.40149	1.00248	1.1995	0.67662	0.781653	0.915958	1.05078	-2.70762	-14.9711	-9.31922	-1.31898	-6.22689	-12.3468	-13.6228
622		12450	AA458196	cyclin G1	Ccng1	1.05918	1.17766	1.01035	1.14011	1.21512	1.06218	0.865556	-11.3802	-1.2454	-14.8414	-3.41226	-0.048098	-11.0681	-2.39705
623		16923	AA451423	linker of T-cell receptor pathways	Lnk	1.17021	0.886747	1.11738	1.12733	1.07666	0.679921	1.66293	-11.2107	-12.6444	-12.9635	-12.6566	-14.0475	-2.36095	-0.156
624		13645	AI098350	epidermal growth factor	Egf	0.889577	1.23384	1.14841	1.1082	1.15934	0.757384	1.20641	-12.6237	-8.61172	-11.2647	-12.5663	-11.3988	-5.63334	-9.64053
625	A	20686	AA444790	sperm autoantigenic protein 17	Spa17	1.05025	1.1739	1.20318	2.40448	0.910073	1.76774	1.17448	-12.6059	-2.0887	-0.852227	1	-7.89698	0.999988	-2.05898
626		13723	AA450836	embigin	Emb	0.985457	1.03771	1.02989	0.99998	1.73863	0.755293	0.797187	-14.9107	-14.5827	-14.7246	-14.9724	0.868085	-3.07484	-5.47414
627		67130	AA462323	NADH dehydrogenase (ubiquinone) 1 alpha subcomplex, 6 (B14)	Ndufa6	0.917029	1.0753	1.12398	0.718953	0.86409	0.65881	1.00597	-10.2088	-11.4446	-7.42552	0.830646	-4.94025	0.982148	-14.9455
628		54381	AA475930		Pgcp	0.95219	1.13866	0.978054	0.869309	0.648862	0.611949	1.3782	-13.8196	-8.49981	-14.7284	-7.73931	0.897443	0.96985	0.167702
629		24128	AA475568	5'-3' exoribonuclease 2	Xrn2	1.10459	0.916316	1.01681	1.27755	0.728301	0.992694	0.999303	-6.72465	-8.09285	-14.6432	0.708293	0.969662	-14.9082	-14.9719
630		11804	AA475422	amyloid beta (A4) precursor-like protein 2	Aplp2	1.02905	0.98071	1.05353	0.871872	0.683911	0.652212	0.761886	-14.2346	-14.6265	-12.6602	-4.57011	0.982527	0.995852	0.650529
631		69263	AA607457	replication factor C (activator 1) 3	Rfc3	1.18837	1.10163	1.27177	1.2838	1.69052	2.04665	1.07629	-7.1199	-11.8743	-3.39734	-2.98283	0.930883	0.998156	-13.0991
632		22687	AA051554	zinc finger protein 259	Zfp259	1.02757	1.03035	1.10076	0.972532	1.32601	0.857267	0.85338	-14.5285	-14.4376	-10.2775	-14.5071	0.0292469	-5.6113	-5.27984
633		11951	AA139793	ATP synthase, H+ transporting, mitochondrial F0 complex, subunit c (subunit 9), isoform 1	Atp5g1	1.08196	1.12008	1.11918	1.23596	1.12389	1.20626	1.1234	-9.21852	-5.40741	-5.48857	0.204606	-5.07099	-0.459604	-5.11366
634			AA271505			1.26461	1.08761	1.26224	1.19364	1.18913	1.09707	1.71964	-1.41103	-11.3933	-1.48072	-4.31777	-4.56343	-10.736	0.996098
635		22702	AA607102	zinc finger protein 42	Zfp42	1.17852		1.71055	0.608914	0.935447	0.473121	1.14276	-11.9879			-2.34166	-14.4338	0.0349075	0.188739
636		17393	AI316399	matrix metalloproteinase 7	Mmp7	0.827151	1.20381	1.18645	1.00029	1.03939	0.849351	1.58242	-4.36244	-4.62183	-5.55241	-14.9724	-14.2451	-6.07337	0.940399
637		21333	AA982788	tachykinin 1	Tac1	1.32607	1.00156	1.13786	1.00067	0.926622	1.13954	0.956896	-2.6223	-14.9717	-10.5829	-14.9723	-13.2722	-10.4986	-14.3815
638		14202	AI173197	four and a half LIM domains 4	Fhl4	1.01431	0.817852	1.33275	0.997595	1.0536	0.699538	0.58357	-14.9168	-7.04876	-3.05381	-14.9486	-14.2381	-0.997667	0.805745
639		69980	AI173214			1.04525	0.996857	1.3514	0.992474	0.899715	0.701515	1.04302	-14.184	-14.9683	-0.765419	-14.9489	-10.9915	0.19141	-14.2566
640		13430	AI156587	dynamin 2	Dnm2	0.872088	1.14177	0.976523	1.22224	1.16227	1.2586	0.996528	-7.98525	-8.30442	-14.6936	-3.74232	-6.99414	-2.29557	-14.9664
641		11723	AI037706	amylase 2, pancreatic	Amy2	0.644434	0.795647	1.03639	0.802391	0.452553	0.439321	0.643057	-0.990083	-7.86586	-14.7405	-8.24622	0.961639	0.973892	-0.952317
642	A	12585	AI385804	cerebellar degeneration-related 2	Cdr2	1.30311	1.34973	1.78753	5.21262	1.22592	2.24018	0.938469	-3.33927	-2.05152	0.937027	1	-6.29966	0.998762	-13.7789
643		16330	AA289577	inositol polyphosphate-5-phosphatase B	Inpp5b	1.03617	1.19771	0.930266	0.933984	0.92109	0.787221	0.886903	-14.2419	-3.96323	-12.1693	-12.4435	-11.4502	-1.14834	-8.43027
644			3xSSC			1.54202		1.2951	1.56657	1.13232	0.62862	0.933229	-5.28107			-6.39951	-13.7629	-4.48872	-12.3074
645			3xSSC			1.82601	1.17416	0.992007	1.15093	2.09495	0.807053	1.21972	0.223972	-12.6682	-14.9631	-12.3545	0.800446	-9.56284	-10.1928
646			3xSSC			1.18798	0.99326	1.28951	1.38042	0.92306	0.946052	0.967701	-6.37195	-14.953	-2.08956	-0.221657	-12.4761	-13.7186	-14.5206
647		76808	AU050846	Ribosomal protein L18A	Rpl18a	0.955623	1.07621	1.04915	0.872485	1.15369	0.682875	0.787297	-13.6308	-11.7064	-13.4815	-6.34505	-5.81688	0.9215	-0.624754
648	C	20755	AI596101	small proline-rich protein 2A	Sprr2a	1.47411	1.77272	2.22959	2.81786	1.16874	11.8152	7.63179	-10.4972	-6.86958	-4.02097	-0.737289	-14.1404	0.999254	0.989521
649		15130	AV005302	hemoglobin, beta adult minor chain	Hbb-b2	0.879157	0.892029	0.992249	1.31487	0.554654	0.501675	0.441459	-12.2483	-12.7843	-14.9615	-5.96968	0.541855	0.854874	0.970555
650		17283	AW321532	multiple endocrine neoplasia 1	Men1	1.07477	1.10057	1.22996	1.18985	1.19779	0.912127	1.05726	-10.4512	-7.91099	-0.222578	-1.50916	-1.18894	-8.3241	-12.0876
651		51798	AA667410	enoyl coenzyme A hydratase 1, peroxisomal	Ech1	0.970266	1.17973	0.859222	0.633128	0.732608	0.524547	0.997719	-14.5698	-6.54598	-10.8792	0.898023	-0.280062	0.997917	-14.9701
652		15130	W29631	hemoglobin, beta adult minor chain	Hbb-b2	0.839836	0.907003	1.04226	1.52956	0.617191	0.557422	0.436929	-11.2994	-13.7129	-14.7378	-2.58192	-1.37746	-0.0443444	0.90285
653		28077	AL034823	DNA segment, Chr 13, Wayne State University 50, expressed	D13Wsu50e	1.0433	1.13625	1.12875	1.33169	1.15481	1.1032	1.13012	-13.4233	-5.46035	-6.0644	0.745879	-4.10026	-8.30101	-5.95179
654		77067	AA143951			1.09317	0.980859	1.02291	0.923404	1.2321	0.893701	0.820537	-8.54255	-14.5845	-14.442	-9.56419	-0.120127	-6.08545	-0.442874
655		66616	AI155753	sorting nexin 9	Snx9	1.01761	1.07326	1.06242	0.949211	0.647669	0.693824	0.788669	-14.7424	-11.609	-12.4248	-13.0404	0.988685	0.92984	-0.31448
656		66616	AI155753	sorting nexin 9	Snx9	1.05347	1.02997	0.943783	1.01341	0.777227	0.838132	0.924987	-14.4834	-14.8135	-14.3714	-14.9399	-6.82335	-10.2104	-13.8986
657		68052	AA051755	ribosomal protein S13	Rps13	1.04774	1.08615	1.06335	1.08506	1.34714	0.951356	0.799769	-12.8184	-9.17551	-11.4325	-9.28542	0.903873	-12.5359	0.247774
658	A	12317	W44140	calreticulin	Calr	1.25188	1.05353	1.1016	3.9675	2.14627	2.6701	1.6779	-3.27036	-13.8379	-11.4097	1	0.999798	0.999998	0.96351
659	B	15904	AA008963	inhibitor of DNA binding 4	Idb4	1.02933	1.15668	0.933825	0.778321	0.879863	0.547134	0.582208	-14.4519	-6.02737	-12.2746	-0.554222	-7.43737	0.99957	0.997833
660		66481	AA832666	ribosomal protein S21	Rps21	0.954504	0.994851	1.04453	0.937624	1.28614	0.786343	0.650303	-13.2427	-14.9499	-13.4469	-11.8356	0.260286	0.0514121	0.993426
661			W83976			0.995536	0.956577	1.2296	0.795315	0.602444	1.08743	1.45391	-7.96099	-7.65313	-3.23423	-2.58512	0.849867	-6.90635	0.14325
662		230789	W64037	cDNA sequence BC008163	BC008163	0.994123	1.23437	1.05933	1.20347	1.36696	0.993244	0.856964	-7.9451	0.286887	-6.31814	-0.225765	0.948579	-7.93894	-1.19795
663	B	20377	AW011917	secreted frizzled-related sequence protein 1	Sfrp1	0.913203	1.0801	0.898196	0.628323	0.682806	0.50487	0.436201	-6.35925	-6.77517	-5.80733	0.90531	0.632174	0.99848	0.999922
664		15203	AA607397	hephaestin	Heph	0.958821	0.990676	1.04553	0.953594	1.17819	0.861542	0.875291	-5.98498	-7.85316	-5.77837	-5.52288	0.717131	0.507535	0.149521
665		60409	AA250067	trafficking protein particle complex 4	Trappc4	0.99153	1.08003	1.25148	1.42635	1.17624	1.28601	1.11008	-7.87082	-2.87871	0.979726	0.999967	0.715749	0.994342	-0.976675
666		53319	AA125156	nuclear RNA export factor 1 homolog (S. cerevisiae)	Nxf1	0.889084	1.14076	1.01116	1.29596	1.09207	0.960545	0.681868	-2.66831	-1.94229	-7.8913	0.831009	-4.39863	-7.05338	0.996077
667			AA041846			0.943698	0.974974	1.09695	0.824562	1.19037	0.649158	0.64891	-7.05984	-7.78326	-5.84393	-1.85607	-2.50511	0.945724	0.946148
668			T43360			1.31201	0.989767	1.49512	1.48484	0.967028	1.12965	1.09664	-1.422	-7.94676	0.42835	0.376494	-7.78056	-5.83136	-6.66862
669			T21166			1.4046	0.983916	1.9878	0.731008	1.29733	0.712768	0.911612	-2.804	-7.86252	0.945876	-1.39759	-2.39472	-2.51767	-6.27826
670	D		AF124205			0.81702	1.01668	0.777117	0.947346	0.421505	0.317362	0.405935	-3.11728	-7.91655	-1.70855	-7.46835	0.999773	0.999999	0.999886
671			M33419			1.08634	1.06176	0.976691	0.889339	0.708093	0.773865	1.01827	-5.55668	-6.6048	-7.73784	-3.81411	0.923929	0.449085	-7.83011
672			M36771			1.03202	1.16369	1.23315	1.16908	0.687149	1.05045	1.20049	-7.85687	-5.79787	-4.34576	-5.68343	-0.75692	-7.70485	-5.00591
673		19084	AA537355	protein kinase, cAMP dependent regulatory, type I, alpha	Prkar1a	0.934705	1.03804	1.05348	1.00648	0.809859	0.763843	0.794473	-3.47013	-6.22502	-4.90437	-7.90614	0.97377	0.998532	0.989535
674		19124	AA672430	protein C receptor, endothelial	Procr	0.939536	0.996128	1.06606	0.875581	1.03386	0.716383	0.848441	-3.50481	-7.9399	-3.34939	0.519494	-6.34719	0.999986	0.878285
675			AA636642			1.08313	0.972265	1.02936	0.972437	0.963348	0.964373	1.01865	-0.358789	-6.01326	-5.91461	-6.03465	-4.82952	-4.9704	-7.05937
676		67117	AA636653	t-complex-associated-testis-expressed 1-like	Tcte1l	1.02842	1.19335	1.15515	0.94414	0.874432	0.943761	1.32576	-7.39589	0.213213	-0.709769	-5.81672	-1.11771	-5.79079	0.967867
677			AA823833			1.03153	0.998937	1.07127	1.26371	1.12802	1.10583	0.938375	-7.02989	-7.96305	-4.24996	0.958073	-0.830059	-1.91615	-4.6723
678		20068	AI225433	ribosomal protein S17	Rps17	1.00021	0.999982	0.999729	0.999979	1.00004	1.00052	1.00012	-7.96398	-7.96421	-7.96384	-7.96421	-7.9642	-7.96284	-7.96414
679	B	15425	W33293	homeo box C6	Hoxc6	0.864894	1.05803	0.975685	0.811173	0.925927	0.67239	0.619465	-0.233204	-5.54575	-7.43962	0.81819	-4.01537	0.999879	0.999996
680		18582	W45989	phosphodiesterase 6D, cGMP-specific, rod, delta	Pde6d	0.943226	1.04259	1.0619	1.06717	1.04119	1.00131	0.976824	-3.78037	-5.49009	-3.61826	-3.13178	-5.62309	-7.96132	-7.08903
681	A	15452	W48168	hypoxanthine guanine phosphoribosyl transferase 1	Hprt1	1.08131	1.08572	1.27628	1.61143	1.32158	1.91791	1.27061	-4.35423	-4.07199	0.897408	0.999982	0.968114	1	0.8816
682		19730	W48230	ral guanine nucleotide dissociation stimulator	Ralgds	0.862186	0.981275	0.983197	0.827899	0.886139	0.707873	1.01973	-0.45725	-7.68988	-7.74303	0.485963	-1.62529	0.997431	-7.67158
683		12867	W48245	cytochrome c oxidase, subunit VIIc	Cox7c	1.15229	1.1109	1.15777	1.29109	1.19873	1.32786	1.47743	-1.74344	-3.6255	-1.53842	0.751534	-0.345475	0.880985	0.994789
684	A	321022	AA007791	carnitine deficiency-associated gene expressed in ventricle 3	Cdv3	1.04781	1.07379	1.39918	1.91483	1.45508	1.5708	1.09232	-7.08803	-6.06489	0.914899	0.999985	0.968105	0.995867	-5.22335
685	A	12461	AA003927	chaperonin subunit 2 (beta)	Cct2	1.19979	1.12535	1.25163	1.79946	1.653	1.84595	1.22104	-1.24429	-3.94146	-0.140452	0.999822	0.998208	0.999912	-0.718425
686		67281	AA008895	ribosomal protein L37	Rpl37	1.00095	1.00084	1.00055	1.00017	0.999845	1.00045	1.00025	-7.96233	-7.96276	-7.96359	-7.96415	-7.96416	-7.96379	-7.96408
687		69225	AA032328	RIKEN cDNA 0710008K08 gene	0710008K08Rik	1.03814	1.01416	1.02837	0.906651	0.993685	0.814509	1.0791	-6.38436	-7.72115	-7.04172	-1.4729	-7.9143	0.942704	-3.07485
688		67281	AA008895	ribosomal protein L37	Rpl37	0.998222	1.00044	1.00003	0.999584	1.00036	1.00045	1.00043	-7.95739	-7.9638	-7.96421	-7.96384	-7.96394	-7.96378	-7.96382
689		14548	AA018028	mitochondrial ribosomal protein S33	Mrps33	0.990479	1.02323	1.06942	1.05156	1.13031	0.923248	1.11053	-7.65884	-6.34821	-0.75721	-2.52712	0.934921	0.0688239	0.786539
690		14972	AA017870	histocompatibility 2, K1, K region	H2-K1	1.00224	1.17376	1.22799	1.05676	0.857075	0.696401	1.51341	-7.9616	-1.13634	0.0998293	-6.51306	-1.36374	0.983993	0.996704
691		18626	AA051328	period homolog 1 (Drosophila)	Per1	0.632846	1.07953	1.53787	0.953371	0.98506	0.683426	0.669917	0.98058	-6.30743	0.964407	-7.27626	-7.89322	0.896794	0.93213
692	A	23988	AA051390	protein (peptidyl-prolyl cis/trans isomerase) NIMA-interacting 1	Pin1	1.0413	1.06019	1.21633	1.77662	1.38147	1.65436	1.09062	-6.73636	-5.60155	0.620121	1	0.995262	0.999996	-3.60145
693		17714	AI385511	GrpE-like 2, mitochondrial	Grpel2	0.984664	1.06366	1.11793	1.3167	1.12354	1.19084	1.13098	-7.85685	-6.40444	-3.8408	0.716883	-3.57927	-1.04989	-3.24162
694	B		AA073887			0.93447	1.007	1.16157	0.915253	0.928001	0.636985	0.996814	-5.06658	-7.92683	-0.439186	-3.62671	-4.5833	0.999833	-7.95637
695		12895	AA061685	carnitine palmitoyltransferase 1b, muscle	Cpt1b	1.07937	0.886768	1.12324	1.28098	0.553819	0.867599	1.02415	-7.49352	-6.84621	-6.91393	-4.12676	0.53867	-6.44437	-7.91708
696		100972	AI427886	RAB28, member RAS oncogene family	Rab28	1.01096	1.07376	1.07753	1.10068	1.21509	1.12488	0.938398	-7.89544	-5.47367	-5.26651	-3.98386	0.104528	-2.73315	-5.90976
697		56691	AA066043	DnaJ (Hsp40) homolog, subfamily B, member 8	Dnajb8	1.12743	0.819205	1.06398	1.27313	0.926583	1.08228	1.15899	-3.97752	-0.845622	-6.64455	0.0750233	-6.05032	-5.92506	-2.7077
698	B	77605	AA039028	H2A histone family, member V	H2afv	1.04506	1.02357	1.14219	0.662376	0.696157	0.449687	1.66727	-7.54753	-7.84572	-4.84079	0.785922	0.532847	0.999876	0.961972
699		17896	AA051123	myosin, light polypeptide 4	Myl4	1.03398	1.17534	1.04237	1.00744	1.03321	0.894593	0.931499	-6.4289	0.825204	-5.71454	-7.88122	-6.48997	-0.235	-2.90214
700		319475	AA031146	RIKEN cDNA 4930488P06 gene	4930488P06Rik	1.01165	1.09721	1.10679	1.14458	0.839438	0.694677	1.25007	-7.83473	-2.61016	-2.03698	-0.376227	0.572067	0.999754	0.919195
701		18081	AA016456	ninjurin 1	Ninj1	1.00412	1.17479	1.31703	1.15611	0.725328	0.911979	1.06682	-7.95683	-1.63875	0.687911	-2.30411	0.892566	-4.9518	-6.31698
702		226409	AA049167	zinc finger, RAN-binding domain containing 3	Zranb3	1.00021	0.999982	0.999729	0.999979	1.00004	1.00052	1.00012	-7.96398	-7.96421	-7.96384	-7.96421	-7.9642	-7.96284	-7.96414
703		20239	AI429186	spinocerebellar ataxia 2 homolog (human)	Sca2	0.854811	1.06084	1.12953	1.07783	0.968874	0.775379	0.780713	0.493175	-4.79009	-0.50023	-3.45821	-6.89989	0.989318	0.985585
704		19683	AA108260	retinol dehydrogenase 6	Rdh6	0.999715	0.923063	0.793855	0.799373	1.01255	0.698641	0.872225	-7.96418	-5.88287	-0.115065	-0.252891	-7.90648	0.915287	-3.19428
705	A	26446	AA108678	proteasome (prosome, macropain) subunit, beta type 3	Psmb3	1.16203	1.05275	1.14681	1.78946	1.57668	2.32472	1.25868	-1.72125	-6.76206	-2.30568	0.999971	0.998571	1	0.38516
706		22335	AA042052	voltage-dependent anion channel 3	Vdac3	1.05166	1.06079	1.11572	1.3751	1.31174	1.49456	1.05369	-5.30774	-4.54359	-0.806335	0.999726	0.997283	0.999996	-5.13889
707	A	14718	AA060494	glutamate oxaloacetate transaminase 1, soluble	Got1	1.07171	0.888023	1.43611	1.78511	1.09453	1.92172	1.00179	-6.82286	-5.02429	0.69612	0.995667	-6.11515	0.999125	-7.9634
708	A	20525	AA050085	solute carrier family 2 (facilitated glucose transporter), member 1	Slc2a1	0.874457	0.926982	1.06203	1.15826	1.18374	1.22431	1.85005	-2.27693	-5.45883	-6.28632	-1.69925	-0.873441	0.0180825	0.999994
709		22365	AA060373	vacuolar protein sorting 45 (yeast)	Vps45	1.07736	1.07278	0.915602	1.03924	0.912695	0.846938	1.06831	-5.27556	-5.5267	-4.45209	-7.14489	-4.25946	-0.629972	-5.76838
710		66704	AA139442	RIKEN cDNA 4921506I22 gene	4921506I22Rik	1.02885	1.08682	1.07379	1.1148	1.00221	0.977705	0.970825	-6.69796	-1.53344	-2.52681	-0.0961377	-7.95599	-7.14496	-6.60104
711		19224	AA152754	prostaglandin-endoperoxide synthase 1	Ptgs1	1.02154	1.18734	1.15238	1.38419	1.09926	1.23917	0.968823	-7.25726	0.915674	0.673811	0.999979	-0.896645	0.990213	-6.48007
712	A	22144	AA144835	tubulin, alpha 3	Tuba3	1.15441	1.17109	1.09338	1.56996	1.53941	1.66341	1.10778	-0.319938	0.094314	-3.16908	0.999985	0.999967	0.999999	-2.29898
713		19224	AA152754	prostaglandin-endoperoxide synthase 1	Ptgs1	0.917642	0.994866	1.04508	0.988323	0.893304	0.777708	0.802548	-5.22038	-7.95235	-7.13627	-7.90262	-3.79803	0.508929	0.0695806
714		105446	AA209987	guanosine monophosphate reductase 2	Gmpr2	0.922127	0.994298	1.0822	0.952702	1.04637	0.809047	0.914307	-3.00884	-7.92756	-3.17136	-5.69614	-5.94288	0.931773	-2.37174
715		12482	AA174292	membrane-spanning 4-domains, subfamily A, member 1	Ms4a1	0.988944	1.03711	0.92689	0.886415	1.07457	0.639629	0.906534	-7.93581	-7.66398	-6.73582	-5.19597	-6.8533	0.900101	-6.01275
716		16563	AA199274	kinesin family member 2A	Kif2a	0.846768	0.93516	1.08139	1.08323	1.06595	0.962227	0.83834	0.786723	-3.61354	-2.64865	-2.51072	-3.9006	-6.17996	0.858764
717		14083	AA146243	PTK2 protein tyrosine kinase 2	Ptk2	1.06253	0.901587	1.00908	1.18536	1.09918	1.25157	1.19671	-5.74331	-2.95592	-7.90725	-0.0736451	-3.5221	0.741103	0.14584
718		18578	AA209984	phosphodiesterase 4B, cAMP specific	Pde4b	0.869567	1.15101	1.1081	1.02338	0.929161	0.787255	0.910141	-2.51433	-2.4742	-4.37574	-7.73166	-5.88539	0.342528	-4.82423
719		18039	AA253725	neurofilament, light polypeptide	Nefl	0.604987	1.58101	1.1165	0.740193	0.411995	0.852529	0.567269	-0.838634	-1.38019	-7.2787	-3.99722	0.902772	-6.59056	-0.222545
720	B	242721	AA139621	RIKEN cDNA B230308G19 gene	B230308G19Rik	0.798426	0.985732	0.943635	0.82574	0.675961	0.573538	0.873145	0.0591195	-7.87677	-6.64592	-0.705581	0.979648	0.999789	-2.82182
721		18039	AA253725	neurofilament, light polypeptide	Nefl	0.731853	1.46111	1.2377	0.867325	0.508458	0.867479	0.606173	-3.07419	-1.83445	-5.17695	-6.58629	0.709017	-6.58943	-0.262562
722		19053	AA124030	protein phosphatase 2a, catalytic subunit, beta isoform	Ppp2cb	0.974242	1.12458	1.17119	1.3391	1.09636	0.972867	1.08797	-7.16185	-0.471935	0.614664	0.998896	-1.89229	-7.07747	-2.44993
723	A	67817	AA137370			1.02077	1.07537	1.21985	1.82172	1.54622	2.36357	1.088	-7.73634	-5.51485	0.061708	0.999994	0.998766	1	-4.83912
724		73681	AA242680	RIKEN cDNA 2410075D05 gene	2410075D05Rik	0.907298	1.09034	1.08323	1.05559	0.878574	0.793966	0.808509	-0.866345	-1.56389	-2.05914	-4.43451	0.391165	0.994603	0.986206
725			AA242192			0.925291	0.990371	1.01063	0.952367	1.0094	1.14786	0.956219	-2.84858	-7.84448	-7.82134	-5.38718	-7.85222	0.29227	-5.7369
726		14431	AA222404	guanidinoacetate methyltransferase	Gamt	0.966771	1.0438	1.1525	1.02784	1.19368	0.893987	0.952743	-7.14735	-6.68881	-0.785816	-7.41564	0.226326	-2.22247	-6.37228
727		20850	AA212445	signal transducer and activator of transcription 5A	Stat5a	0.934434	1.0493	0.973535	0.874153	1.21513	0.933437	0.672447	-5.13488	-6.39799	-7.44327	-1.10975	0.511368	-5.06229	0.999501
728		74104	AA212806	ATP-binding cassette, sub-family B (MDR/TAP), member 6	Abcb6	0.921446	0.95871	1.03206	0.882603	1.18302	0.903224	0.75664	-2.07963	-5.70593	-6.6148	0.182969	0.854866	-0.761163	0.999397
729	A	66542	AA139624			1.03424	0.988722	1.03189	1.16016	1.03303	1.37775	1.56427	-7.04541	-7.85454	-7.15943	-0.21995	-7.10467	0.996331	0.999979
730			AA145650			1.07397	1.37311	1.17659	1.54542	1.32945	1.63087	1.64994	-7.02525	-0.137233	-4.08415	0.780109	-0.664314	0.906585	0.922915
731		15194	AA250402	Huntington disease gene homolog	Hdh	0.860204	0.94775	0.92645	0.721471	1.06183	0.817911	0.772116	-0.439033	-6.02901	-4.49505	0.993963	-5.61801	0.610804	0.934885
732	B	12234	AA230588	beta-transducin repeat containing protein	Btrc	0.917017	1.03776	0.944818	0.744107	0.943795	0.633778	0.827435	-4.25323	-7.11863	-6.11213	0.959245	-6.04941	0.999827	0.202336
733		252870	AA242262	ubiquitin specific protease 7	Usp7	0.992803	1.0826	1.10663	1.37395	1.15879	1.15482	0.905892	-7.90012	-2.84724	-1.30498	0.999674	0.431937	0.36101	-1.45567
734	A	66542	AA139624			1.11558	1.08634	1.08365	1.26634	1.05654	1.33285	1.63294	-3.39957	-4.93997	-5.08442	0.594093	-6.46741	0.890783	0.99978
735		56296	AA144949	DMRT-like family B with proline-rich C-terminal, 1	Dmrtb1	1.01323	1.01127	0.969418	0.915231	1.07964	0.740278	1.29279	-7.93248	-7.94111	-7.13068	-7.67617	-7.81058	-0.533822	-3.23773
736			AA237207			0.89158	1.09453	1.04408	0.496315	0.574685	0.527877	0.690535	-5.53635	-6.36627	-7.57004	0.998964	0.981623	0.996444	0.570578
737	B	14824	AA242654	granulin	Grn	0.81379	0.972292	1.02305	0.619603	0.694308	0.414771	1.69449	-2.35547	-7.79738	-7.85409	0.922303	0.512859	0.99997	0.967368
738		56296	AA144949	DMRT-like family B with proline-rich C-terminal, 1	Dmrtb1	0.89974	1.11193	0.921635	1.11633	0.978621	0.648346	1.136	-4.99899	-4.97878	-6.04621	-7.01117	-7.81318	0.972037	-4.00861
739		18286	AA140320	outer dense fiber of sperm tails 2	Odf2	0.953499	0.921412	1.13942	0.92208	0.969503	1.02335	1.11649	-6.94162	-5.28246	-2.68076	-5.32156	-7.51555	-7.71194	-3.73097
740		67444	AA231522	integrin-linked kinase-associated serine/threonine phosphatase 2C	Ilkap	0.869905	1.03071	1.06032	1.05804	1.02714	0.792422	0.837117	-0.303262	-7.14568	-5.2764	-5.43848	-7.31549	0.934564	0.570298
741	B		AA237290			0.796029	1.19121	0.850112	0.576296	0.625421	0.434506	0.963951	-2.70714	-4.30379	-4.69872	0.911606	0.720024	0.999088	-7.7565
742		114143	AA238482	ATPase, H+ transporting, V0 subunit B	Atp6v0b	0.947061	1.10092	1.20512	1.02188	0.849404	0.824999	1.15105	-5.44224	-2.25753	0.740067	-7.50387	0.439187	0.787404	-0.0981633
743		56309	AA217989	c-myc binding protein	Mycbp	1.13123	0.950398	0.971372	1.14934	1.25612	1.09253	1.35352	-2.86218	-6.7447	-7.54581	-2.08725	0.413168	-4.78035	0.905446
744		11629	AA245272	allograft inflammatory factor 1	Aif1	0.827221	0.895804	1.26786	0.938345	0.767935	0.809989	1.3782	-3.45626	-6.06331	-2.03764	-7.27437	-1.37089	-2.7982	-0.302449
745		14964	AA221044	histocompatibility 2, D region locus 1	H2-D1	0.894525	0.94094	1.01762	1.07148	0.643439	0.608013	0.968889	-4.33029	-6.66417	-7.84888	-6.32976	0.989646	0.99762	-7.59231
746		26425	AA220463	nucleotide binding protein 1	Nubp1	0.955316	1.10843	1.05576	1.2408	1.04449	0.858114	1.00223	-4.30493	0.272594	-3.30003	0.998955	-4.56702	0.947197	-7.95289
747		56309	AA217989	c-myc binding protein	Mycbp	1.00374	1.06668	1.06259	1.09233	1.09311	1.03844	1.41096	-7.95707	-6.07414	-6.26915	-4.76972	-4.72942	-7.26487	0.970924
748	B	16478	AA241105	Jun proto-oncogene related gene d1	Jund1	0.788673	0.841551	1.03729	1.45358	0.596025	0.531497	0.400626	-2.79506	-4.66401	-7.77841	-0.141809	0.789808	0.957022	0.999486
749	A	17149	AA254528	mago-nashi homolog, proliferation-associated (Drosophila)	Magoh	1.10441	1.02407	1.18465	1.72892	1.61749	1.73875	1.03989	-4.06853	-7.6713	-0.790028	0.999954	0.999616	0.999962	-7.19534
750	A	15115	AI608026	histidyl-tRNA synthetase	Hars	0.982049	0.969716	1.06883	1.55981	1.31729	1.63739	0.964314	-7.74448	-7.34621	-5.43043	0.999819	0.937786	0.999969	-7.11386
751		13627	AA259551	eukaryotic translation elongation factor 1 alpha 1	Eef1a1	1.08944	1.06322	1.04558	0.898893	1.29566	0.855036	0.81961	-5.20315	-6.4164	-7.1076	-4.08549	0.599723	-1.69586	-0.34121
752		76238	AA276224	glyoxylate reductase/hydroxypyruvate reductase	Grhpr	0.961912	0.964646	0.885879	0.817768	0.845424	0.877984	0.995736	-6.28842	-6.50281	-0.31673	0.929761	0.733303	0.00101277	-7.94164
753		56486	AA272212	gamma-aminobutyric acid receptor associated protein	Gabarap	0.920931	0.933443	1.00541	0.788094	0.856295	0.786816	1.12623	-3.1702	-4.23133	-7.93414	0.96534	0.317876	0.967521	-0.887565
754	A	66916	AA285509	NADH dehydrogenase (ubiquinone) 1 beta subcomplex, 7	Ndufb7	1.06994	0.967051	1.05606	1.40239	1.10747	1.52111	1.05023	-4.49949	-6.94025	-5.51156	0.999239	-1.99934	0.999978	-5.92233
755		66916	AA285509	NADH dehydrogenase (ubiquinone) 1 beta subcomplex, 7	Ndufb7	1.03525	0.842205	1.02065	0.77371	0.844502	1.06555	1.5012	-7.76613	-4.67381	-7.89469	-1.73975	-4.30659	-7.31692	0.472657
756	B	68961	AA266813	phosphorylase kinase, gamma 2 (testis)	Phkg2	0.82867	0.975272	0.989968	0.813269	1.02189	0.657493	0.566535	0.927077	-7.12714	-7.8225	0.969151	-7.33004	0.999999	1
757		110954	AA286316	ribosomal protein 10	Rpl10	0.999967	1.00014	0.999935	0.998266	1.00491	1.00027	1.00013	-7.96421	-7.96414	-7.9642	-7.95412	-7.8842	-7.96397	-7.96415
758		13194	AA266564	damage specific DNA binding protein 1	Ddb1	0.940167	1.05736	1.02297	1.31526	1.24885	1.27126	1.22405	-4.06292	-4.61217	-7.2876	0.998666	0.982959	0.992758	0.95672
759	A	13047	AA261063	cut-like 1 (Drosophila)	Cutl1	1.04772	0.956199	0.949416	1.02807	1.00575	1.13017	1.5302	-6.11764	-6.24391	-5.73712	-7.26089	-7.93276	-0.938636	0.99998
760		19085	AA270948	protein kinase, cAMP dependent regulatory, type I beta	Prkar1b	0.882161	1.04683	1.06403	0.901228	1.12765	0.672163	0.762532	-2.44005	-6.86592	-6.05432	-3.61228	-2.7134	0.996453	0.849399
761	A	20775	AA268608	squalene epoxidase	Sqle	1.21942	0.964568	1.31047	2.93221	1.22845	2.89861	1.65637	-2.20421	-7.65582	-0.387813	1	-1.97096	1	0.972469
762		27425	AA269701	ATP synthase, H+ transporting, mitochondrial F0 complex, subunit g	Atp5l	1.03788	0.99696	1.11624	1.24495	1.07491	1.42696	1.30541	-6.98139	-7.95721	-2.32862	0.764659	-4.80542	0.99782	0.947988
763		66475	AA270534	ribosomal protein S23	Rps23	0.99821	1.00054	0.999966	1.00002	1.00719	0.998783	0.999653	-7.95652	-7.96352	-7.96421	-7.96421	-7.84214	-7.96065	-7.96392
764	B	19085	AA270948	protein kinase, cAMP dependent regulatory, type I beta	Prkar1b	0.77678	1.02907	0.99504	0.961876	0.996669	0.657544	0.607425	0.539817	-7.59891	-7.95297	-7.30435	-7.95915	0.993341	0.999325
765		66171	AA276345	6-phosphogluconolactonase	Pgls	0.915581	1.0189	0.978331	0.938983	0.739608	0.857767	0.81724	-3.59022	-7.693	-7.59514	-5.35341	0.987494	-0.273347	0.65279
766	B		TRZ503			0.868167	0.90356	0.964301	0.797796	0.895662	0.619116	0.544581	-1.33269	-3.42634	-7.174	0.65292	-2.90821	0.999901	0.999999
767		21945	AA471746	death effector domain-containing	Dedd	1.00224	1.03223	1.03793	1.17658	1.02144	1.23001	1.02682	-7.9536	-6.07763	-5.47957	0.957212	-7.0619	0.996972	-6.60251
768		14866	AA461810	glutathione S-transferase, mu 5	Gstm5	1.55496	1.21543	1.29276	0.71417	1.1571	0.680237	0.997965	-1.67853	-5.53144	-4.19832	-2.82388	-6.50398	-1.68958	-7.9639
769		11832	AA500661	aquaporin 7	Aqp7	0.908274	1.07835	1.00694	0.796476	0.978112	0.760037	0.877668	-5.12313	-6.08462	-7.94639	-0.173825	-7.78339	0.498413	-3.47444
770		21945	AA471746	death effector domain-containing	Dedd	0.94065	1.06174	0.925585	0.862443	0.905539	0.769726	1.02434	-6.09109	-6.15941	-5.1737	-1.3738	-3.87131	0.810992	-7.64363
771			AA426845			0.989496	0.871434	0.955728	0.919802	0.816022	0.963251	0.912156	-7.91694	-2.73419	-7.13588	-5.4557	-0.398444	-7.38878	-5.03094
772		15275	AA451263	hexokinase 1	Hk1	1.00395	1.10104	1.00877	0.900219	0.877509	0.755316	0.878563	-7.95102	-2.80078	-7.89953	-2.23708	-0.90277	0.982237	-0.955124
773	B	319822	AI508884	SET and MYND domain containing 4	Smyd4	0.893367	0.918654	0.890454	0.923116	0.899623	0.628251	0.640145	-1.9897	-3.77356	-1.80876	-4.11358	-2.39844	0.999979	0.999957
774			AA473164			1.00001	0.998707	1.00043	1.00025	0.998669	1.00005	1.00006	-7.96421	-7.96068	-7.96382	-7.96408	-7.96047	-7.9642	-7.9642
775			AA465846			0.906765	0.835566	1.06426	0.93225	1.18769	0.699858	0.974747	-5.83225	-2.64937	-7.02661	-6.79258	-2.92602	0.671437	-7.79829
776		68153	AA412879	general transcription factor II E, polypeptide 2 (beta subunit)	Gtf2e2	0.922254	1.0378	1.08247	1.27665	1.09209	0.996637	1.11934	-3.3947	-6.69858	-3.52338	0.967465	-2.86472	-7.95292	-1.30617
777		13494	AA275913	developmentally regulated GTP binding protein 1	Drg1	0.929554	1.0186	1.02979	1.24491	1.37892	1.22238	0.868436	-4.95936	-7.73179	-7.38696	0.691284	0.987589	0.492716	-1.04829
778	C	17002	AA474964	lactotransferrin	Ltf	1.07936	1.23642	0.910303	0.914131	1.89888	1.71676	5.5257	-6.21616	-0.793188	-5.46102	-5.6468	0.999856	0.998162	1
779		23897	AA472437	HS1 binding protein	Hs1bp1	0.953629	1.11591	1.02519	1.33833	1.23287	1.2259	0.912939	-5.85087	-1.2351	-7.32303	0.997113	0.910314	0.888496	-2.399
780		26441	AA277958	proteasome (prosome, macropain) subunit, alpha type 4	Psma4	1.00659	1.06942	1.10362	1.34609	1.404	1.34735	1.10508	-7.90756	-3.6835	-1.2733	0.999453	0.999935	0.999478	-1.19385
781		56772	AA275865	expressed sequence AI839562	AI839562	0.949695	1.07835	1.08581	1.1158	1.08769	0.926153	0.951753	-6.84806	-5.7563	-5.40374	-3.96176	-5.31417	-5.69138	-6.93393
782	B		AA498356			0.879216	1.03593	1.04409	0.634499	0.593968	0.492838	1.00034	-4.03617	-7.57802	-7.39395	0.98022	0.995747	0.999956	-7.96417
783		20166	AI098267	rhotekin	Rtkn	0.891337	1.00908	0.978907	0.885934	1.20713	0.843395	0.764403	-1.57862	-7.89306	-7.57578	-1.2643	0.618164	0.350051	0.975922
784		12516	AA475638	CD7 antigen	Cd7	0.925146	0.975146	0.929963	0.851131	0.934362	0.703996	0.958037	-4.02233	-7.42928	-4.40634	0.154866	-4.75675	0.999029	-6.50314
785		71765	AA497590	kelch domain containing 3	Klhdc3	1.00958	0.968152	0.997827	0.932032	1.05078	0.895118	1.25344	-7.91445	-7.40827	-7.96161	-5.63588	-6.71895	-3.29419	0.494121
786	B	59008	AA498565	anaphase-promoting complex subunit 5	Anapc5	0.834223	1.06177	0.935635	0.800588	0.85405	0.538799	0.729229	0.400082	-5.52974	-5.0716	0.823459	-0.11312	1	0.993165
787		16195	AA543149	interleukin 6 signal transducer	Il6st	0.94089	0.969345	0.8985	0.880737	0.942901	0.733242	0.699567	-5.08145	-7.09376	-1.78063	-0.762576	-5.24439	0.997053	0.999594
788		59008	AA498565	anaphase-promoting complex subunit 5	Anapc5	0.778497	1.13421	1.01463	0.950959	0.964426	0.670764	0.98107	0.988769	-0.280427	-7.72232	-5.47597	-6.56683	0.99999	-7.5497
789			AA522020			0.957951	1.03052	0.9062	0.897649	0.948614	0.72819	0.729082	-5.75068	-6.79746	-1.11978	-0.60677	-4.85512	0.999871	0.999862
790	B	52894	AA518165			0.727792	1.16169	1.04936	0.660922	0.587018	0.441983	0.657355	0.764587	-2.72633	-7.17002	0.972777	0.998596	0.999999	0.976079
791	B	22027	AA498066	tumor rejection antigen gp96	Tra1	1.11171	1.04988	0.899728	0.884577	1.36644	0.590659	0.522952	-4.02215	-6.91859	-4.03487	-3.13888	0.899545	0.999776	0.999994
792	B	22594	AA537645	X-ray repair complementing defective repair in Chinese hamster cells 1	Xrcc1	0.93809	0.97288	0.866877	0.794398	1.34139	0.582498	0.529829	-6.70393	-7.71547	-3.2587	-0.381377	0.531026	0.998105	0.999826
793		246730	AA290052	2'-5' oligoadenylate synthetase 1A	Oas1a	0.840807	0.991175	0.921725	0.801669	1.0148	0.813001	1.0411	-1.74182	-7.93554	-5.85161	-0.358788	-7.88566	-0.69537	-7.39168
794	C	234847	AI507593	spastic paraplegia 7 homolog (human)	Spg7	1.10903	1.02429	0.996239	0.686256	1.22163	0.773305	4.77299	-5.4796	-7.80778	-7.96032	0.813821	-1.74103	-0.322981	1
795		246730	AA290052	2'-5' oligoadenylate synthetase 1A	Oas1a	0.99796	1.04617	0.999765	1.36155	1.27517	1.49787	0.929342	-7.95809	-5.44128	-7.96413	0.999871	0.99595	0.999999	-2.80105
796	A	55978	AA274119	RIKEN cDNA 0610009H04 gene	0610009H04Rik	1.39936	1.17718	1.06664	1.21749	1.80721	1.6021	3.27599	-1.56019	-5.61752	-7.54554	-4.77324	0.761455	0.175092	0.999906
797		12428	AA217904	cyclin A2	Ccna2	0.981316	1.031	0.956056	0.980515	1.18928	0.960157	0.889292	-7.48311	-6.76061	-5.56887	-7.44187	0.856881	-5.94724	-0.192355
798		12428	AA217904	cyclin A2	Ccna2	0.977141	1.02798	1.11069	1.44712	0.962968	1.20908	0.911923	-7.20734	-6.90716	-0.582904	0.999996	-6.09442	0.946976	-1.31861
799		11450	AA493090	adipocyte, C1Q and collagen domain containing	Acdc	0.920777	0.989984	0.917165	0.839902	0.815093	0.743393	1.02524	-5.66529	-7.92445	-5.47718	-1.47535	-0.567294	0.725468	-7.72342
800		234847	AI507593	spastic paraplegia 7 homolog (human)	Spg7	0.926644	1.16681	1.08529	1.04959	1.51225	0.872341	1.07468	-7.15868	-5.11244	-7.04147	-7.62945	0.32232	-5.6355	-7.24046
801		71902	AA611688	DNA segment, Chr 10, ERATO Doi 516, expressed	D10Ertd516e	0.925267	1.15928	1.00747	1.1906	1.05182	1.20603	1.14584	-1.44765	0.87879	-7.8539	0.971273	-4.11578	0.986208	0.781818
802	C	20677	AA612510	SRY-box containing gene 4	Sox4	1.03076	1.04642	1.08286	0.747227	1.13109	0.78042	6.58728	-7.77066	-7.53623	-6.71463	-0.325291	-5.27084	-1.20086	1
803		71879	AA521959			0.982354	0.961744	0.872095	0.791365	0.911943	0.631449	1.04716	-7.89942	-7.65769	-4.86909	-1.67195	-6.38778	0.874842	-7.53953
804			AA615692		ESTs, Highly sim	0.990705	1.0778	1.04729	1.13583	0.946413	1.23573	1.2167	-7.86606	-3.47468	-5.85979	-0.291817	-5.13695	0.933377	0.876806
805			AA501244			1.10745	0.999182	0.970222	0.945618	1.07483	0.992601	0.832018	-3.92356	-7.96386	-7.4981	-6.4724	-5.62704	-7.93533	-0.374679
806	A	20184	AA517991	retinoid X receptor interacting protein 110	Rxrip110	0.911485	1.04965	0.999951	1.31995	1.19405	1.27197	1.71564	-1.97156	-5.58231	-7.96421	0.997146	0.787724	0.9846	1
807		13506	AA500580	desmocollin 2	Dsc2	1.00323	1.03908	0.983614	1.01197	1.02559	1.00046	1.00768	-7.93995	-5.13322	-7.34893	-7.6393	-6.59383	-7.96371	-7.82823
808		20255	AA543702	secretogranin III	Scg3	1.01393	1.00133	1.05794	1.24008	1.21827	1.24334	1.09027	-7.5366	-7.96018	-3.0541	0.998945	0.996653	0.999112	-0.461402
809		22083	AA794084	SH2 domain binding protein 1 (tetratricopeptide repeat containing)	Sh2bp1	1.048	1.08041	1.1556	0.929825	0.617242	0.785852	0.761466	-7.4582	-6.65649	-4.19651	-6.6915	0.954409	-1.05284	-0.390358
810		11650	AA561933	alkaline phosphatase 5	Akp5	0.982702	1.11549	1.26406	1.44184	1.09403	1.1026	1.15087	-7.47335	-0.115652	0.99705	0.999998	-1.13305	-0.664883	0.676492
811		75782	AA727759	RIKEN cDNA 4930431B11 gene	4930431B11Rik	1.00318	1.03228	0.979848	0.90752	0.867603	0.714796	0.982056	-7.95998	-7.55022	-7.79172	-4.79501	-2.56724	0.911738	-7.82746
812			AA734806			0.975797	1.03703	1.02517	0.998516	1.01903	0.946715	1.00348	-6.59738	-5.2397	-6.56114	-7.95873	-7.12669	-2.98327	-7.93438
813		22083	AA794084	SH2 domain binding protein 1 (tetratricopeptide repeat containing)	Sh2bp1	1.05851	1.01478	1.15709	1.29301	1.26965	1.11868	1.46316	-5.43946	-7.76717	-0.129775	0.971731	0.943942	-1.56024	0.999819
814		103885	AA590683	expressed sequence AI875142	AI875142	0.932631	0.992666	1.09488	1.07653	1.16148	0.938826	0.86824	-3.45228	-7.89321	-1.79276	-3.10711	0.55988	-4.04263	0.402984
815	A	22629	AA879811	tyrosine 3-monooxygenase/tryptophan 5-monooxygenase activation protein, eta polypeptide	Ywhah	1.11438	1.02358	1.05133	1.07052	1.03271	0.771124	1.94138	-2.19329	-7.53416	-6.15316	-4.91374	-7.16252	0.952997	1
816		66286	AA592658	Sec11-like 3 (S. cerevisiae)	Sec11l3	0.98072	1.14681	1.07751	1.15874	1.07486	0.901791	1.17765	-7.57374	-0.120658	-3.70957	0.173674	-3.90658	-1.66204	0.503359
817			AA638454			1.01874	1.01292	1.12562	1.36501	1.14097	1.09663	1.04578	-7.62011	-7.79789	-0.953263	0.998248	-0.376727	-2.4959	-6.14852
818		54188	AA616057	cleavage and polyadenylation specific factor 4	Cpsf4	0.986339	0.912144	1.09467	1.04205	1.08569	0.905172	0.970186	-7.74699	-2.0931	-2.1986	-6.20302	-2.80962	-1.58726	-6.96285
819		13001	AA681604	casein kinase II, beta subunit	Csnk2b	1.01208	1.10876	1.00757	1.47206	1.15873	1.3329	1.11219	-7.85799	-2.79353	-7.92214	0.999223	-0.623287	0.971908	-2.60533
820		19179	AA645829	protease (prosome, macropain) 26S subunit, ATPase 1	Psmc1	0.941567	1.09588	1.09896	1.39895	1.21274	1.38015	1.20075	-3.82197	-1.20643	-1.02921	0.999983	0.963757	0.999964	0.941372
821		12525	AA839138	CD8 antigen, alpha chain	Cd8a	0.996658	1.0085	1.05472	1.41988	1.28687	1.36673	1.25474	-7.95061	-7.87774	-5.12938	0.999925	0.991865	0.999525	0.974674
822		16542	AA871757	kinase insert domain protein receptor	Kdr	0.956269	1.05413	1.16939	1.22269	1.34287	1.03352	1.02522	-6.88877	-6.50745	-0.991823	0.201329	0.929109	-7.36148	-7.61496
823	A		AA681604			0.900463	0.968874	1.27332	1.6541	0.896772	0.918197	0.821363	-2.57959	-7.22949	0.890219	0.999993	-2.33329	-3.85326	0.571296
824	A	18203	AA763991	N-terminal Asn amidase	Ntan1	1.06479	1.07777	1.07356	1.51948	1.19899	1.5408	1.28829	-4.47818	-3.46595	-3.78774	0.999995	0.787758	0.999997	0.988727
825		67115	AA798998	ribosomal protein L14	Rpl14	0.978065	1.03204	1.00001	0.999954	1.05095	0.999667	0.963272	-6.48997	-5.24492	-7.96421	-7.9642	-2.70304	-7.96385	-4.40098
826		18203	AA763991	N-terminal Asn amidase	Ntan1	1.00305	1.01577	0.997216	0.99988	1.0579	0.999915	1.00035	-7.94886	-7.56852	-7.95137	-7.96419	-4.04346	-7.9642	-7.96401
827		23880	AI049453	FYN binding protein	Fyb	0.99802	1.04115	1.03512	1.19624	1.29578	1.13683	0.942208	-7.95865	-5.94559	-6.43294	0.895871	0.997758	0.205603	-4.16542
828		14229	AI180957	FK506 binding protein 5	Fkbp5	0.827733	1.00103	0.943446	1.04415	0.984046	0.783548	1.09299	-2.43086	-7.96395	-7.16521	-7.51453	-7.90041	-0.863706	-6.21535
829	B	57431	AI180850	DnaJ (Hsp40) homolog, subfamily C, member 4	Dnajc4	0.812114	0.917966	0.81613	0.754497	0.664394	0.527243	0.930009	0.781822	-3.51154	0.744604	0.983557	0.999895	1	-4.45814
830			AA798637			0.941354	1.0548	0.969522	1.06973	1.36877	1.11376	0.84772	-5.55872	-6.02378	-7.2544	-5.08276	0.991247	-2.3837	0.0166287
831		23880	AI049453	FYN binding protein	Fyb	0.978894	1.00771	1.0021	0.999842	1.03968	1.00046	0.974249	-6.78937	-7.80199	-7.95199	-7.96414	-4.64146	-7.96362	-6.26848
832		20677	W14398	SRY-box containing gene 4	Sox4	0.93826	0.995914	0.956709	0.875566	1.01993	0.804103	0.807538	-3.58883	-7.93899	-5.46955	0.42205	-7.3975	0.987575	0.984613
833		57431	AI180850	DnaJ (Hsp40) homolog, subfamily C, member 4	Dnajc4	0.913012	0.989434	1.04721	1.15818	0.841949	0.881061	0.9532	-2.85656	-7.85933	-6.1894	-0.0796872	0.478265	-0.813895	-6.06513
834			AA881641			0.896814	1.10283	0.963531	0.928309	0.780515	0.688252	0.717624	-4.39059	-4.93761	-7.44263	-6.05759	0.254081	0.920629	0.87008
835		22248	AA833322	unc-119 homolog (C. elegans)	Unc119	0.751902	0.97911	1.02535	0.842829	0.706582	0.646004	0.733327	0.631782	-7.79387	-7.72568	-1.65701	0.905217	0.989408	0.782489
836		1509	AA770764	cathepsin D (lysosomal aspartyl protease)	CTSD	0.955166	1.07589	1.01177	0.991582	0.909264	0.853014	1.00993	-5.57041	-3.11128	-7.78322	-7.86931	-1.44683	0.703861	-7.83474
837			AA882121			1.03285	1.16082	1.12111	1.41041	1.21191	1.217	1.20243	-6.55987	0.672706	-0.188977	0.999981	0.950456	0.95933	0.928723
838		27176	AA795887	ribosomal protein L7a	Rpl7a	0.919709	0.966409	1.04713	0.949119	0.747604	0.813126	0.785035	-3.95198	-7.10863	-6.47408	-6.09807	0.979789	0.684304	0.893711
839	B	270106	AA896365	ribosomal protein L13	Rpl13	0.81232	0.949653	0.885383	0.877417	0.886525	0.641921	0.775991	0.436694	-6.45622	-2.30042	-1.84375	-2.36867	0.999625	0.8317
840			AA896773			0.996173	1.31175	1.15291	1.62601	1.48515	1.2677	1.11633	-7.95992	0.0528064	-3.69277	0.984784	0.897523	-0.569143	-5.069
841		12857	AA711266	cytochrome c oxidase subunit IV isoform 1	Cox4i1	0.938764	0.956608	0.922559	0.833096	0.732876	0.865213	1.04323	-6.0157	-6.94088	-5.02671	-0.277367	0.947304	-1.5686	-7.02757
842		19357	AA546839	RAD21 homolog (S. pombe)	Rad21	0.86204	0.956821	0.904696	0.935429	0.880183	0.727212	0.91119	0.827894	-5.08313	-0.326817	-2.73903	0.555671	0.999988	-0.705466
843		57296	AA596572	proteasome (prosome, macropain) 26S subunit, non-ATPase, 8	Psmd8	0.947105	1.07719	1.00789	0.98061	1.20375	1.03737	0.97976	-4.89766	-3.12695	-7.88514	-7.48516	0.88391	-6.39776	-7.44313
844		227613	AA760262	RIKEN cDNA 4930542G03 gene	4930542G03Rik	0.999922	1	1.00001	0.999576	0.999707	0.999696	0.999855	-7.9642	-7.96421	-7.96421	-7.964	-7.96411	-7.9641	-7.96419
845		57296	AA596572	proteasome (prosome, macropain) 26S subunit, non-ATPase, 8	Psmd8	0.968204	1.01595	1.0945	1.25277	1.01758	1.25693	1.39867	-6.91232	-7.69917	-2.46023	0.95193	-7.64362	0.957929	0.999597
846	B		AI060382	expressed sequence AA414968	AA414968	0.842303	0.923054	0.876974	0.746743	0.618457	0.641676	1.03632	-0.974051	-5.37604	-2.6401	0.846241	0.999235	0.997692	-7.37354
847		18624	AI120460	peptidase 4	Pep4	0.899147	0.968749	0.980385	1.08702	0.821908	1.2036	1.24762	-3.34407	-7.39293	-7.73707	-4.71676	0.146824	-0.0819157	0.526848
848		19718	AA896210	replication factor C (activator 1) 2	Rfc2	0.99874	1.0528	1.00884	1.15668	1.29044	1.39083	1.30702	-7.96347	-6.82083	-7.92835	-2.09624	0.586588	0.932008	0.689777
849		55933	AA967122			0.856187	0.972772	0.982176	1.15841	0.984498	1.01293	0.800153	0.742297	-6.9193	-7.50392	0.639976	-7.6145	-7.72609	0.988582
850		53415	AI020875	HIV-1 tat interactive protein 2, homolog (human)	Htatip2	1.00273	1.09517	1.08493	1.3655	1.17847	1.36487	0.854445	-7.95437	-1.74383	-2.43889	0.999752	0.754931	0.999747	0.678932
851		12055	AI118629	B-cell CLL/lymphoma 7C	Bcl7c	1.0009	1.10658	1.07651	1.15202	1.36472	1.2542	0.96072	-7.96349	-2.29813	-4.23987	-0.338235	0.996013	0.901576	-6.63605
852		22789	AA874235	zona pellucida 3 receptor	Zp3r	0.950804	1.05343	1.05384	0.768708	0.873962	0.696688	0.780724	-6.78353	-6.71305	-6.69582	0.72499	-2.354	0.979606	0.6037
853		12326	AI153488	calcium/calmodulin-dependent protein kinase IV	Camk4	0.971275	0.898095	0.890317	0.845184	0.630915	0.651945	0.998389	-7.63577	-4.43204	-3.99957	-1.69385	0.994938	0.988082	-7.96318
854			AI158410			0.95457	0.963736	0.903403	0.940644	1.19901	0.929425	0.847962	-6.35145	-6.90736	-2.54659	-5.36685	0.456376	-4.50587	0.14107
855		13123	AI156457	cytochrome P450, family 7, subfamily b, polypeptide 1	Cyp7b1	0.97812	0.903614	0.828555	0.840605	0.688778	0.615292	0.836598	-7.80329	-5.15274	-1.53462	-2.03711	0.901667	0.992496	-1.86465
856		13032	AA939414	cathepsin C	Ctsc	1.05967	1.0543	1.02162	1.09379	1.17664	1.16071	1.3536	-5.31751	-5.69545	-7.5434	-2.92442	0.323451	0.000537072	0.995873
857		21833	AA644914	thyroid hormone receptor alpha	Thra	0.907526	0.990633	1.01134	0.937432	0.882203	0.883212	1.00122	-1.37792	-7.84875	-7.79899	-3.91565	-0.0327887	-0.0716626	-7.96226
858		14204	AA967055	interleukin 4 induced 1	Il4i1	0.997993	1.02986	1.00196	0.997072	0.838869	0.692504	2.30956	-7.96362	-7.83826	-7.96365	-7.96295	-4.45018	-0.184838	0.998666
859	A	16882	AA967089	ligase III, DNA, ATP-dependent	Lig3	1.05908	1.03951	1.03654	1.25857	1.34991	1.23187	1.82207	-6.5844	-7.30533	-7.39584	0.269357	0.847621	-0.112337	0.999968
860		21833	AA644914	thyroid hormone receptor alpha	Thra	0.990742	1.02617	0.932333	0.980371	0.875847	0.970158	0.931366	-7.89151	-7.4194	-4.68081	-7.63896	-0.845031	-7.22391	-4.605
861	A	16430	AI195962	intergral membrane protein 1	Itm1	1.0057	1.08473	1.05396	1.54075	1.4546	1.71948	1.16041	-7.94348	-4.61692	-6.36335	0.999568	0.996827	0.999991	-0.965316
862		13081	AI226268	cytochrome P450, family 24, subfamily a, polypeptide 1	Cyp24a1	0.912086	1.04899	1.11419	1.1399	1.03001	0.99589	0.750534	-6.57882	-7.56537	-6.11264	-5.39145	-7.80954	-7.96118	-0.868421
863		14667	AI227393	GM2 ganglioside activator protein	Gm2a	0.938749	1.05997	1.01734	0.906444	0.808547	0.780253	1.07518	-5.8727	-6.15225	-7.78851	-3.7511	0.450147	0.779372	-5.32605
864	A	140781	AA655446	myosin, heavy polypeptide 7, cardiac muscle, beta	Myh7	1.00926	1.17941	1.07932	1.35629	1.34804	1.33324	1.51695	-7.87511	0.527291	-3.57519	0.998161	0.997593	0.9961	0.999988
865		13389	W62757	delta-like 3 (Drosophila)	Dll3	1.00029	1.00077	1.00001	0.999946	0.999906	1.00012	1.00072	-7.96381	-7.96142	-7.96421	-7.9642	-7.96417	-7.96414	-7.96177
866	A	14287	W59651	folylpolyglutamyl synthetase	Fpgs	1.11205	1.1808	1.60037	2.539	1.28494	1.58035	0.905212	-5.99458	-3.91277	0.880643	0.999979	-1.34755	0.853736	-6.20595
867	A	18472	W61996	platelet-activating factor acetylhydrolase, isoform 1b, beta1 subunit	Pafah1b1	1.02297	0.994268	1.21167	1.54178	1.18296	1.40146	1.364	-7.60431	-7.94067	0.404659	0.999815	-0.08317	0.993969	0.984475
868	B	54369	AA000602	expressed in non-metastatic cells 6, protein	Nme6	0.96284	1.02859	1.00913	1.02025	1.16092	0.971876	0.664168	-6.44079	-7.0831	-7.868	-7.50633	0.391343	-7.06306	0.999994
869	A	54369	AA000602	expressed in non-metastatic cells 6, protein	Nme6	1.00397	0.979322	1.012	1.46808	1.72811	1.79161	0.840867	-7.95812	-7.79676	-7.9093	0.960818	0.999441	0.999791	-1.56258
870		13202	W75660	D-dopachrome tautomerase	Ddt	1.02863	1.03579	1.0348	1.01982	0.921529	0.955644	1.01716	-7.21908	-6.83615	-6.893	-7.59551	-3.3881	-6.17022	-7.68566
871			W70994			1.00004	1.00041	0.999799	1.00047	1.02647	1.00008	0.999902	-7.96421	-7.96376	-7.9641	-7.96363	-6.34303	-7.96419	-7.96418
872	B	56464	AI325870	cathepsin F	Ctsf	0.853678	0.936826	0.915526	0.590329	0.914158	0.481154	0.551398	0.128169	-4.89535	-3.19612	0.999999	-3.091	1	1
873		19047	W76723	protein phosphatase 1, catalytic subunit, gamma isoform	Ppp1cc	1.05102	0.993219	1.02308	1.30716	1.2245	1.25654	1.22022	-7.22832	-7.94983	-7.80397	0.124388	-1.28358	-0.604004	-1.38912
874	A	81489	W75670	DnaJ (Hsp40) homolog, subfamily B, member 1	Dnajb1	1.07584	0.971382	1.26119	2.08977	1.07948	1.41575	1.32241	-4.69631	-7.33877	0.852505	1	-4.46024	0.997429	0.969479
875		12257	W82946	benzodiazepine receptor, peripheral	Bzrp	1.01524	1.00996	1.12988	1.0522	0.76322	0.921385	1.44224	-7.87244	-7.92468	-3.63903	-6.98121	0.559075	-5.646	0.949873
876		69024	AI430334	sorting nexin 15	Snx15	0.901267	0.918143	1.191	1.07318	0.963601	0.974392	0.883711	-1.99181	-3.24232	0.526342	-4.35594	-6.76598	-7.35496	-0.93613
877		15417	W97853	homeo box B9	Hoxb9	1.05293	0.934667	1.00546	0.90629	1.22662	0.795372	0.811019	-4.93582	-3.44407	-7.92259	-1.08995	0.965469	0.989388	0.972942
878		19899	AA000133	ribosomal protein L18	Rpl18	0.997381	1.06157	1.10876	1.03877	1.11038	0.966398	1.01346	-7.94645	-2.29592	0.472328	-4.93494	0.510133	-5.4202	-7.51414
879	A	56397	W83303	mortality factor 4 like 2	Morf4l2	1.22807	1.14523	1.19624	2.07293	1.79538	1.98253	1.49189	-0.0157759	-2.35684	-0.66978	1	0.999975	0.999999	0.992777
880	B	12226	W83255	B-cell translocation gene 1, anti-proliferative	Btg1	0.855146	1.01294	0.871062	0.649289	0.854776	0.537306	0.805656	0.711217	-7.73755	0.415044	1	0.716168	1	0.979031
881	A	27407	W83271	ATP-binding cassette, sub-family F (GCN20), member 2	Abcf2	0.988834	1.14406	1.57391	2.38636	1.54592	2.08585	1.07791	-7.91891	-3.39343	0.98972	1	0.984024	0.999993	-6.1598
882		22059	W87149	transformation related protein 53	Trp53	1.05226	1.25484	1.12404	1.44098	1.56499	1.46125	0.973834	-6.72123	0.426749	-3.13938	0.984943	0.998769	0.990029	-7.60778
883		67861	AI325329	RIKEN cDNA 2310005E10 gene	2310005E10Rik	0.852701	1.03105	1.16635	0.88241	0.771258	0.714483	0.946512	-0.378121	-7.33623	-0.554098	-1.76114	0.909177	0.992803	-5.99455
884	B	12444	W98440	cyclin D2	Ccnd2	0.824975	1.00618	1.01084	1.24882	1.01757	0.903278	0.33639	-0.57248	-7.94741	-7.91281	0.0876384	-7.83084	-4.41406	1
885	B	12444	W98440	cyclin D2	Ccnd2	0.83675	1.01615	1.03015	1.244	1.04648	0.960467	0.24604	-2.01371	-7.88314	-7.68868	-0.789584	-7.33383	-7.46321	1
886		20698	AA000819	sphingosine kinase 1	Sphk1	0.844014	1.08859	1.36823	0.901101	1.01336	0.682322	1.04218	-0.338626	-4.45782	0.972642	-3.27038	-7.85466	0.997112	-6.9598
887	A	15519	W12289	heat shock protein 1, alpha	Hspca	1.11128	1.05811	1.28171	3.20976	2.01975	2.0782	1.09576	-5.21408	-7.0644	-0.291468	1	0.999917	0.999958	-5.80268
888		19155	W10179	aminopeptidase puromycin sensitive	Npepps	0.879607	1.01112	1.07835	1.09787	0.970201	0.87582	1.10308	-0.955902	-7.85892	-4.21617	-2.93593	-7.20712	-0.770751	-2.62119
889		19155	W10179	aminopeptidase puromycin sensitive	Npepps	1.06518	1.14939	1.01693	1.1738	1.26079	1.15694	1.14855	-3.4056	0.63868	-7.51703	0.857091	0.996175	0.726976	0.627397
890		59013	AA003085	heterogeneous nuclear ribonucleoprotein H1	Hnrph1	1.08926	1.1197	1.09114	0.990546	1.09793	0.706586	1.00199	-2.46738	-0.758467	-2.33946	-7.8569	-1.90012	0.999902	-7.95946
891		20090	W12819	ribosomal protein S29	Rps29	0.998812	1.00041	0.999997	0.999708	1.00045	0.999896	1.00009	-7.9604	-7.96377	-7.96421	-7.96398	-7.96367	-7.96418	-7.96419
892		11431	W12121	acid phosphatase 1, soluble	Acp1	1.0004	1.00074	1	0.963631	1.00303	0.999946	1.00044	-7.96405	-7.96367	-7.96421	-6.65708	-7.95504	-7.96421	-7.96401
893		11431	W12121	acid phosphatase 1, soluble	Acp1	0.96851	0.959066	1.00053	0.858924	1.18919	0.887321	0.844327	-6.48197	-5.59273	-7.96376	0.775436	0.914372	0.160695	0.896463
894		14751	W29397	glucose phosphate isomerase 1	Gpi1	0.966893	1.04075	1.01848	0.864266	0.897925	0.976822	1.18427	-6.71335	-6.25763	-7.57324	0.351427	-1.04199	-7.33252	0.714352
895		15203	W11571	hephaestin	Heph	1.00004	0.991314	0.999799	1.00047	0.999579	1.00008	1.00028	-7.96421	-7.72328	-7.96408	-7.9635	-7.96364	-7.96419	-7.96396
896		15203	W11571	hephaestin	Heph	1.00064	1.00071	1.00009	1.00007	1.00067	0.999926	0.999531	-7.96327	-7.96308	-7.96419	-7.9642	-7.9632	-7.9642	-7.96371
897		20090	W12819	ribosomal protein S29	Rps29	1.00006	1.00019	0.988766	0.999724	1.03522	0.946706	1.00013	-7.96419	-7.96405	-7.4229	-7.96388	-4.03824	-1.19272	-7.96413
898	B	74617	W10703	serine carboxypeptidase 1	Scpep1	0.842712	0.98369	0.983611	0.652074	0.859577	0.545582	1.02154	0.309603	-7.73873	-7.73654	0.999945	-0.170803	1	-7.58893
899	B	74617	W10703	serine carboxypeptidase 1	Scpep1	0.930909	1.03718	1.04164	0.663834	0.879554	0.509659	1.0465	-5.96557	-7.39226	-7.25595	0.990093	-3.0358	0.999995	-7.09404
900	B	74617	W10703	serine carboxypeptidase 1	Scpep1	0.891049	1.04215	1.11745	0.694394	0.836932	0.516973	1.03206	-3.20846	-7.12167	-3.44314	0.985076	-0.558315	0.999999	-7.46123
901		66082	W34507	abhydrolase domain containing 6	Abhd6	1.0552	0.993873	0.979729	1.0242	0.924402	0.912127	1.11515	-6.52779	-7.94365	-7.73868	-7.65829	-5.18118	-4.39949	-3.41707
902		22697	W12178	zinc finger proliferation 1	Zipro1	0.928242	1.07319	1.11485	1.12737	0.918844	1.034	1.0358	-1.94988	-2.28734	0.0920163	0.425286	-1.15998	-6.12369	-5.95239
903		14751	W29397	glucose phosphate isomerase 1	Gpi1	0.934976	1.04659	1.0448	0.918692	0.901778	1.01866	1.26314	-4.59368	-6.20886	-6.32492	-3.25801	-1.998	-7.64619	0.938819
904		56040	W14267	ribosomal protein, large, P1	Rplp1	0.999735	1.00044	1.00003	0.999584	1.00036	1.00045	1.00043	-7.96406	-7.9638	-7.96421	-7.96384	-7.96394	-7.96378	-7.96382
905		20016	W20956	RNA polymerase 1-1	Rpo1-1	1.1237	1.06343	1.09218	1.18393	1.27501	1.13104	0.977449	-1.29871	-5.07458	-3.06547	0.421093	0.953604	-0.97926	-7.49261
906	B	22378	W41126	WW domain binding protein 2	Wbp2	0.870018	1.09547	0.986457	0.727189	0.706269	0.4973	0.96337	-0.867854	-3.49681	-7.82431	0.991727	0.997165	1	-6.97072
907	B	22378	W41126	WW domain binding protein 2	Wbp2	0.907134	1.03825	1.02191	0.776858	0.725	0.539485	0.921879	-4.77305	-7.39181	-7.76891	0.433214	0.876144	0.99996	-5.59025
908	B	22378	W41126	WW domain binding protein 2	Wbp2	0.84404	1.12711	1.01527	0.733955	0.624089	0.538607	1.00112	-1.59786	-3.78479	-7.87279	0.803758	0.996543	0.999941	-7.96371
909		22697	W12178	zinc finger proliferation 1	Zipro1	0.864207	1.15153	1.04043	1.08491	1.06038	0.718184	0.925215	-0.597538	-0.779305	-6.84631	-4.13963	-5.70723	0.994918	-4.40039
910		67279	W30130	mediator of RNA polymerase II transcription, subunit 31 homolog (yeast)	Med31	0.930124	1.02975	1.16744	1.0962	1.31224	0.830195	0.827279	-4.2419	-7.79688	0.125275	-2.81278	0.984478	0.659497	0.696034
911		15425	W33293	homeo box C6	Hoxc6	0.805199	1.26441	1.36075	1.09014	0.587186	0.882332	0.640351	-4.08294	-3.61752	-1.90047	-7.18236	0.625582	-6.40224	0.087422
912		20024	W11216	RNA polymerase II transcriptional coactivator	Rpo2tc1	0.94761	0.946889	1.15475	1.11757	1.12025	0.947723	0.942938	-3.81995	-3.73694	0.838613	0.269152	0.339473	-3.83296	-3.28883
913		56040	W14267	ribosomal protein, large, P1	Rplp1	0.943136	1.00665	1.00683	0.957372	1.00256	0.926211	0.91227	-3.03281	-7.87085	-7.86567	-4.73442	-7.9502	-1.329	-0.336811
914		73025	W96827	RIKEN cDNA 2900070H08 gene	2900070H08Rik	0.998194	1.04038	0.997868	0.849946	0.910725	0.756818	1.49061	-7.96074	-6.45262	-7.95937	0.497179	-2.27649	0.994473	0.999975
915			AA123204			0.90146	1.0097	1.07674	0.987726	1.01437	0.832268	0.815585	-2.25211	-7.88361	-4.31635	-7.83263	-7.78915	0.552652	0.761682
916		12010	AA048817	beta-2 microglobulin	B2m	0.984197	1.14018	1.08387	0.898924	0.716849	0.720867	1.10206	-7.85352	-2.93478	-5.54259	-4.18449	0.920734	0.908958	-4.67798
917		230648	AA119086	RIKEN cDNA 4732418C07 gene	4732418C07Rik	0.85065	1.0364	0.93031	0.857685	0.894241	0.735851	0.782128	0.587356	-6.6106	-3.63913	0.452691	-0.926135	0.999093	0.985523
918		14287	W59651	folylpolyglutamyl synthetase	Fpgs	1.03651	1.07132	0.933657	1.08325	0.907718	1.16435	1.15777	-6.84018	-4.49482	-4.51356	-3.65007	-2.45316	0.0720863	-0.0849353
919			AA690074			0.901134	0.967104	1.01754	0.81854	0.97232	0.719177	0.771094	-1.44296	-6.80261	-7.63339	0.889107	-7.1286	0.999603	0.990697
920		66622	W70991	RIKEN cDNA 5730410I19 gene	5730410I19Rik	0.938906	1.05999	1.03783	0.899704	1.17936	0.930444	0.806928	-4.29905	-4.71591	-6.45595	-1.12545	0.675702	-3.5214	0.95492
921		97977	AA057997	expressed sequence C81508	C81508	0.931817	1.0003	0.991042	0.915499	1.11653	0.913097	1.0393	-1.97441	-7.96402	-7.80008	-0.645919	0.317287	-0.493299	-5.40581
922		66679	AA543515	RAE1 RNA export 1 homolog (S. pombe)	Rae1	0.96399	0.976048	1.16037	1.55832	1.14228	1.32119	0.711797	-7.43402	-7.72831	-2.37522	0.993433	-3.08621	0.638049	0.908961
923		11459	AA066878	actin, alpha 1, skeletal muscle	Acta1	1.06092	1.21186	1.14509	1.26693	1.03832	1.01192	1.00193	-5.16225	0.755658	-0.363151	0.950871	-6.696	-7.82898	-7.9606
924		67087	AA014587	catenin beta interacting protein 1	Catnbip1	0.916406	0.919566	1.13133	0.832959	0.635992	1.07385	1.19392	-6.31157	-6.42706	-4.98013	-2.73234	0.925452	-6.82417	-2.92753
925			AW111317			0.999967	1.00014	0.999935	0.994518	1.37654	0.944901	1.01186	-7.96421	-7.9642	-7.96421	-7.94606	0.972314	-6.2365	-7.88098
926		109182	W84173			1.00095	1.02188	1.01204	1.00017	0.999845	1.00045	1.00698	-7.96214	-6.96127	-7.64392	-7.96414	-7.96416	-7.96375	-7.8546
927			W98166	male enhanced antigen 1	Mea1	1.02907	1.01073	1.04689	1.29284	1.31325	1.27676	1.43003	-6.48173	-7.74141	-4.66731	0.99978	0.999917	0.999523	1
928		65116	W62792	proline-rich Gla (G-carboxyglutamic acid) polypeptide 2	Prrg2	0.976812	1.03609	1.1288	0.954661	1.14778	0.831473	0.946408	-7.25926	-6.43944	-0.139259	-5.52103	0.351343	0.896399	-4.73422
929	B	67615	AI893737	ubiquitin-conjugating enzyme E2R 2	Ube2r2	0.927347	1.06611	1.12924	0.859831	0.857547	0.644077	1.15498	-4.45884	-5.26218	-1.54318	-0.329006	-0.246452	0.999941	-0.564554
930		229007	AI430503	zinc finger, CCCH-type with G patch domain	Zgpat	0.833018	1.03241	1.17331	0.953482	0.919284	0.622344	0.617393	-0.803793	-7.51775	-1.59401	-7.00024	-5.29985	0.998546	0.998847
931	B	11746	AA929367	annexin A4	Anxa4	0.877558	0.967025	1.0566	0.78726	0.8772	0.778052	1.58023	-2.08378	-7.33843	-6.38056	0.684994	-2.06388	0.76769	0.999596
932	B	105156	AA000136			0.797969	1.13933	0.895335	0.808099	0.830557	0.550072	0.416846	0.0627177	-3.08012	-4.07445	-0.181715	-0.884739	0.999935	1
933	A		W98112			1.07154	1.06402	1.23489	1.84994	1.44757	1.90726	1.47924	-5.42288	-5.84738	0.49994	0.999999	0.995867	1	0.998015
934		110058	W75713		Bk	1.36771	1.19955	1.34897	1.09316	0.996787	0.96465	1.15403	-0.138624	-3.34525	-0.347629	-6.78085	-7.96214	-7.7088	-4.70158
935		78903	AA142678	Werner helicase interacting protein 1	Wrnip1	0.988399	1.11925	1.08982	1.16361	1.11888	0.936218	0.818495	-7.87525	-2.62258	-4.25638	-0.798465	-2.64112	-5.53931	0.407695
936		66052	W65755	succinate dehydrogenase complex, subunit C, integral membrane protein	Sdhc	1.091	1.10588	1.0289	1.16094	0.954783	1.24006	1.31876	-4.43124	-3.6059	-7.49025	-1.14081	-6.77068	0.48447	0.90032
937		76740	AA709662	RIKEN cDNA C920006C10 gene	C920006C10Rik	0.916959	1.03877	0.986065	0.976895	0.882208	0.808658	0.777397	-1.56378	-5.99494	-7.66482	-7.15921	0.27964	0.985718	0.99818
938			AA003195		ESTs, Weakly sim	0.856599	1.13621	1.0155	1.27779	0.949679	0.916616	0.81553	0.579364	-0.055654	-7.67333	0.990503	-5.20391	-2.20994	0.94025
939		67785	AI853513	zinc finger protein 262	Zfp262	0.7736	0.962126	1.02626	1.05972	1.05005	0.863457	0.905294	0.377613	-7.39952	-7.70496	-6.74246	-7.07895	-2.5796	-4.84526
940	A	28146	W65555	DNA segment, Chr 3, University of California at Los Angeles 1	D3Ucla1	1.05222	0.992612	1.19065	2.14331	1.12999	1.82992	1.06983	-6.52526	-7.93082	-0.27148	1	-2.34701	0.999998	-5.59774
941	A	22059	AA272516	transformation related protein 53	Trp53	1.08569	1.04467	1.23434	2.95602	1.94149	1.94541	1.18055	-6.41461	-7.49429	-1.67661	1	0.999251	0.999283	-3.1879
942		76808	AA139324	Ribosomal protein L18A	Rpl18a	1.00021	0.999982	0.999729	0.999979	1.00004	1.00052	1.00012	-7.96398	-7.96421	-7.96384	-7.96421	-7.9642	-7.96284	-7.96414
943	B		W36651			0.805078	0.922475	0.72135	0.541114	0.710037	0.385021	0.481896	-0.930263	-6.18733	0.672327	0.999423	0.756366	1	0.999966
944		18597	W41118	pyruvate dehydrogenase E1 alpha 1	Pdha1	1.1232	1.04108	1.07501	0.931236	0.865765	1.07969	1.27926	-3.27362	-7.18742	-5.70217	-5.75987	-1.90276	-5.46748	0.599078
945			W85203		ESTs	0.91931	1.00862	0.941088	0.870235	0.897994	0.843111	0.955774	-5.34251	-7.93167	-6.47967	-2.54192	-4.10867	-1.2515	-7.10537
946	B	19730	W40905	ral guanine nucleotide dissociation stimulator	Ralgds	0.868257	0.912449	0.915488	0.775001	0.841873	0.592152	1.01474	-2.55827	-5.04125	-5.21172	0.478661	-1.31289	0.999479	-7.87344
947		68209	AW107630	RIKEN cDNA 1500026D16 gene	1500026D16Rik	1.15005	1.04171	1.02563	1.05889	1.23206	1.10979	1.13874	-1.14758	-6.89726	-7.53786	-5.99776	0.570163	-2.99752	-1.59213
948			W82759			0.937013	0.891051	1.03909	0.723211	0.992534	0.673535	0.655465	-6.52627	-4.20361	-7.43417	0.817221	-7.94334	0.963953	0.981386
949		66039	W48339	DNA segment, Chr 14, ERATO Doi 449, expressed	D14Ertd449e	0.888166	1.07888	0.942059	0.782626	1.1257	0.737669	1.18634	-1.74809	-4.4687	-5.59379	0.907304	-1.75817	0.988085	0.16294
950	B	14955	W78370	H19 fetal liver mRNA	H19	0.854178	0.793884	0.947248	0.919876	0.869439	0.625193	1.1063	-0.269004	0.828013	-6.03147	-4.06287	-0.887039	0.999969	-2.9102
951			AA638422			1.13622	1.17796	1.24898	1.23268	1.1436	0.930188	1.25661	-2.89298	-1.32028	0.198625	-0.039848	-2.5773	-5.828	0.292734
952		15452	AI785658	hypoxanthine guanine phosphoribosyl transferase 1	Hprt1	0.992456	0.981377	1.08322	0.933099	1.17951	0.841771	0.840184	-7.92538	-7.72768	-4.56198	-5.25814	-0.273869	-0.0828038	-0.0364019
953	A	12826	W33832	procollagen, type IV, alpha 1	Col4a1	0.878364	1.00266	1.10463	1.01536	0.768703	0.935828	2.06671	-3.72801	-7.96177	-5.13376	-7.88392	0.259718	-6.56604	0.999988
954			W48242			1.05242	0.984724	1.18625	1.32399	1.13196	0.991678	1.03155	-5.2244	-7.66949	0.778197	0.998365	-0.15968	-7.87628	-6.82636
955		11864	AW488277	aryl hydrocarbon receptor nuclear translocator 2	Arnt2	0.86792	0.975603	0.944377	0.812865	1.19905	0.739889	0.685177	-0.889091	-7.5318	-5.88556	0.626171	0.25581	0.980823	0.998777
956		66542	AA521700			1.08969	1.04629	1.08725	1.27633	0.982117	1.45202	1.51028	-4.61781	-6.86397	-4.75292	0.717253	-7.77889	0.993404	0.99814
957			AI528851			1.00003	1.00121	0.999533	1.01728	1.03287	0.954868	1.00023	-7.96421	-7.9601	-7.9636	-7.17737	-5.47501	-3.64679	-7.96406
958		98529	AA103412	RIKEN cDNA C230066K19 gene	C230066K19Rik	0.832241	1.05098	1.03664	0.986274	0.8569	0.770868	0.807413	0.735739	-5.74877	-6.72101	-7.76826	0.309676	0.986231	0.912399
959		19737	W65084	regulator of G-protein signaling 5	Rgs5	1.32361	0.981474	0.89637	0.919099	0.750875	0.767021	1.35524	-0.486364	-7.88907	-5.73573	-6.55893	-0.37807	-0.779774	-0.104096
960			AA004106			1.00585	0.945369	1.28082	1.00648	1.01416	1.0068	1.62579	-7.95221	-6.92149	0.0613439	-7.9495	-7.8948	-7.94802	0.994787
961		244757	AA008684	cDNA sequence BC038479	BC038479	0.970321	0.896864	0.792097	0.754987	0.582066	0.655874	0.74086	-7.70944	-6.00004	-0.726804	0.14219	0.994867	0.933294	0.366083
962		52615	AA465867	suppressor of zeste 12 homolog (Drosophila)	Suz12	0.9714	1.03948	0.801961	0.653187	0.688619	0.637276	1.85422	-7.86586	-7.78988	-3.78836	0.0353989	-0.580758	0.246997	0.889497
963		433921	AI838143		na	0.948572	1.03231	1.00458	1.13362	1.09944	1.15601	1.16248	-5.18499	-6.82809	-7.93905	-0.215764	-1.78398	0.348341	0.461144
964	A	12306	AI182836	annexin A2	Anxa2	0.992843	1.07966	1.07125	1.27812	1.23662	1.40789	1.75223	-7.88047	-2.17658	-2.86456	0.998191	0.989293	0.999992	1
965	A	17859	AA013767	Max interacting protein 1	Mxi1	0.967573	1.07941	1.0801	1.40287	1.43757	1.68577	0.885035	-7.31001	-4.98876	-4.94833	0.987736	0.994507	0.999977	-2.25669
966			AW113080			1.03705	1.19497	1.05671	0.787546	1.06272	0.765099	0.868053	-7.35416	-0.781715	-6.62693	0.457957	-6.36619	0.717981	-2.17843
967		14972	AA017870	histocompatibility 2, K1, K region	H2-K1	0.978038	1.04444	0.976372	0.803429	0.832622	0.711065	0.931939	-7.81205	-7.39552	-7.78804	-0.829182	-1.90087	0.763196	-6.54974
968			AA473524			1.00012	1.00085	1.00047	0.999838	1.00032	1.0002	0.999577	-7.96416	-7.9617	-7.96343	-7.96412	-7.96386	-7.96406	-7.96358
969		67469	AW208577	abhydrolase domain containing 5	Abhd5	0.928098	0.972371	0.915783	1.20706	0.691845	1.18506	1.35773	-6.90179	-7.8057	-6.5242	-3.07943	0.47739	-3.70995	-0.204711
970	B	67023	AW556272	RIKEN cDNA 2010315L10 gene	2010315L10Rik	0.835191	0.958661	0.958078	0.595141	0.74547	0.484903	0.625261	-0.389607	-7.04841	-7.02333	0.999913	0.907923	1	0.999566
971	B		AA051402		ESTs	0.869797	1.00436	0.933773	0.575062	0.755434	0.449474	0.640612	-3.47329	-7.95804	-6.56076	0.998398	0.369535	0.999997	0.978857
972			AA051395		ESTs	0.958112	0.983103	0.954394	1.20664	0.773468	0.830416	0.750149	-6.86329	-7.77924	-6.67081	0.159526	0.864822	0.118852	0.94599
973		72503	AI509955	RIKEN cDNA 2610507B11 gene	2610507B11Rik	0.919081	0.93542	1.00436	1.29232	0.942787	1.01593	1.16016	-3.45307	-4.76636	-7.94724	0.966681	-5.35143	-7.74263	-0.11612
974			AV040099		ESTs	0.902463	1.00626	0.976611	0.921998	1.18418	0.798204	0.775497	-0.890067	-7.91044	-7.22256	-2.32816	0.825463	0.98634	0.996691
975		18245	AI876540	ornithine decarboxylase antizyme	Oaz1	0.967376	1.08879	1.10394	1.28549	1.16685	1.02491	1.18235	-6.79509	-2.64665	-1.68765	0.988026	0.455018	-7.29962	0.65444
976	B	102754	AA138615			0.880686	1.02652	0.88001	0.742244	1.04603	0.61714	0.687502	-1.25449	-7.43517	-1.21853	0.986829	-6.49291	0.99999	0.999278
977	B		AA039148		ESTs	0.924732	1.03642	0.926145	1.06043	0.586085	0.858446	0.867015	-5.82263	-7.46416	-5.89444	-6.6846	0.999406	-2.24329	-2.67442
978	A	12406	AI838326	serine (or cysteine) proteinase inhibitor, clade H, member 1	Serpinh1	1.25314	1.22269	1.171	3.5057	1.95626	2.51358	1.53197	-0.868646	-1.55256	-3.08898	1	0.999769	0.999999	0.942876
979		209361	AA176054	TAF3 RNA polymerase II, TATA box binding protein (TBP)-associated factor	Taf3	0.910464	0.961396	1.05988	1.01058	1.01248	0.886989	0.724843	-3.9346	-7.05742	-6.10881	-7.89596	-7.86952	-2.41362	0.977628
980		11848	AA619989	ras homolog gene family, member A	Rhoa	1.00622	1.14643	1.15245	1.44477	1.18691	1.28785	1.3561	-7.91569	0.232942	0.358122	0.999978	0.783689	0.993893	0.999497
981	A	66902	AI322646	methylthioadenosine phosphorylase	Mtap	1.09026	1.1692	1.17081	1.91696	1.65172	2.55159	1.10598	-5.61812	-2.38481	-2.32854	0.999948	0.997315	1	-4.94282
982	A	27418	AI786105	muskelin 1, intracellular mediator containing kelch motifs	Mkln1	0.992517	1.10423	1.21115	1.50701	1.02167	1.3181	1.22294	-7.92517	-3.25713	0.354882	0.999467	-7.65138	0.944591	0.498408
983	A		AA048374			1.10205	1.13235	1.31062	3.01081	1.69274	1.91836	1.20803	-5.37675	-4.15186	0.24977	1	0.996893	0.999862	-1.55576
984		15078	AI747776	H3 histone, family 3A	H3f3a	1.03816	0.962255	1.04564	1.00954	1.08564	0.939795	1.05572	-6.14268	-6.05395	-5.49877	-7.83359	-2.08263	-3.83455	-4.58688
985	A	54124	W80209	CDC28 protein kinase 1b	Cks1b	1.29205	1.02037	0.993495	1.52172	1.93963	2.1453	1.79656	-0.519566	-7.86113	-7.95335	0.891014	0.999277	0.999923	0.996178
986			AI845410			1.01051	0.932764	0.978652	0.855603	1.04086	0.783233	1.48859	-7.91634	-6.08233	-7.76223	-1.8323	-7.28863	0.399491	0.985344
987		12313	W89749	calmodulin 1	Calm1	0.971275	1.04467	0.978198	0.953759	1.1392	0.940941	0.913382	-6.44738	-4.92491	-7.06043	-4.51949	0.694182	-3.04942	-0.614745
988		15939	AI608314	immediate early response 5	Ier5	0.848125	0.996323	0.96097	0.759139	0.971827	0.694283	0.697367	0.822859	-7.94451	-5.946	0.999198	-6.85659	0.999993	0.999991
989	B	67023	W20833	RIKEN cDNA 2010315L10 gene	2010315L10Rik	0.805444	0.985995	0.936204	0.572635	0.717151	0.474105	0.602549	0.181277	-7.86707	-6.07639	0.999939	0.95057	1	0.999704
990		71998	AA016454	RIKEN cDNA 1810012H11 gene	1810012H11Rik	0.933037	1.00456	0.977381	0.920891	0.81385	0.957591	1.08544	-5.3196	-7.95056	-7.62624	-4.4794	0.491651	-6.81269	-4.50708
991		30926	W36243	thioredoxin-like 2	Txnl2	0.930701	1.06549	1.01183	0.961291	1.08851	0.888019	0.788117	-3.00426	-3.76551	-7.7681	-5.99917	-1.94261	-0.0744826	0.993974
992		14793	AW061348	cell division cycle associated 3	Cdca3	1.00012	1.00085	1.00047	0.999838	1.0104	0.935542	0.999577	-7.96417	-7.96221	-7.96359	-7.96414	-7.67108	-1.37483	-7.96371
993		19193	AA388435	pipecolic acid oxidase	Pipox	0.878317	0.980553	0.958963	0.835432	1.15462	0.780564	0.742738	-0.485453	-7.58419	-6.36613	0.670461	-0.0108568	0.973342	0.996596
994			AA710940			0.990864	1.02407	1.01142	1.24217	1.14935	1.27164	0.710276	-7.85205	-7.23883	-7.79303	0.97571	0.385979	0.991977	0.999952
995	A		AI662549			1.17813	1.11558	1.13235	2.1176	2.08527	2.90295	1.48203	-2.25155	-4.66604	-3.96814	0.999994	0.999991	1	0.948995
996	A	11951	AA000254	ATP synthase, H+ transporting, mitochondrial F0 complex, subunit c (subunit 9), isoform 1	Atp5g1	1.19973	1.08563	1.1512	2.01897	2.16811	2.86335	1.39701	-2.79366	-6.49881	-4.33387	0.999498	0.999891	1	0.423603
997		16011	AW414054	insulin-like growth factor binding protein 5	Igfbp5	1.17213	1.142	0.998419	1.21739	1.12142	1.11316	1.29411	-0.868261	-1.95204	-7.96275	0.146401	-2.89323	-3.31138	0.811863
998	A	11739	AI272544	solute carrier family 25 (mitochondrial carrier, adenine nucleotide translocator), member 4	Slc25a4	1.0111	1.0758	0.987163	1.339	1.26135	1.50462	0.859484	-7.86747	-4.60665	-7.83195	0.983635	0.871332	0.99981	-0.29858
999		20425	AA110410	serine hydroxymethyl transferase 1 (soluble)	Shmt1	0.942909	1.03312	0.988924	0.936513	0.864121	0.994206	1.30073	-5.96071	-7.2909	-7.88262	-5.5461	-0.988472	-7.94192	0.897724
1000		11428	AA238899	aconitase 1	Aco1	0.968319	0.997877	1.01504	1.01165	1.14246	0.951044	0.783749	-6.55845	-7.95751	-7.64024	-7.76753	0.404722	-4.93833	0.996306
1001			AA396041			0.960342	1.08281	0.996003	0.660511	1.13083	0.697699	1.13429	-7.03159	-4.88465	-7.95454	0.998759	-2.33451	0.992424	-2.17734
1002	B	216501	AA028511			0.856082	1.09206	0.885611	0.58659	0.836944	0.54281	0.694821	-1.10175	-4.55202	-2.64218	0.999959	-0.368245	0.999997	0.989966
1003		55951	AI876247	brain protein 44-like	Brp44l	0.970612	1.11416	0.953312	1.12832	0.629503	1.04206	0.750014	-7.71839	-5.24346	-7.34686	-4.71554	0.969167	-7.50134	0.19788
1004			AA050271			0.977853	1.11061	1.0433	1.00993	1.21445	0.984693	1.2601	-7.60094	-2.69595	-6.73276	-7.89225	0.490998	-7.7899	0.824926
1005		68262	AA033390	1-acylglycerol-3-phosphate O-acyltransferase 1 (lysophosphatidic acid acyltransferase, delta)	Agpat4	1.02694	0.973714	0.957973	0.983026	1.01754	0.957645	0.935536	-7.73777	-7.73681	-7.38598	-7.86953	-7.86653	-7.37704	-6.63744
1006		108679	AA435079	COP9 (constitutive photomorphogenic) homolog, subunit 8 (Arabidopsis thaliana)	Cops8	1.04496	1.1607	1.10973	1.46954	1.14862	1.08952	0.747015	-6.8461	-1.05711	-3.30295	0.997184	-1.49357	-4.43136	0.943747
1007		14077	AI327465	fatty acid binding protein 3, muscle and heart	Fabp3	1.10195	1.05674	1.09473	1.35165	0.643791	0.892605	0.65103	-5.60237	-7.1158	-5.86962	0.424147	0.960177	-4.90464	0.949622
1008		14359	AW322547	fragile X mental retardation gene 1, autosomal homolog	Fxr1h	1.1307	1.00283	1.14843	1.2921	1.3357	1.33093	1.16401	-0.908323	-7.95653	-0.286386	0.975847	0.993628	0.992624	0.11254
1009		50868	AA175476	kelch-like ECH-associated protein 1	Keap1	0.895291	0.951687	0.902803	0.874509	1.14384	0.840357	0.742873	-0.567125	-5.23062	-0.998212	0.269222	0.276783	0.841024	0.999532
1010	A	16571	AI323080	kinesin family member 4	Kif4	0.992067	0.964221	1.03128	1.02238	1.35647	0.964922	2.02179	-7.91669	-7.02316	-7.28057	-7.60395	0.985749	-7.05825	1
1011		66163	AI325513	mitochondrial ribosomal protein L4	Mrpl4	0.93774	1.12556	1.12244	1.35459	1.16004	1.29538	0.907791	-3.2771	0.177114	0.0871065	0.999933	0.761739	0.99917	-0.750761
1012			AI845093			0.874529	1.00854	1.10285	0.82297	0.609791	0.519233	1.40281	-5.47403	-7.95236	-6.53046	-3.53989	0.832817	0.986321	-0.240599
1013		66480	W33336	ribosomal protein L15	Rpl15	0.944308	1.09294	0.982837	0.944869	1.42007	0.994402	0.935587	-5.62511	-3.3691	-7.71829	-5.66622	0.99864	-7.93801	-4.967
1014		56409	AA068786	nudix (nucleotide diphosphate linked moiety X)-type motif 3	Nudt3	0.943423	1.13287	0.980436	1.12608	0.909069	0.953271	0.968415	-5.52311	-1.18158	-7.63964	-1.47987	-2.87339	-6.22812	-7.1343
1015			AI594901			0.979592	0.965827	0.947749	1.37054	1.24427	1.21036	1.57619	-7.80567	-7.52108	-6.94636	0.787487	-0.342227	-1.06655	0.992289
1016		20104	AW556869	ribosomal protein S6	Rps6	1.01459	1.07735	1.00047	0.998652	1.00032	1.0002	0.98302	-7.26298	-0.168166	-7.96343	-7.95787	-7.96386	-7.96406	-6.99983
1017		12455	AW146398	cyclin T1	Ccnt1	0.954473	0.97103	0.965303	1.00622	0.907037	0.813906	0.790808	-5.87995	-7.06413	-6.69646	-7.92199	-1.8906	0.906047	0.970583
1018		227094	AA138012	RIKEN cDNA 5330401P04 gene	5330401P04Rik	0.876104	0.951294	0.832845	0.684595	0.961543	0.727447	0.758199	-2.28343	-6.74106	-0.377659	0.991122	-7.1875	0.947824	0.840108
1019			AW046042			1.12176	1.25198	1.04552	1.35059	1.01662	1.23151	0.985274	-3.61407	0.198889	-7.10051	0.852773	-7.84022	-0.105105	-7.86364
1020			AA108842			0.971771	1.07211	0.943333	0.92196	0.985162	0.86967	1.1393	-7.60204	-6.03448	-6.55879	-5.44892	-7.86393	-2.44835	-2.88485
1021	B	69274	AA178118	CTD (carboxy-terminal domain, RNA polymerase II, polypeptide A) small phosphatase-like	Ctdspl	0.798501	1.04631	0.904121	0.70423	0.990992	0.678466	1.73929	-0.0550064	-7.17726	-4.71126	0.926456	-7.93128	0.970573	0.999652
1022			AA098360			1.00542	1.00211	1.03904	1.25824	1.24031	1.05928	0.914471	-7.93677	-7.96002	-6.69156	0.92678	0.877295	-5.35272	-2.95307
1023			AI316008			0.999998	1.00045	0.999995	1.00021	1.00035	1.00046	1.00008	-7.96421	-7.96378	-7.96421	-7.96411	-7.96395	-7.96376	-7.9642
1024			AA517885			1.00004	1.00014	1.00005	1.00031	0.999034	1.00035	1.00002	-7.96421	-7.96417	-7.9642	-7.96404	-7.96249	-7.96398	-7.96421
1025	B		AI530577			0.860613	1.05686	1.02073	0.790409	0.739534	0.521997	1.39997	-2.68916	-6.92537	-7.81308	-0.0930725	0.682294	0.99994	0.846066
1026		54214	AI607869	golgi autoantigen, golgin subfamily a, 4	Golga4	0.858554	1.20203	1.05551	1.1913	0.881241	0.861234	1.16746	-0.693398	0.167431	-6.20782	-0.0297014	-1.80434	-0.806125	-0.612943
1027	B	16997	AW230323	latent transforming growth factor beta binding protein 2	Ltbp2	0.909983	0.977773	1.09826	0.593192	0.583131	0.664042	0.441075	-6.60294	-7.8804	-6.61884	0.895729	0.919593	0.491087	0.999265
1028			AA098569			1.00313	1.00739	1.1199	0.932617	1.2708	0.920342	0.927665	-7.95723	-7.92558	-2.32378	-5.11064	0.845683	-4.22309	-4.75502
1029	B	319604	AA968029	RIKEN cDNA B930006L02 gene	B930006L02Rik	0.966669	1.17257	0.862496	0.790502	0.884631	0.543685	0.674923	-7.40462	-1.27958	-1.73156	0.486064	-2.92959	0.99999	0.992248
1030	A	13665	AW061243	eukaryotic translation initiation factor 2, subunit 1 alpha	Eif2s1	1.23139	1.19043	1.39731	2.60422	1.80329	2.35945	1.38534	-2.30437	-3.42553	0.241999	0.999993	0.989534	0.999951	0.147552
1031		212880	AA198943	DEAD (Asp-Glu-Ala-Asp) box polypeptide 46	Ddx46	1.19897	1.09137	1.09225	1.41307	1.21202	1.47251	1.35382	0.846801	-2.1925	-2.1339	0.999925	0.901373	0.99999	0.999385
1032		67869	AW209010	polyadenylate-binding protein-interacting protein 2	Paip2	1.13727	1.11273	1.21603	1.32058	0.798111	1.50284	1.65933	-4.83217	-5.65724	-2.3701	-0.309086	-1.47045	0.817894	0.970157
1033		14231	AI182368	FK506 binding protein 7	Fkbp7	0.924293	1.01643	0.908987	0.935295	0.803097	0.916147	0.913094	-6.49187	-7.89524	-5.89133	-6.87363	-1.33316	-6.18125	-6.05941
1034			AA469690			1.00017	1.00031	1.00019	1	0.997344	1.00053	0.999912	-7.96416	-7.96402	-7.96414	-7.96421	-7.95019	-7.96365	-7.96419
1035			AA178547			0.940632	1.03942	0.863484	0.893167	0.901699	0.877087	1.12219	-6.36468	-7.28588	-1.97969	-3.62891	-4.14074	-2.70027	-3.50728
1036		105808	AA209976			0.931556	1.07202	1.15488	1.07409	0.895552	0.837459	0.976006	-3.67984	-3.79396	0.291875	-3.6312	-0.9335	0.782775	-7.29546
1037		20185	AW319455	nuclear receptor co-repressor 1	Ncor1	0.794562	1.04857	0.911607	1.03847	0.825328	0.685569	0.74918	0.998213	-4.65478	-0.648838	-5.68585	0.984285	1	0.999947
1038	B	18645	AI386138	profilin 2	Pfn2	0.883228	1.00788	0.972332	0.853201	0.960245	0.675103	0.633396	-0.915807	-7.90664	-7.25703	0.23133	-6.55267	0.999904	0.999994
1039	D	20249	AA124027	stearoyl-Coenzyme A desaturase 1	Scd1	0.631582	1.6054	0.795961	0.889062	0.286544	0.496206	0.354128	0.445138	0.525574	-3.32707	-6.36606	0.999995	0.975382	0.999856
1040			AI530358			1.00012	1.00085	1.00047	0.999838	1.00032	0.967323	0.999577	-7.96416	-7.96172	-7.96344	-7.96412	-7.96386	-4.87675	-7.96359
1041		13645	AI326499	epidermal growth factor	Egf	0.904413	0.987063	0.8621	0.853731	0.858733	0.707483	0.878982	-6.27	-7.93254	-4.69442	-4.35892	-4.55984	0.13375	-5.35514
1042		56727	AA139428	aldehyde reductase (aldose reductase)-like 6	Aldrl6	1.06095	0.911438	1.12596	1.01818	1.06189	0.907295	0.920554	-7.16517	-6.13321	-5.17683	-7.88671	-7.14214	-5.97215	-6.47028
1043		66427	AA276490	RIKEN cDNA 1810044O22 gene	1810044O22Rik	0.939763	0.987149	0.97826	1.01413	0.846971	0.831133	0.667772	-5.89701	-7.8622	-7.67298	-7.84427	-0.492756	0.00396374	0.998401
1044		67890	AI528546	RIKEN cDNA 1810045K17 gene	1810045K17Rik	0.990831	0.997755	1.18252	1.28491	1.02799	1.14898	1.13144	-7.90368	-7.96333	-0.0846904	0.89134	-7.43587	-1.04825	-1.76168
1045		13361	AI152401	dihydrofolate reductase	Dhfr	1.0556	0.985021	0.959772	0.895206	1.38096	0.962853	0.878241	-6.17435	-7.80931	-6.88246	-2.59407	0.987464	-7.03553	-1.58061
1046		30946	AA009183	activator of basal transcription	Abt1	0.921239	0.988025	1.04356	1.3253	1.10908	1.01013	0.819232	-5.12247	-7.89002	-7.08034	0.842093	-3.90308	-7.91224	-0.0540436
1047		18584	AI551852	phosphodiesterase 8A	Pde8a	1.0471	0.992938	0.919693	0.827495	0.673406	0.66529	0.800953	-6.9906	-7.93973	-5.14538	-0.408025	0.9913	0.993888	0.261171
1048		14433	AW549806		LOC14433	1.00582	1.01676	1.0298	1.27568	1.14	1.16054	1.29307	-7.9297	-7.68518	-7.12305	0.971164	-0.389765	0.163364	0.983372
1049			AA218406			0.918144	0.970351	1.01957	0.913065	0.78817	0.702096	0.838488	-1.78301	-6.71858	-7.42376	-1.39272	0.995153	0.99999	0.901586
1050		14319	AW322317	ferritin heavy chain 1	Fth1	0.920552	1.02546	1.03284	0.945623	0.90866	0.834662	0.857013	-3.04724	-7.31741	-6.92275	-5.20898	-2.11613	0.729993	0.347532
1051		14268	AA145458	fibronectin 1	Fn1	0.910994	1.05738	1.02282	0.833589	1.11376	0.721313	1.48284	-5.55724	-7.00916	-7.80006	-1.80112	-4.91108	0.729284	0.93222
1052	A	20678	AI528773	SRY-box containing gene 5	Sox5	1.00401	1.02758	1.09348	1.26488	1.02703	1.39793	1.59725	-7.95576	-7.58311	-4.64057	0.54339	-7.5976	0.966767	0.999427
1053		234199	AW111160	fibrinogen-like protein 1	Fgl1	0.955415	0.983377	0.987603	0.952413	0.898843	0.72776	0.970234	-6.15138	-7.69329	-7.81309	-5.92605	-1.69699	0.99828	-7.11493
1054		51960	AI464681		6530404F10Rik	0.901146	0.943643	0.907859	0.866399	0.860049	0.734429	1.01839	-3.34333	-6.13469	-3.79002	-1.32192	-1.02614	0.9645	-7.7634
1055			AA272208			1.00004	1.00008	0.999934	0.999897	1.00001	0.986553	1.00003	-7.96421	-7.96419	-7.9642	-7.96418	-7.96421	-7.41711	-7.96421
1056		51788	AA239740	H2A histone family, member Z	H2afz	1.17506	1.12858	1.18137	1.55561	1.55631	1.54786	1.41832	-1.28406	-3.10171	-1.09053	0.99784	0.997869	0.997491	0.968594
1057		69870	AI131619	RIKEN cDNA 2010003I19 gene	2010003I19Rik	1.005	1.05962	0.88241	0.676966	0.760137	0.543227	0.691556	-7.95745	-7.10112	-4.6165	0.850057	-0.0537022	0.998511	0.778046
1058		241794	AW061031		na	0.76847		0.821792	1.16111	1.22756	0.466646	1.58346	-4.51652			-6.6566	-5.66843	0.412262	-3.79901
1059	B	67684	AI447315	RIKEN cDNA 3300001P08 gene	3300001P08Rik	0.833723	1.09326	0.925435	0.960307	1.04537	0.662002	0.626717	-0.348514	-4.57795	-5.25704	-7.11965	-6.96077	0.997265	0.999523
1060		319624	AA266610			1.00052	1.13673	1.21038	1.51182	1.09825	1.13958	1.07481	-7.96412	-3.78108	-1.28733	0.96819	-5.38701	-3.66615	-6.32713
1061			AA276433			0.998667	0.98777	1.00978	1.00765	0.990773	0.98408	1.00746	-7.9594	-7.56427	-7.71183	-7.80833	-7.73487	-7.29523	-7.81589
1062		71994	W91223	calponin 3, acidic	Cnn3	0.929067	1.17184	1.09859	0.874473	1.01408	0.644105	0.673411	-6.0661	-2.04767	-5.08779	-3.11486	-7.88701	0.991584	0.973667
1063		56358	AA222096	coatomer protein complex, subunit zeta 2	Copz2	1.22159	1.13295	1.06653	0.998187	1.11226	1.19746	0.890272	-0.434961	-3.29601	-6.34754	-7.96279	-4.23729	-1.00109	-3.72912
1064			AA498478			1.00064	1.00071	1.00009	1.00007	1.00142	0.999926	0.999531	-7.96328	-7.96308	-7.96419	-7.9642	-7.95965	-7.9642	-7.96371
1065			AA267694			1.01273	0.977237	0.990908	0.852763	0.832953	0.776474	0.990882	-7.85674	-7.61313	-7.90799	-0.458049	0.148921	0.873917	-7.90766
1066			AA530536			0.97012	1.02094	1.01331	0.993526	0.868499	0.941515	1.01203	-6.18629	-7.083	-7.45237	-7.87328	0.87164	-2.8058	-7.66012
1067		99237	AA184663	transmembrane 9 superfamily protein member 4	Tm9sf4	1.06122	0.951055	1.02246	0.875659	0.834281	0.775878	0.864885	-6.13827	-6.61755	-7.6818	-1.95717	-0.199119	0.789119	-1.40068
1068		59057	AA269823	zinc finger protein 191	Zfp191	0.918881	1.00261	1.07206	0.828959	0.687631	0.694176	0.90843	-5.23315	-7.96108	-6.00494	-0.608388	0.978372	0.972047	-4.62022
1069	D	18619	AI836387	preproenkephalin 1	Penk1	0.783886	1.01562	0.875309	0.447451	0.545595	0.203204	0.525715	-2.98072	-7.93407	-6.00356	0.993965	0.901418	1	0.939907
1070			AA434866			1.05195	1.00018	1.06254	0.948695	0.700835	0.70417	1.12222	-6.59389	-7.96419	-6.0693	-6.49262	0.989321	0.987606	-2.85693
1071	D	107350	AA260226	expressed sequence AW112010	AW112010	0.908775	1.05539	0.994427	0.600913	0.406053	0.26336	0.93144	-7.16926	-7.70326	-7.96136	0.232863	0.989706	0.999964	-7.51635
1072		20848	W62227	signal transducer and activator of transcription 3	Stat3	0.93673	1.17001	1.32921	0.959362	0.967876	0.728452	1.22261	-5.44919	-0.452065	0.958784	-6.84462	-7.25223	0.985946	0.502183
1073	B	19737	AA198048	regulator of G-protein signaling 5	Rgs5	0.874683	1.10759	0.95154	0.844291	0.571094	0.443131	1.42749	-5.48947	-6.42122	-7.57132	-4.36449	0.935862	0.999063	-0.0292231
1074		83435	AA467382	pleckstrin homology domain-containing, family A (phosphoinositide binding specific) member 3	Plekha3	1.11165	1.01554	1.19457	1.41956	1.07158	0.961368	0.894404	-4.70557	-7.87758	-1.57887	0.890952	-6.38226	-7.41437	-4.42873
1075			AW413231			0.969014	0.803362	0.912454	0.894255	0.951196	0.85406	0.859823	-7.50152	0.183799	-4.75031	-3.64846	-6.8431	-1.48034	-1.75125
1076		227197	AI595947	NADH dehydrogenase (ubiquinone) Fe-S protein 1	Ndufs1	0.919026	1.04591	1.18204	1.25986	0.865594	1.04806	0.904227	-5.56377	-7.20385	-1.72157	0.0146779	-2.6609	-7.13616	-4.76522
1077		105559	AA472152	muscleblind-like 2	Mbnl2	1.08395	1.01825	0.973655	0.804185	0.710291	0.685253	0.85314	-5.18037	-7.79636	-7.60255	0.30115	0.970661	0.989691	-1.20717
1078		56386	AA444448	UDP-Gal:betaGlcNAc beta 1,4-galactosyltransferase, polypeptide 6	B4galt6	1.08419	0.944505	1.10775	1.29367	0.952196	0.937001	1.25359	-4.59207	-6.0727	-3.23344	0.889804	-6.52686	-5.59302	0.697469
1079			AA404201			1.05618	0.991831	1.05116	0.993766	0.884567	0.953136	0.99225	-4.11351	-7.84985	-4.60911	-7.89755	0.372665	-4.80581	-7.86125
1080			AA683961			1.02984	1.0508	1.15336	1.00764	0.873883	0.860882	0.849906	-7.36402	-6.36852	-0.878357	-7.9226	-1.20695	-0.613254	-0.207797
1081			AW107943			1.05235	1.05045	1.05768	1.09794	0.704351	1.08973	1.06254	-7.4108	-7.44812	-7.30057	-6.24634	0.44314	-6.48678	-7.19279
1082			AA444288			1.04404	1.01415	1.09366	0.901063	0.808879	0.784095	0.986479	-6.53521	-7.79945	-3.28761	-2.32669	0.796757	0.928221	-7.80954
1083		16211	AA451240	karyopherin (importin) beta 1	Kpnb1	1.33719	0.933777	1.19557	1.48555	1.66606	1.55365	0.854684	0.109728	-6.81857	-2.61218	0.846697	0.983947	0.934335	-3.42262
1084		30045	AA473149	DnaJ (Hsp40) homolog, subfamily C, member 12	Dnajc12	0.784188	1.19308	1.02128	0.709411	0.885712	0.50443	1.13721	-1.88153	-3.88232	-7.88569	0.00162874	-5.70892	0.994801	-5.47714
1085		50493	AA473156	thioredoxin reductase 1	Txnrd1	1.22758	0.940291	1.04949	1.28293	1.12529	1.37327	1.0614	-0.786583	-6.70276	-7.16384	0.129514	-4.166	0.764088	-6.77652
1086		24128	AA472293	5'-3' exoribonuclease 2	Xrn2	0.972226	1.22562	1.05144	0.971468	1.22968	1.01285	1.02269	-7.72845	-1.34961	-7.23889	-7.7154	-1.25265	-7.91521	-7.81387
1087			AA275912			1.04576	1.00981	1.05617	1.01111	0.999579	1.01539	0.980579	-4.47723	-7.75367	-3.32042	-7.69561	-7.96381	-7.45829	-7.14591
1088			AI839862			1.07699	0.971587	0.987679	0.929207	0.813572	0.814025	1.14246	-6.2257	-7.67553	-7.91005	-6.25666	-0.804379	-0.819349	-3.5147
1089		78738	AI604259			1.10598	0.937455	0.927006	1.00649	1.17674	0.964585	0.928764	-4.87559	-6.52583	-6.0485	-7.94841	-2.03816	-7.48704	-6.13214
1090		60527	AA444721	fatty acid desaturase 3	Fads3	0.937257	1.04087	1.06157	0.805572	0.615747	0.638371	0.966386	-6.40905	-7.33268	-6.62261	-0.198061	0.997918	0.994454	-7.49924
1091		67268	AA498585	RIKEN cDNA 2900073G15 gene	2900073G15Rik	1.06354	1.10036	1.22163	1.18853	1.09304	0.899301	1.00164	-4.22275	-1.50506	0.939887	0.810232	-1.95924	-0.888755	-7.96073
1092			AW558713			1.1047	0.951204	0.94637	0.858256	0.757679	0.819704	0.935981	-3.39001	-6.46529	-6.18033	-0.742271	0.933485	0.390079	-5.51725
1093			AA471826			0.999967	1.00014	0.999935	0.998266	1.00061	0.952972	1.00013	-7.96421	-7.96414	-7.9642	-7.9541	-7.96295	-2.83777	-7.96415
1094		15212	AW212513	hexosaminidase B	Hexb	0.810741	0.964691	1.09647	0.664971	0.579572	0.54977	1.18538	-2.27885	-7.69612	-6.3514	0.738124	0.975104	0.990712	-3.59955
1095		54138	W97905	spinocerebellar ataxia 10 homolog (human)	Sca10
1096	D	50908	AA763800	complement component 1, s subcomponent	C1s	0.717798	1.10295	0.913771	0.541369	0.678209	0.238272	0.535382	0.313179	-6.05143	-6.31377	0.995398	0.711047	1	0.996319
1097		12955	AA032699	crystallin, alpha B	Cryab	1.12143	1.09236	1.09741	1.29481	1.0147	0.931562	0.804049	-1.50756	-3.15868	-2.83758	0.969529	-7.7743	-4.44535	0.869603
1098		11642	AV255496	A kinase (PRKA) anchor protein 3	Akap3	0.947539	0.743035	0.749893	1.22703	0.749913	0.657787	1.13133	-7.68679	-2.53441	-4.44867	-4.72833	-4.44928	-1.76264	-6.60667
1099		78757	AA265143	RIKEN cDNA 4921505C17 gene	4921505C17Rik	0.964882	1.11066	0.877834	0.680177	0.728466	0.849739	0.935496	-7.5902	-5.22934	-4.13156	0.88615	0.582221	-2.78008	-6.73247
1100		67439	AI132344	XPA binding protein 2	Xab2	0.815497	1.05312	1.01648	1.10609	1.00986	0.788911	0.812332	-0.00538537	-6.71998	-7.83104	-4.11801	-7.91602	0.504824	0.0709756
1101		16010	AI648975	insulin-like growth factor binding protein 4	Igfbp4	0.96722	1.04824	1.02877	1.15663	1.33734	1.06969	1.1786	-7.55917	-7.17414	-7.6688	-2.78988	0.637753	-6.42669	-2.01163
1102		381141	AI317560	gene model 1884, (NCBI)	na	1.07805	1.04819	1.16859	1.55518	1.47304	1.55032	1.70474	-6.27544	-7.25725	-2.7187	0.979189	0.92921	0.977623	0.997712
1103		54401	AI747607	tyrosine 3-monooxygenase/tryptophan 5-monooxygenase activation protein, beta polypeptide	Ywhab	1.03045	1.05771	1.08416	1.19981	0.852146	0.93819	0.941436	-7.21489	-5.61805	-3.80467	0.53612	0.125522	-5.06064	-5.31316
1104			AI035723			0.99762	1.05837	1.02239	0.737086	1.11788	0.607924	0.630228	-7.96221	-6.90529	-7.79363	0.673867	-4.54576	0.996041	0.990321
1105		320399	W85433	RIKEN cDNA C230009H10 gene	C230009H10Rik	0.828718	1.09672	0.940873	0.922128	0.973533	1.01064	1.34621	-1.05765	-5.21118	-6.63243	-5.7508	-7.68825	-7.92065	0.722556
1106		320871	AI042819	RIKEN cDNA B230206H07 gene	B230206H07Rik	0.895507	0.881348	1.07513	0.706807	0.705574	0.672912	1.28205	-5.62498	-5.03915	-6.86415	0.444911	0.459116	0.741236	-1.0379
1107		64143	AI605906	v-ral simian leukemia viral oncogene homolog B (ras related)	Ralb	1.12908	1.07787	1.292	1.45558	1.2072	0.879845	1.19435	-3.87547	-6.08777	0.308943	0.945555	-1.14345	-3.56045	-1.4963
1108			AA980470			1.15388	1.06626	1.09479	1.19112	1.58438	1.28827	1.06866	-3.12081	-6.64688	-5.54006	-1.84381	0.989351	0.125293	-6.56096
1109		27224	AA544002	transcription elongation factor B (SIII), polypeptide 3	Tceb3	1.01927	1.03821	1.09797	1.12459	1.04329	1.08499	1.04916	-7.85334	-7.54419	-5.66774	-4.63129	-7.43159	-6.15163	-7.28741
1110		56419	AI645426	diaphanous homolog 3 (Drosophila)	Diap3	1.14851	0.935502	1.13458	1.39458	1.31412	1.38211	1.60611	-4.49217	-6.99187	-4.95897	0.369593	-0.43209	0.280864	0.94096
1111		17235	AI482284	mitochondrial capsule selenoprotein	Mcsp	1.18744	1.00963	0.848703	0.909699	1.00308	1.40784	0.87571	-2.86348	-7.94021	-3.15472	-5.91381	-7.96174	0.604988	-4.39834
1112		56016	AI853496	heme binding protein 2	Hebp2	0.971341	1.02535	1.03686	0.928384	1.13448	0.922858	0.810701	-7.63776	-7.72093	-7.46367	-6.04536	-3.5159	-5.76953	-0.431242
1113		14447	AV211018	glyceraldehyde-3-phosphate dehydrogenase, spermatogenic	Gapds	0.981169	1.14451	1.10746	1.16728	0.814486	0.869916	0.992015	-7.87327	-4.40039	-5.6969	-3.62163	-1.83913	-4.22545	-7.94797
1114	D	12350	AA250061	carbonic anhydrase 3	Car3	0.265152	0.754716	0.582478	0.847063	0.123133	0.41446	0.150497	0.978995	-5.49487	-1.80958	-7.00824	0.999963	0.519791	0.999795
1115			AA611756			1.0115	1.03974	1.01141	0.905111	0.816407	0.753943	0.919069	-7.84094	-6.63804	-7.84289	-2.22524	0.816908	0.990906	-3.28336
1116			AW550046			1.32541	0.744104	0.939409	0.867621	0.723164	0.673731	1.01291	-0.554582	-0.315256	-7.18881	-4.64759	0.0862327	0.666481	-7.93004
1117		11966	AI323712	ATPase, H+ transporting, V1 subunit B, isoform 2	Atp6v1b2	0.959507	1.01004	1.04944	0.83065	0.82474	0.757265	1.08255	-7.42942	-7.93201	-7.24387	-1.70127	-1.46701	0.325475	-6.15488
1118			AA499647			1.03562	1.05755	1.02504	0.672447	1.11737	0.716476	1.07118	-7.69712	-7.29806	-7.82979	0.733241	-5.62899	0.301597	-6.69518
1119			AA510479			0.903563	1.16881	1.01371	1.10386	0.933208	0.819761	0.788687	-3.87823	-1.19556	-7.8647	-4.02829	-5.73875	0.0359185	0.5966
1120			AW412946			1.07529	0.97852	0.992665	0.933531	0.785919	0.887591	0.897423	-4.16381	-7.5265	-7.9127	-4.45923	0.954605	-1.10247	-1.69154
1121		17344	AA547266	Msx-interacting-zinc finger	Miz1	0.903977	1.04696	1.09019	0.98731	0.978972	0.672874	0.672515	-5.22383	-7.3081	-5.85877	-7.91148	-7.819	0.934448	0.935199
1122	A	20692	AI593343	secreted acidic cysteine rich glycoprotein	Sparc	0.931882	1.11739	1.31273	1.2648	0.966407	1.22603	2.07538	-6.99761	-5.76753	-0.764965	-1.6326	-7.72687	-2.53709	0.999174
1123		17191	AA386999	methyl-CpG binding domain protein 2	Mbd2	0.871165	1.12367	1.10683	1.09256	0.952773	0.881288	1.11834	-3.22959	-4.2234	-4.94461	-5.55303	-7.15855	-3.76131	-4.45022
1124		12632	AA512729	cofilin 2, muscle	Cfl2	1.10327	1.16958	1.232	1.17864	0.864008	0.952943	1.12693	-4.72413	-1.93102	-0.292571	-1.62865	-2.37335	-7.03888	-3.63683
1125		11429	W97350	aconitase 2, mitochondrial	Aco2	1.07635	1.03338	1.21044	1.28043	0.725972	1.34273	1.13618	-7.01291	-7.76561	-3.26691	-1.62947	-0.198691	-0.607563	-5.40828
1126		67484	AI558193	RIKEN cDNA 2310005P05 gene	2310005P05Rik	1.78112	0.733558	1.53522	1.04172	0.727633	0.801717	0.80874	-0.0383929	-3.1432	-1.10561	-7.84748	-3.61854	-5.02771	-5.21369
1127		224613	AI558197	RIKEN cDNA E030034P13 gene	E030034P13Rik	1.08984	1.01308	0.977744	1.22898	1.04749	1.14017	1.05128	-6.56466	-7.92941	-7.8602	-2.4555	-7.5309	-5.05636	-7.46294
1128			AW558401			1.03603	1.03567	1.08168	0.888177	0.765774	0.711143	0.967083	-7.44555	-7.4556	-5.69938	-3.64517	0.596594	0.926945	-7.49901
1129		17840	AW110038	major urinary protein 1	Mup1	0.358154	0.895535	0.499666	1.97742	0.286804	0.619785	0.215908	0.210437	-7.69869	-1.83483	-1.94556	0.725174	-4.13702	0.940556
1130		13074	AI561913	cytochrome P450, family 17, subfamily a, polypeptide 1	Cyp17a1	1.18971		0.805336	0.856994	1.3073	0.573373	0.869233	-6.94413			-7.1484	-5.73368	-2.67289	-4.17151
1131		20103	AW123651	ribosomal protein S5	Rps5	0.915134	1.09936	0.981265	0.858505	1.23585	0.796422	0.652725	-5.5454	-5.2645	-7.83583	-2.59126	-0.602443	-0.244208	0.980511
1132		66440	AA590680	cell division cycle 26	Cdc26	0.913672	1.18878	1.36416	1.32744	1.28445	1.20002	1.30855	-5.91654	-2.52571	0.479516	0.18618	-0.338874	-2.18628	-0.0166268
1133		19241	AW106872	thymosin, beta 4, X chromosome	Tmsb4x	1.00373	1.023	1.06075	1.00972	1.00132	0.978659	1.11379	-7.93905	-7.07466	-3.48983	-7.79572	-7.96107	-7.15917	0.0158432
1134	D	20363	AW208804	selenoprotein P, plasma, 1	Sepp1	0.736199	0.993392	0.93158	0.414534	0.374079	0.18721	0.540545	-1.70192	-7.959	-7.38871	0.997214	0.999396	1	0.890464
1135	A	15505	AW049097	heat shock protein 105	Hsp105	1.25293	1.1142	1.31547	4.96996	1.42912	2.42396	0.960329	-2.0305	-5.9434	-0.844976	1	0.335544	0.999945	-7.64707
1136		64602	AA590687	iron responsive element binding protein 2	Ireb2	0.918291	0.956067	1.21576	1.06342	0.977415	0.776684	1.09686	-4.35494	-6.75695	0.30094	-5.84309	-7.63418	0.848584	-3.89754
1137		13417	AI121650	dynein, axonemal, heavy chain 8	Dnahc8	1.00166	0.912305	1.07146	0.805385	1.18285	0.750726	0.815426	-7.96311	-5.89345	-6.72288	-1.18183	-2.77738	0.194042	-2.14597
1138			AA611210			1.03562	1.03068	1.02002	1.0384	0.963256	1.03554	0.942644	-4.88846	-5.54761	-6.82555	-4.5128	-4.5473	-4.89964	-1.77886
1139		50758	AA616058	F-box and leucine-rich repeat protein 17	Fbxl17	0.917031	1.1985	1.2871	0.679596	0.592143	0.67426	0.929899	-6.73296	-3.74213	-1.65545	0.413498	0.920862	0.471328	-7.35822
1140		12359	AI173369	catalase	Cat	0.778508	0.875952	0.803871	0.583905	0.410933	0.537328	0.644592	-3.41381	-6.33075	-4.21723	0.577853	0.994194	0.82996	-0.104533
1141			AW258347			1.0141	1.12436	1.13407	0.831006	0.892237	0.727517	1.13087	-7.85941	-3.00375	-2.55312	-0.281406	-3.17679	0.951311	-2.69827
1142	B	241308	AI573606	Ral GEF with PH domain and SH3 binding motif 1	Ralgps1	0.907686	1.37614	1.24208	0.823517	0.825546	0.505543	0.83069	-5.42965	0.673195	-0.801209	-1.44573	-1.52414	0.999925	-1.7292
1143		14081	AI195250	acyl-CoA synthetase long-chain family member 1	Acsl1	0.938938	1.17989	1.00571	0.91458	0.956843	0.685589	0.763517	-5.87636	-0.556201	-7.94465	-4.28417	-6.86752	0.995719	0.88076
1144			AA286093			0.942006	1.046	0.964179	0.846649	0.693981	0.862133	1.33096	-7.43115	-7.6579	-7.76143	-4.60025	-0.0363562	-5.16346	-1.31758
1145			AW260128			1.07716	1.01489	1.13461	1.58525	1.48619	1.58387	1.28106	-6.41091	-7.89662	-4.20394	0.980642	0.921233	0.98026	-0.206812
1146		94185	AI850244	tumor necrosis factor receptor superfamily, member 21	Tnfrsf21	1.00837	0.865571	1.09441	0.8692	0.775572	0.798501	1.62743	-7.94584	-3.89969	-6.06286	-4.06886	-0.469718	-1.13903	0.975049
1147	A	19385	AI836209	RAN binding protein 1	Ranbp1	1.31636	1.14828	1.52019	2.82807	2.4353	3.25417	1.38529	-1.34391	-5.32167	0.540178	0.999985	0.999783	0.999999	-0.398513
1148		14030	AI465022	Ewing sarcoma breakpoint region 1	Ewsr1	1.08389	1.12447	0.937845	1.26056	0.686681	0.730615	0.744827	-7.0293	-6.10263	-7.35839	-2.68151	0.0590413	-0.806632	-1.16964
1149		74886	AI226304			1.03329	1.12782	1.01382	0.879734	0.659682	0.806468	0.927247	-7.82612	-6.27828	-7.93977	-6.07803	0.138949	-3.64391	-7.25469
1150			AW682577					1.39167	1.25185	0.873691	0.483611	0.929096				-3.70393	-7.34707	0.964594	-1.9625
1151		16956	AA821652	lipoprotein lipase	Lpl	0.843977	0.620672	1.00951	0.749301	0.560189	0.613392		-6.33198	-1.1938		-4.39019	-0.316984	-1.16498
1152		54338	AA821651	solute carrier family 23 (nucleobase transporters), member 2	Slc23a2	1.21253	1.09365	1.21651	1.36486	0.961354	1.28228	1.42284	-2.94914	-6.48614	-2.84225	-0.142198	-7.6553	-1.33762	0.33839
1153		51886	AA797522	far upstream element (FUSE) binding protein 1	Fubp1	0.890552	1.08132	1.07221	0.843105	1.09642	0.76706	0.721558	-1.80128	-4.23014	-4.83242	0.211059	-3.2665	0.958583	0.995558
1154			AA275311			1.00867	1.11417	0.959936	1.13776	0.957174	1.11008	1.30874	-7.90275	-2.14922	-6.68842	-1.05559	-6.51894	-2.37074	0.968662
1155		11947	AI840187	ATP synthase, H+ transporting mitochondrial F1 complex, beta subunit	Atp5b	1.07971	1.28788	1.21336	1.46924	1.28157	1.43614	1.27567	-5.30839	0.726613	-0.0730338	0.993419	0.691108	0.986837	0.654053
1156		22631	AA267309	tyrosine 3-monooxygenase/tryptophan 5-monooxygenase activation protein, zeta polypeptide	Ywhaz	0.930335	0.997355	0.980917	1.09758	0.9228	0.752854	1.15308	-6.92232	-7.96319	-7.91059	-6.79637	-7.07851	-1.55167	-5.47757
1157			AA881631			0.999784	0.999727	1.0002	0.999948	1.00062	0.999499	0.999864	-7.96414	-7.96409	-7.96415	-7.96421	-7.96361	-7.96382	-7.96418
1158		22070	AI097696	tumor protein, translationally-controlled 1	Tpt1	1.00054	1.01129	0.996181	0.913593	0.896399	0.925178	1.00006	-7.96353	-7.67121	-7.92963	-0.17364	0.508284	-0.94512	-7.9642
1159	B		AW553683			0.87108	1.168	1.17198	0.96511	0.57462	0.746844	1.03366	-3.07692	-2.32553	-2.18668	-7.49915	0.999458	0.661875	-7.55847
1160		78920	AI326055	dihydrolipoamide S-succinyltransferase (E2 component of 2-oxo-glutarate complex)	Dlst	0.999951	0.992614	1.04838	1.02871	0.895551	0.909919	0.997476	-7.96421	-7.87714	-5.05643	-6.77982	-0.167533	-0.969511	-7.95405
1161		23881	AI851553	RIKEN cDNA E430034L04 gene	E430034L04Rik	0.988873	0.995641	0.889634	0.808167	0.747192	0.681202	0.924262	-7.92662	-7.95847	-4.69837	-1.08223	0.360767	0.884989	-6.28845
1162	A		AA929177			1.18401	1.12257	1.3309	2.14209	1.64206	1.97526	1.03126	-2.68686	-4.87863	0.213285	0.999971	0.986394	0.999803	-7.69712
1163			AA656606			0.934765	0.958204	1.24678	0.953903	0.878005	0.669079	1.64658	-7.75009	-7.80425	-3.4217	-7.76918	-5.73638	-0.946325	0.579228
1164		20250	AA024368	stearoyl-Coenzyme A desaturase 2	Scd2	0.883331		1.2651	0.935675	0.640347	0.908317	0.88878	-6.25966			-7.44049	0.581706	-7.08184	-5.79922
1165		16870	AV240878	LIM homeobox protein 2	Lhx2	1.05151	1.02627	1.05561	0.87656	1.16902	0.702589	0.788302	-5.44525	-7.20449	-5.11563	-0.0405763	0.533383	0.999918	0.982183
1166		27045	AW045778	nitrilase 1	Nit1	0.953434	1.05708	1.0785	0.980377	1.17524	0.908815	0.877958	-5.99218	-5.40678	-3.83445	-7.58548	0.370916	-2.37061	-0.524743
1167		270584	AA920176		na	0.999181	1.12236	0.974541	1.26408	1.02938	1.14698	1.07423	-7.96378	-2.57383	-7.55209	0.733074	-7.4478	-1.48183	-5.25645
1168		66890	AI788956	lectin, mannose-binding 2	Lman2	0.97334	1.02057	1.02201	0.959357	1.05859	0.856851	0.781384	-7.24614	-7.54886	-7.49107	-6.36701	-5.20626	0.294391	0.974715
1169		20054	AI836869	ribosomal protein S15	Rps15	0.761064	0.956305	0.944937	0.853574	0.37855	0.686907	1.69955	-3.10858	-7.77486	-7.66199	-5.86902	0.996909	-1.10729	0.442575
1170		11433	AL024388	acid phosphatase 5, tartrate resistant	Acp5	0.946939	0.959381	1.01147	0.950576	0.896083	1.0992	0.821984	-7.07172	-7.43592	-7.92302	-7.18711	-4.88451	-5.55009	-1.41959
1171		16781	AA690187			0.915621	1.03816	1.1144	1.06025	0.874574	0.755768	0.966532	-1.93907	-6.29083	-0.708993	-4.43716	0.247357	0.99879	-6.55626
1172		225131	W97169	WW domain containing adaptor with coiled-coil	Wac	0.999095	0.931579	1.06918	1.03156	0.805867	1.00091	0.786144	-7.96375	-5.56902	-5.7939	-7.4407	0.392074	-7.96374	0.664808
1173			AA623627			0.896445	0.976014	0.969262	0.73273	0.948543	0.735076	0.692655	-4.54406	-7.75152	-7.6154	0.743894	-7.00317	0.726436	0.924782
1174		106869	AW107967	tumor necrosis factor, alpha-induced protein 8	Tnfaip8	1.21583	0.965745	1.01896	1.07912	0.885607	0.962403	0.897556	0.449022	-7.14424	-7.71735	-4.69793	-1.89242	-6.98327	-2.63986
1175			AA682023			1.04448	1.09754	1.0734	0.850956	0.69701	0.702251	0.990392	-7.23923	-5.1149	-6.17563	-1.90767	0.940909	0.929236	-7.92699
1176		12607	AW107708	CCAAT/enhancer binding protein zeta	Cebpz	1.064	1.01437	1.09015	1.06425	0.879977	0.932966	0.888158	-5.74649	-7.82944	-4.19245	-5.73243	-1.76389	-5.28673	-2.24177
1177		66889	AA655932	ring finger protein 128	Rnf128	0.938829	1.17943	1.08617	0.95163	1.27539	0.796022	0.689954	-6.49792	-1.73804	-5.60678	-7.02717	0.25048	0.00732796	0.955782
1178	A		AI020715			0.98798	1.09691	1.12802	1.36919	0.788352	1.40276	2.03008	-7.91581	-5.5489	-4.28073	0.675891	-0.240378	0.798942	0.999971
1179		54673	AI020999	SH3-domain GRB2-like B1 (endophilin)	Sh3glb1	0.761179	1.39678	1.14301	1.05598	0.898881	0.871457	0.883937	-1.07603	-0.0440328	-5.2401	-7.43649	-6.11312	-5.10817	-5.58084
1180		252876	AA162090	RIKEN cDNA 4930429M06Rik	4930429M06Rik	0.929637	1.0116	1.21229	1.21164	1.12926	1.00487	0.776831	-7.01036	-7.93896	-3.15622	-3.17371	-5.57129	-7.95972	-1.43711
1181			AA874621			1.0036	1.01343	1.07864	0.954055	0.889957	0.744641	1.00226	-7.95707	-7.86647	-5.31831	-6.82556	-2.95438	0.916433	-7.9614
1182	A	66588	AA881645	RIKEN cDNA 0610011D08 gene	0610011D08Rik	1.08092	1.13524	1.10684	1.45947	1.60668	1.83233	2.13398	-6.89032	-5.39895	-6.21829	0.44896	0.866559	0.985422	0.99912
1183		12843	AI849281	procollagen, type I, alpha 2	Col1a2	1.17239	1.13315	1.2107	1.46998	1.42469	1.71256	1.90384	-3.67125	-4.97586	-2.52126	0.734171	0.559992	0.983719	0.998109
1184	A	100321	AA199550			0.974847	1.20142	1.01721	1.08348	0.93374	1.44145	1.84056	-7.39699	0.598388	-7.70488	-3.74086	-4.61398	0.999594	1
1185		16480	AA989766	junction plakoglobin	Jup	0.883644	0.94217	1.00643	0.961893	0.924154	0.661572	0.699178	-4.40286	-6.96067	-7.95185	-7.52189	-6.28348	0.936932	0.808125
1186		68658	AA939474	RIKEN cDNA 1110034C16 gene	1110034C16Rik	1.07201	1.06199	1.12497	0.942527	0.971414	1.29231	1.59162	-6.45398	-6.80684	-4.30813	-6.84088	-7.67984	0.150604	0.989849
1187		17178	AA592604	FXYD domain-containing ion transport regulator 3	Fxyd3	0.962933	1.16446	1.31195	1.72729	1.25639	1.16018	1.10864	-7.48493	-2.74754	0.35706	0.998719	-0.337773	-2.9031	-4.97542
1188			AA145226			1.02981	0.962816	0.976856	0.855974	0.738257	0.62858	0.934881	-7.72772	-7.57437	-7.81318	-3.30164	0.363461	0.96881	-6.79296
1189	B	56048	AI987967	lectin, galactose binding, soluble 8	Lgals8	1.00322	1.09458	0.965931	0.775586	0.655295	0.615882	0.933183	-7.95902	-4.70149	-7.3807	0.667531	0.996765	0.999517	-5.86797
1190		27981	AW213538	DNA segment, Chr 4, Wayne State University 53, expressed	D4Wsu53e	1.02787	1.19995	1.04083	1.11591	0.979287	0.884202	0.787138	-7.42651	0.288109	-6.86442	-2.43323	-7.64811	-1.69914	0.860463
1191		192193	AA920260	ER degradation enhancer, mannosidase alpha-like 1	Edem1	1.17577	1.05328	1.17629	1.40936	0.948606	1.29366	1.1901	-2.41176	-7.09675	-2.39434	0.831276	-7.06964	0.142114	-1.9504
1192		18777	AI510294	lysophospholipase 1	Lypla1	0.900867	1.05478	1.05066	0.960524	1.14047	0.757803	0.758985	-3.50928	-6.47283	-6.66672	-7.07882	-2.05336	0.884925	0.879839
1193		13996	AI563639	ethanol decreased 2	Etohd2	1.00159	1.78216	1.47079	0.736505	0.981282	0.630461	0.714392	-7.96383	0.927979	0.11542	-1.1476	-7.91113	0.241787	-0.648627
1194		13996	AI563639	ethanol decreased 2	Etohd2	1.13372	1.09081	1.04989	1.27128	0.827636	0.866381	1.0593	-4.30458	-5.95592	-7.27531	-0.413617	-1.78163	-3.53153	-7.01564
1195	B	18700	AA189964	phosphatidylinositol glycan, class A	Piga	0.698488	0.9624	0.706807	0.50424	0.62337	0.355832	0.619595	0.704846	-7.58742	0.638619	0.999643	0.965336	1	0.969339
1196			AI563656			1.0252	1.0174	1.01031	1.01666	0.933357	0.920968	0.969503	-5.75885	-6.82294	-7.5415	-6.91096	-0.142583	0.490237	-4.79983
1197			AA105218			0.990624	1.08256	1.05852	1.32517	1.22209	1.19854	1.28522	-7.92924	-5.8088	-6.77823	0.628592	-0.657581	-1.23664	0.31713
1198			AI313904			0.977369	1.09402	1.06802	1.13161	1.0584	1.02312	1.09248	-7.49543	-2.98832	-4.77884	-0.993978	-5.45993	-7.49678	-3.08745
1199		12848	AW146432	COP9 (constitutive photomorphogenic) homolog, subunit 2 (Arabidopsis thaliana)	Cops2	1.05699	1.05009	1.04492	1.33416	1.03628	0.951452	1.10144	-7.32907	-7.46606	-7.55929	-0.357853	-7.69553	-7.44825	-6.17685
1200		55980	AW321594	inositol (myo)-1(or 4)-monophosphatase 1	Impa1	1.25895	1.01329	1.11379	0.982151	0.994011	0.717497	0.961166	-0.937565	-7.91719	-5.3349	-7.87689	-7.95445	0.573811	-7.5501
1201		11877	AA498261	armadillo repeat gene deleted in velo-cardio-facial syndrome	Arvcf	1.03785	1.0528	1.12049	0.910765	0.997277	0.874547	1.04501	-6.97622	-6.17045	-2.08832	-3.33576	-7.30858	-1.07665	-6.61031
1202		19766	AA967070	receptor (TNFRSF)-interacting serine-threonine kinase 1	Ripk1	0.922297	1.13742	1.05234	1.38635	1.28069	1.21338	1.35408	-4.39659	-1.54685	-6.31264	0.990593	0.872747	0.410052	0.978917
1203		218236	AA967108	cDNA sequence BC010304	BC010304	0.908821	1.17867	1.00801	0.998749	0.826353	0.756456	0.818202	-4.48575	-1.18051	-7.93315	-7.96344	-0.370938	0.79955	-0.135011
1204		22003	AA266471	tropomyosin 1, alpha	Tpm1	0.868381	1.12993	1.1101	0.75545	0.980145	0.657825	0.789735	-3.05322	-3.92916	-4.77744	0.528159	-7.81849	0.977695	-0.0588382
1205			AW211695			1.08685	1.05927	0.805901	1.13649	0.814739	0.774014	1.04056	-6.35647	-7.15385	-1.47751	-4.64246	-1.80065	-0.502535	-7.56772
1206		18976	AW047262	pro-opiomelanocortin-alpha	Pomc1	0.976041	1.063	1.00365	0.879061	0.764201	0.899444	1.08593	-7.75254	-6.70689	-7.95937	-3.61981	0.408396	-4.71113	-5.81458
1207		14705	AA980499	Bernardinelli-Seip congenital lipodystrophy 2 homolog (human)	Bscl2	1.05276	1.23508	0.910972	0.781322	1.28179	1.00031	1.36486	-7.75452	-5.0395	-7.25668	-4.23828	-4.20479	-7.9642	-2.84658
1208		21917	AI195756	thymopoietin	Tmpo	0.929867	1.1131	1.07711	0.881324	0.541417	0.78515	0.851017	-6.9231	-5.86373	-6.88066	-5.19177	0.992916	-1.39495	-3.92243
1209		12499	AA467416	ectonucleoside triphosphate diphosphohydrolase 5	Entpd5	0.989258	1.04057	1.01264	0.989286	0.824935	0.872506	1.02431	-7.85747	-6.62559	-7.82025	-7.85804	0.713351	-0.461883	-7.4492
1210	B		AA462408			1.00529	1.13267	0.916795	0.805988	0.844557	0.503806	1.06352	-7.95697	-4.74801	-6.21189	-1.44372	-2.99261	0.999624	-7.03333
1211		78070	AI036804	carnitine palmitoyltransferase 1c	Cpt1c	0.965815	1.07464	1.05205	0.91484	0.764015	0.743766	1.00973	-7.47798	-6.06813	-3.26298	-5.24173	0.580092	0.764611	-7.92548
1212		11692	AI851638	growth factor, erv1 (S. cerevisiae)-like (augmenter of liver regeneration)	Gfer	1.08053	1.00296	0.984901	0.855187	0.652071	0.627186	1.11014	-3.05031	-3.7979	-3.76763	-1.4267	0.94925	0.975933	-2.52874
1213		19240	AI157351	thymosin, beta 10	Tmsb10	0.948946	1.14079	1.11376	0.806605	1.00844	0.790413	0.859937	-2.06994	0.660383	0.218881	0.991361	-3.74361	0.996879	0.839763
1214	D	11883	AI006214	arylsulfatase A	Arsa	0.708787	1.18456	1.00455	0.529853	0.435363	0.271581	0.335432	0.483485	-1.72386	-3.7971	0.993811	0.999825	1	0.999999
1215		20778	AI037085	scavenger receptor class B, member 1	Scarb1	0.99769	1.1523	1.15127	0.885093	1.10811	0.763739	0.827169	-3.79573	0.584148	0.572068	0.241961	-0.275343	0.997554	0.92551
1216	A	17283	AA000099	multiple endocrine neoplasia 1	Men1	1.04728	1.05729	1.44769	1.89804	1.36612	1.23482	1.43517	-3.53024	-3.41342	0.833164	0.999119	0.587092	-0.498368	0.807635
1217		76709	AA881633	actin related protein 2/3 complex, subunit 2	Arpc2	1.00434	1.0206	1.02885	0.993331	1.16488	0.903755	0.892298	-3.79179	-3.64012	-3.49493	-3.78169	0.201613	-1.13202	-0.72608
1218		13627	AA869506	eukaryotic translation elongation factor 1 alpha 1	Eef1a1	0.930747	0.994637	1.04437	0.957647	0.856989	0.918219	0.908336	-2.46081	-3.7902	-3.25487	-3.25818	-0.111078	-2.02874	-1.68056
1219	A	67095	AW259587	RIKEN cDNA 2310001H13 gene	2310001H13Rik	1.14452	1.30912	1.2219	2.37084	1.44971	2.10809	1.52789	-1.66298	0.486943	-0.34394	0.999999	0.914812	0.999982	0.970424
1220		56455	AU080559	dynein, cytoplasmic, light chain 1	Dnclc1	1.31253	0.976908	1.26794	1.37404	0.943051	1.19943	1.66678	0.26326	-3.70142	0.353558	0.84665	-3.21783	-0.439678	0.998046
1221		12827	AA041615	procollagen, type IV, alpha 2	Col4a2	1.16242	1.2201	1.19857	1.37307	1.51829	1.19499	0.857202	-1.15037	-0.208023	-0.517768	0.825041	0.978299	-0.574277	-1.07073
1222	B	68003	AI843892			0.828336	1.08198	0.786672	0.592859	0.909641	0.440211	0.882455	-0.680853	-2.97561	0.0987712	0.99473	-2.65884	0.999994	-1.99863
1223		380912	AA002947	zinc finger protein 395	Zfp395	1.07951	0.984743	1.12228	0.888217	0.528358	0.994994	1.32267	-3.2793	-3.77685	-2.70209	-2.64918	0.993381	-3.79671	-0.100396
1224		14705	AI047345	Bernardinelli-Seip congenital lipodystrophy 2 homolog (human)	Bscl2	0.926498	0.908796	0.974539	1.20302	0.92152	0.704344	1.18982	-3.31549	-3.06347	-3.74111	-1.59828	-3.24927	0.419691	-1.7865
1225		13717	AI385539	elastin	Eln	0.68511	0.970593	0.871795	1.46258	0.640786	0.824173	0.846515	-1.01556	-3.76489	-3.32952	-0.560172	-0.0474944	-2.5636	-2.84563
1226		27981	AA939583	DNA segment, Chr 4, Wayne State University 53, expressed	D4Wsu53e	1.01735	0.986184	1.24618	1.17147	0.96303	0.911267	1.13581	-3.73847	-3.75934	0.328533	-0.688549	-3.51564	-2.32431	-1.42299
1227		13418	AI508253	DnaJ (Hsp40) homolog, subfamily C, member 1	Dnajc1	0.949207	0.844328	0.998739	1.12904	0.774421	0.62846	0.633691	-3.53631	-1.67506	-3.79893	-2.5442	-0.299491	0.910975	0.898962
1228	B	22287	W13046	secretoglobin, family 1A, member 1 (uteroglobin)	Scgb1a1	0.690393	1.16514	0.857789	0.695232	0.762274	0.510114	0.468764	0.959988	-0.926474	-0.913973	0.95318	0.687285	0.999981	0.999998
1229	A	19309	W78550	muscle glycogen phosphorylase	Pygm	1.15177	1.14714	1.12208	1.66589	1.4956	1.50984	1.26695	0.110719	0.0263863	-0.537786	0.999998	0.999866	0.999908	0.939189
1230		53607	W76735	small nuclear ribonucleoprotein polypeptide A	Snrpa	1.00226	0.970124	1.24897	0.988785	1.10763	0.715999	0.887991	-3.79857	-3.70596	-0.725654	-3.78609	-2.84646	0.484009	-2.56173
1231		12874	AA198901	carboxypeptidase D	Cpd	1.06426	1.21639	1.45853	1.44865	1.29084	1.41362	1.30718	-3.1118	-0.100953	0.965523	0.959777	0.578287	0.930788	0.664196
1232		15463	AA049862	HIV-1 Rev binding protein	Hrb	0.954213	1.12953	1.03507	1.10342	0.992135	1.09083	1.14105	-3.30657	-1.33915	-3.52575	-1.99188	-3.78431	-2.31564	-1.0709
1233	A	20405	AI315075	SH3-domain GRB2-like 1	Sh3gl1	1.18599	1.05056	1.12396	1.42858	1.02502	1.63193	1.23433	0.0475769	-3.16759	-1.20515	0.990038	-3.63155	0.999833	0.567873
1234	A		AI593980			1.13737	1.06893	1.15432	1.62471	1.14367	1.908	1.3813	-1.29177	-2.92412	-0.923882	0.998887	-1.15124	0.999988	0.928446
1235		11947	AI845222	ATP synthase, H+ transporting mitochondrial F1 complex, beta subunit	Atp5b	1.019	1.10808	1.0683	1.04939	1.05195	0.901937	1.0657	-3.5399	0.0108457	-1.45099	-2.34519	-2.22358	0.0277156	-1.57079
1236		18521	AW412548	poly(rC) binding protein 2	Pcbp2	1.02132	1.18807	1.13585	0.922492	0.940482	0.773546	0.77083	-3.65053	0.340028	-0.578825	-2.04634	-2.68425	0.923178	0.930579
1237		12314	AA087146	calmodulin 2	Calm2	0.905185	0.96887	0.973944	0.859631	0.750357	0.689326	1.07735	-1.98632	-3.57235	-3.63985	-0.638088	0.86889	0.983584	-2.67487
1238		21959	AA144925	transition protein 2	Tnp2	1.20441	1.05373	1.05841	1.27782	0.960463	1.39904	1.25458	-0.213378	-3.28673	-3.20248	0.530263	-3.48735	0.923092	0.355308
1239			AA033187			1.15094	1.51489	1.46417	1.12053	1.10853	0.92439	1.09945	-2.66141	0.360382	0.281459	-2.95305	-3.14775	-3.40769	-3.24123
1240			AV047620			0.808538	0.948119	0.985061	0.904626	0.798183	0.695694	0.977724	-0.774346	-3.50059	-3.77451	-2.82732	-0.572977	0.694881	-3.74421
1241		11434	AI644079	preproacrosin	Acr	0.938405	1.04961	1.10918	1.12673	1.15208	0.969257	0.963719	-2.55335	-3.02878	-1.18383	-0.702204	-0.134715	-3.46133	-3.33313
1242		20916	AI527924	succinate-Coenzyme A ligase, ADP-forming, beta subunit	Sucla2	1.02305	1.18564	1.2162	0.812157	0.696402	0.793964	1.16329	-3.61124	0.412558	0.685411	0.772666	0.998321	0.879065	0.103498
1243		17246	AI596041	transformed mouse 3T3 cell double minute 2	Mdm2	1.02934	1.01909	1.06825	1.15274	1.43009	1.05845	0.782879	-3.62749	-3.72496	-2.973	-1.03299	0.962073	-3.17197	0.578921
1244		75782	AI156833	RIKEN cDNA 4930431B11 gene	4930431B11Rik	1.02528	0.944374	1.26952	1.1619	1.06053	0.874598	0.96671	-3.69182	-3.26292	0.138106	-1.15943	-3.23573	-1.53132	-3.60377
1245	B	71852	AL034666			0.976883	0.996988	1.10235	0.770174	0.997095	0.582793	0.699834	-3.6619	-3.79677	-1.92037	0.821068	-3.79693	0.999926	0.984193
1246		57294	AA597118	ribosomal protein S27	Rps27	0.957162	1.11012	1.17138	1.4129	1.12835	1.05072	0.812092	-3.55131	-2.55643	-1.43225	0.768277	-2.2193	-3.48514	-0.503627
1247		12785	AV017620	cellular nucleic acid binding protein 1	Cnbp1	0.85812	1.17411	1.15699	1.18006	0.833284	0.736066	1.28423	-1.3687	-1.2099	-1.52436	-1.10542	-0.774594	0.669197	0.227897
1248		27360	AA267347	adducin 3 (gamma)	Add3	1.15167	1.08067	1.07751	1.15502	1.0715	1.15671	1.1088	-0.484419	-2.33991	-2.42988	-0.416155	-2.59866	-0.382618	-1.53707
1249		24018	AI931926	RNA guanylyltransferase and 5'-phosphatase	Rngtt	1.07058	0.920684	1.17095	1.06044	0.938126	0.826552	0.878734	-2.95381	-2.61366	-0.742396	-3.15698	-3.0487	-0.117454	-1.41609
1250		66542	AW045905			1.18877	1.0734	1.1937	1.36211	1.13563	1.5222	1.62926	-0.868064	-3.65481	-0.786903	0.72267	-1.86246	0.966066	0.992014
1251	B	57319	AA538329	sphingomyelin phosphodiesterase, acid-like 3A	Smpdl3a	0.771895	0.996865	1.0615	0.731975	0.844219	0.503841	0.90944	0.439256	-3.79747	-3.25236	0.76989	-0.854377	0.999945	-2.53969
1252			AA473030			1.00439	1.04974	1.02215	1.21835	0.951955	1.24934	0.894771	-3.79198	-3.00386	-3.62456	0.702562	-2.98317	0.849654	-0.893142
1253	B	14057	AA111089	sideroflexin 1	Sfxn1	0.886053	1.04166	1.03392	0.766517	0.892604	0.528515	0.862686	-1.00153	-3.33471	-3.48342	0.899946	-1.21429	0.999999	-0.323575
1254		16783	AA896274	lysosomal membrane glycoprotein 1	Lamp1	0.832299	1.04039	1.12535	1.02374	0.781405	0.789981	1.26265	0.0805237	-3.42807	-1.37621	-3.6652	0.730254	0.660078	0.64169
1255			AW106850			0.923681	0.999354	1.03257	0.837397	0.601607	0.971825	1.02313	-3.01213	-3.79903	-3.66043	-0.996294	0.989807	-3.68849	-3.728
1256	B	231329	AW260260	polymerase (RNA) II (DNA directed) polypeptide B	Polr2b	1.05262	1.02349	0.907099	0.799906	0.717516	0.618917	1.11607	-3.15312	-3.65848	-1.86175	0.627185	0.974048	0.999659	-1.49722
1257	A	68028	AV005103	RIKEN cDNA 3110001N18 gene	3110001N18Rik	1.12577	1.05838	1.11924	0.964664	1.67507	1.04843	1.09758	-1.60081	-3.16199	-1.75543	-3.53138	0.999426	-3.3464	-2.27883
1258	A	320585	AW413176	RIKEN cDNA 5730405G21 gene	5730405G21Rik	1.11503	1.12187	1.31292	1.56631	1.21213	1.47437	1.02784	-1.4923	-1.31416	0.886449	0.999234	0.330299	0.995262	-3.59979
1259		22668	AW209166	zinc finger protein 162	Zfp162	0.972124	1.11442	1.18243	1.3284	1.11963	1.06405	0.696743	-3.56377	-1.32641	0.110029	0.944498	-1.18608	-2.77105	0.994333
1260			AA549592			1.05951	0.991157	1.14534	0.826151	0.871509	0.81108	0.69932	-3.55842	-3.79325	-2.62091	-1.75883	-2.59354	-1.47198	0.259703
1261		26931	AA545140	protein phosphatase 2, regulatory subunit B (B56), gamma isoform	Ppp2r5c	1.02003	1.05872	0.918123	0.838568	0.947432	0.724868	1.00352	-3.70719	-3.09176	-2.36393	-0.112383	-3.16023	0.945062	-3.79617
1262		19651	AI323872	retinoblastoma-like 2	Rbl2	1.00908	1.13483	1.1391	0.986248	1.29272	0.79065	0.845899	-3.77646	-0.948614	-0.848195	-3.74619	0.847356	0.743859	-0.0199532
1263		56309	AU080328	c-myc binding protein	Mycbp	0.928568	1.19637	1.07426	1.01965	1.2488	0.850392	1.01345	-2.77712	-0.235259	-2.8367	-3.72004	0.377881	-0.571369	-3.76163
1264		83768	AI536254	dipeptidylpeptidase 7	Dpp7	0.955873	1.08468	1.15892	0.83671	0.805505	0.729938	0.952133	-3.51879	-2.95085	-1.54999	-0.919566	-0.265973	0.681246	-3.46985
1265		21769	AA017769	testis expressed gene 27	Tex27	0.895322	1.10634	1.14602	0.970798	0.759811	0.695722	1.02808	-1.1909	-1.48701	-0.477687	-3.53085	0.938574	0.995702	-3.56399
1266			AA260588	expressed sequence AA407659	AA407659	0.927651	1.25221	1.17088	1.11137	0.903761	0.841211	1.11125	-2.09828	0.86641	0.248005	-1.04156	-1.18565	0.47044	-1.04481
1267		11837	AA221581	acidic ribosomal phosphoprotein P0	Arbp	1.08058	1.04115	1.14151	1.04243	1.27378	1.06463	1.16924	-2.15073	-3.27793	-0.44534	-3.24777	0.884411	-2.64167	0.0810382
1268			AA511851			1.01239	1.04212	1.08764	1.11567	0.970251	1.2029	0.883738	-3.74782	-3.25568	-1.93156	-1.09555	-3.49938	0.501383	-0.679566
1269		66199	AA268590	COMM domain containing 4	Commd4	0.857855	1.19541	1.14393	0.859562	1.11636	0.833223	1.37274	-1.43498	-0.925257	-1.84117	-1.4771	-2.37183	-0.849935	0.68684
1270		27632	W59452	RD RNA-binding protein	Rdbp	1.12502	1.01243	1.05938	1.34611	1.16513	1.21437	1.12356	-0.993933	-3.75183	-2.8721	0.966329	-0.121375	0.514835	-1.03182
1271		104836	AA420414	Casitas B-lineage lymphoma-like 1	Cbll1	1.10455	1.30796	1.3657	1.18835	0.856484	0.650438	0.748669	-3.21218	-0.771428	0.0844838	-1.83954	-2.61292	0.646523	-0.139197
1272		12190	AA387675	breast cancer 2	Brca2	1.26343	1.11903	1.27056	1.40467	1.21894	1.45434	1.27501	0.240942	-1.77493	0.545315	0.944512	0.0734521	0.975723	0.573833
1273		19034	AI526562		LOC19034	1.16615	1.05189	1.14639	1.39773	1.48567	1.4229	1.40989	-0.397821	-3.18084	-0.798416	0.973722	0.995223	0.983836	0.979212
1274			AA537064			1.07134	1.13997	1.04838	1.06498	0.789756	0.689747	1.35856	-2.80976	-1.11286	-3.30395	-2.9571	0.619247	0.984109	0.918907
1275		14421	AA671871	UDP-N-acetyl-alpha-D-galactosamine:(N-acetylneuraminyl)-galactosylglucosylceramide-beta-1, 4-N-acetylgalactosaminyltransferase	Galgt1	1.24474	1.37088	0.957313	1.3797	1.2526	1.15058	1.03258	-0.060933	0.761098	-3.50842	0.786617	0.0246478	-1.54227	-3.63968
1276	B	67443	AI182370	microtubule-associated protein 1 light chain 3 beta	Map1lc3b	0.879547	1.12143	0.911908	0.598725	0.602418	0.467618	0.761813	-2.08464	-2.37066	-2.81471	0.988043	0.986499	0.999935	0.28488
1277		12804	AA472250	ciliary neurotrophic factor receptor	Cntfr	0.902466	0.910055	1.0597	0.949634	1.06319	1.05707	1.22272	-2.41908	-2.6039	-3.3036	-3.40096	-3.24954	-3.34299	-0.351351
1278		14073	AW320175	fatty acid amide hydrolase	Faah	1.06829	1.22388	1.28115	1.49893	1.60789	2.11527	2.09224	-3.45644	-1.42908	-0.740381	0.638581	0.850576	0.997646	0.997182
1279		67078	AI594505	RIKEN cDNA 1700012G19 gene	1700012G19Rik	1.07552	1.03202	1.0183	1.15503	1.14961	1.29423	1.3815	-2.9895	-3.63505	-3.74408	-1.35188	-1.45992	0.462055	0.827087
1280		14130	AA537570	Fc receptor, IgG, low affinity IIb	Fcgr2b	1.09835	0.908037	1.05838	0.777228	0.73364	0.698116	1.07329	-2.97177	-2.92905	-3.47711	-0.279716	0.323928	0.640055	-3.30857
1281		15953	AA537147	interferon gamma inducible protein 47	Ifi47	0.829547	1.10309	1.12266	0.579028	0.816698	0.633096	1.37668	-1.05348	-2.78214	-2.44916	0.990232	-0.778747	0.94962	0.554236
1282		20333	AI503634	SEC22 vesicle trafficking protein-like 1 (S. cerevisiae)	Sec22l1	0.87887	1.12624	1.08682	1.17581	0.954514	0.98613	1.11113	-0.786756	-1.06938	-2.16078	-0.0389217	-3.20717	-3.74236	-1.46993
1283	B	16952	AA592231	annexin A1	Anxa1	1.04323	1.0829	1.06976	0.78703	1.05145	0.884842	1.61033	-3.06894	-1.69305	-2.1657	0.953564	-2.80731	-0.264323	0.999995
1284		234671	AA734872	carboxylesterase 2	Ces2	0.795634	1.0819	1.24996	0.726317	0.88316	1.17674	1.18143	-1.52819	-3.44244	-1.60508	-0.398956	-3.27015	-2.45798	-2.40293
1285	B	104598	AA656263	expressed sequence AW124694	AW124694	0.946974	0.929919	0.871483	0.892829	0.942329	0.600489	1.03937	-3.04098	-2.53885	-0.649163	-1.30704	-2.91274	0.999912	-3.40111
1286			AA638610			0.949751	0.970634	1.03816	0.988923	0.90985	0.873442	1.05478	-2.40895	-3.2775	-3.00342	-3.72237	-0.56117	0.484369	-2.32901
1287		15944	AI663521	interferon inducible protein 1	Ifi1	1.01004	1.03273	1.1376	0.918361	0.652522	0.571397	1.45692	-3.79204	-3.72637	-2.76365	-3.31436	0.604809	0.91998	0.330863
1288		16785	AA718267	laminin receptor 1 (ribosomal protein SA)	Lamr1	1.15363	1.14539	1.14431	1.05134	1.15691	0.972933	0.971269	0.0233952	-0.13413	-0.156168	-2.91603	0.0810226	-3.51357	-3.47815
1289		20733	AW229298	serine protease inhibitor, Kunitz type 2	Spint2	0.928534	0.986759	1.04301	0.722134	0.767195	0.668281	1.236	-2.91208	-3.76732	-3.49182	0.865108	0.584434	0.973883	0.0338052
1290		20850	AA763337	signal transducer and activator of transcription 5A	Stat5a	0.875561	1.34029	1.3058	1.46624	0.631769	0.930395	1.40483	-2.15424	0.317458	0.0630721	0.806212	0.944186	-3.23626	0.636074
1291	D	14999	AA762381	histocompatibility 2, class II, locus Mb1	H2-DMb1	0.607577	1.52715	0.908418	1.09605	0.177677	0.636317	0.366081	-0.134809	-0.674441	-3.53881	-3.56116	0.999981	-0.452168	0.974644
1292		66060	AI316065	RIKEN cDNA 0610010O12 gene	0610010O12Rik	0.940385	1.22996	1.06045	1.19352	0.492975	0.968881	1.15066	-3.44635	-1.05784	-3.47637	-1.57502	0.998378	-3.70299	-2.23516
1293		57431	AI180850	DnaJ (Hsp40) homolog, subfamily C, member 4	Dnajc4	1.08499	0.939475	1.15132	1.07155	0.852934	0.733163	1.1314	-3.12667	-3.39218	-2.07013	-3.30564	-1.72129	0.393302	-2.4025
1294		56070	AW106188	transcription elongation regulator 1 (CA150)	Tcerg1	1.1256	1.26016	1.27356	1.39171	0.953607	1.10349	1.15737	-0.773596	0.859503	0.895579	0.993368	-3.07179	-1.3938	-0.073954
1295		108147	AA272422	5-aminoimidazole-4-carboxamide ribonucleotide formyltransferase/IMP cyclohydrolase	Atic	1.0387	1.0457	0.972944	0.908151	0.68133	0.729941	0.971985	-3.43263	-3.29952	-3.60403	-1.89579	0.993956	0.958934	-3.5901
1296		226414	AI181688	aspartyl-tRNA synthetase	Dars	1.05918	1.1158	1.14227	1.00313	0.864215	0.883455	1.38684	-2.78446	-1.05583	-0.395031	-3.7957	-0.0960021	-0.634439	0.992085
1297		14229	AI180957	FK506 binding protein 5	Fkbp5	1.08387	1.05562	1.08584	0.906694	0.869957	0.855855	1.0465	-2.41009	-3.10932	-3.12976	-1.90174	-0.759881	-0.383662	-3.30112
1298			AI037401			1.05246	1.1033	0.92328	1.16946	1.21309	1.0823	1.02627	-3.20859	-1.9679	-2.49064	-0.454253	0.196366	-2.51093	-3.63922
1299		17436	AI037787	malic enzyme, supernatant	Mod1	1.06077	1.0774	1.03026	1.07653	0.823931	0.793695	1.02318	-2.82026	-2.33844	-3.52632	-2.36462	0.525783	0.806154	-3.63576
1300		67996	AI060744	splicing factor, arginine/serine-rich 6	Sfrs6	1.0291	1.22126	1.30972	1.52222	1.04936	1.47708	1.10828	-3.58993	0.377179	0.863356	0.997679	-3.23343	0.994425	-1.73086
1301		23880	AA756642	FYN binding protein	Fyb	1.00654	1.09892	0.975118	1.23272	0.803101	0.885227	1.04622	-3.79396	-2.84232	-3.7231	-0.649913	-0.490477	-2.31536	-3.55923
1302			AL022646			0.826481	0.883724	1.03512	0.847345	0.623241	0.82022	0.927681	-1.46777	-2.61659	-3.69358	-1.89687	0.88628	-1.34028	-3.32132
1303		15108	AW111486	hydroxyacyl-Coenzyme A dehydrogenase type II	Hadh2	1.10473	0.978431	0.916513	0.864345	0.94744	0.891079	0.855969	-1.80308	-3.67521	-2.17415	-0.546708	-3.09068	-1.34278	-0.330293
1304	B	76855	AI316766			0.826819	0.945426	1.01649	0.893762	0.926658	0.589752	0.756473	0.242908	-3.05369	-3.73049	-1.4643	-2.52089	0.999906	0.88829
1305		67963	W10909	Niemann Pick type C2	Npc2	1.07584	1.07221	1.01256	0.673134	0.654307	0.637794	1.2568	-3.19547	-3.24655	-3.78026	0.864365	0.91545	0.945662	-0.345457
1306		21334	W11882	tachykinin 2	Tac2	0.939062	0.802701	1.14357	0.737052	0.731179	0.476244	0.808215	-3.67851	-0.739072	-2.26501	0.286767	0.351864	0.999455	-0.847709
1307		56318	AI324033	acid phosphatase, prostate	Acpp	1.17257	0.857061	1.56478	0.633065	0.777713	0.740273	1.03017	-2.2429	-2.5057	0.731747	0.604889	-0.834634	-0.567109	-3.77012
1308			W15662			0.921507	0.981691	1.0639	0.838958	0.638412	0.692389	1.04796	-3.16836	-3.76452	-3.42552	-1.52824	0.894325	0.660885	-3.58146
1309	D	213393	AI385607	RIKEN cDNA 8430408G22 gene	8430408G22Rik	0.775103	0.966341	1.36122	1.16072	0.381551	0.23837	0.599062	-1.80817	-3.75216	-1.20049	-2.98748	0.992334	0.999971	0.396532
1310		19883	AI893908	RAR-related orphan receptor alpha	Rora	0.969081	1.0776	1.05213	0.757877	0.640915	0.635983	0.944894	-3.63277	-2.93398	-3.37646	0.627151	0.987465	0.989485	-3.27937
1311		20674	W35076	SRY-box containing gene 2	Sox2	0.834006	1.03566	1.04286	1.28013	1.02622	0.776119	1.00198	-0.346492	-3.56938	-3.47322	0.511298	-3.67225	0.563764	-3.79833
1312		13591	W40683	early B-cell factor 1	Ebf1	0.787138	0.786581	0.944584	0.887589	0.658708	0.656981	0.938407	0.0641639	0.0727754	-3.35567	-2.15251	0.949932	0.952403	-3.25444
1313			AI385633			1.08622	1.08102	1.23804	1.45137	1.17738	1.17821	1.07059	-2.04221	-2.2005	0.718432	0.997356	0.135143	0.147387	-2.51497
1314	A	20401	AI893960	SH3-domain binding protein 1	Sh3bp1	1.04239	1.00352	1.37344	1.75381	0.897971	0.975875	1.2024	-3.43864	-3.79639	0.917389	0.999864	-1.85845	-3.67097	-0.0941757
1315		16869	W80180	LIM homeobox protein 1	Lhx1	0.838673	1.14811	1.71376	1.68487	1.1512	0.588039	1.16729	-3.04295	-3.30468	0.531514	-0.0809657	-2.99534	0.501468	-2.91347
1316		12445	W53383	cyclin D3	Ccnd3	0.977116	1.13739	1.12663	1.00971	1.26826	0.861811	0.822324	-3.57384	-0.149876	-0.399219	-3.75904	0.944215	0.268997	0.791933
1317		72401	W59204	solute carrier family 43, member 1	Slc43a1	0.763512	1.20908	0.904105	0.716855	0.714617	0.731509	0.661315	-0.346551	-1.52863	-2.99638	0.281722	0.305699	0.110799	0.722594
1318		64011	AA014757	neurogranin	Nrgn	0.912765	0.981632	0.947288	0.797607	1.02074	0.706209	1.26647	-3.46776	-3.77059	-3.72229	-1.02162	-3.76418	0.244738	-0.906831
1319	A	229279	AI527912	heterogeneous nuclear ribonucleoprotein A3	Hnrpa3	1.2423	1.08961	1.2083	1.87532	1.96545	2.20016	1.33925	0.668309	-2.07251	0.393483	0.999999	1	1	0.950696
1320		14065	AI425720	coagulation factor II (thrombin) receptor-like 3	F2rl3	1.57161	0.621373	0.722545	1.2063	0.737337	1.09887	1.26063	-0.801723	-1.05383	-2.29003	-2.99283	-2.20845	-3.71072	-2.57974
1321	A	18538	AI325898	proliferating cell nuclear antigen	Pcna	1.78713	1.20664	1.3356	2.52095	2.65542	2.85395	1.41029	0.978542	-1.50215	-0.062359	0.999946	0.999979	0.999994	0.407887
1322		11757	W91307	peroxiredoxin 3	Prdx3	0.993722	0.966711	1.20825	1.40576	1.17886	1.56717	1.33498	-3.78996	-3.54258	0.0677362	0.96183	-0.36996	0.997849	0.86989
1323	B	19156	AI894343	prosaposin	Psap	0.896328	1.00642	1.10161	0.68031	0.603703	0.415738	1.05166	-2.50061	-3.79387	-2.74826	0.86301	0.984296	0.999994	-3.48675
1324		19038	AW475697	peptidylprolyl isomerase C	Ppic	1.12624	1.01427	1.19849	0.962443	1.22044	0.82353	1.37288	-1.37566	-3.75047	0.0212094	-3.45573	0.287086	0.21939	0.945308
1325		14082	AI385705	Fas (TNFRSF6)-associated via death domain	Fadd	1.36003	0.887372	0.957948	0.982636	1.43437	1.05777	1.42834	0.937135	-1.31856	-3.36085	-3.72312	0.984304	-3.07594	0.982416
1326		26414	AI893985	mitogen activated protein kinase 10	Mapk10	0.644242	1.03842	0.998018	1.03847	0.820938	0.617745	0.862435	0.490915	-3.71542	-3.79885	-3.7152	-2.31784	0.454956	-2.66674
1327		97977	W97442	expressed sequence C81508	C81508	0.962437	1.1356	0.998995	0.870499	1.01673	0.968933	0.896693	-3.48973	-1.33285	-3.79886	-1.04138	-3.73934	-3.58652	-1.81541
1328		22694	AI893996	zinc finger protein 35	Zfp35	1.02835	1.16211	1.23679	1.03463	1.06261	0.776224	0.869612	-3.66579	-1.16565	-0.0109017	-3.60287	-3.20347	0.454059	-1.40661
1329	B	223649	AA840185	cDNA sequence BC011468	BC011468	0.900928	0.954007	1.04727	0.696685	0.608155	0.549708	0.769761	-2.18064	-3.40993	-3.42396	0.940726	0.997503	0.999806	0.581709
1330		22355	AI894015	vasoactive intestinal peptide receptor 2	Vipr2	1.0467	1.02185	1.16227	0.890488	1.20235	0.87164	0.787105	-3.35233	-3.6949	-0.709217	-1.57771	-0.0408814	-1.01898	0.608763
1331		17355	AA013505	homolog of human MLLT2 unidentified gene	Mllt2h	0.974303	0.772442	1.33018	0.50658	0.91185	0.786308	0.886423	-3.76628	-1.47486	-1.14487	0.818149	-3.40361	-1.69897	-3.01798
1332		11350	AI508191	v-abl Abelson murine leukemia oncogene 1	Abl1	0.899324	0.94331	1.08383	0.856625	0.921509	0.901247	1.61895	-2.49541	-3.35767	-2.99597	-1.462	-2.97343	-2.53944	0.982177
1333		11747	AA002439	annexin A5	Anxa5	0.933977	1.0183	1.02738	0.893653	0.929353	0.829493	1.10367	-1.75067	-3.61167	-3.39396	-0.104523	-1.53335	0.891948	-0.532557
1334		70350	AW545587	brain abundant, membrane attached signal protein 1	Basp1	1.01709	1.09055	1.12115	0.985245	1.16536	0.869979	0.907192	-3.63248	-0.946639	-0.0270861	-3.67026	0.668125	0.489623	-0.547585
1335		17869	AA009268	myelocytomatosis oncogene	Myc	1.03754	1.42116	1.56849	1.69401	1.43137	1.34894	0.712059	-3.6728	0.505543	0.867057	0.958513	0.546963	0.102988	0.429967
1336		16653	AI322494	Kirsten rat sarcoma oncogene 2, expressed	Kras2	1.06968	1.16074	1.15233	0.967342	1.34002	0.85611	0.873972	-2.63224	-0.277383	-0.442812	-3.48317	0.953228	-0.144628	-0.61606
1337		13982	AI325343	estrogen receptor 1 (alpha)	Esr1	0.949256	1.13571	1.0198	0.876813	0.937955	0.869119	0.966549	-2.87766	-0.394151	-3.65546	-0.286988	-2.47952	-0.0805693	-3.38026
1338		17126	AI324139	MAD homolog 2 (Drosophila)	Smad2	1.31868	1.12393	1.44886	1.47196	1.03366	1.31814	1.24303	0.834401	-1.5055	0.983124	0.988864	-3.55098	0.832891	0.445102
1339		16336	AI323318	insulin-like 3	Insl3	1.1159	1.13108	1.14175	1.30113	1.30534	1.19582	1.17078	-1.75964	-1.39442	-1.15025	0.754272	0.770286	-0.143167	-0.557747
1340		19359	AI324182	RAD23b homolog (S. cerevisiae)	Rad23b	1.03378	0.941312	1.24789	1.5518	0.940131	0.779171	0.677726	-3.75677	-3.79908	-2.25181	-0.580533	-3.5698	-1.93719	-1.02361
1341	C	12575	AI323806	cyclin-dependent kinase inhibitor 1A (P21)	Cdkn1a	1.0679	1.0527	1.94685	4.5273	1.08769	2.33509	3.66776	-3.657	-3.71169	0.722044	0.999941	-3.56876	0.941555	0.999409
1342		26413	AI323208	mitogen activated protein kinase 1	Mapk1	0.973624	1.20163	1.1868	1.28603	1.13113	1.29275	0.999381	-3.38931	0.890982	0.828974	0.993048	0.21067	0.994458	-3.79885
1343		20599	AI322792	submaxillary gland androgen regulated protein 1	Smr1	1.8662	0.889403	1.64809		0.836531	0.894504	2.49591
1344		14715	AI286577	gonadotropin releasing hormone receptor	Gnrhr	0.781707	0.978963	1.08363	1.3846	1.20726	1.16221	1.48034	-2.54403	-3.78123	-3.55089	-1.04722	-2.59074	-2.98726	-0.43934
1345		18979	W17967	paraoxonase 1	Pon1	1.06706	1.10788	0.941822	1.22273	1.03554	1.0174	0.959912	-2.93102	-1.93158	-3.04765	0.228008	-3.52875	-3.73159	-3.43211
1346		54141	AI385608	sperm associated antigen 5	Spag5	0.978146	1.09011	1.13156	1.18315	1.03754	1.28136	1.40085	-3.60285	-1.56618	-0.359492	0.503175	-3.27392	0.951797	0.997903
1347	B	54141	AI385608	sperm associated antigen 5	Spag5	0.738981	1.12953	1.15459	0.694158	0.736932	0.451216	1.37123	0.447669	-2.31742	-1.87565	0.776486	0.46798	0.999942	0.539004
1348		22025	W36063	nuclear receptor subfamily 2, group C, member 1	Nr2c1	1.09309	0.878258	0.909129	0.857939	1.015	0.920868	1.21182	-2.8411	-1.99854	-2.71941	-1.50089	-3.7691	-2.96395	-0.740702
1349	B	22025	W36063	nuclear receptor subfamily 2, group C, member 1	Nr2c1	0.975581	1.02637	0.993568	0.748958	0.836516	0.459235	0.787108	-3.68007	-3.6674	-3.79088	0.791657	-0.356585	0.999999	0.473833
1350	B	20674	W35076	SRY-box containing gene 2	Sox2	0.864171	1.02327	0.911499	0.83113	0.560875	0.607138	1.16656	-0.767466	-3.67823	-2.18699	0.0085444	0.999948	0.999487	-0.583233
1351		20650	W41237	syntrophin, basic 2	Sntb2	0.875461	1.02838	1.10098	0.978393	0.562771	0.949083	1.04757	-2.38223	-3.72462	-2.99293	-3.75357	0.982289	-3.54465	-3.59664
1352	B	18590	W83150	platelet derived growth factor, alpha	Pdgfa	1.00031	1.05459	0.881822	0.7576	0.691692	0.589236	1.07388	-3.79906	-3.20148	-1.30813	0.824495	0.979793	0.999746	-2.78087
1353		18590	W83150	platelet derived growth factor, alpha	Pdgfa	1.07136	1.12099	1.0398	1.00285	1.58597	1.08657	1.09277	-2.91196	-1.75349	-3.49345	-3.79741	0.997055	-2.57014	-2.42493
1354		16847	AA028211	leptin receptor	Lepr	0.987071	1.17508	0.992417	1.43513	1.02543	1.33109	1.24644	-3.75471	-0.215657	-3.78385	0.988144	-3.63605	0.91172	0.597693
1355		106443	AA059687			0.962852	1.08487	1.1765	1.37833	1.08022	1.01673	0.800416	-3.50567	-2.59008	-0.553235	0.915325	-2.69796	-3.74118	0.388206
1356	C	100974	AA062019			1.12641	0.831185	1.16451	0.916087	1.94086	0.809283	5.87396	-2.73746	-1.64095	-2.19314	-3.18892	0.992497	-1.20388	1
1357		19044	AA062136	protoporphyrinogen oxidase	Ppox	0.848163	1.05071	0.97013	0.841893	0.650983	0.649485	0.805841	-1.73237	-3.55786	-3.70688	-1.59652	0.856831	0.861648	-0.843227
1358	B	18197	AA060966	neuron specific gene family member 2	Nsg2	0.790524	1.01369	1.20315	0.601491	0.862559	0.494686	0.493634	-0.427349	-3.77897	-1.24317	0.96966	-1.94051	0.999194	0.999227
1359		22660	AA063824			0.800473	1.08472	1.06193	0.741725	0.939811	0.636572	1.62475	0.424596	-2.56047	-3.07469	0.875841	-3.03035	0.997211	0.998883
1360		12653	W54256	chromogranin B	Chgb	0.856144	1.05351	1.12981	0.901544	1.10081	0.800206	0.772378	-0.193848	-3.07982	-1.00634	-1.54767	-1.78235	0.694299	0.869651
1361		53311	W59642	myosin binding protein H	Mybph	1.00004	1.2152	1.07495	1.10417	0.746145	0.895043	0.983821	-3.79908	-0.411924	-3.03521	-2.46916	0.660753	-2.19958	-3.75669
1362		20401	AI385677	SH3-domain binding protein 1	Sh3bp1	0.921175	1.33724	1.25799	1.45755	1.01927	0.937316	0.882975	-2.3445	0.917311	0.657983	0.991777	-3.70546	-2.83079	-1.11598
1363		11836	W85093	v-raf murine sarcoma 3611 viral oncogene homolog 1	Araf1	1.02301	1.13778	1.20818	1.03916	1.29751	1.01723	1.29595	-3.69802	-1.44945	-0.167863	-3.51686	0.63999	-3.74178	0.6319
1364		21420	W89370	transcription factor AP-2, gamma	Tcfap2c	1.13436	1.30826	0.990388	1.15059	0.856289	1.1008	0.964964	-1.0945	0.852973	-3.79574	-0.729082	-0.387641	-1.95206	-3.48441
1365	B	26414	W89577	mitogen activated protein kinase 10	Mapk10	1.1273	1.1765	1.097	0.891706	0.991351	0.51484	0.942134	-1.43541	-0.404785	-2.19125	-1.57741	-3.78168	0.999996	-3.04753
1366			W91539			1.1516	0.995676	0.96829	0.968253	0.843704	0.686055	1.35584	-0.128119	-3.79226	-3.4368	-3.43597	0.389517	0.998904	0.986896
1367		22330	AI385712	vinculin	Vcl		0.379724			0.947302
1368		22330	AI385712	vinculin	Vcl	1.16174	0.971909	1.05246	1.02491	0.812368	0.955916	0.974654	-0.159587	-3.5497	-3.04375	-3.61181	0.655517	-3.20015	-3.59556
1369		15413	W98935	homeo box B5	Hoxb5	1.28569	1.06594	1.10393	1.60826	1.79838	1.63939	1.5937	0.0840244	-3.29138	-2.67495	0.976401	0.997531	0.983754	0.971899
1370		12814	W98013	procollagen, type XI, alpha 1	Col11a1	0.942053	0.946739	0.957829	0.922438	0.802337	0.831557	1.16232	-3.34115	-3.4109	-3.55446	-2.99646	-0.284549	-0.884243	-1.56304
1371		12814	W98013	procollagen, type XI, alpha 1	Col11a1	0.75061	1.62446	1.11272	1.17682	1.7485	1.64685	2.10706	-1.7067	0.09345	-3.30302	-2.72814	0.69784	0.174735	0.954231
1372	B	11861	AA003086	ADP-ribosylation factor-like 4	Arl4	0.940846	0.923544	1.04388	0.810095	0.611804	0.526387	0.642701	-3.32105	-3.01593	-3.55538	-0.42753	0.985012	0.999367	0.960773
1373	B	15414	AA008326	homeo box B6	Hoxb6	1.18573	1.10284	0.97863	0.791892	1.05124	0.696896	1.649	-0.349753	-2.12471	-3.69869	0.523085	-3.287	0.970541	0.999234
1374		13198	AA016906	DNA-damage inducible transcript 3	Ddit3	0.899667	1.10321	1.02502	1.43784	0.860432	0.648626	0.804567	-1.67991	-1.8993	-3.6464	0.986591	-0.506947	0.99816	0.538641
1375		56291	AI323304	phosphoserine/threonine/tyrosine interaction protein	Styx	1.17814	1.28404	1.22182	0.860834	0.890833	1.43243	0.798664	-2.31779	-1.05783	-1.77315	-2.52356	-2.99051	-0.37878	-1.41231
1376	B	21687	AA017847	endothelial-specific receptor tyrosine kinase	Tek	0.930259	1.14027	0.983232	0.763469	0.523775	0.389855	0.75565	-2.86865	-1.38142	-3.7425	0.704621	0.999972	1	0.757978
1377			AA020223			1.121	1.42248	0.92931	0.843308	0.879096	1.01796	0.907724	-2.92728	0.0196961	-3.54328	-2.08096	-2.98249	-3.75875	-3.15441
1378		20671	AA024366	SRY-box containing gene 17	Sox17	1.29787	0.962172	1.18131	1.15309	1.71897	0.845757	1.37331	-0.857213	-3.69782	-2.23639	-2.59523	0.889794	-2.1352	-0.198124
1379		13982	AA024073	estrogen receptor 1 (alpha)	Esr1	1.06908	1.18975	1.35928	1.18136	1.10184	1.00152	1.18528	-2.36954	0.50118	0.990941	0.408517	-1.29579	-3.79819	0.453567
1380		13836	AA024123	Eph receptor A2	Epha2	1.31118	1.24871	1.03196	0.76142	1.35253	1.03747	0.894997	-2.7511	-3.1594	-3.7904	-2.60977	-2.3929	-3.7708	-3.54832
1381		12827	AA108548	procollagen, type IV, alpha 2	Col4a2	0.973352	1.15658	1.18675	1.03079	0.877194	1.04118	1.50496	-3.67576	-1.29004	-0.736019	-3.64422	-1.6269	-3.52838	0.971733
1382		12972	AA109102	crystallin, zeta	Cryz	0.951881	0.989681	0.927394	0.826348	0.748113	0.722338	1.02421	-3.33778	-3.77762	-2.79329	-0.121155	0.804127	0.905935	-3.68607
1383		18016	AA105153	neurofibromatosis 2	Nf2	1.02065	1.10623	1.18611	1.01741	0.743047	0.670643	1.24619	-3.74368	-2.62285	-1.17378	-3.7595	0.516711	0.908141	-0.310918
1384	B	18016	AA105153	neurofibromatosis 2	Nf2	0.857863	0.885943	0.905971	0.772178	1.06498	0.439356	0.783607	-2.12706	-2.87391	-3.01264	-0.457591	-3.46135	0.999611	-0.656092
1385		21881	AA162373	transketolase	Tkt	0.962528	1.18941	1.29779	1.24463	0.833789	1.51729	1.18382	-3.73319	-0.95062	0.33135	-0.169353	-0.78996	0.9545	-1.04466
1386		14598	AA162908	gamma-glutamyltransferase 1	Ggt1	1.37739	1.15948	1.42363	2.20812	0.880245	1.0226	0.853189	-1.01397	-3.40678	-1.21849	0.958211	-3.16915	-3.77832	-3.19808
1387	B	21872	AA122889	tight junction protein 1	Tjp1	0.85678	1.20033	0.943692	0.748447	0.650754	0.502179	0.599976	-1.05126	-0.482074	-3.24787	0.714062	0.983829	0.999971	0.997592
1388		94284	AA137865	UDP glycosyltransferase 1 family, polypeptide A6	Ugt1a6	1.10102	1.06901	1.03557	0.865355	0.686075	0.768886	0.977557	-1.68067	-2.61845	-3.43921	-0.323106	0.996794	0.906447	-3.64373
1389		14275	AA139715	folate receptor 1 (adult)	Folr1	1.02522	1.1474	0.921951	1.07038	0.882772	0.878965	1.11437	-3.66254	-1.0329	-2.53808	-2.87406	-1.36086	-1.24807	-1.80316
1390		20280	AA146030	sterol carrier protein 2, liver	Scp2	1.03142	0.9733	1.0175	0.888321	0.528622	0.753517	0.959366	-3.69677	-3.72058	-3.76665	-2.50879	0.99696	0.138442	-3.61678
1391		13135	AA139920	defender against cell death 1	Dad1	1.00689	1.10362	1.05026	1.13586	0.814122	1.09203	1.07797	-3.78804	-2.00176	-3.2681	-1.20765	0.321015	-2.29788	-2.65015
1392		18478	AA140114	phenylalanine hydroxylase	Pah	1.01029	0.944998	1.29718	0.958476	0.963689	0.758048	0.730784	-3.78333	-3.34192	0.353355	-3.53621	-3.59774	0.496866	0.720165
1393		20918	AA138667	suppressor of initiator codon mutations, related sequence 1 (S. cerevisiae)	Sui1-rs1	0.959231	1.05821	1.18114	1.41201	1.07606	1.06948	0.812333	-3.49237	-3.24853	-0.717036	0.91569	-2.91323	-3.04275	0.00829567
1394			AA111732	cadherin 23 (otocadherin)	Cdh23	1.08621	1.27951	1.80116	1.06876	1.36375	1.65503	1.41607	-3.39492	-1.22973	0.910111	-3.60482	-0.4464	0.761356	-0.0759291
1395		22099	AA118918	translin	Tsn	1.0555	1.29221	0.964996	1.40064	1.38901	0.912148	0.990585	-2.97574	0.894217	-3.42059	0.989716	0.986728	-1.79667	-3.77132
1396		26413	AA119251	mitogen activated protein kinase 1	Mapk1	1.182	0.980465	1.22385	0.984875	0.850081	1.0211	1.19194	-2.6326	-3.48774	-1.47318	-3.78066	-2.11725	-3.79836	-2.54048
1397		14084	AA124805	Fas-associated factor 1	Faf1	1.10737	1.04418	1.11002	1.29459	1.42191	1.45691	1.2158	-1.67094	-3.31317	-1.59896	0.848349	0.9876	0.993887	0.389033
1398		19697	AA125356	v-rel reticuloendotheliosis viral oncogene homolog A (avian)	Rela	0.902242	0.955776	0.898434	0.865242	0.704174	0.871333	0.949592	-2.72906	-3.56935	-2.65154	-1.9226	0.686763	-2.06111	-3.50105
1399		14745	AA124573	endothelial differentiation, lysophosphatidic acid G-protein-coupled receptor, 2	Edg2	1.03541	1.08875	0.942573	0.993134	1.01405	0.904201	0.859273	-3.52414	-2.38379	-3.04923	-3.78798	-3.75372	-1.94555	-0.616347
1400		14745	AA124573	endothelial differentiation, lysophosphatidic acid G-protein-coupled receptor, 2	Edg2	0.921447	1.14221	0.997478	0.863864	1.01477	0.750346	1.03535	-2.30845	-0.826756	-3.79737	-0.499459	-3.74154	0.921314	-3.48511
1401		17876	AA123925	myelin basic protein expression factor 2, repressor	Myef2	1.00948	1.0354	1.06912	0.818524	0.62304	0.59087	1.01077	-3.78394	-3.59746	-3.09803	-0.22046	0.993167	0.998039	-3.77957
1402		21848	AI323646	tripartite motif protein 24	Trim24	0.980134	0.979684	0.810295	0.92935	0.608602	0.608046	1.08228	-3.74639	-3.74397	-0.484259	-3.14451	0.984245	0.984525	-3.04616
1403		15980	AA123774	interferon gamma receptor 2	Ifngr2	1.26101	0.911244	0.916595	0.745152	0.671403	0.875396	1.09937	-1.6541	-3.24943	-3.31278	-0.471852	0.418229	-2.74326	-3.22941
1404		24086	AA137282	tousled-like kinase 2 (Arabidopsis)	Tlk2	1.00652	0.992496	0.984511	0.866825	0.772336	0.762678	0.955395	-3.78215	-3.77636	-3.70231	0.0599824	0.962258	0.975137	-3.03544
1405			AA124082			0.903963	1.05568	1.20048	1.44523	1.21935	1.21261	1.43343	-1.73468	-3.07379	0.18931	0.991312	0.39848	0.329773	0.98901
1406		16414	AA153752	integrin beta 2	Itgb2	0.799135	0.906195	1.45407	0.903281	0.927784	0.578719	0.961531	-1.41713	-3.19529	0.244361	-3.36931	-3.43903	0.885263	-3.6975
1407		18567	AA143992	programmed cell death 2	Pdcd2	0.953006	1.0582	1.166	1.42298	1.02863	1.07845	0.868257	-3.26607	-3.07966	-0.49983	0.978619	-3.6082	-2.59648	-0.784922
1408		18550	AA152814	furin (paired basic amino acid cleaving enzyme)	Furin	1.10483	1.08897	1.23774	1.17578	0.939392	1.06205	1.24145	-2.53721	-2.83779	-0.237982	-1.16989	-3.25371	-3.29114	-0.19334
1409		30945	AA145819	ring finger protein (C3HC4 type) 19	Rnf19	0.906424	1.20585	1.06942	1.06575	1.00633	0.741032	1.12692	-2.0508	0.0225796	-2.87883	-2.96173	-3.79002	0.894917	-1.46567
1410	A	18938	AA137633	protein phosphatase 1, regulatory (inhibitor) subunit 14B	Ppp1r14b	1.01205	1.16106	1.20387	1.17133	0.896311	1.224	1.89191	-3.77742	-1.40774	-0.673117	-1.21835	-2.30159	-0.383813	0.999682
1411		17686	AA122755	mutS homolog 3 (E. coli)	Msh3	0.986618	1.00682	0.87224	1.11938	1.02229	0.856179	0.900884	-3.78338	-3.79509	-2.4357	-2.81992	-3.75716	-2.12161	-2.94628
1412		22214	AA122513	ubiquitin-conjugating enzyme E2H	Ube2h	1.05051	1.13398	0.990922	1.0957	1.06469	0.895628	1.04817	-2.81481	-0.133373	-3.76126	-1.20586	-2.31496	-0.566286	-2.89247
1413		11767	AA138127	adaptor-related protein complex AP-1, mu subunit 1	Ap1m1	1.00888	1.01909	1.07851	1.32222	1.2436	1.15787	0.966795	-3.78154	-3.71946	-2.68031	0.826016	0.409182	-0.804616	-3.54996
1414	B	17151	AA146487	cyclin D-type binding-protein 1	Ccndbp1	0.923285	1.06466	1.13411	0.511816	0.580931	0.354884	1.0648	-3.13569	-3.37801	-2.32305	0.998731	0.985893	0.999999	-3.37635
1415		27225	AA145121	DEAD (Asp-Glu-Ala-Asp) box polypeptide 24	Ddx24	1.03687	1.14181	1.22861	1.66484	1.00013	1.29666	1.26529	-3.58163	-1.60237	-0.136896	0.997048	-3.79908	0.489271	0.251694
1416		18000	AA144387	septin 2	2002-09-01	0.960544	1.12112	1.24804	1.495	1.23449	1.14532	1.0546	-3.10233	-0.407042	0.929552	0.999936	0.898584	0.127174	-2.65368
1417	A	12826	AA162273	procollagen, type IV, alpha 1	Col4a1	0.973416	1.12759	1.2242	1.51955	1.09625	1.50191	2.31108	-3.68401	-1.98186	-0.284468	0.969304	-2.62608	0.960853	0.999998
1418	B	11820	AA170656	amyloid beta (A4) precursor protein	App	0.806924	1.21023	1.04363	0.716531	0.7554	0.447437	0.944408	0.631739	0.389193	-3.30244	0.983212	0.926953	1	-2.94696
1419	A	13684	AA170277	eukaryotic translation initiation factor 4E	Eif4e	1.10932	1.14441	1.41086	2.14073	1.35052	1.52826	1.06954	-2.31603	-1.58054	0.880562	0.999993	0.731387	0.976973	-3.10521
1420		12478	AA170492	CD19 antigen	Cd19	0.845792	0.783854	0.948962	1.22011	0.744801	0.747819	1.33927	-2.69256	-1.62044	-3.6644	-2.19739	-0.993081	-1.04024	-1.02232
1421		15081	AA170686	H3 histone, family 3B	H3f3b	0.797861	1.02259	1.07184	0.996161	1.17548	0.755659	1.07949	0.0389524	-3.72069	-3.09667	-3.79674	-1.06612	0.572243	-2.96007
1422	D	12350	AA170585	carbonic anhydrase 3	Car3	0.247534	0.820247	0.474765	0.764391	0.122938	0.369513	0.146132	0.996325	-3.01768	0.546107	-2.46621	0.999992	0.913153	0.999964
1423	C		AA170760			1.46662	0.88375	1.17768	1.37389	2.15309	1.63527	4.20399	0.682675	-2.54338	-1.83081	0.291554	0.999413	0.933427	1
1424		20846	AA170538	signal transducer and activator of transcription 1	Stat1	0.986652	1.24225	1.02067	1.02619	0.768691	0.93058	1.44972	-3.78165	-0.905824	-3.75879	-3.7349	-0.254284	-3.32502	0.636205
1425	B	20846	AA170538	signal transducer and activator of transcription 1	Stat1	1.09358	1.14866	1.03138	0.814399	0.562145	0.591126	1.21528	-2.67954	-1.55366	-3.64836	-0.236908	0.999111	0.99713	-0.406475
1426		22258	AA163181	ubiquitin specific protease 4 (proto-oncogene)	Usp4	1.01783	1.16585	1.14464	1.29089	1.09715	1.08016	1.02394	-3.71355	-0.30005	-0.729597	0.840049	-1.9456	-2.41883	-3.647
1427	A	53872	AA163184	GPI-anchored membrane protein 1	Gpiap1	1.13818	1.21032	1.28739	1.94519	1.60376	1.72857	1.50775	-1.80673	-0.52509	0.324602	0.999868	0.988898	0.997918	0.959263
1428		19645	AA154684	retinoblastoma 1	Rb1	1.09677	1.05604	1.08841	1.02804	0.835419	0.802835	0.984469	-2.63117	-3.35252	-2.79456	-3.6798	-0.706128	-0.0486973	-3.76051
1429		12977	AA163532	colony stimulating factor 1 (macrophage)	Csf1	1.02292	1.14053	1.29331	1.69008	1.14903	0.868109	1.25698	-3.70943	-1.57109	0.50728	0.998367	-1.39466	-1.33577	0.0516105
1430		22632	AA163488	YY1 transcription factor	Yy1	0.90467	1.04704	1.14001	1.00848	1.14279	1.07013	0.980453	-1.04096	-2.99464	-0.139085	-3.76931	-0.0816578	-2.22794	-3.63872
1431		14056	AA154768	enhancer of zeste homolog 2 (Drosophila)	Ezh2	1.02911	1.01853	1.40878	1.5777	1.81839	1.35107	2.00777	-3.71931	-3.76627	0.490194	0.89177	0.989109	0.168619	0.998115
1432			AA163512
1433	C	140742	AA154829	sestrin 1	Sesn1	1.0892	1.07935	1.10163	1.09612	1.71941	1.23377	5.00047	-2.95768	-3.11364	-2.74886	-2.84288	0.99241	-0.544003	1
1434		17254	AA162505	solute carrier family 3 (activators of dibasic and neutral amino acid transport), member 2	Slc3a2	0.956993	1.24796	1.15013	1.43133	1.18316	1.24132	1.09716	-3.42732	0.310678	-1.15692	0.955902	-0.527524	0.247553	-2.36176
1435	A	12445	AA162516	cyclin D3	Ccnd3	1.12857	1.11959	1.13764	1.61369	1.44219	1.31194	0.706079	-1.3598	-1.57956	-1.1461	0.999234	0.98276	0.825748	0.972383
1436		14151	AA166544	ferrochelatase	Fech	0.964134	1.05925	1.04932	0.951469	1.01923	0.956192	1.07653	-3.61129	-3.34689	-3.4778	-3.45687	-3.74721	-3.51957	-3.0807
1437		21817	AA165755	transglutaminase 2, C polypeptide	Tgm2	0.975606	1.12649	1.18475	2.07728	1.22159	1.16532	1.87481	-3.64894	-1.32487	-0.138764	1	0.333492	-0.474205	0.999994
1438		16425	AA166367	inter-alpha trypsin inhibitor, heavy chain 2	Itih2	0.611272	1.21204	1.34053	1.20963	0.59442	0.732621	0.861947	0.885079	-1.57217	-0.164875	-1.60476	0.922058	0.019139	-2.2987
1439		12575	AA072841	cyclin-dependent kinase inhibitor 1A (P21)	Cdkn1a	1.42775				1.35139							0.581106
1440		19360	AA072760	RAD50 homolog (S. cerevisiae)	Rad50		0.860161							-2.86238
1441		19057	AA062279	protein phosphatase 3, catalytic subunit, gamma isoform	Ppp3cc	0.974385	1.18375	1.00264	0.787478	1.08521	0.695453	0.734655	-3.76907	-0.968713	-3.79802	-0.26186	-2.82933	0.768578	0.712627
1442		56449	AA139010	cold shock domain protein A	Csda	0.880732	0.821103	1.15141	1.03323	1.5282	0.579097	1.26936	-3.29607	-2.66989	-3.05192	-3.75873	-0.0981328	-0.117179	-2.24055
1443		20480	AA145018	suppressor of K+ transport defect 3	Skd3	1.07019	1.36792	1.31174	0.749953	1.17289		1.24846	-3.50597	0.861606		-0.626461	-2.42064		-0.827834
1444		21958	AA144629	transition protein 1	Tnp1	1.07995	1.07194	1.1966	0.820384	1.04191	1.02876	0.771468	-3.03409	-3.16471	-0.90247	-0.566488	-3.56665	-3.68672	0.268346
1445	B	21463	AA144703	t-complex protein 11	Tcp11	0.899324	0.97284	1.14454	0.939372	0.694252	0.423914	0.747443	-2.75447	-3.7199	-2.23106	-3.40506	0.67864	0.999949	0.180919
1446		18285	AA144819	outer dense fiber of sperm tails 1	Odf1	0.768164	1.00831	0.972244	0.752452	0.635434	0.647501	1.01247	0.264945	-3.78974	-3.69211	0.448524	0.914471	0.955899	-3.77816
1447			AA144743			0.826943	1.17193	1.23336	1.01125	1.00014	0.835815	0.854174	-1.4275	-1.97587	-1.09905	-3.78754	-3.79908	-1.61167	-1.99406
1448	A	19107	AA153570	DnaJ (Hsp40) homolog, subfamily C, member 3	Dnajc3	1.14215	1.15266	1.56174	3.54227	1.81276	2.32012	2.50111	-2.66552	-2.52862	0.712644	0.999999	0.957892	0.998989	0.999698
1449		12189	AA167963	breast cancer 1	Brca1	1.06554	1.02179	1.12743	1.20365	1.33352	0.882355	0.979989	-3.17396	-3.72222	-1.93065	-0.510832	0.666606	-1.80665	-3.7314
1450			AA155514			0.855203	1.17122	1.09982	1.47002	1.60709	1.21275	1.11601	-1.07121	-1.03591	-2.50008	0.950297	0.993017	-0.358051	-2.15699
1451		14225	AA161957	FK506 binding protein 1a	Fkbp1a	1.1362	0.620436	1.44847	1.24299	0.688715		0.872876	-3.56309	-0.409448		-2.9778	-2.31898		-2.335
1452		13138	AA153173	dystroglycan 1	Dag1	0.734308		0.708086	0.876225	1.06912			-3.38522		-1.82073	-3.57016	-3.79413
1453		14455	AA154585	growth arrest specific 5	Gas5	0.925846	0.990793	1.07995	0.927536	1.30495	0.69414	0.617979	-3.05007	-3.78731	-3.05247	-3.0822	0.299997	0.849509	0.982939
1454		13590	AA163209	left right determination factor 1	Lefty1	1.0865	0.823545	1.3009	0.988426	1.12635	0.720811	1.1223	-3.25217	-1.74117	-0.739389	-3.78927	-2.88048	-0.0208121	-2.92972
1455		14674	AA073262	guanine nucleotide binding protein, alpha 13	Gna13	1.08324	1.11697	1.01354	0.945392	1.11294	0.783473	1.0989	-3.2844	-3.02654	-3.79359	-3.60454	-2.94186	-0.851642	-3.11056
1456		19659	AA087526	retinol binding protein 1, cellular	Rbp1	0.993322	1.24237	1.09163	0.921187	1.24925	0.729469	1.2794	-3.78972	0.441957	-2.31576	-2.46887	0.497132	0.932964	0.686172
1457		19090	AA120498	protein kinase, DNA activated, catalytic polypeptide	Prkdc	0.940557	0.766427	1.17919	1.86217	0.831187	0.872707	1.4162	-3.63686	-0.95138	-2.74781	0.809481	-2.51785	-2.34874	-0.636208
1458	A	20341	AI322955	selenium binding protein 1	Selenbp1	0.860343	1.22596	1.05149	0.800456	1.66842	0.762188	2.52018	-2.53971	-1.7569	-3.63784	-1.48132	0.811439	-0.813554	0.999343
1459		269261	W11918	ribosomal protein L12	Rpl12	0.87168	1.07333	1.08848	0.948963	1.35566	0.800292	0.7162	-1.2913	-2.93162	-2.60724	-3.3012	0.83372	0.269312	0.909765
1460	A		AI323903			0.92672	1.49525	2.98193	3.19096	0.907617	0.989139	0.519984	-3.49364	0.166466	0.999793	0.99992	-3.314	-3.79258	0.9344
1461		12965	AI323924	crystallin, gamma B	Crygb	0.914234	1.1891	1.07316	0.776957	1.16308	0.634709	0.7712	-2.65202	-0.768906	-3.04945	0.385335	-1.23445	0.987393	0.452432
1462		12965	AI323924	crystallin, gamma B	Crygb	0.964444	1.16276	1.01936	1.04301	1.36183	0.956823	0.828528	-3.40341	-0.141554	-3.68438	-3.27218	0.97753	-3.22361	0.460855
1463		16476	AI323925	Jun oncogene	Jun			1.83539							-1.04838
1464		18778	W12659	phospholipase A2, group IB, pancreas	Pla2g1b	1.1722	0.986281	1.33317	1.16461	1.14648	0.966421	1.06275	-2.09174	-3.78296	-0.182323	-2.20129	-2.66507	-3.7014	-3.49609
1465		15122	AI327460	hemoglobin alpha, adult chain 1	Hba-a1	0.949558	0.936835	1.04986	1.58838	0.591062	0.522616	0.497888	-3.69041	-3.62761	-3.70289	0.159475	0.478172	0.818683	0.885191
1466		76263	AI323948	glutathione S-transferase kappa 1	Gstk1	0.92694	0.987225	0.887692	0.805974	0.87157	0.510499	0.845031	-3.5904	-3.79295	-3.30168	-2.36096	-3.14913	0.801936	-2.85939
1467			AI323965					2.92924	0.923391	0.00648054						-3.62333
1468	B	19043	AI324040	protein phosphatase 1B, magnesium dependent, beta isoform	Ppm1b	0.820816	0.850724	1.15961	0.78012	0.855574	0.428208	0.904853	-1.00051	-1.6566	-1.91804	-0.226418	-1.76563	0.999958	-2.81854
1469		12466	W15895	chaperonin subunit 6a (zeta)	Cct6a	1.1612	1.01619	1.24715	2.06745	1.59407	1.79144	1.11222	-2.12517	-3.77508	-0.905846	0.998502	0.891155	0.982363	-2.85701
1470	A	19240	AI322354	thymosin, beta 10	Tmsb10	1.17712	1.05845	1.23057	1.18427	1.5565	1.03481	2.10683	-0.861928	-3.26637	-0.0622401	-0.736846	0.988143	-3.59806	0.999993
1471		170718	AA036340	isocitrate dehydrogenase 3 (NAD+) beta	Idh3b	1.09012	0.953844	1.08289	0.925517	0.857821	0.984518	0.910758	-2.47188	-3.35233	-2.64122	-2.69686	-0.760617	-3.7481	-2.28422
1472		12868	AI326932	cytochrome c oxidase, subunit VIIIa	Cox8a	1.03607	0.966991	1.06765	1.33043	0.916635	0.99934	0.946811	-3.61508	-3.63362	-3.20107	0.552539	-2.79548	-3.79902	-3.37345
1473		18970	AA059718	polymerase (DNA directed), beta	Polb	1.21411	2.1981	1.79885	1.22658	0.973487	0.759409	1.32465	-3.42264	0.156187	-1.00514	-3.30808	-3.79759	-2.7879	-2.91355
1474		12925	AA062022	cysteine-rich protein 1 (intestinal)	Crip1	1.31329	1.06521	1.36138	1.25873	0.906889	1.11484	1.19171	-0.393285	-3.48034	0.00113109	-0.969777	-3.07301	-2.91844	-1.84502
1475		12313	AI327027	calmodulin 1	Calm1	0.836663	0.937285	1.23459	0.942514	0.953634	0.903681	0.688065	0.244225	-2.71783	0.617846	-2.87621	-3.18204	-1.58742	0.99551
1476		16949	AA098349	lysyl oxidase-like 1	Loxl1	0.941999	1.18895	1.26212	1.33407	0.915085	0.768954	1.4682	-3.46973	-1.6663	-0.680616	0.0153747	-3.10414	-0.274589	0.6839
1477		22414	W44010	wingless related MMTV integration site 2b	Wnt2b	0.978234	0.898588	1.16282	1.11865	1.30224	0.840357	0.907888	-3.78197	-3.66097	-2.92368	-3.29255	-1.60743	-2.67367	-3.41716
1478		22153	W84068	tubulin, beta 4	Tubb4	1.11638	1.12244	0.995323	1.03659	0.860689	0.602336	1.11068	-2.54142	-2.43558	-3.79642	-3.645	-1.74076	0.980917	-2.63974
1479		19073	AI325844	proteoglycan 1, secretory granule	Prg1	1.11399	1.00588	1.31725	1.41754	1.61121	0.538299	0.971865	-2.80552	-3.79579	-0.11581	0.511	0.916512	0.991797	-3.72144
1480	A	15528	AI325874	heat shock protein 1 (chaperonin 10)	Hspe1	1.25634	1.26401	1.47662	3.43066	2.32503	2.80036	1.10694	-0.37797	-0.291296	0.842459	1	0.999976	0.999999	-2.72073
1481		68337	AI325893	cysteine rich protein 2	Crip2	1.10939	1.08954	1.10545	1.08751	0.910508	0.68708	0.823195	-2.587	-2.93239	-2.65747	-2.966	-2.78343	0.850511	-0.762168
1482		107995	AA000468	cell division cycle 20 homolog (S. cerevisiae)	Cdc20	1.76821				2.57125	1.28136	3.06164	-1.89585				0.999998	0.999847
1483		12591	AI327188	caudal type homeo box 2	Cdx2	0.933752	0.936644	1.24733	1.33126	1.16431	0.86616	1.07014	-3.19911	-3.24868	-0.255388	0.464366	-1.50974	-1.68859	-3.21129
1484		20467	AA051137	transcriptional regulator, SIN3B (yeast)	Sin3b		0.799961	1.1228	0.936374	1.1817	1.26982	1.02288		-3.7724		-3.57857	-2.55103	-3.71904	-3.35452
1485		21923	AA003942	tenascin C	Tnc	0.940576	0.951226	1.10173	0.893247	0.67299	0.676982	1.0676	-3.63012	-3.68581	-3.38823	-3.2504	-0.138701	-0.186346	-3.60693
1486		19185	AA004048	proteasome (prosome, macropain) 26S subunit, non-ATPase, 4	Psmd4					0.852056		5.18714					0.967547
1487	A		AA008793			1.15055	1.05197	1.3352	1.80993	1.20822	1.30786	1.47943	-0.696754	-3.17522	0.916037	0.999989	0.243556	0.860763	0.994814
1488		17164	AI324228	MAP kinase-activated protein kinase 2	Mapkapk2	0.672038	1.23136	1.25966	0.734515	1.00224	0.596792	1.34975	0.870818	-0.649781	-0.301686	0.502553	-3.79847	0.984348	0.440455
1489	A	13476	AA032729	deleted in polyposis 1	Dp1	1.07249	1.04595	1.20034	1.43719	1.10826	1.30555	1.72723	-2.66175	-3.2907	0.177706	0.989414	-1.69112	0.864515	0.99996
1490		56150	AA033406	MAD2 (mitotic arrest deficient, homolog)-like 1 (yeast)	Mad2l1	0.812008	0.82513	1.11214	0.938978	0.646153	0.520154	1.65819	-2.757	-2.80506	-3.50112	-3.69221	-0.766368	0.506332	-0.187366
1491		19646	AA031007	retinoblastoma binding protein 4	Rbbp4	1.04034	1.00128	1.05058	1.31932	1.18045	1.39565	0.902736	-3.54689	-3.79881	-3.41264	0.594654	-0.900459	0.851082	-2.35411
1492		15901	AI322584	inhibitor of DNA binding 1	Idb1	1.06431	0.99094	1.83169	1.33065	1.21387	2.12796	0.899867	-3.64923	-3.79584	0.697378	-1.49395	-2.53984	0.922987	-3.51297
1493	B	13386	AI322593	delta-like 1 homolog (Drosophila)	Dlk1	0.666384	0.651812	0.845806	0.708506	1.01818	0.387196	0.343949	0.714134	0.78591	-1.87201	0.399089	-3.77024	0.999962	0.999995
1494		20320	AI322596	stromal cell derived factor receptor 1	Sdfr1	1.10218	1.16861	1.33095	1.02434	1.3368	1.09696	1.41341	-2.94594	-2.47518	0.0524699	-3.74175	0.0967223	-2.88687	0.532084
1495	A	12406	AI326777	serine (or cysteine) proteinase inhibitor, clade H, member 1	Serpinh1	1.24147	1.19444	1.13005	3.20731	1.941	2.51438	1.44559	-1.0208	-1.6648	-2.62337	0.999999	0.994747	0.999947	0.565173
1496		15402	AI322633	homeo box A5	Hoxa5	1.0277	0.992483	1.12585	0.888981	1.36596	0.901176	0.808695	-3.59889	-3.78349	-1.18836	-1.21276	0.961571	-1.61231	0.566408
1497		66849	AA041826	protein phosphatase 1, regulatory (inhibitor) subunit 2	Ppp1r2	0.86972	1.11236	1.02553	0.77918	0.707618	0.662737	0.892088	-1.49391	-2.26903	-3.69588	0.357675	0.878867	0.967803	-2.08838
1498		53414	AA044532	bystin-like	Bysl	1.34519		2.0256	1.79875	1.02987	0.856794	0.539439	-2.30587			0.403847	-3.75562	-3.30841	-2.38307
1499		19744	AI322688	RAS-homolog enriched in brain	Rheb	0.946182	0.919286	1.13303	0.849383	1.05714	1.04249	0.98527	-3.21844	-2.56586	-1.51131	-0.609826	-3.21368	-3.46093	-3.75461
1500		15354	AA050039	high mobility group box 3	Hmgb3	1.07275	1.0566	1.14871	1.48911	1.29255	1.52481	1.45894	-3.19683	-3.4189	-1.86205	0.899573	0.132814	0.93402	0.857348
1501		21930	AA051341	tumor necrosis factor alpha induced protein 6	Tnfaip6	1.14094	1.21069	0.880011	1.03152	1.56572	0.868391	1.45757	-2.57805	-1.60318	-2.64141	-3.72106	0.789483	-2.42996	0.464969
1502		16653	AI322494	Kirsten rat sarcoma oncogene 2, expressed	Kras2
1503		14155	AA030303	feminization 1 homolog b (C. elegans)	Fem1b
1504		66596	AA105238	general transcription factor III A	Gtf3a	0.952907		1.53925	1.32607	1.33512	0.768109	1.26506	-3.71939			-1.18497	-0.991239	-2.44668	0.910765
1505	B	12509	AA162378	CD59a antigen	Cd59a	0.9045	1.04911	1.0736	0.717598	0.866956	0.502193	0.7458	-2.72395	-3.52777	-3.22494	0.640332	-1.88356	0.999494	0.385814
1506		56551	AA116866	thioredoxin 2	Txn2	1.05524	1.00318	1.34989	1.55383	1.11468	1.34143	0.883787	-3.16734	-3.79672	0.906185	0.997604	-1.71835	0.891355	-1.30681
1507		14874	AA139820	glutathione transferase zeta 1 (maleylacetoacetate isomerase)	Gstz1	2.65135	0.860483	0.995919	1.38937	0.746684	1.35604	1.09248	0.409897	-3.61135	-3.79887	-2.6165	-2.81872	-3.07577	-3.73313
1508		21374	AI327297	TATA box binding protein	Tbp	1.47687	1.27792	1.15506	1.42357	1.09393	0.840112	0.853184	0.158982	-1.36005	-2.74312	-0.135666	-3.35625	-2.12561	-2.55156
1509		20585	AA123821	SWI/SNF related, matrix associated, actin dependent regulator of chromatin, subfamily a, member 3	Smarca3	0.909425	1.6983	1.04738	0.753545	0.998751	0.591595	0.956863	-3.24704	0.847958	-3.66132	-0.66812	-3.79305	0.839303	-3.6739
1510		20585	AA123821	SWI/SNF related, matrix associated, actin dependent regulator of chromatin, subfamily a, member 3	Smarca3	0.85056	1.0302	1.40984	0.794572	1.2301	1.17634	0.833306	-2.03645	-3.72448	0.332662	-0.92813	-1.72707	-2.13019	-1.68977
1511		13982	AI327373	estrogen receptor 1 (alpha)	Esr1	1.19577	1.3671	0.702792	1.40222	1.32315	0.876039	0.603192		-1.47686	-0.531403	-0.600985	-1.24315	-3.31656	0.549609
1512		68831	AA153879			0.540396	0.818423	1.64561	1.14567							-2.97786
1513		21753	AI325946	testis derived transcript	Tes	2.02808	2.27386	1.52569					0.997888
1514	A	68240	AA142596	replication protein A3	Rpa3	1.22869	1.50492	1.27001	1.26006	1.97439	1.19067	1.52488	-0.310392	0.953442	0.146575	0.0503857	0.999889	-0.871482	0.964273
1515		56307	AA138570	methionine aminopeptidase 2	Metap2	1.08593	1.06476	1.05035	1.61201	1.3603	1.67154	1.04466	-2.78833	-3.18292	-3.41093	0.993342	0.769936	0.997137	-3.48918
1516		11933	AA139067	ATPase, Na+/K+ transporting, beta 3 polypeptide	Atp1b3	1.00555	1.14253	1.3674	1.26652	1.20769	1.21847	0.996607	-3.79321	-1.39224	0.859983	0.413305	-0.220176	-0.0750639	-3.79687
1517	A	103692	AA161814			1.17063	1.17638	1.63244	1.84208	1.35143	1.34696	1.00891	-1.02396	-0.919124	0.995497	0.999759	0.753225	0.73801	-3.78564
1518		19182	AA163174	proteasome (prosome, macropain) 26S subunit, ATPase 3	Psmc3	1.18693	1.12441	1.20043	1.77336	1.34092	1.56787	1.13101	-0.914627	-2.10255	-0.695351	0.998749	0.631513	0.980877	-1.9689
1519		13346	AA087855	desmin	Des			1.94568	2.84902	1.38897	1.11005	1.51155				0.978045	-1.70407	-0.134739	0.555946
1520		21400	AI326127	transcription elongation factor A (SII), 2	Tcea2	0.944709	0.926894	0.873247	0.861664	1.06488	0.627905	1.13166	-3.45542	-3.20501	-2.1602	-1.90227	-3.38285	0.940249	-2.38649
1521			AI326130			0.934139	0.973108	0.968282	0.968254	1.29289	0.765643	0.669809	-3.19133	-3.69584	-3.6554	-3.65515	0.232484	0.33263	0.925538
1522	A	22154	AA170370	tubulin, beta 5	Tubb5	1.38654	1.14173	1.30603	1.87241	2.07447	2.50065	1.48201	0.170911	-2.55097	-0.458219	0.984681	0.997061	0.999878	0.602229
1523	A	71679	AA154397	ATP synthase, H+ transporting, mitochondrial F0 complex, subunit d	Atp5h	1.08736	1.12393	1.19137	1.17868	1.04175	1.57536	1.07885	-1.79787	-0.704667	0.491624	0.346176	-3.21314	0.999948	-2.07759
1524		66108	AA167918	NADH dehydrogenase (ubiquinone) 1 alpha subcomplex, 9	Ndufa9	1.35211	1.30839	2.16997	1.12461	1.72772		0.834866		-2.25316		-3.50376	0.321021		0.778756
1525		235431	AA124231	coronin, actin binding protein, 2B	Coro2b	1.09458	1.04782	0.955909	1.07889	0.847145	1.08452	1.00169	-2.56334	-3.42988	-3.45409	-2.88732	-0.794718	-2.77351	-3.79858
1526		22145	W11746	tubulin, alpha 4	Tuba4	1.10452	1.14803	1.29334	0.962661	1.11525	0.783423	0.878714	-2.08445	-1.06645	0.698209	-3.49494	-1.82251	0.609892	-1.28665
1527		17880	W33517	myosin heavy chain 11, smooth muscle	Myh11	0.883303	1.32877	1.08753	1.25152	0.745427	0.693939	0.607074	-1.87317	0.620976	-2.7886	0.0542055	0.677203	0.913457	0.995045
1528		208715	AA061468	3-hydroxy-3-methylglutaryl-Coenzyme A synthase 1	Hmgcs1	0.799931	1.16914	1.25463	1.15181	0.893673	0.730281	0.914181	-1.7971	-2.22198	-2.14959	-1.92529	-2.9005	-0.896692	-3.69813
1529		21423	W41716	transcription factor E2a	Tcfe2a	0.945541	0.958974	1.06579	1.54281	0.689738	0.547062	0.469754	-3.64666	-3.71315	-3.60273	0.235578	-0.223611	0.839258	0.969854
1530	A	15461	AI385418	Harvey rat sarcoma virus oncogene 1	Hras1	1.05556	1.22321	1.47697	1.67617	1.28628	1.85415	1.30161	-3.35024	-0.286824	0.946296	0.996596	0.359491	0.999684	0.466271
1531	A		AI385420	expressed sequence AI327276	AI327276	1.11671	1.27148	1.40858	2.14943	1.31225	1.50285	1.47611	-2.66888	-0.393678	0.57742	0.999713	-0.000726157	0.830702	0.779468
1532		20848	AI385862	signal transducer and activator of transcription 3	Stat3	0.889751	0.900516	1.20474	1.04598	0.969676	0.674519	1.67293	-2.61282	-2.81745	-1.35217	-3.60011	-3.70462	0.756997	0.961449
1533		11576	W70567	alpha fetoprotein	Afp	0.874006	1.1036	1.38638	1.1816	0.801961	1.00177	1.13611	-2.4116	-2.99378	0.295589	-1.84964	-0.947587	-3.7988	-2.53152
1534	A	18538	AI385898	proliferating cell nuclear antigen	Pcna	1.96418	1.16492	1.50449	2.60217	2.68558	3.38381	1.49717	0.790644	-3.03061	-0.427293	0.985541	0.989587	0.999157	-0.467586
1535		109182	W83493			0.98521	1.19183	1.23007	1.13228	0.97692	1.15565	1.44226	-3.76799	-0.991706	-0.427092	-2.07152	-3.7231	-1.62753	0.86123
1536			W97166								0.825651							-1.6146
1537		20014	AA000779	ribophorin II	Rpn2
1538		11764	AA003413	adaptor protein complex AP-1, beta 1 subunit	Ap1b1
1539		12314	AA044542	calmodulin 2	Calm2	1.04258	1.14864	1.07473	1.09858	1.06964	0.840596	1.07107	-3.35616	-0.694946	-2.5995	-1.94949	-2.73289	0.0383433	-2.69577
1540		12476	AA050218	CD151 antigen	Cd151	0.973077	1.15501	1.1337	1.06718	0.946083	0.938105	1.07861	-3.63815	-0.89943	-1.36595	-2.95785	-3.17111	-2.98404	-2.69847
1541		14630	AA051435	glutamate-cysteine ligase , modifier subunit	Gclm	1.63562		0.973228	1.01891	0.892058		0.826166	-0.526512			-3.78523	-3.32738		-2.92337
1542	B	16419	AA124047	integrin beta 5	Itgb5	0.822759	0.945964	0.984162	0.723103	0.628097	0.389172	0.934014	-0.186229	-3.26677	-3.75257	0.871089	0.994499	1	-3.01962
1543	B	53376	AA139612	ubiquitin specific protease 2	Usp2	0.92492	1.11083	1.23637	0.762195	1.19996	0.568828	0.420934	-3.28081	-2.90284	-1.09786	-0.262054	-1.59586	0.972234	0.999845
1544		56451	AA142482	succinate-CoA ligase, GDP-forming, alpha subunit	Suclg1	1.23819	1.02114	1.2095	1.27217	0.976796	1.42106	1.25118	-0.884297	-3.75512	-1.27815	-0.476858	-3.74378	0.574216	-0.720621
1545		98013	AA145022	expressed sequence C78549	C78549	0.860869	1.00031	1.17297	1.31445	0.908338	0.877173	0.73961	-1.74785	-3.79907	-1.55326	0.200565	-2.80623	-2.12723	0.44549
1546		72198	AA144221	RIKEN cDNA 2610528A15 gene	2610528A15Rik	1.06369	1.15927	1.3097	1.91223	0.980689	1.23319	0.832388	-3.47054	-2.20899	-0.29908	0.992592	-3.7652	-1.1556	-1.59104
1547		20005	AA163183	ribosomal protein L9	Rpl9	1.06123	1.08697	1.02971	0.873175	1.17713	0.792962	0.681147	-3.17191	-2.64628	-3.6382	-1.34212	-0.716714	0.364136	0.969606
1548		71978	AA168363	protein phosphatase 2 (formerly 2A), regulatory subunit B (PR 52), alpha isoform	Ppp2r2a	1.22671	1.23539	1.12637	1.27211	0.892126	0.968824	1.20891	0.0322764	0.130541	-1.74232	0.459771	-1.86574	-3.60981	-0.196681
1549		14121	AI325573	fructose bisphosphatase 1	Fbp1	0.871926		1.31115		0.516714	0.59064	0.969615	-0.540929				0.645973	-3.77884	-2.34689
1550	A	15516	AA116745	heat shock protein 1, beta	Hspcb	0.90056	1.05868	1.1552	1.85996	1.57466	1.59262	1.06114	-2.32889	-3.30252	-1.41272	0.999708	0.986176	0.989231	-3.26374
1551		67273	AA163564	NADH dehydrogenase (ubiquinone) 1 alpha subcomplex 10	Ndufa10	1.20379	1.16413	1.19621	1.41933	1.05513	1.48541	1.09861	-0.655115	-1.33176	-0.773768	0.859539	-3.37877	0.940767	-2.62717
1552		13131	W64787	disabled homolog 1 (Drosophila)	Dab1	1.17728	1.59524	1.26332	0.59625	1.30857	0.756709	0.700549	-2.99648	-0.241431	-1.68392	0.569484	-1.77694	-1.11167	-0.283477
1553		26462	W74987	thioredoxin reductase 2	Txnrd2	1.22105	1.03335	1.94905	0.999207	1.1285	0.946006	1.67761	-3.03459	-3.70313	0.726781	-3.7811	-3.33423	-3.77534	0.189197
1554		14029	AA000473	even skipped homeotic gene 2 homolog	Evx2	1.80199			1.53136	0.873374	0.805496	0.870863	0.738249			-0.643964	-3.21444	-1.76562	-2.80808
1555		22355	AA000726	vasoactive intestinal peptide receptor 2	Vipr2	1.28081	0.801624	1.30262	1.20976	1.24781	0.406971	0.59197	-2.19649	-2.46704	-2.0875	-2.81991	-2.4643	0.920837	0.169485
1556		22355	AA000726	vasoactive intestinal peptide receptor 2	Vipr2	1.10041	0.981212	1.09619	0.853245	1.00882	0.648728	1.21739	-3.61913	-3.78334	-3.44387	-3.2329	-3.78315	0.0620329	-2.38181
1557		55950	AI322495	brain protein I3	Bri3	1.00199	1.02167	1.02679	1.0171	0.668573	0.555175	1.00431	-3.79872	-3.75662	-3.73466	-3.77248	0.731724	0.983481	-3.79737
1558		12558	AI323006	cadherin 2	Cdh2	0.978212	1.07371	1.19554	0.720105	1.05153	0.579982	0.606189	-3.72601	-3.09242	-0.79941	0.78725	-3.43147	0.997387	0.993051
1559		11784	AA060361	amyloid beta (A4) precursor protein-binding, family A, member 2	Apba2	0.981291	1.27436	1.38383	0.703547	0.961981	0.514676	1.15715	-3.77649	-2.78464	-0.267868	-0.00422151	-3.70466	0.905911	-2.62816
1560		19158	AA062131	pleckstrin homology, Sec7 and coiled-coil domains 2	Pscd2	1.20215	1.25806	1.43912	1.37129	1.14376	0.977912	1.21889	0.133059	0.641048	0.98696	0.952712	-0.890485	-3.67387	0.326374
1561	A	56613	AA061016	ribosomal protein S6 kinase, polypeptide 4	Rps6ka4	1.38378		1.82525	1.25997	1.41999	1.35304	1.33689	-0.097982			-1.24675	0.389836	-0.674881	0.999605
1562			AA097506			0.849198	1.1603	1.08019	1.56712	1.21778	0.913431	1.04359	-1.78691	-2.05747	-3.24582	0.88597	-1.19072	-3.05463	-3.62214
1563			AA097283			0.951269	0.767441	0.932881	0.675383	1.60282		1.65131	-3.53998			-1.71033	0.290791
1564		11474	AA098356	actinin alpha 3	Actn3	1.50662	1.95086	0.768733	0.976412	0.701238	0.727621	0.867972	-1.80466	-0.374905	-3.13231	-3.79903	-2.59519	-2.86095	-3.5955
1565		53419	AA062275	corin	Corin	1.72911	1.00025	0.614505		0.810455	0.773914	1.68523	-2.62237	-1.10514			-1.97788	-3.79908	-1.33466
1566		20528	AA066475	solute carrier family 2 (facilitated glucose transporter), member 4	Slc2a4	0.675403	1.09458	0.56912	0.746634	1.7482	2.25929	1.3202	-0.843809	-3.55031	0.297419	-1.51035	0.499374	0.946914	-1.66892
1567	A	12870	AA106138	ceruloplasmin	Cp	0.854029	1.21576	1.12216	1.21635	1.00959	1.20881	1.96547	-1.27841	-0.551153	-2.21248	-0.542735	-3.78575	-0.652531	0.999832
1568		21808	AA068104	transforming growth factor, beta 2	Tgfb2	0.885908	0.860758	1.12444	0.805924	0.933611	0.63968	1.34709	-3.3859	-3.18157	-3.78902	-2.6125	-3.66191	-0.663288	-1.80322
1569		15529	AA106952	syndecan 2	Sdc2	0.929054	0.991566	0.968344	0.745924	0.936672	0.594135	0.809045	-3.12465	-3.78943	-3.66172	0.499677	-3.25723	0.991374	-0.419911
1570		320184	AI325749	RIKEN cDNA C330018J07 gene	C330018J07Rik	1.06029	1.12168	1.206	1.86101	1.23926	1.21752	1.2036	-3.32868	-2.23767	-0.71621	0.999363	-0.260745	-1.13114	-0.752905
1571		22273	AA114636	ubiquinol-cytochrome c reductase core protein 1	Uqcrc1	1.08198	1.33701	1.186	1.35643	1.03532	1.37607	1.33371	-3.01223	0.75942	-0.611364	0.817781	-3.58069	0.863057	0.747948
1572		13207	AA120483	DEAD (Asp-Glu-Ala-Asp) box polypeptide 5	Ddx5	0.930663	1.29863	1.10894	1.18675	1.02821	1.04508	1.00388	-2.74266	0.768749	-1.87905	-1.3692	-3.62246	-3.36846	-3.79559
1573	A	68842	AI325773	tubby like protein 4	Tulp4	1.05579	1.05356	1.29422	1.99217	1.6693	2.10184	0.95998	-3.47503	-3.49899	-0.0565767	0.99921	0.976906	0.99973	-3.73438
1574	A	15481	AA117004	heat shock protein 8	Hspa8	1.11057	1.12275	1.41409	3.23027	1.10403	2.41401	1.15912	-2.51539	-2.28616	0.790367	1	-2.63615	0.999997	-1.6029
1575		14055	AA124068	enhancer of zeste homolog 1 (Drosophila)	Ezh1	0.769722	1.64053	1.17529	0.447168	0.657191	0.45659	0.841716	-0.731067	0.840278	-2.23189	0.998156	0.418206	0.992506	-2.06217
1576		20130	AA123466	Harvey rat sarcoma oncogene, subgroup R	Rras	0.880118	0.914478	1.13766	0.858739	0.645575	0.476657	0.638964	-2.55211	-3.13839	-2.53087	-2.13315	0.812784	0.998465	0.837303
1577		14470	AA123361	Rab acceptor 1 (prenylated)	Rabac1	0.87104	1.12719	1.08959	0.808942	0.823022	0.564985	0.703366	-1.7365	-2.14028	-2.8549	-0.311837	-0.596352	0.997949	0.833808
1578	A	14782	AA139714	glutathione reductase 1	Gsr	1.11763	0.877078	1.10054	1.58889	1.17158	1.71686	2.4677	-2.33706	-1.59339	-2.66222	0.978937	-1.31495	0.995812	0.999999
1579		66204	AA142466	acylphosphatase 1, erythrocyte (common) type	Acyp1	0.837195	1.04634	1.05452	0.880272	0.704531	0.617601	0.993365	-1.5012	-3.59666	-3.52346	-2.4205	0.567148	0.935329	-3.79462
1580		14797	AA153668	amino-terminal enhancer of split	Aes	1.01177	2.24455	1.02324	2.06859	1.18512	1.21337	1.134	-3.77651	0.772114	-3.79743	0.674853	-2.85533	-2.68227	-3.25479
1581		21940	AA153731	tumor necrosis factor receptor superfamily, member 7	Tnfrsf7	1.28406		1.57739	0.555994	0.611033	0.619216	0.598895	-2.88783			0.0753692	-1.17263	-1.2643
1582		16412	AA163412	integrin beta 1 (fibronectin receptor beta)	Itgb1	0.897361	1.19759	1.26381	1.46336	1.08748	0.871281	1.3015	-0.804444	0.639135	0.925455	0.999601	-1.65214	-0.0112766	0.97151
1583		22720	AA162549	zinc finger protein 62	Zfp62	1.11595	1.11811	1.08467	1.42946	0.921223	0.633491	1.15775	-2.8734	-2.84422	-3.26519	0.44064	-3.25557	0.837249	-2.28118
1584		22260	AA162659	nuclear receptor subfamily 1, group H, member 2	Nr1h2	0.789495	1.16802	1.14794	0.940371	0.865279	0.683152	0.888786	0.845298	-0.00217036	-0.378389	-2.71929	-0.222548	0.998076	-0.913278
1585	A	14852	AA168982	G1 to S phase transition 1	Gspt1	1.26678	1.37071	1.17352	2.49548	1.69945	3.10823	1.53649	-0.733977	0.18345	-1.9892	0.999934	0.952133	0.999999	0.795454
1586		18032	AA142474	nuclear factor I/X	Nfix	0.866938	1.17227	0.970435	1.01321	0.915064	0.682397	0.951815	-1.21226	-0.847586	-3.63428	-3.7671	-2.54346	0.964708	-3.36651
1587		17991	AA162428	NADH dehydrogenase (ubiquinone) 1 alpha subcomplex, 2	Ndufa2	1.214	1.04066	1.24274	1.0616	1.71037	1.33959	1.22134	-2.32184	-3.74911	-2.02706	-3.63268	0.569501	-1.7307	-2.24638
1588		27050	AA165925	ribosomal protein S3	Rps3	1.01968	1.05149	1.07139	0.899	1.18737	0.851111	0.799422	-3.7293	-3.3556	-2.99852	-2.11575	-0.59371	-0.81028	0.233113
1589		21974	AA170358	topoisomerase (DNA) II beta	Top2b	0.848435	1.1341	1.06224	1.19872	1.0178	1.03261	0.915879	-0.130009	-1.02647	-2.9201	0.16072	-3.71651	-3.53143	-2.13534
1590		18477	AA170669	peroxiredoxin 1	Prdx1	1.19116	1.09025	1.15378	1.59193	1.4549	1.63224	1.50714	-1.09666	-2.90687	-1.74675	0.972222	0.857557	0.982916	0.923123
1591		53381	AA170690	peroxiredoxin 4	Prdx4	1.08816	1.20424	1.09498	0.892682	1.50726	1.0961	1.14667	-2.55751	-0.179495	-2.39928	-1.80545	0.987797	-2.37318	-1.21113
1592	A		AA170620			1.11552	1.14604	1.25567	2.05182	1.43136	1.84563	1.60887	-2.32847	-1.72586	-0.0345874	0.999944	0.866944	0.999353	0.986662
1593		19651	AA162520	retinoblastoma-like 2	Rbl2	0.74737	1.15105	0.933357	0.635843	0.959608	0.606707	0.833773	0.023012	-2.26676	-3.37191	0.872256	-3.64156	0.936533	-1.53633
1594	A	16000	W10072	insulin-like growth factor 1	Igf1	1.14957	1.13589	1.73773	4.13528	2.56353	4.39778	2.21497	-2.74729	-2.90181	0.859893	0.999999	0.999245	0.999998	0.993875
1595		12387	W10023	catenin beta	Catnb	1.39645	1.39207	1.34116	1.09453	1.29023	0.807906	1.50459	0.166209	0.553374	0.279317	-2.97422	-0.128488	-0.718879	0.855557
1596		18583	W10680	phosphodiesterase 7A	Pde7a	0.937444	1.63549	1.57805	0.868303	1.01973		0.679743	-3.67269	-3.46073		-3.40659	-3.79656		-0.710497
1597		14085	W12834	fumarylacetoacetate hydrolase	Fah	0.844063	0.974843	1.1686	0.597225	0.435167	0.394311	0.5948	-2.43523	-3.76264	-2.6168	0.728349	0.993961	0.99842	0.59328
1598		20817	W12836	serine/arginine-rich protein specific kinase 2	Srpk2	0.91668	0.979919	1.19913	0.945595	1.08941	0.972766	1.0013	-3.19475	-3.76397	-1.68962	-3.53873	-3.2122	-3.73424	-3.79894
1599		14735	W12478	glypican 4	Gpc4	0.890229	1.14555	1.19362	1.39344	0.813899	1.25075	1.14563	-2.35683	-1.9509	-1.11937	0.683103	-0.60167	-0.323122	-1.94931
1600		13039	AA174215	cathepsin L	Ctsl	1.1892	0.942605	1.83531	1.04939	1.11571	0.643584	1.51275	-2.07276	-3.55379	0.961169	-3.63441	-3.01106	0.677897	0.566316
1601		20677	W14398	SRY-box containing gene 4	Sox4	1.07046	1.31184	1.0748	1.15447	1.06507	1.06261	1.14546	-3.08976	0.557317	-3.01092	-1.38113	-3.1838	-3.22533	-1.56166
1602		19024	W12503	protein tyrosine phosphatase, receptor-type, F interacting protein, binding protein 2	Ppfibp2	0.954669	0.725365	1.72042	0.83441	0.724725	0.599608	0.824444	-3.72082	-1.22033	0.356991	-3.06421	-1.15857	0.277457	-2.61781
1603		17158	W09023	mannosidase 2, alpha 1	Man2a1	1.01766	1.13824	1.10503	1.00935	0.995868	0.749888	1.26136	-3.7438	-2.3268	-2.30433	-3.78338	-3.79597	0.73114	0.302366
1604	A	16782	W09048	laminin, gamma 2	Lamc2	1.05502	1.03367	1.2056	1.62149	1.60502	1.23595	2.45099	-3.55393	-3.70375	-1.55943	0.895467	0.879248	-1.15013	0.999889
1605		13479	W08886	dipeptidase 1 (renal)	Dpep1
1606	B	13091	AI893885	cytochrome P450, family 2, subfamily b, polypeptide 20	Cyp2b20	1.04703	1.17672	1.29208	0.889871	1.004	0.5002	0.809889	-3.52107	-1.30355	0.179698	-2.27804	-3.79692	0.999794	-0.423444
1607			W12626			0.705095			1.08751	1.30567	0.412703	0.861996	-1.68151			-3.34737	-2.81922	0.548692	-3.69202
1608		27055	W13698	FK506 binding protein 9	Fkbp9	0.976571	1.19951	1.146	1.24385	1.07126	1.13385	0.92078	-3.51844	0.811213	0.274054	0.945944	-1.90632	0.0478272	-1.34376
1609		18751	W13213	protein kinase C, beta 1	Prkcb1	0.874868	1.136	1.08713	1.02177	0.942482	0.833683	1.51786	-0.731822	-0.894067	-2.20046	-3.67018	-2.91	0.239874	0.998474
1610		13429	W13111	dynamin 1	Dnm1	0.938227	1.20709	1.21249	0.926858	0.958589	0.97698	1.11171	-3.24711	-0.701409	-0.621263	-3.03619	-3.54745	-3.72126	-2.43307
1611		17777	W13053	microsomal triglyceride transfer protein	Mttp	0.984266	1.07749	1.03561	1.02594	1.44623	0.970536	0.799635	-3.73471	-2.56698	-3.49413	-3.63317	0.989345	-3.57426	0.605471
1612		15203	W11571	hephaestin	Heph	0.962843	1.03706	1.05732	0.878022	1.14489	0.811642	0.826848	-3.17244	-3.21714	-2.54909	0.0155746	0.130129	0.894644	0.809347
1613		20648	W34029	syntrophin, acidic 1	Snta1	0.929231	1.08262	1.19854	1.35383	0.849581	0.811962	0.890847	-2.57351	-2.40076	0.143083	0.943907	-0.173307	0.491534	-1.33055
1614		12560	W12889	cadherin 3	Cdh3	1.01582	1.36217	0.985463	0.820032	1.39935	0.823481	0.884224	-3.75479	0.817571	-3.76052	-0.157453	0.893067	-0.225678	-1.73931
1615		13628	W11762	eukaryotic translation elongation factor 1 alpha 2	Eef1a2	1.04326	1.17322	1.15084	0.954396	1.23973	0.843653	0.753622	-3.44418	-0.658453	-1.09823	-3.37171	0.266022	-0.447352	0.791424
1616		20597	W14928	sphingomyelin phosphodiesterase 1, acid lysosomal	Smpd1	0.909977	1.42633	1.08346	1.06355	1.42195	1.00747	1.4334	-3.31843	0.694938	-3.12474	-3.38777	0.681187	-3.7928	0.715954
1617			W14312			0.894589	1.20102	0.929816	1.01104	1.10235	0.691591	0.855312	-1.63484	0.00788097	-2.70624	-3.77071	-2.02741	0.983319	-0.502306
1618		19141	W14837	legumain	Lgmn	1.03645	1.09367	1.11699	1.03475	1.24215	1.01934	0.740908	-3.50677	-2.25086	-1.65686	-3.5322	0.451971	-3.71342	0.906602
1619	A	11792	W08299	apurinic/apyrimidinic endonuclease 1	Apex1	1.07981	1.1567	1.46304	2.15333	1.66516	1.9983	1.0498	-3.22402	-2.04641	0.734048	0.999674	0.964108	0.998642	-3.55935
1620	D	12351	W08694	carbonic anhydrase 4	Car4	0.985013	1.03052	0.958296	0.406101	0.580961	0.270906	0.505859	-3.78564	-3.74603	-3.69322	0.998225	0.822407	0.999995	0.965792
1621		18176	AI391213	neuroblastoma ras oncogene	Nras	0.981264	1.0525	1.10954	1.17726	1.01856	1.00989	1.09151	-3.69607	-3.0968	-1.52086	-0.0226803	-3.70162	-3.77099	-2.03183
1622		16773	W18311	laminin, alpha 2	Lama2	0.943544	1.12798	1.1353	0.856068	0.91141	0.736742	0.883901	-2.32793	-0.0490182	0.106023	0.591493	-0.916207	0.998472	0.0247869
1623		14227	W15971	FK506 binding protein 2	Fkbp2	1.17738	1.16802	1.13475	1.59126	1.03662	1.24462	1.25211	-0.54648	-0.717535	-1.41318	0.997519	-3.53471	0.340156	0.405297
1624	A	12833	W16221	procollagen, type VI, alpha 1	Col6a1	1.13019	1.29848	1.1415	1.5784	1.63592	1.41476	2.52607	-1.8134	0.523777	-1.57419	0.990926	0.996077	0.902021	1
1625		66467	W36917	DNA segment, Chr 17, Wayne State University 155, expressed	D17Wsu155e	1.04771	0.960773	1.08728	1.36677	0.965239	0.935217	0.773095	-3.54659	-3.61153	-3.03411	0.508255	-3.65181	-3.29297	0.00892718
1626		21894	W17813	talin 1	Tln1	0.874474	1.20989	1.04687	1.1717	1.04274	0.937344	0.853135	0.242017	0.861168	-2.83026	0.61577	-2.9748	-2.06874	0.620122
1627		12796	W17771	cathelicidin antimicrobial peptide	Camp	1.1814	0.987357	1.20574	0.869892	1.29964	0.732035	1.15808	-2.37363	-3.79323	-2.08218	-2.74823	-1.03369	-0.439559	-2.64968
1628		18979	W17967	paraoxonase 1	Pon1	1.5718	1.18989	1.25759	1.25453	0.546463	0.546475	1.02597	0.685191	-2.12069	-1.28682	-1.32223	0.951844	0.95183	-3.48727
1629			W36541			1.00527	1.08336	1.08658	0.971404	1.16845	0.831994	0.809192	-3.78323	-1.26279	-1.14058	-3.33987	0.673268	0.874799	0.955672
1630		11425	W36685	apolipoprotein C-IV	Apoc4	0.904471	0.898275	1.17764	1.39773	0.621442	0.678878	0.503114	-3.37131	-3.31408	-2.7506	-0.745555	0.340346	-0.256253	0.903862
1631		22287	W36838	secretoglobin, family 1A, member 1 (uteroglobin)	Scgb1a1	1.06639	0.901555	1.13388	1.15933	0.90202	1.05077	1.38932	-3.53478	-3.14351	-2.86885	-2.56366	-3.14954	-3.64027	-0.153968
1632		19042	W18642	protein phosphatase 1A, magnesium dependent, alpha isoform	Ppm1a	0.814951	1.08543	1.0749	1.02523	0.827966	0.832486	0.82719	0.608999	-2.12991	-2.21654	-3.61126	0.444435	0.376296	0.455541
1633		20604	W20888	somatostatin	Sst	1.25469	1.19837	1.15589	1.94209	0.986617	0.551993	1.15007	-2.68504	-3.05495	-3.30703	0.436103	-3.79458	0.154667	-3.33896
1634		14751	W29397	glucose phosphate isomerase 1	Gpi1	1.10943	1.19828	1.1247	0.992729	0.858102	1.07187	1.39991	-1.78521	0.0321758	-1.39815	-3.78601	-0.503353	-2.75586	0.967948
1635	A	27053	W29492	asparagine synthetase	Asns	1.32733	1.1914	1.29187	2.69134	1.43906	3.7686	0.896274	-0.288465	-1.86828	-0.625269	0.999961	0.425367	1	-2.91714
1636	D	13614	W29554	endothelin 1	Edn1	0.524327	0.785546	1.83715	1.01816	0.363437	0.347483	0.559673	0.924189	-1.52473	0.884535	-3.78166	0.999306	0.999626	0.84373
1637			W29525			1.01913	0.210323	0.750167	0.255165	3.3165	0.385186	2.24558	-3.79512	0.962511	-2.97242	0.896626	0.767778	0.335769	-0.132411
1638		192236	W29855	Hermansky-Pudlak syndrome 1 homolog (human)	Hps1	0.924964	0.878078	1.55305	0.66214	1.1394	0.698102	1.65827	-3.63663	-3.36187	-0.654408	-0.879329	-3.35877	-1.34311	-0.192306
1639	B	19883	AI385616	RAR-related orphan receptor alpha	Rora	0.817591	1.11659	0.865866	0.490304	0.762827	0.452233	0.491885	-0.300665	-2.2111	-1.43165	0.999966	0.515217	0.999995	0.999964
1640		14061	W40725	coagulation factor II	F2	0.903629	0.87428	1.03146	1.39093	0.606028	0.580362	0.429011	-3.33532	-3.01554	-3.7536	-0.681638	0.531984	0.682672	0.987686
1641		13619	W40777	polyhomeotic-like 1 (Drosophila)	Phc1	0.901566	0.933744	1.06834	1.13307	0.757369	0.704967	0.671508	-1.99823	-2.90004	-2.95682	-1.43204	0.790541	0.957519	0.987089
1642		14571	W41175	glycerol phosphate dehydrogenase 2, mitochondrial	Gpd2	1.28461	1.19719	1.06524	1.64275	0.812572	1.45405	1.58063	-0.511875	-1.6181	-3.44849	0.924736	-1.15346	0.59925	0.868095
1643		22174	W41438	TYRO3 protein tyrosine kinase 3	Tyro3	1.01196	0.898032	0.995677	1.06263	0.803753	0.922513	0.614036	-3.77027	-1.95103	-3.79525	-3.10335	0.299733	-2.64478	0.998387
1644		12683	W41358	cell death-inducing DNA fragmentation factor, alpha subunit-like effector A	Cidea	0.925754	0.774513	1.0302	1.10888	0.735234	0.76484	0.81987	-3.19819	-0.166508	-3.70425	-2.77758	0.359495	-0.0177503	-1.01438
1645		67305	W35981	glutathione peroxidase 7	Gpx7	1.31966	1.2278	1.27638	1.28978	1.4556	1.45277	1.58891	0.704906	0.0129012	0.466295	0.553993	0.960968	0.959234	0.995056
1646		21853	W34732	timeless homolog (Drosophila)	Timeless	1.07708	0.970867	1.1632	1.27143	1.3116	1.22189	1.30776	-2.1931	-3.49604	0.0598559	0.898267	0.959829	0.699524	0.95603
1647		18223	W34802	numb-like	Numbl	1.01355	1.10551	1.09393	0.859896	0.618011	0.694248	1.02367	-3.76087	-2.09581	-2.37499	-0.805912	0.998465	0.969721	-3.68467
1648		14583	W41682	glutamine fructose-6-phosphate transaminase 1	Gfpt1	1.03341	1.05061	1.11346	1.00214	1.27684	0.803469	0.691742	-3.58905	-3.33882	-1.99121	-3.79818	0.527174	0.268874	0.963725
1649		20617	W41663	synuclein, alpha	Snca	0.732884	1.0283	0.963035	1.19423	0.66319	0.752428	0.752296	-1.14072	-3.76722	-3.74121	-2.67276	-0.199495	-1.4341	-1.4321
1650		19288	W42321	pentaxin related gene	Ptx3	1.05423	1.03307	0.62885	0.956541	0.807156	0.611658	0.746637	-3.45971	-3.6672	0.964678	-3.55614	-1.61549	0.978987	0.536439
1651		66587	W42367	Fas-activated serine/threonine kinase	Fastk	1.01478	1.13151	0.898161	1.08762	1.13696	1.42496	1.03609	-3.75072	-1.37429	-1.81234	-2.45442	-1.24803	0.970272	-3.52395
1652	A	15182	W46034	histone deacetylase 2	Hdac2	1.1553	1.17309	1.2495	1.65919	1.47323	1.42535	1.11542	-0.974498	-0.629545	0.37892	0.999169	0.981772	0.959543	-1.87039
1653		21938	W45975	tumor necrosis factor receptor superfamily, member 1b	Tnfrsf1b	0.924904	0.834502	1.14911	1.18281	1.02963	0.835719	0.587319	-3.16524	-1.27215	-2.07503	-1.51585	-3.59451	-1.299	0.982383
1654	A	15452	W48168	hypoxanthine guanine phosphoribosyl transferase 1	Hprt1	1.11852	1.12332	1.44946	1.90099	1.35836	1.91078	1.42781	-1.73263	-1.61706	0.977681	0.999986	0.895671	0.999988	0.967646
1655	A	19730	W48230	ral guanine nucleotide dissociation stimulator	Ralgds	0.846188	0.981194	1.03474	1.09907	0.675937	0.933751	2.01401	-0.980123	-3.74312	-3.62052	-2.59769	0.940665	-3.12117	0.999943
1656		11482	W48139	activin A receptor, type II-like 1	Acvrl1	0.883935	1.45595	1.48522	1.06237	0.969102	0.683893	0.897853	-2.03491	0.897746	0.929497	-3.29358	-3.65715	0.905542	-2.37978
1657	B	15904	W48116	inhibitor of DNA binding 4	Idb4	1.08404	1.06725	0.991	0.734825	0.704039	0.593575	0.477107	-2.95921	-3.23361	-3.78745	0.648792	0.826831	0.993755	0.999952
1658		13353	W54234	DiGeorge syndrome critical region gene 6	Dgcr6	0.975649	1.19877	0.944306	1.07233	0.873592	0.972659	1.00767	-3.70908	-0.773294	-3.33348	-3.12512	-1.74081	-3.68558	-3.79036
1659	B	17967	W54389	neural cell adhesion molecule 1	Ncam1	0.961896	1.04965	1.1729	0.680945	0.763589	0.426772	0.531759	-3.6688	-3.59803	-2.03533	0.608649	-0.334596	0.999748	0.989094
1660		17523	W55655	myeloperoxidase	Mpo	1.41894		0.807158	2.12563	1.47723	0.808719	1.23735	-2.07727			0.333766	-1.7665	-3.06948
1661		103768	W50677	tubulin, gamma 2	Tubg2	1.13061	1.04209	1.23607	1.37439	1.4015	1.65643	1.01826	-2.60801	-3.64605	-1.07836	0.230759	0.381895	0.934172	-3.76918
1662		14860	W54349	glutathione S-transferase, alpha 4	Gsta4	1.07566	1.1872	1.09089	0.933154	0.487227	1.70925	1.53165	-3.49655	-2.35691	-3.37483	-3.52595	0.978544	0.806392	0.411167
1663		18718	W58969	phosphatidylinositol-4-phosphate 5-kinase, type II, alpha	Pip5k2a	0.851098	0.968537	1.0809	0.869097	0.95645	0.685327	0.908709	0.512544	-3.3607	-1.74207	0.173234	-2.98712	0.999773	-1.07016
1664		14276	W59165	folate receptor 2 (fetal)	Folr2	0.818158	0.94676	1.22687	0.777043	0.812891	0.598727	1.75349	-1.98782	-3.63097	-1.93534	-1.28315	-1.89794	0.732246	0.840954
1665		16993	W63957	leukotriene A4 hydrolase	Lta4h	0.794129	0.940783	1.05029	1.06002	0.960034	0.673871	0.68295	0.209702	-3.20253	-3.40416	-3.25182	-3.52238	0.961929	0.949425
1666			W62508			1.39331	1.42127	1.40582	1.57206	1.61025	1.82404	2.00896	-0.507248	-0.313315	-0.417908	0.410274	0.523864	0.861701	0.953052
1667		27528	W62819	DNA segment, human D4S114	D0H4S114	0.841559	0.906952	1.07755	0.528778	0.600484	0.436757	0.707256	-2.37023	-3.28168	-3.4889	0.934744	0.728445	0.99437	-0.203347
1668		15181	W62765	histone deacetylase 1	Hdac1	1.1383	1.16044	1.22544	1.01096	1.39022	1.19709	1.16435	-2.19237	-1.808	-0.787647	-3.78509	0.599384	-1.20457	-1.74123
1669		13852	W64796	epimorphin	Epim	1.23744	1.22338	1.20358	1.68124	1.71372	1.64724	1.46851	-0.993075	-1.18017	-1.45876	0.955248	0.967016	0.938416	0.680776
1670		22200	W62229	ubiquitin-activating enzyme E1C	Ube1c	0.922878	1.13416	1.05424	1.08858	1.16442	0.805085	0.721227	-2.52497	-1.2678	-3.19591	-2.39982	-0.620934	0.432994	0.947897
1671	D	15388	W65080	heterogeneous nuclear ribonucleoprotein L	Hnrpl	0.763213	0.972161	0.920298	0.664425	0.710539	0.352605	0.391599	0.503553	-3.67393	-2.82305	0.961163	0.855033	1	1
1672		11489	W65081	a disintegrin and metalloproteinase domain 12 (meltrin alpha)	Adam12	0.984474	1.0337	0.956429	0.935322	0.68656	0.694335	0.975214	-3.74421	-3.55805	-3.37287	-2.89462	0.982831	0.977136	-3.65923
1673		51800	W65005	Bcl-2-related ovarian killer protein	Bok	0.975591	1.03805	1.1482	0.917362	1.31178	0.887009	0.876619	-3.68391	-3.5403	-1.2803	-2.57787	0.680828	-1.73282	-1.43867
1674		16468	W65025	jumonji, AT rich interactive domain 2	Jarid2	0.853619	1.22409	1.02095	0.888206	0.93519	0.827602	0.865125	-1.54688	-0.726154	-3.74626	-2.35393	-3.27665	-0.953667	-1.81787
1675	A	13395	W65729	distal-less homeobox 5	Dlx5	1.06604	1.21527	1.14742	1.79867	2.09241	1.86119	1.03176	-3.38606	-1.11538	-2.17759	0.99131	0.999492	0.995343	-3.69673
1676	A	19725	W70909	regulatory factor X, 2 (influences HLA class II expression)	Rfx2	7.73542	0.683385	0.85712	1.65637	1.03304	2.00816	0.732948	0.99941	-2.46696	-3.48618	-1.72123	-3.78761	-0.471914	-2.87898
1677		16881	W66626	ligase I, DNA, ATP-dependent	Lig1	0.922155	1.03999	0.955727	0.957252	0.941873	0.936522	0.62747	-3.50663	-3.79565	-3.70568	-3.71208	-3.63699	-3.60537	-0.123419
1678		15275	W74835	hexokinase 1	Hk1	1.40325		1.58078	0.648425	0.867418	1.26063	0.771872	-2.32286			-0.516041	-2.99932	-3.28211
1679		53602	W70646	hippocalcin-like 1	Hpcal1	2.1571	1.10116	1.57811	1.17958	1.07318	0.807598	0.935714	0.875135	-3.50321	-0.238953	-2.7727	-3.63767	-2.32876	-3.78171
1680	A	18131	W76913	Notch gene homolog 3 (Drosophila)	Notch3	1.06086	1.10789	1.17727	1.32718	1.18752	1.19388	1.60182	-2.67804	-1.18217	0.306505	0.975377	0.431362	0.498872	0.999967
1681		14228	W77113	FK506 binding protein 4	Fkbp4	0.884125	1.16828	0.993569	0.70904	0.774672	0.59211	1.39865	-1.66245	-0.557579	-3.7912	0.923583	0.565727	0.998966	0.908737
1682		18552	W98241	proprotein convertase subtilisin/kexin type 5	Pcsk5	0.859867	0.705591	1.45702	0.967606	1.07179	0.550107	1.23968	-2.52499	0.0179318	0.234049	-3.72857	-3.49472	0.935052	-1.58342
1683	E	16682	W98341	keratin complex 2, basic, gene 4	Krt2-4	1.32763	0.992617	2.60092	2.52803	0.63705	8.06218	23.2151	-2.6284	-3.79847	0.747437	0.703758	-1.38453	0.999919	1
1684		17955	W78317	nucleosome assembly protein 1-like 4	Nap1l4	1.11686	1.21673	1.25748	1.44328	1.13329	1.26351	1.10666	-1.32387	0.462682	0.741991	0.99408	-0.904702	0.769642	-1.60298
1685		12968	W78478	crystallin, gamma E	Cryge	1.00629	1.34612	1.42275	1.08989	0.866218	0.951614	1.44925	-3.79706	-0.900695	-0.321316	-3.43195	-2.84874	-3.67375	-0.156708
1686		26362	W78330	AXL receptor tyrosine kinase	Axl	1.17105	1.17368	1.15815	1.08715	0.896773	0.604942	0.914363	-1.53552	-1.49049	-1.76063	-3.00443	-2.53163	0.982049	-2.8992
1687		17918	W80031	myosin Va	Myo5a	1.20315	0.938809	1.14403	1.07731	1.30283	0.728708	1.01322	-1.29155	-3.39573	-2.23251	-3.24798	-0.0920523	0.401685	-3.78085
1688		12904	W81912	cellular retinoic acid binding protein II	Crabp2	1.10883	1.27955	1.0733	1.18114	1.08005	1.35154	2.02004	-2.88139	-0.481516	-3.34311	-1.7803	-3.26386	0.146979	0.998111
1689		13101	W81792	cytochrome P450, family 2, subfamily d, polypeptide 10	Cyp2d10	0.89597	0.883408	1.17269	0.930037	1.282	0.823025	1.42705	-3.10884	-2.27226	-2.46759	-3.58665	-1.19977	-1.95892	0.026606
1690	A	50706	W81878	periostin, osteoblast specific factor	Postn	1.15766	1.00563	1.72609	3.27824	1.98982	4.14184	1.94335	-2.8774	-3.79757	0.694525	0.999195	0.927607	0.999993	0.906706
1691	B	17390	W80177	matrix metalloproteinase 2	Mmp2	1.04492	0.83675	1.00549	0.769901	0.981642	0.687348	0.420415	-3.62598	-1.64742	-3.79635	-0.366367	-3.76781	0.602633	0.999552
1692		52400	W82873	DNA segment, Chr 7, ERATO Doi 602, expressed	D7Ertd602e	0.824869	1.00087	1.06753	1.20954	0.939629	0.876525	0.815211	-0.604774	-3.79897	-3.21517	-0.645663	-3.26554	-1.84795	-0.404389
1693		68196	W82182	heat shock factor binding protein 1	Hsbp1	1.0249	1.16529	1.15883	1.37127	1.16268	1.0274	1.29139	-3.64289	-0.393114	-0.517386	0.958566	-0.442417	-3.61102	0.815466
1694		14131	W82159	Fc receptor, IgG, low affinity III	Fcgr3	0.881042	1.0868	1.27708	0.955442	1.07529	0.731221	0.831551	-0.0174199	-1.41435	0.973401	-2.89457	-1.83924	0.998133	0.792519
1695		12153	W82677	bone morphogenetic protein 1	Bmp1	0.998376	1.321	1.29815	2.31946	1.57282	2.26172	1.25592	-3.79894	-0.983292	-1.20271	0.994538	0.493077	0.992365	-1.6418
1696		12959	W82104	crystallin, beta A4	Cryba4	1.47663	0.911483	1.15898	0.993056	0.587502			-1.36447	-3.71309		-3.79768	-0.600123
1697		16006	W83086	insulin-like growth factor binding protein 1	Igfbp1	0.932086	1.11203	1.19087	1.13003	1.05296	0.87485	0.811654	-2.80626	-1.84179	-0.203456	-1.4045	-3.23443	-1.10615	0.311932
1698		54405	W83104	NADH dehydrogenase (ubiquinone) 1 alpha subcomplex, 1	Ndufa1	1.22982	1.1997	1.1623	1.43324	0.995899	1.40348	1.612	-0.477882	-0.914119	-1.54973	0.831112	-3.79678	0.76075	0.980787
1699		22084	W82751	tuberous sclerosis 2	Tsc2	1.03993	1.08405	1.10021	0.942429	0.952775	0.697943	1.10395	-3.31108	-2.05618	-1.55948	-2.75619	-3.07534	0.996796	-1.4479
1700	D	109979	W82798	ADP-ribosyltransferase 3	Art3	0.885868	1.07642	1.15938	0.808435	0.204928	0.548918	0.772644	-3.19615	-3.56641	-2.93091	-2.18443	0.999998	0.766836	-1.63343
1701		12257	W82946	benzodiazepine receptor, peripheral	Bzrp	1.13643	1.03516	1.06633	1.00289	0.542596	0.697375	1.53162	-2.43886	-3.68269	-3.40958	-3.79826	0.991819	0.601	0.83804
1702		21406	W83524	transcription factor 12	Tcf12	0.827942	1.48914	1.07521	0.937229	0.918764	0.869629	0.61464	-0.269959	0.975201	-2.91909	-3.08103	-2.64184	-1.28938	0.997004
1703	A	17768	W84014	methylenetetrahydrofolate dehydrogenase (NAD+ dependent), methenyltetrahydrofolate cyclohydrolase	Mthfd2	1.40044	1.12602	1.98165	2.6191	1.74979	3.93026	1.42625	-0.537082	-3.14928	0.9337	0.997745	0.755799	0.99999	-0.360047
1704		12819	W83331	procollagen, type XV	Col15a1	0.937216	0.970609	1.14398	1.2033	1.07023	1.32215	1.34836	-2.88787	-3.58891	-0.973256	0.0745181	-2.81088	0.861415	0.912599
1705		19659	W83609	retinol binding protein 1, cellular	Rbp1	0.938611	1.09407	1.05618	0.781491	0.867532	0.71612	1.39937	-3.05986	-2.43216	-3.23659	0.554326	-1.10142	0.923476	0.926969
1706		12952	W83558	cryptochrome 1 (photolyase-like)	Cry1	0.898948	0.996154	1.19391	1.81339	1.09478	0.973662	0.684772	-2.48903	-3.79707	-1.01343	0.998285	-2.80945	-3.70319	0.875913
1707		13481	W83728	dolichol-phosphate (beta-D) mannosyltransferase 2	Dpm2	1.07186	1.12647	1.26235	1.03688	1.2599	0.817428	0.93528	-2.60026	-1.08578	0.759817	-3.43561	0.748572	0.513583	-2.67323
1708	D	12876	W83974	carboxypeptidase E	Cpe	0.780902	1.10128	1.03976	0.648808	0.61898	0.325803	0.449145	0.198037	-2.61127	-3.57986	0.965732	0.987499	1	0.999991
1709	B	16391	W84302	interferon dependent positive acting transcription factor 3 gamma	Isgf3g	0.958869	1.04835	1.12373	0.741544	0.928711	0.554083	1.7311	-3.48584	-3.4069	-1.87007	0.790272	-2.89611	0.999766	0.999323
1710	A	13136	W83988	decay accelerating factor 1	Daf1	1.12759	1.11028	1.29102	0.815098	0.979149	0.726057	2.41921	-2.61609	-2.86978	-0.380894	-1.1388	-3.75711	0.295574	0.999925
1711		20533	W85633	solute carrier family 4 (anion exchanger), member 1	Slc4a1	0.908021	1.24498	1.10807	0.817213	1.11824	0.729445	0.747188	-2.83478	0.0808275	-2.29464	-0.168877	-2.07483	0.817202	0.715488
1712		12767	W88094	chemokine (C-X-C motif) receptor 4	Cxcr4	0.972495	1.15659	0.823433	0.619011	0.74465	0.492454	0.895965	-3.72858	-2.22256	-1.37357	0.903629	0.012518	0.997649	-3.05256
1713		19653	W88130	RNA binding motif protein 4	Rbm4	1.28026	1.14301	1.04676	1.37634	1.94569	1.95229	1.35324	-0.300926	-2.24199	-3.58189	0.429909	0.998045	0.998166	0.297961
1714		21745	W87045	telomerase associated protein 1	Tep1	0.996197	1.18879	0.946008	0.948652	0.923696	0.728612	0.815627	-3.79749	-1.4513	-3.47283	-3.50375	-3.15683	0.444863	-0.900811
1715		12905	W85081	CASP2 and RIPK1 domain containing adaptor with death domain	Cradd	1.18322	1.18345	1.5563	0.822363	0.881409	0.786983	0.989035	-2.64623	-3.34647	0.219539	-2.31412	-3.10921	-1.76178	-3.79338
1716		225884	W87197	cDNA sequence BC021614	BC021614	1.62926	0.967377	0.990319	1.30034	1.11848	1.16412	0.802203	0.716264	-3.69821	-3.79032	-0.3284	-2.7728	-2.08877	-0.923444
1717	A	22059	W87149	transformation related protein 53	Trp53	1.27328	1.1442	1.23598	1.72017	1.74824	1.39909	0.970159	0.510085	-1.28558	0.19122	0.999565	0.999717	0.925886	-3.61882
1718		18815	W99028	plasminogen	Plg	1.07761	1.12298	1.37592	1.22994	1.23034	0.697	1.09473	-3.48199	-3.07264	-0.437027	-1.86074	-2.14816	-0.0407128	-3.77678
1719	B	15437	W99235	homeo box D8	Hoxd8	0.865265	1.21673	1.07635	1.05653	1.04569	0.703263	0.628783	-0.533912	0.376966	-2.54803	-3.05154	-3.29072	0.986444	0.999518
1720		21804	W99117	transforming growth factor beta 1 induced transcript 1	Tgfb1i1	0.857921	1.19672	1.06549	1.01396	1.05204	0.679509	0.716558	-0.549135	-0.0341941	-2.93314	-3.75343	-3.22434	0.990161	0.960582
1721		16948	W96914	lysyl oxidase	Lox	1.07988	1.08229	0.850822	0.581251	1.04805	0.996499	1.18015	-3.19691	-3.16405	-1.67392	0.9836	-3.56451	-3.79774	-1.59622
1722	B	19365	W88003	RAD52 homolog (S. cerevisiae)	Rad52	0.892497	1.0862	0.937739	0.823773	0.835054	0.556579	0.703996	-1.63929	-2.48975	-2.95578	0.108766	-0.1091	0.999948	0.967791
1723		16011	W89253	insulin-like growth factor binding protein 5	Igfbp5	1.06922	1.24594	1.22253	1.5556	1.21791	1.52768	1.29211	-3.23322	-0.296133	-0.598108	0.959464	-0.6631	0.943116	0.170386
1724		16211	W87958	karyopherin (importin) beta 1	Kpnb1	1.25925	1.21216	1.23667	2.1587	1.82567	1.84899	1.26899	-1.00038	-1.59657	-1.27629	0.998238	0.97475	0.979164	-0.887794
1725	B	18541	W89405	pericentrin 2	Pcnt2	0.89013	1.04799	1.11105	0.906295	1.16591	0.845607	0.66005	-1.05084	-3.16908	-1.3856	-1.60302	-0.121959	0.14165	0.999113
1726			AI429619			0.888833	1.25245	1.14384	1.0628	1.42678	1.09574	0.821868	-1.84068	0.239203	-1.43379	-3.16539	0.933212	-2.49346	-0.164383
1727			W87981			1.02606	1.17278	1.16991	1.32957	0.989669	0.971212	1.42709	-3.72165	-1.59853	-1.73596	0.274152	-3.78638	-3.69954	0.725643
1728		18073	W88036	nidogen 1	Nid1	0.768474	1.05228	1.37933	0.937882	0.862948	0.714776	1.08882	0.934425	-3.00354	0.988909	-2.60471	-0.112852	0.992974	-1.90869
1729		17685	W91178	mutS homolog 2 (E. coli)	Msh2	1.06588	1.28911	1.02041	0.738917	1.15556	0.815585	0.932287	-3.28481	0.136166	-3.74471	0.558922	-1.70192	-0.559661	-3.18552
1730		14082	W91183	Fas (TNFRSF6)-associated via death domain	Fadd	0.921259	1.19691	1.10739	1.0421	1.5302	0.979628	1.21621	-2.28582	0.165122	-1.68013	-3.35739	0.998545	-3.68481	0.385682
1731		17285	W89502	mesenchyme homeobox 1	Meox1	1.33715	0.942406	1.23572	1.14435	1.60752	1.14132	0.946666	0.625902	-3.28144	-0.183189	-1.68205	0.989496	-1.74244	-3.35332
1732	B	13830	W89549	stomatin	Stom	0.862632	1.08573	0.91676	0.757226	0.796327	0.564753	0.718121	-0.480337	-2.30515	-2.1663	0.898088	0.669209	0.999982	0.974558
1733		12988	W89819	c-src tyrosine kinase	Csk	1.01988	1.06226	1.12481	1.18717	1.16345	1.10308	1.37625	-3.5617	-1.99393	0.145359	0.853248	0.700187	-0.419159	0.999767
1734		208836	W89816	cDNA sequence BC025462	BC025462	1.12447	1.01057	1.0233	1.08328	1.07852	0.92906	1.15519	-2.3814	-3.78546	-3.73415	-3.07462	-3.14624	-3.17805	-1.83384
1735		13865	W90859	nuclear receptor subfamily 2, group F, member 1	Nr2f1	0.969633	0.912705	1.01778	0.936309	0.853542	0.867592	0.828269	-3.68041	-2.85721	-3.75999	-3.2831	-1.50875	-1.84272	-0.929199
1736		19089	W91045	protein kinase C substrate 80K-H	Prkcsh	0.985619	1.03574	1.0564	1.17957	1.92527	1.08132	0.755186	-3.7787	-3.68059	-3.51525	-1.78346	0.995902	-3.24126	-0.0386244
1737		14854	W91402	glutathione synthetase	Gss	1.35197	1.2323	0.994874	1.20525	0.889558	1.15679	1.47727	0.479075	-0.59649	-3.79579	-0.981428	-2.37177	-1.78618	0.865269
1738		12527	W98963	CD9 antigen	Cd9	0.980496	1.23005	1.18427	0.83334	0.796232	0.623571	1.08845	-3.72534	0.0629138	-0.58706	-0.33505	0.323741	0.99642	-2.61071
1739	A	11803	W98956	amyloid beta (A4) precursor-like protein 1	Aplp1	1.23877	1.07326	1.57045	2.04085	1.4386	2.01094	1.01015	-0.340649	-3.15697	0.969797	0.999888	0.847969	0.999844	-3.78498
1740		20190	W97384	ryanodine receptor 1, skeletal muscle	Ryr1	1.62911	1.05116	1.34628	0.927356	1.03639	1.04106	0.931371	0.364978	-3.70422	-1.49141	-3.55989	-3.71739	-3.72968	-3.58587
1741		22694	W97363	zinc finger protein 35	Zfp35	1.13785	1.16145	1.64743	1.05965	0.993122	0.755058	0.734464	-2.27662	-1.87992	0.967112	-3.44131	-3.7938	0.155049	0.39751
1742		18128	W98998	Notch gene homolog 1 (Drosophila)	Notch1	1.57333	0.715013	0.968531	1.31191	0.935166	0.895823	0.764632	-0.183674	-1.19824	-3.7644	-1.8666	-3.64863	-3.4051	-1.90012
1743		97977	W97442	expressed sequence C81508	C81508	1.08858	1.1181	0.997057	1.03945	1.31109	0.844832	0.863145	-2.1532	-1.33527	-3.79663	-3.39428	0.899702	0.0330086	-0.397815
1744	A	27632	W97403	RD RNA-binding protein	Rdbp	1.0564	1.02746	0.978166	1.20808	1.1372	0.994147	1.52204	-2.71549	-3.5074	-3.60317	0.713886	-0.230571	-3.78495	0.999911
1745		15417	W97853	homeo box B9	Hoxb9	1.53466	0.750254	1.54351	1.32105	1.01314	0.593292	0.88333	0.660337	-0.84287	0.682136	-0.491976	-3.78635	0.89297	-2.78178
1746		330260	W98586	paraoxonase 2	Pon2	0.865823	1.14355	1.07509	0.970181	0.709611	0.926543	1.3337	-1.30455	-1.53665	-2.97593	-3.6431	0.892877	-3.40265	0.697031
1747	B		AI429818			0.8567	0.982707	0.923973	1.08259	0.786526	0.559676	0.663131	-1.2056	-3.75082	-2.90351	-2.89776	0.221129	0.999163	0.96296
1748		12015	W98547	Bcl-associated death promoter	Bad	1.05133	1.15102	1.06086	1.16207	1.19866	1.12743	1.09121	-3.19225	-0.696184	-2.97636	-0.472719	0.117981	-1.23882	-2.19152
1749		18971	W91387	polymerase (DNA directed), delta 1, catalytic subunit	Pold1	1.05813	1.06498	0.989142	0.802292	1.1477	0.751027	0.747739	-3.11355	-2.96411	-3.77143	0.472267	-0.957476	0.866481	0.879155
1750	A	11757	W91307	peroxiredoxin 3	Prdx3	1.00501	1.11473	1.13226	1.53499	1.11731	1.57358	1.17945	-3.79237	-1.50858	-1.06414	0.998531	-1.44084	0.99931	-0.110995
1751			W98230			1.10859	1.10064	1.40577	1.38097	1.68053	1.16432	1.75574	-3.34066	-3.39962	-0.652803	-0.836859	0.55732	-2.85926	0.699491
1752	B	12444	W98440	cyclin D2	Ccnd2	0.87653	1.17058	0.988869	1.30547	1.10299	0.947386	0.318229	-1.71439	-1.13833	-3.77907	0.480132	-2.49335	-3.35473	1
1753		18761	W98195	protein kinase C, theta	Prkcq	0.664786		1.11305	0.870169	1.06233	0.667214	1.19135	-0.0788964			-3.18296	-3.63997	-0.366263
1754	A	12831	W99856	procollagen, type V, alpha 1	Col5a1	1.0046	1.08598	1.32644	1.30592	1.28643	1.6259	2.33604	-3.79691	-3.14993	0.062935	-0.108706	-0.294133	0.944011	0.999925
1755		13667	AA000219	eukaryotic translation initiation factor 2B, subunit 4 delta	Eif2b4	1.11296	1.16773	1.01434	1.44548	1.34679	1.38116	1.05642	-2.52124	-1.52127	-3.77264	0.832971	0.501273	0.65578	-3.4214
1756		230654	AA000163	RIKEN cDNA D630045E04 gene	D630045E04Rik	0.990585	1.26126	1.39723	1.97113	1.25832	1.31498	1.15134	-3.7861	-0.00881773	0.783101	0.999831	-0.0394058	0.432279	-1.65691
1757	B	14533	AA000036	biogenesis of lysosome-related organelles complex-1, subunit 1	Bloc1s1	0.929995	1.07808	1.176	0.820976	0.790276	0.527476	0.914259	-2.87399	-2.8142	-0.690584	-0.0460476	0.430239	0.999962	-2.46524
1758		20020	AA000244	polymerase (RNA) II (DNA directed) polypeptide A	Polr2a	0.968133	1.06968	0.970508	0.949127	1.1064	0.838888	1.30346	-3.37333	-2.22226	-3.43274	-2.77338	-0.980285	0.623923	0.976876
1759		22416	AA000971	wingless-related MMTV integration site 3A	Wnt3a	1.2265	1.02745	1.11685	1.47832	1.58877	1.49344	1.22863	0.267566	-3.63456	-1.70871	0.989059	0.998452	0.991639	0.289506
1760	A	14281	AA002910	FBJ osteosarcoma oncogene	Fos	0.985081	1.08728	2.01728	4.08115	0.989033	1.19402	2.40085	-3.77614	-3.13932	0.99867	1	-3.78672	-1.49385	0.999952
1761		13360	AA003001	7-dehydrocholesterol reductase	Dhcr7	0.957942	1.08835	1.19104	1.573	1.01594	1.17332	1.32038	-3.63071	-3.48503	-1.68138	0.866333	-3.77589	-1.94638	-0.142471
1762	B	66963	AA002376			0.949108	0.981747	1.13411	0.83119	0.809929	0.561655	0.649402	-3.35977	-3.74198	-1.76847	-0.494578	-0.0688607	0.999399	0.981949
1763		11747	AA002439	annexin A5	Anxa5	1.07883	1.12317	1.03323	0.9785	1.10518	0.79665	1.12394	-2.52854	-1.35371	-3.53092	-3.67854	-1.82236	0.638026	-1.33439
1764		14049	AA002292	eyes absent 2 homolog (Drosophila)	Eya2	1.06809	0.874356	1.33736	1.44597	1.42546	1.199	1.29257	-3.28811	-2.02031	0.395596	0.808991	0.760755	-1.07806	0.0648138
1765		17865	AA003042	myeloblastosis oncogene-like 2	Mybl2	1.21916	1.17051	0.591069	1.40238	1.882	1.62477	1.68382		-3.25965	0.44381	-0.905325	0.769772	0.712348	0.0529598
1766	C	12035	AA003372	branched chain aminotransferase 1, cytosolic	Bcat1	1.23147	1.22865	1.60911	3.18023	3.77852	2.43813	5.24458	-1.83761	-1.87004	0.637728	0.999956	0.999997	0.997964	1
1767		12587	AA003262	melanoma inhibitory activity 1	Mia1
1768		21828	AA003452	thrombospondin 4	Thbs4	1.08552		0.933083	1.52952	1.32582	1.13097	1.15314	-3.36519			0.555375	-0.616933	-2.88047	-3.23278
1769		22601	AA002763	yes-associated protein 1	Yap1	1.04415	1.25312	1.4885	1.6313	1.1111	1.14151	1.17847	-3.57134	-0.334115	0.882035	0.977037	-2.60121	-2.05676	-1.40783
1770		12140	AA002514	fatty acid binding protein 7, brain	Fabp7	0.893854	0.790046	1.23684	1.31742	0.602398	0.672675	0.517682	-3.31787	-2.00689	-2.29437	-1.56045	0.375121	-0.340304	0.825444
1771		17524	AA003740	membrane protein, palmitoylated	Mpp1	1.02533	1.15735	0.937648	1.03062	0.806108	0.793927	0.912782	-3.65778	-0.779814	-2.94108	-3.59522	0.406546	0.55409	-2.23775
1772		19255	AA003599	protein tyrosine phosphatase, non-receptor type 2	Ptpn2	1.03254	1.12527	1.35917	1.85002	1.61907	1.69461	1.3179	-3.67241	-2.34848	0.519068	0.998098	0.973648	0.988965	0.270698
1773		56258	AA003549	heterogeneous nuclear ribonucleoprotein H2	Hnrph2	1.20534	1.058	1.22298	1.23555	0.968303	0.921825	1.0869	0.368152	-2.94961	0.535113	0.629234	-3.50234	-2.20511	-2.14425
1774		321022	AA007791	carnitine deficiency-associated gene expressed in ventricle 3	Cdv3	0.985258	0.922774	1.30661	1.66536	1.43852	1.23165	1.30585	-3.77968	-3.26392	-0.352301	0.929773	0.50618	-1.20065	-0.359476
1775	A	16818	AA008016	lymphocyte protein tyrosine kinase	Lck	1.2597	1.15367	1.16435	1.75873	1.47475	1.53712	1.29236	0.59304	-0.787846	-0.574128	0.99994	0.990678	0.997023	0.760576
1776	B	18214	AA008069	discoidin domain receptor family, member 2	Ddr2	0.97378	1.11094	0.914256	0.801784	0.895046	0.611525	0.596749	-3.6556	-1.99952	-2.40741	0.339744	-1.84954	0.998639	0.999292
1777		15896	AA050972	intercellular adhesion molecule 2	Icam2	0.930191	1.04505	1.04144	0.91193	1.24454	0.812415	0.947792	-1.728	-2.884	-3.0092	-0.93604	0.951212	0.927135	-2.51154
1778		67793	AA051083			0.965813	1.15584	1.06329	1.08957	0.892863	0.808771	1.22958	-3.10108	0.622525	-1.95609	-0.884502	0.0312353	0.969775	0.961993
1779		20439	AA051014	seven in absentia 2	Siah2	1.12078	1.04989	1.26459	1.67019	1.41561	1.43014	1.11573	-2.59877	-3.55212	-0.461741	0.969675	0.609143	0.659806	-2.67937
1780		22241	AA007768	Unc-51 like kinase 1 (C. elegans)	Ulk1	0.983252	0.868698	0.982806	0.90485	0.79075	0.520495	1.16597	-3.78182	-3.0122	-3.78088	-3.23155	-1.84485	0.9562	-2.57164
1781		12461	AA003927	chaperonin subunit 2 (beta)	Cct2	1.24715	1.19433	1.29917	1.60598	1.70346	1.40524	1.28739	-0.124562	-0.852718	0.353843	0.986317	0.996152	0.816727	0.264117
1782		20187	AA004183	receptor-like tyrosine kinase	Ryk	0.939314	0.986595	0.835652	1.0932	1.20808	1.12918	0.723222	-3.30637	-3.77492	-1.00726	-2.85608	-1.06115	-2.20238	0.675168
1783		18515	AA003969	pre B-cell leukemia transcription factor 2	Pbx2	1.01835	1.03444	1.08824	1.4079	1.28985	1.11054	0.987616	-3.723	-3.54082	-2.40816	0.964314	0.730772	-1.84355	-3.76321
1784		11656	AA003951	aminolevulinic acid synthase 2, erythroid	Alas2	0.900885	0.965022	1.10529	0.974671	0.701686	0.674782	0.678132	-2.67821	-3.65186	-2.75688	-3.72203	0.720635	0.84681	0.834315
1785		19411	AA014382	retinoic acid receptor, gamma	Rarg	1.00031	1.19209	0.892633	0.897333	0.829525	0.861109	0.829535	-3.79906	-0.0662534	-1.51949	-1.66793	0.116947	-0.593883	0.116758
1786	A	12388	AA008582	catenin src	Catns	1.04512	1.15102	1.19449	1.19816	1.06687	0.88844	1.50146	-3.1243	-0.0912552	0.522895	0.55738	-2.46986	-0.662025	0.999696
1787		18974	AA008627	polymerase (DNA directed), epsilon 2 (p59 subunit)	Pole2	1.12017	1.45283	1.00422	2.57604	1.54073	1.33977	1.66093	-3.40044	-0.91767	-3.78506	0.973313	-0.419805	-1.71884	0.0846134
1788		210573	AI466661	gene model 323, (NCBI)	na	1.32586	0.862777	1.34077	1.19106	1.55833	0.693478	1.53716	-2.31019	-3.41536	-1.94675	-3.02879	-0.912855	-1.25758	-0.709687
1789	B	14645	AA011759	glutamate-ammonia ligase (glutamine synthase)	Glul	0.778974	1.05439	0.967712	0.764339	0.538247	0.55218	0.720102	0.543518	-3.28704	-3.59516	0.676261	0.999927	0.999856	0.901535
1790	B	23872	AA014761	E26 avian leukemia oncogene 2, 3' domain	Ets2	0.960363	1.31865	1.02954	1.15366	0.776199	0.624978	1.18867	-3.23524	0.96954	-3.49774	-0.0702974	0.937257	0.999966	0.442519
1791	C	55948	AA009229	stratifin	Sfn	1.27887	1.37142	1.23392	2.28124	1.57972	5.52407	3.8861	-1.29392	-0.444113	-1.79088	0.995219	0.57692	1	0.999998
1792		17869	AA009268	myelocytomatosis oncogene	Myc	1.29681	1.33801	1.55326	1.62554	1.56738	1.37552	0.641509	0.483076	0.694481	0.984883	0.99463	0.987655	0.814627	0.986042
1793	A	17216	AA011839	minichromosome maintenance deficient 2 mitotin (S. cerevisiae)	Mcm2	1.28087	0.881236	1.24651	2.48728	3.33285	4.42565	1.29353	-1.24583	-2.92411	-1.62226	0.998727	0.999983	1	-1.11477
1794	B	20897	AA015434	stimulated by retinoic acid gene 6	Stra6	0.792299	1.07743	1.11705	1.20492	1.1868	0.793007	0.40719	-1.16107	-3.41435	-2.99429	-1.86556	-2.10242	-1.17402	0.99953
1795		18762	AA014771	protein kinase C, zeta	Prkcz	1.38007	0.841821	1.08691	1.40789	1.45014	0.758524	0.982329	-0.328667	-2.28533	-3.38817	-0.125386	0.12287	-0.837225	-3.77942
1796		14661	AA014196	glutamate dehydrogenase 1	Glud1	1.02927	0.948758	1.23954	1.13039	0.969324	0.840966	1.28578	-3.72724	-3.50354	-1.24568	-2.66266	-3.71541	-1.80898	-0.582256
1797	A	15526	AA014915	heat shock protein, A	Hspa9a	1.67172	1.11477	1.67311	2.5601	1.35623	2.54304	1.0539	0.848115	-3.04945	0.84965	0.999672	-0.316644	0.999636	-3.61186
1798	A	21928	AA014136	tumor necrosis factor, alpha-induced protein 2	Tnfaip2	0.963777	1.19443	1.90316	1.90469	1.16364	1.32822	0.989365	-3.50572	-0.174832	0.999989	0.999989	-0.704831	0.838149	-3.77369
1799		11350	AA014945	v-abl Abelson murine leukemia oncogene 1	Abl1	1.06715	0.992491	0.991094	0.743833	0.966093	0.625755	0.768405	-2.90874	-3.78578	-3.78036	0.895656	-3.52843	0.998892	0.783746
1800		17896	AA014929	myosin, light polypeptide 4	Myl4	0.809276	1.1177	0.906445	0.84678	0.963841	0.733569	0.585069	-0.0741661	-2.13166	-2.43811	-0.875402	-3.57751	0.776158	0.998268
1801		17702	AA016730	homeo box, msh-like 2	Msx2	0.938113	1.23524	1.17778	1.03722	1.21584	1.12571	1.7508	-3.66688	-0.147875	-1.0062	-3.58999	-0.400868	-2.02314	0.998695
1802		11804	AA016732	amyloid beta (A4) precursor-like protein 2	Aplp2	1.05559	0.893109	0.738148	1.04627	0.997785	0.893958	1.09398	-3.40361	-2.70956	-0.149397	-3.64319	-3.7987	-2.72249	-3.01196
1803	A	19173	AA016883	proteasome (prosome, macropain) subunit, beta type 5	Psmb5	1.16564	1.1276	1.04381	1.78243	1.70862	2.32614	1.92798	-0.462145	-1.29176	-3.35983	0.999974	0.999906	1	0.999998
1804		19290	AA017896	purine rich element binding protein A	Pura	0.752942	1.17256	1.26734	1.16423	0.90463	1.01874	0.889502	0.49763	-1.28495	0.0343096	-1.43523	-2.56249	-3.74986	-2.19953
1805		75008	AA017881			0.995041	1.08185	1.17665	1.45316	1.02677	1.08334	1.16475	-3.79023	-2.04042	0.262752	0.998663	-3.55563	-1.9925	0.0846673
1806		22271	AA020155	uridine phosphorylase 1	Upp1	0.967097	1.0921	1.01983	1.2918	1.15201	1.28543	1.44781	-3.35875	-1.48856	-3.64235	0.964187	0.0750371	0.957801	0.999421
1807	A	19352	AA020526	RAB geranylgeranyl transferase, b subunit	Rabggtb	0.943822	1.13126	1.30793	2.17808	1.52016	1.58126	0.883033	-3.47034	-2.48285	-0.10414	0.999693	0.836932	0.910125	-2.46376
1808			AI508261			1.12208	1.12946	1.06226	1.32724	1.08262	1.02638	0.752511	-1.7032	-1.53057	-3.09068	0.80661	-2.64525	-3.65825	0.811528
1809	B	16336	AA023670	insulin-like 3	Insl3	0.911053	1.02794	0.876352	0.930363	1.07338	0.837641	0.611169	-2.09719	-3.61662	-1.01393	-2.68467	-2.72108	-0.0343063	0.99959
1810		15436	AA022290	homeo box D4	Hoxd4	1.09994	1.28852	1.07077	0.909832	0.877914	0.944518	1.19546	-2.22307	0.658164	-2.9047	-2.24329	-1.29742	-3.1555	-0.231528
1811		18132	AA022302	Notch gene homolog 4 (Drosophila)	Notch4	1.11459	1.1554	1.32868	1.06914	0.854328	0.671593	1.05008	-2.20286	-1.35817	0.644761	-3.1114	-1.06978	0.960068	-3.41774
1812		13430	AA021681	dynamin 2	Dnm2	0.901794	1.27916	1.43686	1.57567	1.28698	1.07123	0.879996	-2.92556	-0.581023	0.529897	0.859177	-0.49817	-3.38908	-2.5327
1813	B	20922	AA021916	suppressor of Ty 4 homolog 1 (S. cerevisiae)	Supt4h1	0.901772	1.08521	0.910747	0.556712	0.91112	0.50295	0.81723	-1.86422	-2.46883	-2.1434	0.999963	-2.15491	0.999998	0.275162
1814		14884	AA024318	general transcription factor II H, polypeptide 1	Gtf2h1	1.96625					1.00169	1.90636	0.998353
1815		12916	AA030254	cAMP responsive element modulator	Crem	1.38515	1.24644	1.0795	0.990071	0.554775	0.997183	1.05636	-0.898816	-1.68738	-2.37227	-3.79328	0.890314	-3.7875	-3.73511
1816		12464	AA027583	chaperonin subunit 4 (delta)	Cct4	1.01598	1.11657	1.18873	1.56584	1.57146	1.55203	1.03036	-3.75639	-2.13125	-0.710369	0.988039	0.988973	0.985395	-3.64898
1817	A	11821	AA030540	adenine phosphoribosyl transferase	Aprt	1.11748	1.2179	1.15385	1.47164	2.11436	1.65067	0.82595	-2.59389	-0.960805	-1.97732	0.807105	0.99975	0.971074	-1.06461
1818		15492	AA028760	hydroxysteroid dehydrogenase-1, delta<5>-3-beta	Hsd3b1	0.763309				2.46226		0.879074	-3.61924				0.520686
1819		433760	AA027522		na	0.810607	1.13542	1.05317	1.0273	0.871962	0.633736	0.795877	0.101318	-1.55174	-3.3135	-3.66235	-1.30587	0.994603	0.326776
1820		17256	AA028786	male enhanced antigen 1	Mea1	0.926138	0.888485	1.04214	1.48659	0.624907	0.571686	0.488085	-3.47681	-3.0707	-3.7034	0.180418	0.580488	0.832562	0.97413
1821		12960	AA028309	crystallin, beta B1	Crybb1	1.00349	1.57795	1.85261	0.799599	0.68356	0.682261	0.938226	-3.79854	0.248969	0.602152	-2.01698	-0.896716	-0.277577	-3.61924
1822		16004	AA028475	insulin-like growth factor 2 receptor	Igf2r	1.04008	1.22626	1.02127	1.18969	0.691808	1.16615	0.764047	-3.56681	-0.321803	-3.73123	-0.866479	0.902663	-1.28084	0.461291
1823	B	15360	AA030116	3-hydroxy-3-methylglutaryl-Coenzyme A synthase 2	Hmgcs2	1.16304	1.43088	1.12178	0.704758	0.553204	0.412521	0.620464	-2.37996	0.272932	-2.91428	0.210033	0.957957	0.999534	0.808394
1824		20598	AA028477	sphingomyelin phosphodiesterase 2, neutral	Smpd2	0.698409							-2.63862
1825		19132	AA030447	peripherin 1	Prph1	1.03847	1.06601	1.02949	0.910121	0.93778	0.873895	1.07909	-3.59323	-3.23344	-3.67594	-2.65962	-3.22823	-1.76646	-3.01841
1826		16002	AA030546	insulin-like growth factor 2	Igf2	1.15471	0.904395	1.22916	1.1396	0.818045	0.620865	0.836436	-2.60479	-3.17115	-1.67694	-2.78833	-1.75898	0.73896	-2.09318
1827		14272	AA032725	farnesyltransferase, CAAX box, alpha	Fnta	0.995376	1.09182	1.16473	1.08264	1.01072	0.866855	1.04986	-3.78687	-0.966466	0.629431	-1.30743	-3.73482	0.50316	-2.63231
1828	B	17096	AA032394	Yamaguchi sarcoma viral (v-yes-1) oncogene homolog	Lyn	1.01498	1.16318	1.02398	0.949524	0.930693	0.616042	1.91211	-3.76561	-1.36266	-3.71459	-3.40931	-3.07916	0.990177	0.999757
1829	A	11740	AA033138	solute carrier family 25 (mitochondrial carrier, adenine nucleotide translocator), member 5	Slc25a5	1.42365	1.11685	1.45266	2.95298	1.91156	4.30599	2.34945	0.436369	-2.84513	0.554517	0.999996	0.99168	1	0.999761
1830	B	20866	AA032834	stromal interaction molecule 1	Stim1	1.00442	0.99728	0.838737	0.749895	0.545854	0.493806	1.03701	-3.79537	-3.79767	-0.457954	0.767033	0.999883	0.999992	-3.55337
1831		14050	AA033245	eyes absent 3 homolog (Drosophila)	Eya3	1.0362	1.09117	1.04597	1.26996	1.16115	1.41967	1.6635	-3.59748	-2.71217	-3.48132	0.238375	-1.28359	0.886338	0.996159
1832		13680	AA033377	DEAD (Asp-Glu-Ala-Asp) box polypeptide 19a	Ddx19a	1.01474	1.00724	0.984319	1.06807	1.56899	0.893919	0.750916	-3.76713	-3.7913	-3.7618	-3.19358	0.978472	-2.25472	0.560787
1833		54130	AA034697	ARP1 actin-related protein 1 homolog A (yeast)	Actr1a	0.942743	1.08329	1.13768	1.11608	1.20462	1.05233	0.898842	-3.12682	-2.63839	-1.35762	-1.85866	-0.126477	-3.28605	-1.94302
1834		20183	AA033489	retinoid X receptor gamma	Rxrg	1.01083	0.993678	0.940976	0.750019	0.660843	0.77251	1.27394	-3.76668	-3.78783	-2.87123	0.932736	0.998263	0.857032	0.789575
1835		17907	AA032362	myosin light chain, phosphorylatable, fast skeletal muscle	Mylpf	0.799713	1.03766	1.09853	1.16194	0.6516	0.763603	0.810044	-1.18645	-3.69475	-3.22658	-2.35191	0.686638	-0.545033	-1.73524
1836		11545	AA032357	poly (ADP-ribose) polymerase family, member 1	Parp1	1.20253	0.857041	1.28878	1.49107	0.92479	1.37291	0.921318	-0.881614	-1.47962	0.150357	0.913394	-3.04067	0.654781	-2.97313
1837	B		AA030995			0.836044	1.01036	1.17712	0.841364	1.09353	0.679332	2.1055	-1.23986	-3.78673	-1.54524	-1.35935	-2.95642	0.82288	0.999779
1838		12850	AA030846	demethyl-Q 7	Coq7	1.19618	0.981503	1.01297	1.34496	1.0159	1.50746	1.13501	-0.0975675	-3.71955	-3.76101	0.889937	-3.74215	0.993749	-1.26031
1839		11423	AA030863	acetylcholinesterase	Ache	0.960011	1.08857	0.898175	0.91571	0.946475	0.659752	0.680852	-3.68023	-3.30699	-3.03699	-3.27154	-3.69536	0.577344	0.409978
1840		17128	AA030901	MAD homolog 4 (Drosophila)	Smad4	0.950534	1.08587	1.04729	1.03997	1.25873	0.878652	1.13885	-2.90632	-1.80318	-3.04504	-3.24313	0.893944	-0.311769	-0.295324
1841		19228	AA034782	parathyroid hormone receptor 1	Pthr1	0.929464	0.992209	1.06178	1.32311	1.04759	0.705172	0.95046	-2.30921	-3.77852	-2.73565	0.959944	-3.12597	0.995507	-3.00718
1842	B	12832	AA034564	procollagen, type V, alpha 2	Col5a2	0.960071	1.20499	1.17608	0.864786	1.08654	0.804069	1.51208	-3.01618	0.839273	0.653455	0.434784	-1.31898	0.946487	0.999984
1843		14156	AA034561	flap structure specific endonuclease 1	Fen1	0.962389	0.97047	1.01929	0.976805	1.03125	0.7388	0.789157	-3.38764	-3.54294	-3.69325	-3.64031	-3.52951	0.962853	0.790372
1844	A	19652	AA034857	RNA binding motif protein 3	Rbm3	1.14222	1.02106	1.37854	1.77626	2.26932	2.84131	1.50025	-2.4213	-3.75897	0.272248	0.97915	0.999709	0.999995	0.74162
1845		13016	AA036604	C-terminal binding protein 1	Ctbp1	0.94708	1.05519	1.06629	0.780988	1.17857	0.699875	0.663719	-3.21864	-3.23151	-3.011	0.601615	-0.529807	0.961996	0.989648
1846		103988	AA014441	glucokinase	Gck	1.11932	1.06366	1.09895	1.01963	1.34015	0.917007	0.94786	-1.60487	-2.98689	-2.1207	-3.71123	0.88832	-2.3363	-3.5949
1847		14254	AA014250	FMS-like tyrosine kinase 1	Flt1	0.593991	1.1451	0.92344	1.07289	0.912136	0.912698	0.596833	0.868298	-2.67075	-3.37253	-3.46273	-3.23946	-3.24646	0.860238
1848		53331	AA014394	syntaxin 7	Stx7	1.1152	1.15375	1.17042	1.13252	1.02494	0.785434	1.19894	-0.938385	-0.037178	0.236474	-0.486528	-3.57681	0.91695	0.566249
1849		12534	AA035888	cell division cycle 2 homolog A (S. pombe)	Cdc2a	1.03381	0.964819	1.06385	1.35558	1.03715	0.951488	1.21823	-3.70805	-3.69363	-3.49131	-0.0340662	-3.68974	-3.59797	-1.47374
1850			AA036275			0.881273	0.896161	0.931387	0.732402	1.32732	0.611175	0.953539	-3.34776	-3.55338	-3.6512	-2.54574	-1.9394	-0.498474	-3.72238
1851		22057	AA036170	transducer of ErbB-2.1	Tob1	1.42401	1.51766	1.24786	1.33508	0.976723	0.822608	0.929156	-0.0464955	0.404507	-1.59834	-0.651336	-3.79377	-1.97253	-3.72
1852	A	18391	AA036319	opioid receptor, sigma 1	Oprs1	1.09133	1.19985	1.50298	2.00225	1.22807	2.11788	0.892291	-2.64395	-0.495007	0.973057	0.999974	-0.103494	0.999994	-2.01264
1853		13356	AA038087	DiGeorge syndrome critical region gene 2	Dgcr2	1.14386	1.05149	1.23823	0.89436	0.822156	0.684249	0.988949	-1.47578	-3.36908	0.0566746	-2.03164	-0.21193	0.955805	-3.77701
1854	A	66684	AA038416	transcription elongation factor A (SII)-like 8	Tceal8	1.02851	1.05627	1.14003	1.44525	1.66597	1.54456	0.848316	-3.53839	-2.88664	-0.481031	0.997727	0.999984	0.999768	0.220982
1855	B	18563	AA038254	pyruvate carboxylase	Pcx	0.806142	0.966072	0.891812	0.933242	0.416792	0.717732	0.779141	-1.09638	-3.69585	-2.78335	-3.39937	0.999835	0.283476	-0.594204
1856		13090	AA038397	cytochrome P450, family 2, subfamily b, polypeptide 19	Cyp2b19	1.02383	0.910111	1.05425	0.75916	1.2805	0.866351	0.956943	-3.72026	-2.68938	-3.41619	0.430929	0.154846	-1.62289	-3.52977
1857		20855	AA038788	stanniocalcin 1	Stc1	0.958478	0.796092	0.909579	0.666162	0.855111	0.597047	0.405835	-3.66379	-1.13791	-3.1623	0.58453	-2.26354	0.891696	0.998427
1858		18797	AA041709	phospholipase C, beta 3	Plcb3	1.14581	1.2087	1.20983	0.972001	1.20701	0.882514	1.07723	-1.95065	-0.890936	-0.874123	-3.6972	-0.916465	-2.18169	-3.14408
1859		13000	AA041970	casein kinase II, alpha 2, polypeptide	Csnk2a2	1.04311	1.02472	1.22832	0.989633	1.04539	0.88898	0.868508	-2.98952	-3.51015	0.90603	-3.74505	-2.91228	-0.19806	0.323233
1860		13870	AA041710	excision repair cross-complementing rodent repair deficiency, complementation group 1	Ercc1	1.02565	0.854859	1.0761	1.03311	1.10373	1.07994	0.764157	-3.65432	-0.53888	-2.71831	-3.56219	-2.03137	-2.62578	0.795384
1861			AA050086			1.02996	1.11395	1.15643	1.4371	1.46838	1.47666	1.2073	-3.36234	-0.397087	0.456358	0.999871	0.99995	0.999961	0.857664
1862		12386	AA049813	catenin alpha 2	Catna2	0.963933	0.957132	0.993164	1.28506	1.13244	0.997128	1.22465	-3.53116	-3.42273	-3.78947	0.604346	-1.51154	-3.79739	0.0957808
1863		16897	AA050402	lethal giant larvae homolog	Llglh
1864	A	19401	AA049907	retinoic acid receptor, alpha	Rara	1.12151	1.04908	1.3473	1.52855	1.56397	1.27826	1.20622	-1.23327	-3.1889	0.952597	0.998869	0.99945	0.815815	0.333797
1865		21405	AA049898	transcription factor 1	Tcf1	0.995814	1.0477	1.06804	0.902802	1.28432	0.878972	0.820039	-3.79348	-3.15693	-2.60728	-1.42871	0.885035	-0.642988	0.580413
1866		20182	AA050298	retinoid X receptor beta	Rxrb	1.00795	1.1479	0.940474	1.03746	0.967956	0.79864	0.867515	-3.76985	0.17798	-2.33582	-3.20795	-3.32852	0.937801	0.258604
1867	B		AA050300			0.699534	0.779394	0.957441	0.391147	0.924966	0.433785	0.523496	0.845214	0.170058	-3.53721	0.999999	-3.00916	0.999994	0.999604
1868			AA050765			0.935128	1.1931	0.944096	0.983625	0.869189	0.754466	0.682673	-3.1153	-0.699025	-3.2854	-3.75441	-1.47584	0.618443	0.941014
1869		18933	AA050726	paired related homeobox 1	Prrx1	0.528899		1.11662	0.89031	1.04919	0.726655	1.02992	0.700946			-3.41874	-3.79723	-1.85203	-3.08702
1870	A	15463	AA049862	HIV-1 Rev binding protein	Hrb	1.22756	1.20405	1.27258	1.72283	1.1375	1.43923	1.46998	0.699652	0.520951	0.884202	0.999995	-0.523893	0.997523	0.996893
1871	B	20463	AA050684	cytochrome c oxidase subunit VIIa polypeptide 2-like	Cox7a2l	0.797875	1.0222	1.01851	0.447561	0.631757	0.304305	0.697579	-0.465451	-3.74372	-3.76039	0.99993	0.944396	1	0.728698
1872	B	52477	AA050900	DNA segment, Chr 1, ERATO Doi 396, expressed	D1Ertd396e	0.844233	1.04091	1.00688	0.745678	0.915865	0.615506	0.861978	-0.186538	-3.42407	-3.78765	0.90291	-2.25718	0.999469	-0.621789
1873		19763	AA050496	ring finger protein 1	Ring1	0.930637	1.01696	1.15477	1.40706	1.08418	1.2101	1.07124	-1.72542	-3.6505	0.449177	0.999708	-1.35434	0.874077	-1.85559
1874	A	14450	AA050540	phosphoribosylglycinamide formyltransferase	Gart	1.12712	1.08548	1.15005	1.75287	1.74514	1.79328	1.02795	-2.02311	-2.85657	-1.56159	0.998544	0.998388	0.999142	-3.68138
1875		20411	AA050328	sorbin and SH3 domain containing 1	Sorbs1	0.883764	0.883881	1.14653	1.14755	1.00108	0.996754	0.761409	-0.235314	-0.238794	0.0764085	0.0952727	-3.79856	-3.7944	0.985368
1876		51812	AA048134	microspherule protein 1	Mcrs1	0.964417	0.97029	1.09508	1.11683	1.20786	1.10654	1.01899	-3.29844	-3.44601	-1.4287	-0.767525	0.699602	-1.0671	-3.65837
1877		20926	AA048444	suppressor of Ty 6 homolog (S. cerevisiae)	Supt6h	1.04116	0.96292	1.2739	1.17688	1.13765	0.910317	1.00908	-3.373	-3.42303	0.777527	-0.117548	-0.897583	-1.91477	-3.7767
1878	A	23834	AA048426	cell division cycle 6 homolog (S. cerevisiae)	Cdc6	1.15406	1.11003	1.04507	1.6969	1.45636	1.71809	1.59887	-1.16695	-2.13268	-3.44416	0.999102	0.962745	0.999347	0.99596
1879	D	50708	AA049416	histone 1, H1c	Hist1h1c	0.783983	0.880527	0.758894	0.354472	0.404119	0.29447	1.51776	-1.57369	-3.03862	-1.16335	0.999313	0.996132	0.999945	0.183857
1880		21945	AA049467	death effector domain-containing	Dedd	0.960268	1.06129	0.962929	0.775945	0.934419	0.707917	0.678808	-3.49837	-3.17633	-3.53686	0.551402	-3.0064	0.92569	0.970716
1881		16907	AA049647	lamin B2	Lmnb2	1.89671	1.36115	0.835984	2.24831	1.16368	1.59836	1.17827	0.705776	-1.70873	-2.8578	0.972855	-2.8919	0.28906	-2.82601
1882		21750	AA049607	telomeric repeat binding factor 2	Terf2	0.895989	0.817964	1.12943	0.626587	1.0687	0.934275	1.21454	-2.62643	-0.911083	-1.87333	0.946078	-2.82444	-3.46569	-0.675263
1883	B	19242	AA049699	pleiotrophin	Ptn	0.990706	1.00252	0.918326	0.742311	1.62654	0.639101	0.470851	-3.78515	-3.79807	-2.77346	0.688796	0.992883	0.983304	0.999987
1884			AA049744			1.12912	1.02372	1.11787	1.29882	1.41252	1.3268	1.25148	-0.977444	-3.63933	-1.26832	0.890184	0.98967	0.937712	0.72435
1885		18626	AA051328	period homolog 1 (Drosophila)	Per1	0.851339	1.07497	1.22553	0.934415	0.940336	0.754085	0.800248	0.776666	-1.47108	0.955052	-1.67178	-1.96037	0.998553	0.979874
1886		12048	AA051441	Bcl2-like 1	Bcl2l1	1.26334	1.00951	1.4331	1.08081	0.910548	0.848728	0.874335	0.714838	-3.77502	0.988937	-2.43181	-1.95322	-0.1294	-0.795839
1887	A	20535	AA048952	solute carrier family 4 (anion exchanger), member 2	Slc4a2	0.991697	1.13056	1.16613	1.41073	1.32982	1.67533	1.99428	-3.77957	-1.02861	-0.266129	0.986119	0.92891	0.999931	1
1888		16776	AA049251	laminin, alpha 5	Lama5	0.874553	1.13477	1.08108	1.13981	0.804169	0.767004	1.26886	0.00752695	-0.173062	-1.77102	-0.0653591	0.902161	0.98033	0.949592
1889	A	20220	AA049308	Sin3-associated polypeptide 18	Sap18	1.18038	1.13307	1.20808	1.69232	1.37137	1.43308	1.19513	0.478458	-0.315998	0.717476	0.999999	0.995547	0.999134	0.62159
1890		21846	AA049318	tyrosine kinase receptor 1	Tie1	0.864347	1.10601	1.13361	1.08369	0.862945	0.708638	0.932733	-0.168618	-1.4094	-0.669092	-2.08585	-0.133659	0.994284	-2.44154
1891	B	13079	AA058085	cytochrome P450, family 21, subfamily a, polypeptide 1	Cyp21a1	0.688705	1.04569	0.872562	0.540314	0.592172	0.307546	1.48863	-0.167981	-3.69884	-2.94669	0.870266	0.436683	0.999889	0.0307074
1892		17420	AA058165	menage a trois 1	Mnat1	0.941441	1.07063	1.02333	0.838534	1.28213	0.880126	0.935702	-2.50583	-2.21488	-3.58235	0.609763	0.955754	-0.226712	-2.28148
1893	B	11826	AA064011	aquaporin 1	Aqp1	0.691344	1.29708	1.32027	0.676088	0.469395	0.449587	0.471725	0.639351	-0.265253	-0.0568893	0.732061	0.999387	0.999726	0.999328
1894	A	18102	AA058113	expressed in non-metastatic cells 1, protein	Nme1	1.41675	1.18228	1.46384	3.75788	2.80515	4.96385	1.88849	-0.219035	-2.46304	0.0573858	0.999994	0.999615	1	0.928089
1895	C	12835	AA059524	procollagen, type VI, alpha 3	Col6a3	1.09865	1.07186	1.31356	2.13808	2.24915	1.91262	3.6211	-2.35178	-2.94408	0.710969	0.999998	1	0.99997	1
1896		12041	AA059497	branched chain ketoacid dehydrogenase kinase	Bckdk	1.00622	1.15237	0.983069	1.05966	1.1268	1.07997	1.08674	-3.78062	0.290597	-3.66068	-2.43616	-0.212353	-1.67465	-1.42773
1897		20893	AA064241	basic helix-loop-helix domain containing, class B2	Bhlhb2	0.986463	1.10879	0.980468	0.92649	0.777416	0.737142	0.894936	-3.75185	-1.74393	-3.70071	-2.52771	0.781054	0.938804	-1.51974
1898		17196	AA059540	myelin basic protein	Mbp	0.74449	1.29994	0.868982	0.99937	0.415411	0.775541	0.367627	-0.967642	-1.36315	-2.90569	-3.79906	0.993868	-1.46544	0.998731
1899		17939	AA060459	N-acetyl galactosaminidase, alpha	Naga	0.959181	1.06977	1.0714	0.706563	0.846011	0.597262	1.47993	-3.50076	-3.05868	-3.02782	0.910148	-0.755337	0.998041	0.965165
1900		14718	AA060494	glutamate oxaloacetate transaminase 1, soluble	Got1	1.04193	1.11215	1.13145	1.0763	1.01685	0.92648	1.21604	-3.30542	-1.34888	-0.841698	-2.39708	-3.7134	-2.30699	0.52361
1901		12839	AA060364	procollagen, type IX, alpha 1	Col9a1	0.676439	0.859304	0.882251	0.734427	1.1759	0.824432	0.823672	-0.249885	-2.89334	-3.15945	-2.44102	-2.78022	-2.42334	-2.41238
1902		17187	AA060226	Max protein	Max	0.914378	1.25679	1.12256	1.59514	1.26877	1.28068	0.858763	-2.44613	0.384862	-1.7716	0.996843	0.477628	0.557544	-0.871675
1903		13119	AA060595	cytochrome P450, family 4, subfamily a, polypeptide 14	Cyp4a14	0.862874	0.900631	1.25094	1.38267	1.03782	1.17499	0.845107	-1.52	-2.45936	-0.125268	0.738796	-3.60391	-1.22795	-1.08397
1904	A	20818	AA059893	signal recognition particle receptor, B subunit	Srprb	1.18265	1.10471	1.22316	1.84864	1.40975	1.99875	1.18468	-0.740429	-2.33435	-0.132055	0.999837	0.90343	0.999978	-0.705477
1905		14567	AA060905	guanosine diphosphate (GDP) dissociation inhibitor 1	Gdi1	0.898335	1.11655	1.02521	0.912905	0.882707	0.785161	0.81237	-0.752441	-0.656929	-3.53846	-1.30463	-0.243201	0.95236	0.857544
1906	A	22195	AA060906	ubiquitin-conjugating enzyme E2L 3	Ube2l3	1.24289	1.0623	1.26913	1.71637	1.46953	1.78412	2.18501	-0.0667451	-3.25267	0.200066	0.997855	0.93724	0.99913	0.999993
1907		11287	AA061055	pregnancy zone protein	Pzp	0.991025	0.8233	1.23413	0.916184	1.08231	0.704955	1.05229	-3.79074	-1.17455	-0.906532	-3.07573	-3.19936	0.581704	-3.66617
1908		73710	AA061838	RIKEN cDNA 2410129E14 gene	2410129E14Rik	0.964184	1.02298	1.15533	1.09592	1.24933	1.0613	0.77803	-3.15295	-3.53647	0.434967	-0.965786	0.956922	-2.27484	0.985466
1909	B	16426	AA062129	inter-alpha trypsin inhibitor, heavy chain 3	Itih3	0.908572	1.06878	0.975305	0.781172	0.830297	0.539951	0.943423	-2.42057	-3.07406	-3.68884	0.43134	-0.387069	0.999847	-3.2322
1910		22229	AA062091	uncoupling protein 3, mitochondrial	Ucp3	0.899196	1.0788	1.04337	0.904779	0.644563	0.711486	0.847435	-2.1079	-2.84084	-3.47426	-2.26268	0.990762	0.913554	-0.702211
1911	B	11364	AA061679	acetyl-Coenzyme A dehydrogenase, medium chain	Acadm	0.900959	1.22237	1.13387	0.877962	0.772742	0.614482	0.826249	-1.75482	0.333792	-1.15678	-1.03701	0.79345	0.999567	0.201571
1912	B	18479	AA061378	p21 (CDKN1A)-activated kinase 1	Pak1	0.831811	1.08909	0.962837	0.66475	0.757901	0.440491	0.886076	0.0832872	-2.31837	-3.46001	0.995414	0.861973	1	-1.30482
1913	C	19660	AA061550	retinol binding protein 2, cellular	Rbp2	1.12705	1.17938	1.17347	1.54092	1.50863	3.11227	6.13725	-2.66062	-1.87669	-1.96522	0.813182	0.751467	0.999999	1
1914	B	22318	AA061343	vesicle-associated membrane protein 2	Vamp2	0.921751	1.14494	1.15358	0.780816	0.847318	0.689671	0.578607	-1.85712	-0.18885	-0.0208053	0.933807	0.382978	0.999024	0.999999
1915	B	17131	AA061644	MAD homolog 7 (Drosophila)	Smad7	0.962953	1.04937	0.964159	0.738524	0.926138	0.516028	0.671107	-3.52023	-3.35346	-3.53787	0.854029	-2.75246	0.999984	0.983414
1916		13805	AA080278	endoglin	Eng	0.96503	0.910118	1.06344	1.48238	0.845889	0.967022	0.683018	-3.6564	-2.88923	-3.38615	0.831961	-1.49179	-3.67222	0.796712
1917		12748	AA097860	CDC-like kinase 2	Clk2	0.950617	0.934896	1.07612	0.830225	0.536442	0.755576	0.944873	-3.54888	-3.36635	-3.28987	-1.36126	0.993873	0.00142818	-3.48764
1918		12153	AA097223	bone morphogenetic protein 1	Bmp1	0.928184	1.06308	1.05326	0.949055	0.873212	0.766951	1.20325	-1.5169	-2.09895	-2.49921	-2.48245	0.382693	0.994739	0.874664
1919	A	18654	AA098166	placental growth factor	Pgf	0.976909	1.02668	2.70393	4.2413	1.04369	1.20061	1.20303	-3.69069	-3.66188	1	1	-3.44595	-0.248042	-0.212628
1920		17762	AI427767	microtubule-associated protein tau	Mapt	1.10665	1.17379	1.16309	1.25059	1.0228	1.2953	1.45214	-2.66482	-1.46418	-1.65007	-0.340214	-3.73499	0.112232	0.830265
1921			AA061388			0.937146	1.13442	1.08747	0.937673	1.10628	0.766096	0.674469	-2.4945	-0.491708	-1.83549	-2.51349	-1.24818	0.956403	0.999413
1922		26369	AA061546	centrin 1	Cetn1	1.07434	1.25868	0.890506	1.18786	0.985447	1.03346	0.877342	-3.27389	-2.27236	-3.14335	-2.47732	-3.78778	-3.74241	-2.98109
1923		18598	AA061521	pyruvate dehydrogenase E1 alpha 2	Pdha2	1.02402	1.03357	1.1108	0.97488	0.971774	0.927079	0.935579	-3.67492	-3.56184	-1.89138	-3.65674	-3.61955	-2.68221	-2.9086
1924		21756	AA063894	testicular serine protease 2	Tesp2	1.088	1.02709	0.931052	0.897599	0.859472	0.716072	1.02334	-2.15938	-3.59958	-2.55178	-1.42939	-0.290281	0.982697	-3.6497
1925		15504	AA061150	DnaJ (Hsp40) homolog, subfamily B, member 3	Dnajb3	1.09968	1.02791	0.972833	1.09177	0.973952	1.00222	0.966219	-0.118319	-3.22653	-3.22602	-0.373326	-3.27002	-3.79513	-2.93879
1926	B	11451	AA065536	acrosomal vesicle protein 1	Acrv1	0.872609	0.986982	0.898198	0.769472	0.577977	0.591061	0.983043	-0.760641	-3.75352	-1.55794	0.848032	0.999961	0.999922	-3.72173
1927		11910	AA062231	activating transcription factor 3	Atf3	0.973981	1.193	0.975002	1.10236	0.896247	0.944645	0.891042	-3.63307	-0.058201	-3.64577	-1.98437	-1.63886	-3.07454	-1.47508
1928		21461	AA118406	t-complex protein 10b	Tcp10b	1.00012	1.00085	1.00047	0.999838	1.00032	1.0002	0.999577	-3.79906	-3.79774	-3.79867	-3.79904	-3.7989	-3.79901	-3.79875
1929		19821	AA089102	ring finger protein 2	Rnf2	1.03577	1.10124	1.13827	1.05212	1.25033	0.963073	0.944215	-3.44634	-1.72275	-0.749202	-3.0928	0.721532	-3.39712	-2.91771
1930	B	16833	AA110449	lactate dehydrogenase 3, C chain, sperm specific	Ldh3	0.93258	1.01467	0.985477	0.775112	0.647481	0.587881	0.990251	-2.80833	-3.75075	-3.75028	0.723645	0.996689	0.999781	-3.77713
1931		18459	AA108977	poly A binding protein, cytoplasmic 2	Pabpc2	0.986079	1.23268	1.38689	1.26429	1.28073	1.3373	1.14833	-3.765	-0.0502344	0.855746	0.274338	0.406826	0.715012	-1.43009
1932	A	13137	AI326546	decay accelerating factor 2	Daf2	1.05403	1.18362	1.06391	1.34119	0.971178	1.57123	1.26397	-3.01822	0.159294	-2.75381	0.961432	-3.54209	0.999737	0.808507
1933		11495	AA108219	a disintegrin and metalloprotease domain 2	Adam2	1.03937	1.13263	1.02025	1.24915	1.20858	1.22834	0.7408	-2.88006	0.408738	-3.53066	0.987589	0.947306	0.97373	0.999697
1934		18981	AA066640			0.910764	1.0155	0.92871	0.798021	0.60656	0.731252	1.17693	-2.88355	-3.7715	-3.20218	-0.447252	0.974249	0.488298	-1.54257
1935	B	12321	AA067258	calumenin	Calu	1.00888	0.914831	1.00456	0.784392	0.583565	0.497587	0.877762	-3.78122	-2.74615	-3.79596	0.178124	0.996913	0.999921	-1.83285
1936		17977	AA097341	nuclear receptor coactivator 1	Ncoa1	1.28672	1.33113	1.12188	0.870816	0.987373	0.925352	0.648517	-0.519865	-1.93379	-3.73989	-2.3677	-3.76799	-3.28976	0.526823
1937	B	17246	AA072086	transformed mouse 3T3 cell double minute 2	Mdm2	0.850174	0.947003	1.00568	1.01543	0.738592	0.66004	0.930193	0.560053	-2.60607	-3.78416	-3.69107	0.996454	0.999963	-1.90605
1938		22235	AA067191	UDP-glucose dehydrogenase	Ugdh	0.989859	1.03852	1.32853	1.04511	0.776628	0.960114	1.15315	-3.77189	-3.4391	0.906395	-3.31571	0.801925	-3.38424	-0.634577
1939		16905	AA066180	lamin A	Lmna	0.857938	1.22179	0.923597	0.957847	0.810224	1.06262	0.773881	-2.55656	-1.48614	-3.44947	-3.65282	-1.32555	-3.51277	-0.881334
1940		22129	AA065714	tetratricopeptide repeat domain 3	Ttc3	0.924001	1.07193	1.09135	0.829985	1.09163	0.780861	0.802661	-1.74192	-2.11002	-1.4259	0.737592	-1.41626	0.961913	0.905213
1941	B	12013	AA088927	BTB and CNC homology 1	Bach1	0.937926	1.10158	1.03914	0.776848	1.26619	0.657497	0.740703	-2.4663	-1.30607	-3.26715	0.945302	0.909252	0.999842	0.988494
1942		20619	AA088934	synaptosomal-associated protein 23	Snap23	1.03139	1.12299	1.20497	1.35694	1.25805	1.10677	1.01531	-3.25553	0.0519132	0.904553	0.999407	0.982963	-0.369776	-3.66135
1943		15254	AA068901	histidine triad nucleotide binding protein 1	Hint1	1.09128	1.14431	1.11132	1.05145	0.969959	1.05313	1.0706	-0.145202	0.811555	0.385091	-1.95264	-3.00401	-1.86261	-0.974981
1944	B		AA068750			0.886448	1.07272	1.35595	1.37103	0.953283	0.852472	0.65335	-0.703727	-2.35425	0.984743	0.989343	-3.05981	0.188647	0.999758
1945		20302	AA071899	chemokine (C-C motif) ligand 3	Ccl3	0.959777	0.940137	0.944102	0.876166	0.723775	0.709495	0.938753	-3.24958	-2.64982	-2.78291	-0.414398	0.991084	0.995386	-2.60228
1946		12842	AA073604	procollagen, type I, alpha 1	Col1a1	1.028	0.990916	1.1128	0.753864	0.967253	0.760347	0.975413	-3.60116	-3.77705	-1.58076	0.906248	-3.51429	0.884148	-3.63761
1947	A	22627	AA080011	tyrosine 3-monooxygenase/tryptophan 5-monooxygenase activation protein, epsilon polypeptide	Ywhae	1.42273	1.25426	1.2218	2.0939	2.3681	2.8161	1.51605	0.739697	-0.357835	-0.774572	0.99983	0.999987	1	0.906514
1948		27226	AA073963	phospholipase A2, group VII (platelet-activating factor acetylhydrolase, plasma)	Pla2g7	1.06702	1.36242	1.06362	0.995602	1.25452	0.773819	0.683218	-3.32512	0.480433	-3.36832	-3.79677	-0.402507	-0.0102875	0.81781
1949	A	12362	AA098139	caspase 1	Casp1	0.906218	1.09927	0.996701	0.838673	1.14932	0.827926	2.04636	-1.45354	-1.57989	-3.79539	0.386622	-0.288076	0.542179	1
1950		11798	AA097958	baculoviral IAP repeat-containing 4	Birc4	1.21593	1.09071	1.01742	0.987907	0.919691	0.598562	0.935111	-1.96482	-3.6082	-3.78084	-3.79002	-3.62655	0.54643	-3.53136
1951		13117	AA097980	cytochrome P450, family 4, subfamily a, polypeptide 10	Cyp4a10	1.02045	0.848213	0.876254	0.977523	0.945774	1.02857	0.833536	-3.68199	-0.00548831	-0.726652	-3.6519	-2.98253	-3.57504	0.277661
1952		17756	AA125125	microtubule-associated protein 2	Mtap2	0.945362	1.05274	0.922866	0.985131	0.914149	0.810795	0.949457	-2.10788	-2.33383	-0.99935	-3.65145	-0.616435	0.974956	-2.31197
1953		15369	AA183852	heme oxygenase (decycling) 2	Hmox2	0.977991	1.04437	0.944476	0.997767	1.07725	0.972016	1.18334	-3.48746	-2.72191	-2.09789	-3.79583	-1.29795	-3.30316	0.852006
1954		12971	AA108639	crystallin, mu	Crym	1.01531	1.00446	0.915343	1.27104	0.966134	0.880369	1.01199	-3.74645	-3.79455	-2.31539	0.626139	-3.53494	-1.24699	-3.76666
1955		27367	AA108363	ribosomal protein L3	Rpl3	1.00687	1.01913	0.995587	0.996746	1.0069	0.975216	0.981035	-3.76997	-3.58068	-3.7869	-3.79246	-3.76966	-3.42279	-3.57611
1956		57320	AA108826	Parkinson disease (autosomal recessive, early onset) 7	Park7	1.11062	0.990405	1.0377	0.919335	0.86441	0.901085	0.916303	-0.300375	-3.74448	-3.05745	-1.0509	0.580373	-0.32441	-0.919269
1957		19265	AA108738	protein tyrosine phosphatase, receptor type, C polypeptide-associated protein	Ptprcap	0.995609	1.04908	1	0.991295	0.98863	0.971351	0.99941	-3.77636	-1.75834	-3.79908	-3.71006	-3.64784	-2.9061	-3.79867
1958		19215	AA108857	prostaglandin D2 synthase (brain)	Ptgds	1.00004	1.00046	1.00008	1.00034	0.999258	0.999939	0.999993	-3.79908	-3.79893	-3.79908	-3.799	-3.79867	-3.79908	-3.79908
1959		12176	AA105295	BCL2/adenovirus E1B 19kDa-interacting protein 1, NIP3	Bnip3	0.977125	0.977305	0.902533	0.826317	0.677152	0.700101	0.896113	-3.6661	-3.66818	-1.78605	0.217895	0.993316	0.983211	-1.57964
1960	D	12747	AA108933	CDC-like kinase 1	Clk1	0.743857	1.08979	0.877764	0.445586	0.634469	0.305738	0.635379	0.575533	-2.85801	-1.917	0.99999	0.975321	1	0.974604
1961		20750	AA108928	secreted phosphoprotein 1	Spp1	1.06826	0.984249	1.08064	1.13899	1.15023	1.07202	1.13698	-1.56546	-3.62556	-1.03442	0.526844	0.662108	-1.39876	0.498341
1962		12315	AA109041	calmodulin 3	Calm3	1.02962	1.03481	1.01224	0.964501	0.822767	0.882624	1.14096	-3.48901	-3.37859	-3.74366	-3.3324	0.696081	-0.469667	-0.288431
1963		17874	AA110412	myeloid differentiation primary response gene 88	Myd88	1.02428	1.01025	1.06493	1.04026	0.901983	0.858082	1.10462	-3.35941	-3.71623	-1.50476	-2.70452	0.12019	0.860534	0.0150489
1964		23857	AA111662	cyclin D binding myb-like transcription factor 1	Dmtf1	0.845815	0.988014	1.03904	0.849238	0.823956	0.750144	0.892299	0.146331	-3.75415	-3.3657	0.0766005	0.505388	0.954896	-1.11197
1965		12443	AA111722	cyclin D1	Ccnd1	0.934168	1.01634	1.03658	1.19796	1.23202	1.13579	1.22667	-2.55239	-3.71735	-3.41126	0.359467	0.657232	-0.713657	0.620629
1966	A		AA111688			1.17614	1.156	1.56632	2.46645	1.62441	2.40218	1.58101	-1.3961	-1.75029	0.957292	0.999997	0.978479	0.999994	0.96408
1967		15001	AA118886	histocompatibility 2, O region alpha locus	H2-Oa	1.113	0.894516	1.14547	1.24112	1.19899	1.03395	0.870026	-2.53765	-2.44887	-1.94522	-0.431646	-1.02592	-3.65776	-1.87398
1968			AA118721			1.08725	1.09435	1.07194	1.05819	1.19635	0.762619	0.825939	-1.11869	-0.86263	-1.7196	-2.28667	0.85148	0.996115	0.903327
1969		22596	AA118775	X-ray repair complementing defective repair in Chinese hamster cells 5	Xrcc5	0.932352	0.907539	0.988574	0.838553	0.784145	0.801181	0.936305	-2.04806	-1.02935	-3.74007	0.673715	0.961073	0.919543	-2.2126
1970		22121	AI530569	ribosomal protein L13a	Rpl13a	0.905994	1.1305	1.0599	0.936529	0.892011	0.692462	0.828281	-0.259441	0.366127	-1.98077	-1.62625	0.18271	0.999989	0.94379
1971		50497	AA119654	heat shock 70kDa protein 14	Hspa14	1.03956	1.09426	1.09981	1.21777	1.05097	1.16785	1.193	-2.94884	-0.719709	-0.533226	0.943511	-2.48807	0.731927	0.875117
1972		66447	AA120639	microsomal glutathione S-transferase 3	Mgst3	1.10593	1.04471	1.11514	1.39428	0.781466	1.66395	1.38786	-2.26807	-3.46053	-2.06217	0.891711	0.4615	0.998164	0.880999
1973		20841	AA118392	zinc finger protein 143	Zfp143	0.940834	1.11729	0.935913	1.17393	0.958363	0.798884	0.753632	-2.7238	-1.10264	-2.55955	0.108208	-3.17302	0.796441	0.959693
1974		12499	AA120757	ectonucleoside triphosphate diphosphohydrolase 5	Entpd5	0.994507	1.18388	1.08229	0.938564	0.802135	0.788388	0.906949	-3.7881	0.369226	-2.01148	-2.55181	0.828628	0.894764	-1.36911
1975		19252	AA125367	dual specificity phosphatase 1	Dusp1	0.909595	1.16283	1.21853	0.937923	1.00396	0.823787	0.771448	-0.698034	0.61471	0.922751	-1.9609	-3.79017	0.911086	0.993517
1976		108086	AI323634		Ubce7ip1	1.00055	1.05766	1.11145	1.03842	0.990161	0.905187	0.980881	-3.79894	-2.47876	-0.569784	-3.14615	-3.75085	-0.77154	-3.61798
1977		12465	AA120241	chaperonin subunit 5 (epsilon)	Cct5	1.03248	1.10387	1.15712	1.60764	1.50145	1.38135	0.88088	-3.61873	-2.33918	-1.19666	0.995167	0.976205	0.860017	-1.65085
1978		21841	AA117605	cytotoxic granule-associated RNA binding protein 1	Tia1	0.910612	1.00573	0.804097	0.892639	0.572008	0.76	0.852952	-2.86133	-3.79518	-0.523117	-2.48865	0.992343	0.194689	-1.58146
1979		12429	AA124592	cyclin B1, related sequence 1	Ccnb1-rs1	0.903521	1.10806	1.09277	1.34009	1.14669	1.22967	1.4006	-0.448396	-0.410401	-0.906316	0.998563	0.425636	0.947406	0.999803
1980			AA120355			1.0463	0.968756	0.940913	0.860992	0.649664	0.629399	0.972355	-3.35045	-3.5726	-3.01933	-0.688723	0.996488	0.998542	-3.62145
1981			AA120351			0.878153	1.09752	1.02573	1.07924	0.829525	0.72425	0.830743	0.108891	-0.983184	-3.48625	-1.63794	0.826648	0.998995	0.818238
1982		18201	AA122528	neutral sphingomyelinase (N-SMase) activation associated factor	Nsmaf	0.894171	1.07529	0.974114	0.823431	0.769669	0.683035	0.88902	-0.0503532	-1.49038	-3.39903	0.930311	0.995872	0.999984	0.0991344
1983		16963	AA120030	chemokine (C motif) ligand 1	Xcl1	1.00366	1.16337	0.918923	0.960964	0.689421	0.678027	0.846233	-3.79732	-1.58629	-2.94735	-3.59472	0.846081	0.884114	-1.2674
1984	B	233835	AA116548			0.775577	0.989293	0.857108	0.810024	0.835566	0.558488	0.672876	0.919412	-3.75962	0.0477617	0.738083	0.447101	0.999999	0.999159
1985	A	20292	AA139170	small chemokine (C-C motif) ligand 11	Ccl11	1.07752	1.20423	1.22823	1.18775	1.24233	0.935591	3.32437	-2.32589	0.445152	0.645561	0.256747	0.730558	-2.58298	1
1986	A	22019	AA139288	tripeptidyl peptidase II	Tpp2	1.02648	1.13517	1.23417	1.23648	0.889853	1.06999	1.75886	-3.6463	-1.2764	0.338639	0.360438	-1.54583	-2.86835	0.999911
1987		12460	AA123360	copper chaperone for superoxide dismutase	Ccs	0.999751	1.011	0.995616	1.01584	0.999555	0.999291	1.00018	-3.79902	-3.67586	-3.77899	-3.54861	-3.79888	-3.79856	-3.79905
1988	B	14600	AA124236	growth hormone receptor	Ghr	0.848752	0.948143	1.02514	0.707036	0.424569	0.657104	0.793613	-1.48171	-3.47141	-3.72577	0.699841	0.999983	0.905749	-0.325183
1989		13850	AA124202	epoxide hydrolase 2, cytoplasmic	Ephx2	0.803091	0.768048	0.702685	0.971912	0.445888	0.772297	0.768806	-2.07373	-1.52636	-0.548733	-3.76268	0.974804	-1.59313	-1.53825
1990	A	14433	AA122891		LOC14433	1.19282	1.1348	1.16538	1.48278	1.27312	1.39674	1.53913	0.565022	-0.33972	0.236809	0.999685	0.932382	0.997125	0.999923
1991	A	21859	AA145784	tissue inhibitor of metalloproteinase 3	Timp3	1.16666	1.14158	1.25159	1.74847	1.29814	1.77987	1.6203	0.0670569	-0.4124	0.824079	0.999998	0.937161	0.999999	0.999964
1992	C	110454	AA145865	lymphocyte antigen 6 complex, locus A	Ly6a	1.0833	1.28942	1.61994	1.55214	1.12615	1.60699	3.46119	-2.1567	0.895602	0.999924	0.999677	-0.930478	0.9999	1
1993		20517	AA140078	solute carrier family 22 (organic cation transporter), member 1	Slc22a1	0.53609	0.983491	0.581422	1.36953	0.326749	0.836068	0.464484	-0.0828619	-3.79377	-0.538136	-2.24616	0.941063	-3.22377	0.47135
1994		11501	AA154162	a disintegrin and metalloprotease domain 8	Adam8	1.00201	1.09209	1.01864	1.11433	0.816534	0.986248	0.874638	-3.79649	-0.751324	-3.5855	-0.0700052	0.959601	-3.67769	0.49324
1995		15482	AA154104	heat shock protein 1-like	Hspa1l	1.03927	1.11214	1.02224	1.30046	1.06968	0.805663	0.751818	-3.45011	-1.72245	-3.68218	0.805898	-2.81341	0.485518	0.884231
1996		20963	AA142676	spleen tyrosine kinase	Syk	0.958821	0.971927	0.918256	0.98706	0.959588	0.719408	0.958973	-3.00933	-3.41831	-1.31753	-3.71664	-3.03646	0.999105	-3.01476
1997	A	110460	AA143990	acetyl-Coenzyme A acetyltransferase 2	Acat2	1.2382	1.01934	1.25731	1.47179	1.4509	1.70329	1.80036	0.217401	-3.72601	0.392904	0.977119	0.843933	0.999443	0.999874
1998		20773	AA123420	serine palmitoyltransferase, long chain base subunit 2	Sptlc2	0.976422	1.13069	1.09096	1.27305	0.998736	1.0119	0.990802	-3.55393	-0.257792	-1.41818	0.955813	-3.79838	-3.73752	-3.76144
[truncated: 11,363 more rows]
