# Supplementary material for: Comparative temporal and dose-dependent morphological and transcriptional uterine effects elicited by tamoxifen and ethynylestradiol in immature, ovariectomized mice
Source: BMC Genomics. 2007 Jun 7;8:151. doi: 10.1186/1471-2164-8-151 (PMC1914052; doi:10.1186/1471-2164-8-151)
Supplement: Additional file 2 — Tamoxifen treated dose response data. [file 1471-2164-8-151-S2.xls]

## Sheet: Sheet1
Supplemental Table 2: Tamoxifen treated dose response data. Blank ratios or P1(t) values are due to lack of or inapproprate statistical data for computation. Active clones are classified as having a P1(t) > 0.999 in at least 3 doses.
dbZach Clone ID	Active Clones	Entrez Gene Number	GenBank Accession	Gene Name	Gene Symbol	1ug/kg ratio	3ug/kg ratio	10ug/kg ratio	30ug/kg ratio	100ug/kg ratio	300ug/kg ratio	1000ug/kg ratio	1ug/kg P1(t)	3ug/kg P1(t)	10ug/kg P1(t)	30ug/kg P1(t)	100ug/kg P1(t)	300ug/kg P1(t)	1000ug/kg P1(t)
1		22349	AA466341	villin 1	Vil1	1.00936	1.45387	1.5423	0.728182	0.717016	0.551849	0.588806	-13746.8	-18949.7	-24464.4	-162.848	-1353.75	-316.186	-511.056
2		13030	AA510750	cathepsin B	Ctsb	0.729747	0.914577	0.864541	0.556661	0.679593	0.660193	0.886448	-83.3176	-6412.22	-6513.46	0.989801	0.889452	0.987273	-716.392
3	active	15251	AA511100	hypoxia inducible factor 1, alpha subunit	Hif1a	0.979425	1.04769	1.02137	0.458836	0.57593	0.499634	0.542566	-3728.65	-3970.24	-6706.5	0.999998	0.999687	0.999996	0.999991
4		17210	AA498218	myeloid cell leukemia sequence 1	Mcl1	0.877259	0.904568	1.04794	0.681387	0.844372	0.909177	1.02994	-280.924	-3713.64	-2892.8	0.998924	-16.5889	-844.725	-2829.79
5		66256	AA498292	signal sequence receptor, beta	Ssr2	0.92248	1.07464	1.06855	1.67475	1.66898	1.45668	1.52642	-1960.74	-2005.62	-2836.58	0.997063	0.999579	0.798298	0.950527
6		14073	AA498162	fatty acid amide hydrolase	Faah	1.29058	1.16705	1.16492	0.963376	1.02118	0.982289	1.03156	-335.958	-297.574	-238.459	-3756.75	-3472.82	-3679.33	-3772.84
7		15945	AA510124	chemokine (C-X-C motif) ligand 10	Cxcl10	1.06399	0.957154	0.900649	1.19924	1.49782	1.32146	1.26384	-2366.26	-3811.78	-1167.5	-103.689	0.958511	-3.09913	-35.1478
8		17191	AA510881	methyl-CpG binding domain protein 2	Mbd2	0.8838	1.0721	1.02729	1.11942	0.966947	1.07019	1.23552	-1469.84	-870.597	-1691.86	-1335.19	-1666.36	-1322.83	-106.618
9		21413	AA518455	transcription factor 4	Tcf4	0.927674	0.890197	0.877745	0.81289	0.683648	0.852536	0.877695	-1712.08	-1574.43	-457.612	-223.589	-5.17468	-11.1302	-515.455
10		17750	AA521728	metallothionein 2	Mt2	1.00209	1.02678	1.1087	0.846337	1.00868	1.02416	1.09423	-536.436	-519	-1462.97	-1682.85	-997.169	-1374.75	-1426.51
11		78330	AA521758	RIKEN cDNA 1500032D16 gene	1500032D16Rik	0.920066	1.12697	1.04536	0.999764	1.12541	0.898705	1.26259	-1414.91	-839.096	-1429.5	-1429.29	-789.866	-1128.57	-585.283
12		15979	AA541842	interferon gamma receptor 1	Ifngr1	1.21268	1.15518	0.957843	1.11117	1.0149	1.12054	1.1864	-18.0691	-540.918	-1357.94	-1139.2	-1361.38	-1078.97	-274.229
13		68011	AA530032	small nuclear ribonucleoprotein polypeptide G	Snrpg	0.944728	0.962265	1.02637	0.906204	0.887958	1.00117	1.06736	-1425.2	-1235.92	-964.198	-213.809	-57.611	-1105.36	-1235.51
14		17220	AA544948	minichromosome maintenance deficient 7 (S. cerevisiae)	Mcm7	1.00666	1.03919	0.957573	0.906193	0.923724	1.01574	1.17908	-1259.47	-381.177	-1093.22	-361.115	-109.096	-1202.6	-70.8578
15	active	20823	AA544321	Sjogren syndrome antigen B	Ssb	0.999146	0.673479	0.951921	1.00763	0.331433	0.315757	0.343124	-1248.51	-11.324	-946.438	-1260.55	0.999999	1	1
16		15388	AA545633	heterogeneous nuclear ribonucleoprotein L	Hnrpl	0.916198	0.89429	0.815208	0.678564	0.986895	0.995189	0.951625	-1119.53	-616.004	-77.7582	0.429772	-1219.17	-1268.52	-1111.28
17		20375	AA543251	SFFV proviral integration 1	Sfpi1	1.08823	1.0621	0.809233	0.765074	0.941022	0.810465	1.1209	-916.346	-904.086	-29.2335	-32.0695	-1120.59	-5.81511	-310.852
18		100563	AA546085	expressed sequence AF013969	AF013969	0.924739	0.961561	1.0966	0.817535	0.908623	0.808655	0.906649	-295.531	-495.444	-27.1534	-6.45059	-80.9228	-23.5826	-199.988
19		19184	AA546216	protease (prosome, macropain) 26S subunit, ATPase 5	Psmc5	0.962202	1.02936	0.960655	0.816355	0.999589	1.13817	1.14326	-502.735	-251.787	-195.31	0.89198	-394.757	-148.424	-12.1915
20		21928	AA537672	tumor necrosis factor, alpha-induced protein 2	Tnfaip2	0.869298	1.34277	2.11041	1.03811	1.21047	1.54044	1.49304	-315.725	-77.6323	0.980536	-489.849	-235.498	-11.8118	-15.6173
21		72179	AA537117	F-box and leucine-rich repeat protein 2	Fbxl2	1.15235	0.983141	1.03346	0.948686	0.84264	1.00952	1.10377	-495.684	-470.703	-431.503	-502.132	-188.984	-335.832	-254.297
22		18667	NM_008829	progesterone receptor	Pgr	1.15742	1.17256	1.23652	0.886935	0.926441	0.73854	0.698826	-324.303	-157.417	-259.61	-428.377	-174.644	-33.9821	-287.133
23		59050	AA638670	RIKEN cDNA 5730427N09 gene	5730427N09Rik	1.00196	0.944843	0.999092	1.04148	1.02254	1.02702	1.01403	-397.393	-321.345	-500.971	-452.585	-491.318	-300.455	-485.324
24		19124	AA672430	protein C receptor, endothelial	Procr	1.19167	0.87239	0.904894	0.901747	0.67596	0.935777	0.837863	-152.611	-471.332	-440.909	-313.987	-6.35662	-486.659	-34.5008
25		21408	AA616580	zinc finger protein 354A	Zfp354a	0.975827	1.06436	1.16442	0.715675	0.801095	0.776089	0.720946	-408.645	-76.6379	-1.25456	0.930217	0.529004	0.982827	0.997904
26		53357	AA592727	phospholipase A2, group VI	Pla2g6	0.966568	1.01967	0.980317	1.03191	1.14878	1.06525	1.27987	-258.125	-497.603	-232.005	-138.76	-0.215144	-44.1378	-13.3843
27		22339	AA793036	vascular endothelial growth factor A	Vegfa	0.975885	1.0249	0.96352	1.05372	1.37663	1.37592	1.584	-135.134	-12.4839	-406.264	-429.618	0.999615	0.9881	0.999374
28		12802	AA796154	cannabinoid receptor 2 (macrophage)	Cnr2	0.973806	0.937135	0.978635	0.947727	0.752552	0.914359	0.96067	-230.124	-346.148	-354.131	-15.6596	0.97996	-0.338483	-66.3424
29	active	14716	AA619097			0.601582	0.935425	0.453833	0.457573	0.506127	0.432287	0.453727	0.502874	-316.923	0.999001	0.998518	0.934538	0.999242	0.998155
30	active	18458	AA615571	poly A binding protein, cytoplasmic 1	Pabpc1	1.19962	1.0525	1.0664	1.1462	1.66916	1.44737	1.57377	-11.4666	-304.287	-32.2784	-12.4078	1	0.998812	0.999575
31		19223	AA616188	prostaglandin I2 (prostacyclin) synthase	Ptgis	0.989488	1.09389	0.930969	0.812355	0.864636	0.791836	0.902281	-255.981	-255.237	-1.37385	-8.28723	-14.6436	-1.79769	-182.755
32		14688	AA647753	guanine nucleotide binding protein, beta 1	Gnb1	1.0969	1.01383	1.04893	1.14647	1.11135	1.06453	1.09469	-58.3796	-360.249	-212.067	-6.91136	-23.4605	-96.0568	-27.59
33		18674	AA869051	solute carrier family 25 (mitochondrial carrier, phosphate carrier), member 3	Slc25a3	0.830162	0.973175	0.931698	0.91559	0.932473	0.858095	0.993907	-114.933	-250.527	-157.748	-193.266	-262.968	-3.45166	-62.0931
34		15251	AA870338	hypoxia inducible factor 1, alpha subunit	Hif1a	1.13503	1.03619	1.06842	0.922614	0.963684	0.952507	0.911203	0.846543	-48.1447	-266.195	-7.75351	-82.7392	-2.63365	-357.358
35		22352	AA870527	vimentin	Vim	0.826312	0.860535	1.12233	1.01554	1.06667	1.09944	0.970224	-327.975	-349.479	-152.286	-152.87	-275.233	-360.156	-332.557
36		27354	AA674908	nibrin	Nbn	0.901078	0.671026	1.25551	1.05942	0.999564	1.12303	1.0498	-326.992	-35.2509	-213.352	-348.572	-357.734	-278.845	-321.128
37		67268	AA636829	RIKEN cDNA 2900073G15 gene	2900073G15Rik	1.02495	1.01104	0.963102	0.988838	1.05868	1.43718	1.62122	-228.454	-87.3709	-226.548	-359.857	-20.5114	0.987907	0.999999
38		78142	AA637702			0.998867	1.16159	1.00324	0.950544	1.20557	1.22282	1.20724	-356.853	-1.01822	-265.276	-359.479	-4.97896	-8.49563	-70.7565
39		14923	AA929137	guanylate kinase 1	Guk1	1.06765	1.09221	1.02054	1.24682	0.952273	0.973409	1.00744	-117.318	-0.148344	-184.503	0.999968	-350.707	-130.229	-80.2888
40		19166	AA762631	proteasome (prosome, macropain) subunit, alpha type 2	Psma2	1.0989	0.975359	0.979478	1.19145	0.982377	1.0822	1.13636	-78.0065	-203.204	-265.254	0.534615	-264.431	-173.563	-14.7113
41		15569	AA636307	ELAV (embryonic lethal, abnormal vision, Drosophila)-like 2 (Hu antigen B)	Elavl2	1.15151	1.05596	1.0641	0.886054	1.13527	1.23489	1.26761	-360.361	-195.94	-179.522	-75.7576	-7.63316	0.786484	-0.164858
42		15395	AA636231	homeo box A10	Hoxa10	1.03904	1.09582	1.06678	1.01623	1.19459	1.12681	1.33196	-112.135	-45.0056	-143.529	-205.934	-1.46194	-37.4801	0.878594
43		110198	AA636461	aldo-keto reductase family 7, member A5 (aflatoxin aldehyde reductase)	Akr7a5	1.10212	1.07795	0.929363	0.984072	1.01588	1.00871	1.07334	-95.8778	-162.834	-94.2146	-174.998	-58.1998	-145.509	-66.3605
44		54152	AA681606	dynein, axonemal, light chain 4	Dnalc4	1.36467	1.1143	1.06629	1.13017	0.963333	1.08467	1.15063	-68.9467	-196.954	-155.459	-207.074	-20.8726	-89.9794	-200.745
45			AA656606			1.08921	1.04047	0.927573	1.11032	0.888453	0.765713	0.822099	-22.2677	-125.072	-196.313	-183.211	-26.9531	0.999246	0.8849
46		14828	AA693136	heat shock 70kD protein 5 (glucose-regulated protein)	Hspa5	1.25463	1.16976	1.16055	0.9624	1.41244	1.33759	1.43719	0.226816	-25.2909	-27.6724	-55.381	0.955928	0.851151	0.95722
47			AA693054			0.938085	1.07599	0.959326	0.889057	0.867527	0.834029	1.01866	-198.348	-42.5655	-59.5304	-89.334	-0.311733	-61.5506	-202.435
48		14422	AA823657	UDP-N-acetyl-alpha-D-galactosamine:(N-acetylneuraminyl)-galactosyl-N-acetylglucosaminylpolypeptide-beta-1, 4-N-acetylgalactosaminyltransferase	Galgt2	1.14016	1.10071	0.909993	0.902782	1.05248	1.17167	1.14032	-4.82625	-84.0441	-152.614	-139.523	-122.898	-15.5765	-86.1294
49	active	20813	AA691161	signal recognition particle 14	Srp14	0.961395	0.989315	1.04145	0.824343	0.738597	0.806533	0.775865	-192.975	-179.306	-169.278	-0.923236	0.993612	0.994363	0.999867
50		12323	AA691743	calcium/calmodulin-dependent protein kinase II, beta	Camk2b	0.989102	1.01363	1.07384	1.04169	0.987484	1.06433	1.17062	-127.451	-66.9499	-105.006	-85.4307	-206.676	-198.263	0.10517
51		233575	AA759453		Frag1	0.953105	1.50494	0.94705	0.94205	1.3963	1.21998	1.23602	-164.713	0.979395	-143.16	-162.866	0.61703	-8.25215	-22.6828
52		57312	AA733327	mitochondrial ribosomal protein S31	Mrps31	0.952515	1.12534	0.930042	1.05566	1.09269	1.04491	1.14657	-192.822	-4.40488	-15.6851	-120.821	-80.0731	-86.356	-2.18056
53		66043	AA755526	ATP synthase, H+ transporting, mitochondrial F1 complex, delta subunit	Atp5d	0.919344	0.902721	0.826966	0.827926	0.72306	0.74244	0.779626	-162.505	-121.017	-17.5602	-11.9292	0.0706124	0.672927	-3.7268
54			AA645035			0.906897	0.924647	0.891789	0.831859	1.01961	1.17137	1.37362	-126.835	-197.463	-101.571	-26.7516	-206.257	-63.855	-0.521856
55	active	22401	AA710789	wild-type p53-induced gene 1	Wig1	1.0556	1.03853	0.978306	0.984801	0.65883	0.630076	0.681641	-67.2604	-69.2215	-180.935	-194.393	0.999999	1	1
56			AA712092			1.12768	1.03052	1.09257	1.00653	0.947402	1.08194	1.02582	-30.9669	-180.044	-121.209	-167.205	-130.858	-159.303	-126.75
57	active	78891	AA726689	SCY1-like 1 (S. cerevisiae)	Scyl1	1.12558	1.10978	1.00269	1.18132	1.48478	1.3308	1.63436	-34.541	-15.892	-203.433	-0.954094	0.999998	0.990291	1
58		21917	AA734516	thymopoietin	Tmpo	1.13166	1.07771	0.873266	1.07294	0.983247	0.936475	1.10938	-4.04422	-8.10109	-42.3134	-52.7926	-67.7719	-47.8561	-92.2327
59		14998	AA717747	histocompatibility 2, class II, locus DMa	H2-DMa	1.08059	1.13811	1.12343	0.840965	1.03671	1.03376	1.09383	-54.1216	-10.6996	-82.605	-2.96459	-33.6261	-206.588	-95.6225
60		66144	AA636882	ATPase, H+ transporting, V1 subunit F	Atp6v1f	1.04247	1.00235	0.942599	1.02136	1.16741	1.26383	1.25602	-187.934	-206.834	-117.052	-186.063	-7.3495	0.778118	0.545459
61		13798	AA711901	engrailed 1	En1	0.991952	1.02013	0.929043	0.951027	0.859564	0.892898	0.973252	-183.872	-186.884	-48.1769	-207.064	-26.5743	-65.1494	-132.428
62	active	11770	AA712099	fatty acid binding protein 4, adipocyte	Fabp4	1.27015	1.12895	1.12263	1.72049	1.61166	1.67444	1.35853	-2.90013	-75.6922	-34.0408	0.999974	0.999979	0.999645	0.372291
63			AA739325			0.960124	1.22933	1.13795	0.95176	1.0873	1.41642	1.7386	-188.285	0.703059	-42.4724	-168.019	-49.9344	0.993524	0.999999
64	active	20184	AA739003	retinoid X receptor interacting protein 110	Rxrip110	1.06279	1.07165	1.05324	1.37922	1.30792	1.19784	1.46558	-90.4749	-2.03739	-201.019	0.999999	0.999013	0.97402	0.999995
65	active	22190	AA880165	ubiquitin C	Ubc	1.08015	1.18167	1.03269	1.46644	1.84319	1.99876	1.88684	-85.3318	-1.72541	-67.0127	0.999995	1	1	1
66		16188	AA797533	interleukin 3 receptor, alpha chain	Il3ra	0.830424	0.953824	0.969761	0.85104	1.04773	1.31766	1.80934	-20.2783	-143.724	-129.681	-3.99044	-135.267	0.88159	0.999998
67		67952	AA880004	translocase of outer mitochondrial membrane 20 homolog (yeast)	Tomm20	1.17671	1.14708	1.01965	1.49575	1.32576	1.25433	1.17369	-1.76554	-30.0435	-7.81829	0.999977	0.999921	0.899991	-0.837839
68		19752	AA790398	ribonuclease, RNase A family, 1 (pancreatic)	Rnase1	1.18969	0.948405	0.974371	0.952694	0.878756	0.955411	0.918429	0.974101	-137.104	-95.7823	-56.1133	0.304143	-2.70944	-23.8939
69		18575	AA856411	phosphodiesterase 1C	Pde1c	1.01542	0.966211	1.01717	1.01795	0.972669	1.01762	1.01824	-140.334	-143.823	-128.221	-119.956	-91.0511	-91.8674	-137.628
70		16477	AA759387	Jun-B oncogene	Junb	1.34294	1.17287	1.1189	1.07879	1.16872	1.1092	1.18188	-0.404366	-0.185422	-71.84	-14.6231	-3.29409	-4.6055	-79.8859
71		14148	AA881439	ferredoxin 1	Fdx1	1.06744	1.06107	1.04833	1.1021	1.02936	1.15088	1.12283	-63.7288	-103.416	-113.769	-63.475	-131.53	-16.8934	-17.5071
72		75705	AA867136	eukaryotic translation initiation factor 4B	Eif4b	1.05508	0.836887	1.17962	0.903342	0.854832	0.8355	0.738931	-115.195	-31.0549	-118.174	-129.638	-79.6565	-105.938	-55.413
73		12043	AA867214	B-cell leukemia/lymphoma 2	Bcl2	1.0115	1.01717	1.19615	1.15765	1.25273	1.12984	0.905542	-137.784	-119.697	-20.621	-33.4427	-2.46438	-69.0069	-72.0911
74		12568	AA881868	cyclin-dependent kinase 5	Cdk5	1.03094	1.04371	1.07495	0.896528	0.879699	0.834217	1.05495	-142.997	-83.0252	-9.86993	-0.360216	-35.4728	-3.09548	-128.777
75		71819	AA798124	kinesin family member 23	Kif23	0.981966	1.76836	1.44296	0.905546	0.933919	0.811883	1.0288	-69.2439	0.999996	0.996549	-143.705	-126.542	-0.415706	-142.326
76		110119	AA915049	mannose phosphate isomerase 1	Mpi1	0.955006	0.97273	1.00474	1.02782	0.987509	1.04574	1.0846	-93.1275	-136.685	-105.229	-140.527	-135.578	-138.235	-22.5679
77		12579	AA914666	cyclin-dependent kinase inhibitor 2B (p15, inhibits CDK4)	Cdkn2b	0.917391	0.939633	0.929186	0.612544	0.877285	0.759618	1.09079	-68.5468	-137.282	-128.277	0.993422	-36.6368	-0.349874	-116.382
78		228836	AA874407	discs, large homolog-associated protein 4 (Drosophila)	Dlgap4	1.08528	1.13733	0.89256	1.04284	0.981423	1.11199	1.12689	-27.0772	-16.9774	-8.15009	-143.859	-13.9555	-42.0385	-13.7226
79		232341	AA915729	protein kinase, lysine deficient 1	Prkwnk1	1.12261	1.02902	1.19194	0.824713	0.798315	0.735235	0.87452	-32.0868	-92.8088	-33.0292	-57.6027	0.848291	0.980486	-0.369245
80		74255	AA939752	smu-1 suppressor of mec-8 and unc-52 homolog (C. elegans)	Smu1	1.03588	0.988343	0.974492	1.07343	1.19301	1.14399	1.25731	-37.4676	-117.892	-140.464	-143.166	0.575824	-59.1933	0.998692
81		234734	AI154346	alanyl-tRNA synthetase	Aars	1.11706	0.988832	0.922734	1.3654	1.2565	1.07934	1.387	-25.8194	-92.1003	-88.219	0.986441	0.92479	-117.513	0.992038
82		19217	AA958901	prostaglandin E receptor 2 (subtype EP2)	Ptger2	1.15691	1.09406	0.870043	1.03263	1.07721	1.01459	1.13002	-13.0778	-6.95606	-2.30412	-89.8573	-84.0663	-138.9	-1.59298
83		19293	AA980158	parvalbumin	Pvalb	0.984595	1.05756	0.987511	0.789063	1.0241	0.834313	0.950594	-74.4675	-118.583	-128.456	-2.33614	-142.51	-0.143673	-49.0751
84		14705	AA980499	Bernardinelli-Seip congenital lipodystrophy 2 homolog (human)	Bscl2	1.16806	0.949312	0.943366	1.10005	1.04495	0.852637	0.846215	-5.14835	-140.473	-25.4861	-125.756	-106.61	-0.468969	-44.7156
85		68003	AI049437			0.974718	1.04479	0.976055	1.06531	1.03728	1.03907	1.06468	-52.3387	-54.9679	-141.281	-143.84	-95.5488	-133.707	-127.825
86	active	15401	AI006119	homeo box A4	Hoxa4	1.14196	1.07262	0.80024	1.20354	1.35043	1.40973	1.562	-13.7573	-94.6147	-0.691829	0.71989	0.999953	0.999988	0.999989
87		16780	AI019837	laminin, beta 3	Lamb3	0.99222	0.90401	0.989274	1.00603	0.723898	0.470118	0.737753	-140.445	-16.5632	-143.862	-134.018	0.955793	1	0.992557
88		19222	AI019668	prostaglandin I receptor (IP)	Ptgir	1.13771	0.99809	0.958589	1.30735	1.29173	1.1097	1.29797	-1.04597	-72.9253	-142.547	0.994958	0.041904	0.0244092	-0.832013
89		16590	AI020663	kit oncogene	Kit	1.0671	1.04059	0.948354	1.13218	1.25283	1.25882	1.263	-59.3355	-95.2844	-129.324	-1.24189	0.966459	0.959324	0.997912
90		12315	AI020695	calmodulin 3	Calm3	1.01156	1.02088	1.294	1.23621	1.21576	0.91	0.995025	-120.006	-139.604	-134.703	-59.0917	-69.6357	-111.355	-119.258
91		18755	AI120868	protein kinase C, eta	Prkch	1.18984	0.950728	1.14693	0.960738	0.7827	0.739868	0.727207	0.914014	-99.0408	-79.1174	-42.0331	0.937172	0.999961	0.990587
92	active	14425	AI180761	UDP-N-acetyl-alpha-D-galactosamine:polypeptide N-acetylgalactosaminyltransferase 3	Galnt3	1.17011	1.06492	0.966626	1.50838	1.58221	1.39702	1.46424	-9.33843	-76.928	-68.2743	1	1	0.999988	0.999994
93	active	66711	AI180905	Shwachman-Bodian-Diamond syndrome homolog (human)	Sbds	0.924756	1.03897	0.990832	1.31712	1.48617	1.6274	1.64108	-140.024	-65.1716	-143.86	0.997971	0.999999	1	0.999999
94		54725	AI036494	immunoglobulin superfamily, member 4A	Igsf4a	1.00612	0.99993	0.972112	1.07184	0.964345	1.01245	1.00107	-125.889	-137.738	-32.1303	-40.4245	-130.548	-143.527	-135.577
95	active	12750	AI120656	CDC like kinase 4	Clk4	1.15648	1.01548	0.984063	1.00985	1.89813	1.70197	1.8666	-54.1549	-116.512	-141.911	-24.046	1	0.999997	1
96		11605	AA832920	galactosidase, alpha	Gla	1.08375	1.0239	1.03078	1.16762	1.09041	0.941608	0.944971	-14.3847	-120.871	-141.106	-2.40552	-141.899	-143.293	-79.4728
97		268977	AA833086	latent transforming growth factor beta binding protein 1	Ltbp1	0.994346	1.04508	1.05123	0.747801	0.952962	1.30123	1.26279	-134.191	-32.9246	-111.767	0.891749	-68.7716	-14.0119	-0.974285
98		14313	AA839542	follistatin	Fst	1.0554	1.64052	0.791373	1.05257	0.770647	0.500449	1.25925	-133.75	-34.6692	-76.2542	-125.025	-43.5707	-0.205519	-62.4163
99		56697	AI286847	A kinase (PRKA) anchor protein 10	Akap10	1.07456	1.11614	1.16153	0.990813	0.87886	0.88919	0.821431	-54.9279	-74.6884	-26.6945	-73.9809	-47.7492	-47.243	-2.27859
100		18749	AI159395	protein kinase, cAMP dependent, catalytic, beta	Prkacb	1.1214	0.920296	0.88584	0.807473	0.881366	0.952508	0.906778	-46.0341	-79.5903	-7.33733	0.680712	-9.23268	-65.6712	-7.90514
101		15109	AI154681	histidine ammonia lyase	Hal	1.16257	1.12549	1.13043	1.15124	1.0264	1.21945	0.98836	-7.60148	-37.0858	-38.9976	-60.6733	-71.446	-27.807	-76.1828
102	active	378702	AI529008	small EDRK-rich factor 2	Serf2	1.35339	1.19072	1.11994	1.56372	1.82328	2.1476	1.91072	0.996853	0.986582	-4.91214	1	1	1	1
103		217737	AA833239	AHA1, activator of heat shock 90kDa protein ATPase homolog 1 (yeast)	Ahsa1	1.10491	1.20837	1.02393	0.851091	1.04407	0.999622	0.94081	0.759667	0.999687	-27.1309	0.711754	-55.7406	-33.9146	0.792715
104		13424	AA833263	dynein, cytoplasmic, heavy chain 1	Dnchc1	1.10643	1.1964	0.866038	0.76466	1.14706	1.09874	1.00905	-44.5367	0.262073	-19.905	0.99574	-1.3997	-69.0445	-39.4291
105	active	69019	AA833338	RIKEN cDNA 1810004F21 gene	1810004F21Rik	1.23846	1.19161	1.00571	1.02063	1.44183	1.4953	1.46794	0.429185	0.598118	-64.7769	-68.1854	0.999915	0.9977	0.999994
106		101568	AI152017	vaccinia related kinase 3	Vrk3	1.52695	1.31817	1.17676	1.32231	1.61565	1.188	1.04923	0.999289	-1.09962	-11.6013	0.149747	0.999778	-0.633568	-21.8782
107		12912	AI158037	cAMP responsive element binding protein 1	Creb1	1.40345	0.912702	1.99876	1.21877	1.14912	0.843171	1.59657	-42.8427	-79.9776	-2.09353	-67.3827	-76.782	-72.9216	-28.8236
108		12483	AI159351	CD22 antigen	Cd22			0.54773	0.283465						0.995673
109		11911	AI152301	activating transcription factor 4	Atf4	1.17248	1.07865	0.926084	0.890254	1.15907	1.24148	1.13657	0.65359	-6.88786	-3.55808	-20.5115	-1.02364	-3.32302	-0.0131535
110	active	11486	AI152550	adenosine deaminase	Ada	1.15558	1.17601	0.950665	1.93163	4.28915	7.49356	9.23358	-53.473	-41.6362	-73.7357	0.998059	1	1	1
111	active	12638	AI156185	cystic fibrosis transmembrane conductance regulator homolog	Cftr	1.08951	1.33691	1.23755	1.31856	5.18231	6.42507	5.60043	-9.96986	-3.48621	-44.636	-3.10685	1	1	1
112	active	15374	AI573524	hematological and neurological expressed sequence 1	Hn1	1.3798	1.31356	1.5409	2.25909	3.35131	2.27848	2.27932	0.9072	0.8075	0.339795	1	1	1	1
113		16601	AI153855	basic transcription element binding protein 1	Bteb1	1.24952	1.10294	1.15895	0.684824	0.66623	0.673618	0.463778	-16.7057	-51.8638	-43.6099	0.848915	0.9881	0.992481	0.999999
114		17105	AI157812	lysozyme	Lyzs	1.33735	1.27741	1.37504	0.976718	0.933483	0.874147	1.01239	-13.7385	-17.7641	-4.65179	-82.2047	-68.6983	-61.469	-83.0527
115	active	18260	AI154892	occludin	Ocln	1.32227	1.14507	1.09982	1.15263	1.301	1.45047	1.1143	0.996723	0.987056	-48.0535	0.638452	0.999985	0.999893	-1.93981
116	active	53599	AI155272	CD164 antigen	Cd164	1.21027	1.30807	1.44713	1.39586	2.46456	2.37956	2.2422	-5.3743	0.988311	0.530924	0.990872	1	1	1
117			AA981395			1.07061	1.05013	0.900051	0.763113	0.749296	0.631513	0.785519	-69.6224	-4.72373	-22.2105	0.953027	0.997664	0.999947	0.922394
118		320873	AA982462	RIKEN cDNA A830016G23 gene	A830016G23Rik	1.36082	1.62471	1.26383	1.96146	0.63181	0.689922	0.738803	-17.2015	-1.49785	-33.0621	0.831335	-2.54926	-8.91992	-17.9271
119	active	11964	AI195304	ATPase, H+ transporting, V1 subunit A, isoform 1	Atp6v1a1	1.31588	0.996161	1.1213	1.09589	1.59927	1.4923	1.33923	0.954606	-60.152	-55.6043	-46.2462	0.999997	0.999623	0.998491
120		59027	AI227311	pre-B-cell colony-enhancing factor 1	Pbef1	1.25769	1.25403	1.11559	1.09972	1.47845	1.30535	1.0708	0.781305	0.949549	-57.3938	-63.5118	0.999998	0.9989	-8.5222
121		13013	AI037715	cystatin 9	Cst9	1.09885	1.26708	1.17102	1.20576	1.08256	0.907934	0.922404	-34.4042	-14.6801	-51.5137	-52.229	-53.4198	-61.0246	-51.882
122		22024	AI046576	cysteine-rich secretory protein 2	Crisp2	0.951524	1.40099	0.925454	1.11798	1.06601	1.22915	1.12854	-83.1268	-25.0341	-81.3523	-80.6544	-82.5308	-68.7085	-81.2251
123	active	20877	AI048384	aurora kinase B	Aurkb	1.32811	2.00395	1.58108	8.21447	5.19459	4.13803	2.91159	-22.543	0.878397	-2.6287	1	1	0.999999	0.999753
124		102462	AI173034	RIKEN cDNA 1190002L16 gene	1190002L16Rik	1.09725	1.15007	1.13824	0.980676	0.92086	0.859247	0.779282	-24.9533	-29.0269	-39.4669	-18.7244	-81.2401	-48.463	0.681446
125		14260	AI173036	formin	Fmn	1.3702	1.30159	1.20018	0.933816	1.17874	1.0454	0.939441	0.563424	-1.49692	-26.7122	-28.2954	-48.0067	-78.2431	-22.9292
126			AI037693			1.31005	1.33577	1.14647	1.40098	1.38832	1.25843	1.07706	-0.666735	0.207324	-32.4507	-6.11657	0.441921	-2.81209	-79.1032
127		20671	AI048425	SRY-box containing gene 17	Sox17	1.14845	1.51475	1.53425	1.21855	1.35392	0.935986	1.12937	-65.505	-15.239	-30.9027	-61.784	-8.23729	-83.1462	-19.7078
128	active	11640	AI047078	A kinase (PRKA) anchor protein 1	Akap1	1.00385	0.976016	0.974437	0.530723	0.62909	0.561531	0.689794	-79.4334	-83.0196	-27.2199	1	0.999042	1	0.99999
129		54137	AI047576	proacrosin binding protein	Acrbp	0.992706	1.22445	1.18673	0.831418	0.918882	0.833048	0.956779	-46.5931	-0.190512	-4.19538	-0.524209	-26.6792	0.37425	-59.8872
130	active	15234	AI225823	hepatocyte growth factor	Hgf	1.14575	0.85844	0.693165	0.961289	0.512233	0.357992	0.348978	-42.506	-52.5144	-4.53851	-80.9296	0.992883	0.999998	0.999998
131	active	14211	AI255214	SMC2 structural maintenance of chromosomes 2-like 1 (yeast)	Smc2l1	1.33575	1.46503	1.22032	3.50712	2.57276	1.76299	1.28194	-2.34343	0.645861	-6.29206	1	1	0.994535	-15.7645
132		11609	AI316812	angiotensin II receptor, type 2	Agtr2	1.62676	1.6477	1.74187	2.11299	1.38137	1.45631	1.0143	-0.162029	0.913439	0.868237	0.997795	-11.862	-5.97768	-63.6039
133	active	13039	AA174215	cathepsin L	Ctsl	1.12195	1.11004	1.08993	0.84629	1.6111	1.4471	1.46183	-8.55237	-38.9165	-2.80396	0.755665	1	0.999999	0.999995
134	active	58810	AI605721	aldo-keto reductase family 1, member A4 (aldehyde reductase)	Akr1a4	1.14879	1.1425	0.932995	1.26395	1.33024	1.4946	1.47284	-0.274405	-27.4771	-77.6108	0.942481	0.999792	0.999944	0.999999
135		20090	W12819	ribosomal protein S29	Rps29	0.922077	0.936987	1.04461	1.08715	1.03894	1.02817	1.05081	-63.8481	-83.1175	-83.1195	-76.0402	-56.66	-80.2617	-54.9539
136		74617	W10703	serine carboxypeptidase 1	Scpep1	1.25438	1.20161	1.25365	1.05962	1.11077	0.860643	1.06702	-23.6918	-40.5529	-23.945	-21.5299	-28.0257	-28.679	-31.4819
137		11544	W10726	ADP-ribosylarginine hydrolase	Adprh	1.23265	1.11369	0.801263	1.26278	1.43042	1.40231	0.824415	0.968226	0.897421	-27.2159	-0.237506	0.967453	0.987974	0.841356
138		16322	W10710	inhibin alpha	Inha	1.32333	1.1411	1.09151	1.11482	1.07316	0.933085	0.833783	-8.74045	-10.1192	-69.4797	-37.2288	-82.9925	-81.1252	-34.5572
139			W12178			1.00554	1.05091	1.04399	1.08459	1.19033	1.27024	1.15932	-13.7751	-18.6484	-75.9839	-0.185753	-1.58593	0.0262411	0.904355
140	active	12581	W12208	cyclin-dependent kinase inhibitor 2D (p19, inhibits CDK4)	Cdkn2d	1.22352	1.32169	0.977541	2.65867	2.23462	1.82533	1.43637	-6.35392	-2.04705	-82.1727	1	1	0.999956	-0.180624
141		14451	W13049	growth arrest specific 1	Gas1		0.687486	1.24362	1.24837	0.610356				-79.4895	-42.5599	-44.0686
142			W13631			1.24042	1.29081	0.676509	1.08836	1.31346	1.49837	1.39967	-15.2863	-4.749	-82.3108	-23.219	-1.30182	0.717847	0.996572
143		17158	W09023	mannosidase 2, alpha 1	Man2a1	1.23375	1.07107	1.04716	1.3126	1.51938	1.41143	1.27557	0.110935	-6.25443	-14.1318	0.335893	0.999689	-0.132736	-7.39221
144	active		W12260			1.2154	1.27592	1.07071	1.3323	1.64838	1.65719	1.44756	0.957925	0.999967	-48.6103	0.987034	1	1	1
145		56334	W14393	RIKEN cDNA 1110032D12 gene	1110032D12Rik	1.11925	1.10258	1.13128	1.02522	1.03546	1.01652	0.995674	-20.38	0.259673	-43.4571	-28.133	-47.192	-79.8562	-64.0937
146		51793	W99217	dimethylarginine dimethylaminohydrolase 2	Ddah2	1.29792	1.08746	1.05923	1.14978	0.876806	0.920881	0.762582	0.995802	-51.8753	-80.1801	-13.095	-15.4776	-57.1398	0.978524
147		11431	W12121	acid phosphatase 1, soluble	Acp1	1.2262	1.20615	1.19044	1.46453	1.46255	1.10216	1.24078	0.700052	-0.761824	-5.20311	0.999955	0.998687	-7.92269	0.987355
148		18160	W13098	natriuretic peptide receptor 1	Npr1	0.944066	1.0071	1.10661	0.656125	1.01527	0.858618	0.696856	-82.5092	-81.0338	-83.0846	0.987394	-80.4694	-19.8196	-2.75884
149		20024	W11216	RNA polymerase II transcriptional coactivator	Rpo2tc1	1.23347	1.13049	1.1114	1.04737	1.24724	1.14519	0.901545	0.999993	-2.67757	-9.23364	0.63857	0.999921	-80.19	-81.2719
150			W13691			1.07171	1.0195	1.02319	1.0674	0.997152	0.925168	1.04971	-26.2644	-59.3635	-64.5968	-36.4958	-78.6545	-37.5918	-61.9771
151		11792	W08299	apurinic/apyrimidinic endonuclease 1	Apex1	1.30616	1.32541	1.105	1.20246	1.25214	1.18672	1.05647	0.896302	0.88013	-22.1196	-2.61583	0.812259	-4.9296	-33.0827
152	active	15902	W08387	inhibitor of DNA binding 2	Idb2	1.13651	0.897239	0.728703	0.455099	0.502642	0.377818	0.350532	-9.95384	-53.2202	-5.76577	1	1	1	1
153		15203	W11571	hephaestin	Heph	1.01678	1.01828	1.01672	0.968852	1.03403	0.915272	0.935685	-48.4547	-58.5483	-81.1078	-51.0636	-80.1057	-27.1108	-27.5964
154			W34460			1.16051	1.19775	1.16557	1.15328	1.13085	0.952342	0.877344	-0.459415	0.157391	0.441236	-0.427674	-44.0649	-11.7702	-26.5112
155		66082	W34507	abhydrolase domain containing 6	Abhd6	1.3311	1.07908	1.15941	0.934111	1.48465	1.35496	1.21267	-2.01561	-14.8997	-4.95181	-12.5955	0.999586	0.928271	-1.54534
156			W14555			1.52101	1.10271	1.41471	1.109	0.748706	0.732792	0.756334	-16.0839	-67.1623	-29.7682	-73.2722	-26.7118	-33.2742	-42.8439
157		23833	W15001	CD52 antigen	Cd52	1.24651	0.929057	0.956548	0.776066	0.604145	0.582604	0.537172	-24.8121	-68.9855	-79.7721	-19.6989	0.401432	0.595678	0.804476
158		56040	W14267	ribosomal protein, large, P1	Rplp1	1.00281	0.994158	1.00284	1.00207	1.00297	1.0023	1.00308	-20.1118	-58.1064	-18.3005	-19.4897	-37.5386	-21.8889	-51.539
159		12068	W18376	blocked early in transport 1 homolog (S. cerevisiae)	Bet1	1.35646	1.06895	1.07254	1.17234	0.940977	0.934935	0.893436	0.984092	-1.53963	-5.36938	-3.96086	-18.1003	-6.99524	0.628088
160		27360	W18074	adducin 3 (gamma)	Add3	1.24032	1.13223	0.854206	1.11278	1.08377	1.01878	1.07647	-0.137529	-3.09001	-34.3047	-4.85824	-41.9909	-3.31584	-45.9071
161	active	15399	AI324701	homeo box A2	Hoxa2	1.29665	3.6336	4.05071	2.91975	2.14001	3.55104	2.76928	-23.892	0.999961	0.999991	0.998881	0.819267	0.99991	0.998254
162		68198	AI391300	NADH dehydrogenase (ubiquinone) 1 beta subcomplex, 2	Ndufb2	1.36165	1.35329	1.08577	1.1653	1.17051	1.12528	0.749875	0.330426	-5.29095	-18.0684	-17.2827	-28.1045	-31.8754	-2.71159
163	active	28080	W36942	ATP synthase, H+ transporting, mitochondrial F1 complex, O subunit	Atp5o	1.19093	1.27988	0.974302	1.78878	1.55458	1.33696	1.35616	0.323875	0.943558	-51.3103	1	0.999783	0.990771	0.982015
164		20016	W20956	RNA polymerase 1-1	Rpo1-1	1.32792	1.16884	1.08992	1.21743	1.20642	1.10078	0.911516	0.899352	0.613292	-4.69101	0.981366	-2.53008	-18.1475	-13.5146
165			W34262			1.31267	1.62137	1.24285	0.766079	0.903808	0.65319	0.751266	-13.9009	-3.44778	-50.3763	-47.7758	-46.028	-9.67111	-5.7601
166	active	19042	W18642	protein phosphatase 1A, magnesium dependent, alpha isoform	Ppm1a	1.18149	1.08996	1.09009	1.22348	1.43826	1.73414	1.72391	-0.964886	-1.19525	-30.7099	-5.35579	0.999991	1	1
167		13542	W29705	dishevelled, dsh homolog 1 (Drosophila)	Dvl1	1.52779	1.49132	1.22352	1.34582	1.09227	0.973744	1.01068	0.811878	0.159904	-40.0078	-0.905283	-39.244	-48.0104	-22.4809
168			W30430			1.07907	1.03342	1.03798	1.07981	1.07881	1.04208	1.07393	-3.17644	-43.3538	-34.3135	-27.6053	-49.1274	-13.6062	-19.9339
169		14751	W29397	glucose phosphate isomerase 1	Gpi1	1.0718	1.08944	1.24819	0.974245	1.39544	1.17438	1.11077	-1.48772	0.927649	0.659493	-16.9244	0.996416	-7.36787	-10.1284
170		27053	W29492	asparagine synthetase	Asns	1.09704	1.21797	0.861587	1.02813	1.26757	1.84636	1.75829	-25.4515	-8.10848	-24.1668	-48.1999	-4.43944	0.999931	0.999969
171	active	53323	W29921	huntingtin interacting protein 2	Hip2	1.19524	1.16516	1.13753	1.55956	1.82169	1.59376	1.57116	0.210918	0.805705	-9.16295	0.999969	1	0.999984	0.999995
172	active	16618	W34620	kallikrein 26	Klk26	0.806048	0.966736	0.684838	1.3332	12.2507	65.0497	80.607	-51.5721	-23.3339	-10.6661	-0.893682	1	1	1
173	active	13167	W33910	diazepam binding inhibitor	Dbi	0.974022	0.987331	0.802484	1.21383	1.98108	1.83646	1.6103	-51.3743	-43.3644	-0.527215	0.559868	0.999886	0.999884	0.998309
174		67097	AI430677	ribosomal protein S10	Rps10	1.09109	1.03821	0.997712	0.923568	0.978564	1.02098	0.953863	0.658986	-38.7453	-16.2299	-47.4316	-0.397921	-27.1503	-18.2194
175		56443	W34547	actin related protein 2/3 complex, subunit 1A	Arpc1a	1.15479	1.29112	1.17785	1.05031	1.27167	1.35952	1.32794	-0.712016	0.939379	-0.926067	-24.4532	0.97066	0.985487	0.951793
176		14325	W34689	ferritin light chain 1	Ftl1	1.04733	1.15137	1.0851	1.21678	1.22083	1.28411	1.2695	-36.3952	-6.02078	-22.1758	0.371231	0.602579	0.944791	0.931354
177		22784	W34988	solute carrier family 30 (zinc transporter), member 3	Slc30a3	1.14984	1.17503	1.03555	1.25137	1.47082	1.16875	1.26476	-3.33434	-2.94356	-51.4771	-0.32448	0.999746	0.878944	0.987775
178		22378	W41126	WW domain binding protein 2	Wbp2	1.25467	1.15435	1.09009	1.00378	1.18255	1.02366	0.862982	0.589298	-3.09215	-11.4577	-46.7391	-21.3161	-49.3912	-42.7235
179		107686	W41213	small nuclear ribonucleoprotein D2	Snrpd2	1.12398	1.0636	1.07747	1.06124	1.12445	1.12413	1.12293	-3.72641	-9.41537	-18.8446	-17.1922	-19.1342	-8.81222	-51.4681
180		22174	W41438	TYRO3 protein tyrosine kinase 3	Tyro3	1.45515	1.27058	0.938771	1.15912	1.13298	1.03178	0.743012	0.989708	0.941857	-1.53441	0.999447	-37.8985	-2.29516	0.851886
181		12812	W40627	coilin	Coil	1.22604	0.934238	0.891258	0.696193	0.993774	0.932391	0.543743	-2.24948	-34.6419	-19.7502	0.845248	-24.5673	-18.4702	0.976328
182		15425	W33293	homeo box C6	Hoxc6	1.22213	1.13751	1.07317	1.45972	1.22732	1.02972	1.0728	0.996109	0.79223	-6.53814	0.922338	-21.7012	-46.4469	-28.6235
183			W41820			1.07969	1.26657	0.757272	0.876116	0.834616	0.666584	0.753382	-1.36009	-3.92531	-1.0923	-30.0944	0.98115	0.999993	1
184	active	15452	W48168	hypoxanthine guanine phosphoribosyl transferase 1	Hprt1	1.07056	1.47427	1.26963	1.61616	1.28389	1.47952	1.47865	-8.74386	0.99922	0.582066	0.999964	0.921046	0.998118	0.998885
185	active	19730	W48230	ral guanine nucleotide dissociation stimulator	Ralgds	1.10467	1.50011	1.40226	1.89568	2.57091	2.32796	1.75426	-2.62486	0.996366	0.927412	1	1	1	1
186		26559	W41683	hormonally upregulated Neu-associated kinase	Hunk	1.06214	1.24531	1.06534	1.11053	0.785548	0.737245	0.523506	-12.0379	-0.473083	-44.7942	-42.7239	-0.797693	0.932793	0.999945
187	active	66913	W46090	KDEL (Lys-Asp-Glu-Leu) endoplasmic reticulum protein retention receptor 2	Kdelr2	1.13972	1.57017	0.93161	1.96866	2.12506	1.7791	1.70069	-22.0019	0.937381	-50.2944	0.999976	0.999997	0.999655	0.984806
188		66420	W45751	polymerase (RNA) II (DNA directed) polypeptide E	Polr2e	1.0535	1.1397	0.828253	0.887237	0.821192	1.01486	0.890194	-22.5396	-0.55781	-8.50308	-2.83505	-0.162159	-14.3233	0.434332
189		69955	W45807	phenylalanine-tRNA synthetase 1 (mitochondrial)	Fars1	1.27432	1.14715	1.07325	1.27976	1.27868	1.05663	1.02992	0.993114	-0.510391	-3.37879	0.954111	0.54673	-28.7159	-33.7475
190	active	18582	W45989	phosphodiesterase 6D, cGMP-specific, rod, delta	Pde6d	1.04288	1.07925	0.931941	1.39594	1.53789	1.3509	1.27373	0.435745	0.996703	-32.3101	0.99963	0.999981	0.994403	0.999764
191	active	20692	W46030	secreted acidic cysteine rich glycoprotein	Sparc	1.26689	1.33889	1.28624	1.50279	1.58588	1.82032	1.26314	-0.529851	0.984353	0.610086	0.999943	0.999995	1	0.963606
192	active	94116	AI425579	kinesin family member C5A	Kifc5a	1.07528	1.07945	1.18912	1.00057	0.818522	0.793241	0.686259	0.823311	-13.2503	-0.131906	-15.016	0.999024	0.997506	0.999975
193		21428	W61621	transcription factor-like 4	Tcfl4	0.827411	1.08509	1.06139	0.770795	0.954544	1.05151	1	-24.2778	-18.7661	-50.0213	0.997332	-31.3132	-50.9454	-16.6986
194	active	20525	W62486	solute carrier family 2 (facilitated glucose transporter), member 1	Slc2a1	0.762981	1.14121	1.34571	1.00511	1.74925	2.62154	3.87648	-9.18478	-15.9817	-0.23766	-50.7979	0.996381	1	1
195		13353	W54234	DiGeorge syndrome critical region gene 6	Dgcr6	0.876176	1.03182	1.16985	0.949446	1.03921	0.973736	0.992098	-36.3102	-39.924	-17.6706	-33.2982	-46.6273	-46.8608	-48.8315
196		15193	W53883	hepatoma-derived growth factor, related protein 2	Hdgfrp2	0.913871	0.929198	1.01758	0.9434	0.930829	0.973294	1.13317	-10.7562	-41.4668	-43.3159	-13.7178	-0.0502348	-30.7102	-3.48364
197	active	21402	W53991	S-phase kinase-associated protein 1A	Skp1a	1.08563	1.19857	1.14313	1.15229	1.37733	1.29254	1.53423	-50.0124	0.686652	0.928665	-0.645076	0.999508	0.999223	0.999876
198		236539	W61383	3-phosphoglycerate dehydrogenase	Phgdh	1.10517	1.24374	0.896405	1.30055	0.810926	0.887966	0.94254	-18.6489	0.146526	-33.2536	0.820715	0.148928	-6.07997	-32.5157
199		14608	W62391	G protein-coupled receptor 83	Gpr83	0.984181	0.911555	0.868351	0.681709	0.908771	0.904102	0.830822	-46.2511	-47.316	-2.79749	0.999987	-0.552747	0.474339	-0.181809
200		14287	W59651	folylpolyglutamyl synthetase	Fpgs	1.15656	0.991913	0.990422	1.27987	1.32494	1.32857	1.33286	-1.30092	-28.2883	-48.5498	0.94168	0.997914	0.997611	0.987672
201		23994	W64075	DAZ associated protein 2	Dazap2	0.864856	0.90126	1.03803	0.944907	1.33045	1.24689	1.63873	-26.3247	-34.984	-50.9005	-23.4224	0.998836	0.875831	1
202		15181	W62765	histone deacetylase 1	Hdac1	1.24456	1.03387	0.969695	1.19474	1.26278	1.27436	1.1847	0.962415	-24.5116	-40.195	0.619778	0.982443	0.991321	0.379499
203		18472	W61996	platelet-activating factor acetylhydrolase, isoform 1b, beta1 subunit	Pafah1b1	1.10649	1.13954	1.0745	1.01413	1.48816	1.34039	1.30988	-9.76688	0.81445	-27.5694	-21.8088	0.999995	0.95102	0.993881
204	active		W62708			1.06131	1.10383	1.0592	1.32818	1.61343	1.65094	1.43249	-1.92548	-24.2323	-44.7405	0.988962	1	1	0.999996
205		68398	W70782			0.785897	1.16945	0.962618	0.901681	0.687194	0.760663	0.816277	-1.93632	-11.7681	-48.249	-22.1962	0.947527	0.136823	-3.86655
206		15427	W64848	homeo box C9	Hoxc9	1.11771	1.2395	1.0359	1.37834	1.18748	1.12705	1.37291	0.689773	0.592341	-49.2461	0.999836	0.999946	-8.90207	0.721285
207		17136	W76964	myelin-associated glycoprotein	Mag	0.974109	0.937165	1.03732	1.05241	1.22237	1.61307	1.75602	-18.6117	-46.1732	-19.4637	-47.1462	0.978576	0.999984	1
208		66416	W64426	NADH dehydrogenase (ubiquinone) 1 alpha subcomplex, 7 (B14.5a)	Ndufa7	1.03095	0.882547	0.87381	1.06133	1.11206	1.30708	1.25226	-51.5621	-32.472	-10.9342	-4.55539	0.561373	0.930209	0.980507
209		14252	W66775	flotillin 2	Flot2	1.0244	0.877488	0.838287	0.896343	0.763703	0.699544	0.820334	-51.4719	-2.37261	0.427411	-5.13023	0.995628	0.999979	0.843218
210		19725	W70909	regulatory factor X, 2 (influences HLA class II expression)	Rfx2	1.06637	1.00852	0.939545	1.3353	1.23969	1.20287	1.09613	-5.84475	-46.759	-17.1531	0.999477	0.927688	0.952708	-0.222765
211			W70994			1.06226	0.939186	1.03111	1.04149	1.02195	0.963548	0.959087	-23.4826	-50.7294	-51.5765	-50.5873	-45.0397	-38.7294	-49.4789
212	active	13057	W74825	cytochrome b-245, alpha polypeptide	Cyba	0.974101	0.914313	0.86531	1.06793	1.59422	2.08673	2.41878	-50.2347	-32.9009	-15.3605	-39.7357	0.998628	1	1
213		54006	W71604	deformed epidermal autoregulatory factor 1 (Drosophila)	Deaf1	0.977699	0.919359	0.871673	0.972003	0.925277	1.00045	0.884991	-38.0676	-32.4744	-0.880908	-14.8159	-6.19289	-46.5859	0.723878
214		23850	W81981	pappalysin 2	Pappa2	1.1367	0.98633	0.894391	1.06136	1.18919	1.12269	1.31561	-2.24609	-51.3428	-9.16709	-37.203	0.250445	-1.55269	0.818638
215		14131	W82159	Fc receptor, IgG, low affinity III	Fcgr3	1.12185	0.980135	1.04917	0.941641	0.909681	0.88635	0.970949	-0.737028	-25.7221	-38.3176	-45.7131	-23.9216	-1.60046	-44.5057
216		57423	W82194	ATP synthase, H+ transporting, mitochondrial F0 complex, subunit f, isoform 2	Atp5j2	1.03155	1.20924	0.889905	1.405	1.22119	1.23668	1.3233	-36.2752	-35.9324	-30.3759	0.999863	0.669526	0.964941	0.998361
217	active	81489	W75670	DnaJ (Hsp40) homolog, subfamily B, member 1	Dnajb1	0.893918	0.973209	1.02406	1.06013	1.46308	1.4185	1.55401	-3.76046	-31.6314	-51.5433	-40.8612	0.997497	0.999882	0.999969
218		26362	W78330	AXL receptor tyrosine kinase	Axl	0.877949	0.99245	0.911396	0.966979	1.17697	1.16498	1.25587	-21.2907	-51.5155	-20.9341	-31.0583	-2.72773	-0.242309	0.874215
219	active	19325	W82973	RAB10, member RAS oncogene family	Rab10	0.937638	0.909976	1.00297	0.580948	0.570966	0.602672	0.740195	-21.947	-16.8854	-42.4002	0.99998	0.999986	0.99993	0.740019
220	active	26431	W80023	G protein-coupled receptor kinase-interactor 2	Git2	0.812029	0.992894	1.02635	1.11008	1.4887	1.6837	2.02836	-2.22783	-45.3811	-42.1332	-19.2445	0.999905	1	1
221	active	13010	W78651	cystatin C	Cst3	0.97207	0.971732	1.04936	0.792403	0.792491	0.750721	0.809891	-14.3468	-48.8748	-29.1836	0.999987	0.999838	0.999935	0.998823
222		17955	W81759	nucleosome assembly protein 1-like 4	Nap1l4	1.00627	1.13952	1.0588	0.972606	1.04102	1.10191	1.11189	-7.87507	0.21299	-25.9995	-35.915	-8.13193	-38.5405	-23.6552
223		109979	W82798	ADP-ribosyltransferase 3	Art3	0.911765	1.10746	0.953164	0.705086	0.819478	0.822857	0.866581	-32.5016	-28.68	-48.1341	0.931308	-3.78848	-1.95734	-16.1909
224		15312	W83341	high mobility group nucleosomal binding domain 1	Hmgn1	1.08722	0.97941	0.933521	1.26835	0.993384	1.00862	1.00436	-8.88052	-49.7817	-37.2616	0.899443	-44.4751	-29.8383	-44.7703
225	active	105988	W83574	extra spindle poles-like 1 (S. cerevisiae)	Espl1	1.07851	1.19289	1.14022	1.23715	1.6657	1.4248	1.45386	-5.76342	-0.940387	-12.3882	0.374173	0.999978	0.995062	0.999772
226	active	54405	W83104	NADH dehydrogenase (ubiquinone) 1 alpha subcomplex, 1	Ndufa1	1.11113	1.05238	0.976602	1.36078	1.48057	1.57995	1.63627	-6.7911	-26.2918	-44.6707	0.997693	0.999904	0.999987	0.999999
227		20778	W82738	scavenger receptor class B, member 1	Scarb1	0.914855	1.12876	1.01042	0.97918	1.30199	1.04722	1.17415	-51.5736	-2.11605	-49.9571	-43.7723	0.80606	-42.6552	-3.25167
228	active	67264	W83085	NADH dehydrogenase (ubiquinone) 1 beta subcomplex 8	Ndufb8	1.05616	0.921099	0.958081	1.2903	1.4611	1.36652	1.41426	-13.0929	-51.4194	-20.9254	0.996352	1	0.999957	0.999996
229	active	12257	W82946	benzodiazepine receptor, peripheral	Bzrp	0.913007	1.00098	0.980939	1.06993	1.37699	1.62579	1.5951	-43.8476	-39.3388	-38.2181	-3.53792	0.999909	0.999977	1
230		26572	W83216	COP9 (constitutive photomorphogenic) homolog, subunit 3 (Arabidopsis thaliana)	Cops3	1.16524	1.13233	0.879185	1.06597	1.1223	1.03281	1.10027	0.543572	-3.78221	0.977011	-20.2878	0.885786	-35.8712	-31.5854
231		14419	W83304	galanin	Gal	1.10402	0.987407	1.16163	0.874986	0.736158	0.827666	0.904846	-9.68359	-5.17783	-2.49947	-2.13567	0.896931	0.797337	0.838743
232		14230	W84142	FK506 binding protein 10	Fkbp10	1.06656	0.944674	0.986306	1.00451	0.909016	1.0046	1.07124	-10.4564	-51.2074	-46.2592	-17.3467	-27.2126	-4.65785	-49.4915
233		15437	AI430412	homeo box D8	Hoxd8	1.05481	0.934118	0.913846	0.912286	0.889331	1.03839	0.87197	-9.23485	-50.8023	-14.2845	-18.3418	-7.23237	-45.434	0.649063
234	active	13136	W83988	decay accelerating factor 1	Daf1	1.09777	1.00768	1.26319	0.929497	2.64872	3.68845	3.49023	-30.6405	-48.9047	-4.73681	-43.297	1	1	1
235		16391	W84302	interferon dependent positive acting transcription factor 3 gamma	Isgf3g	1.10722	1.09378	1.04308	1.07916	1.27856	1.12098	0.997295	0.922865	-40.4115	-46.7185	-36.3148	0.999855	-2.98811	-51.525
236		21745	W87045	telomerase associated protein 1	Tep1	1.04048	1.02194	1.02656	0.869299	1.04561	1.0351	1.06127	-42.8421	-49.3932	-49.0912	-40.5879	-51.5765	-27.054	-51.5108
237	active	56612	W88132	prefoldin 5	Pfdn5	1.15988	0.899644	0.922666	0.701922	0.750127	0.671611	0.826003	-2.93897	-5.39478	-47.234	0.999994	0.999979	1	0.998778
238		20643	W85296	small nuclear ribonucleoprotein E	Snrpe	1.18132	1.03321	1.06568	1.36017	1.38804	1.28232	1.22119	0.97316	-28.6788	-24.5711	0.999997	0.999821	0.928607	-1.25332
239			W85535			1.12165	1.1284	1.04408	1.20813	1.19772	1.17441	1.07296	0.86393	-9.76265	-22.5601	0.574266	-0.203971	-5.68385	-50.2573
240		17000	W89254	lymphotoxin B receptor	Ltbr	1.16225	1.11261	1.08414	1.00813	1.1284	1.13631	1.05566	0.704716	-0.86618	-51.0465	-43.6913	-12.2424	0.966238	-36.4646
241		13043	W96939	cortactin	Cttn	0.85844	0.927493	0.993581	0.990106	0.924202	0.913032	0.785713	-5.25322	-31.0724	-51.5153	-29.8604	-2.64995	-0.333023	0.984244
242		56717	AI325857	FK506 binding protein 12-rapamycin associated protein 1	Frap1	0.886724	1.01402	1.02596	1.1481	1.18605	1.02925	1.25475	-47.4505	-9.62776	-49.4412	-29.1405	-0.566683	-42.0142	0.849611
243		18541	W89405	pericentrin 2	Pcnt2	1.00668	1.25455	1.00635	1.32894	1.50003	1.34001	1.10038	-48.7203	0.349921	-40.9994	-1.10848	0.993722	0.722538	-17.0147
244		11520	W89846	adipose differentiation related protein	Adfp	0.927136	0.868143	0.90606	0.989978	1.30152	1.37466	1.45544	-41.1429	-19.8595	-29.3698	-51.0703	0.750874	0.879821	0.999723
245		54364	W89823	ribonuclease P/MRP 30 subunit (human)	Rpp30	0.946745	1.01331	0.920729	0.96554	0.859608	0.737412	0.788081	-51.225	-47.2448	-13.5547	-39.681	-2.61917	0.977241	0.875846
246		12297	W90827	calcium channel, voltage-dependent, beta 3 subunit	Cacnb3	1.06176	0.907908	0.940937	0.891196	0.793019	1.07422	1.16398	-7.59508	-46.1098	-49.879	-10.5441	0.924486	-26.8967	-11.9743
247		21807	W96821	transforming growth factor beta 1 induced transcript 4	Tgfb1i4	1.2011	1.09988	1.097	0.909413	1.01949	1.14961	1.24557	0.90728	-6.27505	-3.37735	-6.89004	-20.6417	-1.23373	0.999568
248	active	20018	W99934	RNA polymerase 1-3	Rpo1-3	1.24983	1.15568	1.26804	1.37003	1.52024	1.46467	1.52817	0.999613	0.999948	0.99994	0.999999	1	1	1
249		15417	W97853	homeo box B9	Hoxb9	1.08466	1.07472	1.04664	1.33963	1.06464	1.17373	1.24176	-50.9619	-35.2836	-51.5698	-3.29023	-33.7785	-19.0511	-3.62147
250		12015	W98547	Bcl-associated death promoter	Bad	1.31912	1.11914	1.1544	1.12998	1.23759	1.20803	1.21778	0.999788	0.214579	0.825371	-0.00913036	0.455124	0.272492	0.953195
251		22419	W91468	wingless-related MMTV integration site 5B	Wnt5b	1.23058	0.915677	0.90047	0.790414	1.02363	0.754115	0.862011	0.730419	-46.3195	-6.69619	0.512885	-19.3184	0.836181	0.928652
252		18971	W91387	polymerase (DNA directed), delta 1, catalytic subunit	Pold1	1.23191	0.997983	1.02593	1.0648	1.25211	1.12088	1.1561	0.922983	-29.4908	-26.405	-19.2824	0.970901	0.821853	0.983072
253		11765	AA002389	adaptor protein complex AP-1, gamma 1 subunit	Ap1g1	0.832214	0.957859	0.890585	1.02775	1.3409	1.53624	1.69243	-6.5469	-32.7636	-11.8062	-32.2246	0.947029	0.992975	0.999964
254		18673	AA000102	prohibitin	Phb	1.0742	1.05054	0.643098	0.796197	0.942872	0.931256	1.1333	-11.9282	-9.10438	0.999492	-0.186062	-21.1267	-11.2005	-28.2476
255		140858	AA000181	WD repeat domain 5	Wdr5	1.04732	1.10221	1.06957	0.97564	1.11612	1.34884	1.5852	-21.0321	0.871827	0.313216	-17.1422	-6.97466	0.981904	1
256	active	20020	AA000244	polymerase (RNA) II (DNA directed) polypeptide A	Polr2a	0.928924	0.943873	0.876312	1.38612	1.31183	1.36389	1.39505	-17.3593	-29.0103	-0.53447	0.995024	0.998825	0.999098	0.999992
257		11469	AA000327			1.10089	1.01854	1.05965	1.06559	1.14979	1.10914	1.1384	-4.44681	-29.1919	-31.2743	-32.5532	-4.54719	-6.54723	-1.2945
258		18632	AA003271	peroxisomal biogenesis factor 11b	Pex11b	1.15564	0.955478	1.03551	0.912804	1.18883	1.27715	1.202	0.293695	-13.6846	-3.97233	-32.7698	0.988532	0.921496	0.0744283
259		20439	AA051014	seven in absentia 2	Siah2	1.20822	1.13139	1.03685	1.03228	1.26679	1.29338	1.30463	0.398343	-6.8549	-32.7683	-31.3873	0.828814	-1.823	-1.2289
260		17865	AA003042	myeloblastosis oncogene-like 2	Mybl2	1.04814	0.998668	0.918059	0.990803	1.05991	1.07261	0.960708	-8.52516	-30.8287	-9.17864	-31.278	-8.85201	-27.9631	-21.5559
261		19255	AA003599	protein tyrosine phosphatase, non-receptor type 2	Ptpn2	1.21076	1.12868	0.997215	1.1826	1.19625	1.09884	1.2311	0.947907	0.906503	-32.1288	0.915628	0.986687	-5.94511	0.642746
262		245474	AA008051	cDNA sequence BC068171	BC068171	1.08496	1.24875	1.25644	0.813381	0.698544	0.693626	0.579332	-23.1773	-19.86	0.439283	-2.12689	0.450899	0.964809	0.710775
263		15893	AA008044	islet cell autoantigen 1	Ica1	1.13762	1.08969	0.949936	1.16572	0.984846	0.87046	0.862558	-2.1955	-9.49726	-32.7815	-8.28881	-28.1493	-1.0279	-2.69518
264		56455	AA008134	dynein, cytoplasmic, light chain 1	Dnclc1	1.04833	1.29917	1.19451	1.30535	1.09116	1.4776	1.32068	-28.0965	0.109767	-4.81067	0.782802	-23.5394	0.987185	0.0481424
265		22210	AA003956	ubiquitin-conjugating enzyme E2B, RAD6 homology (S. cerevisiae)	Ube2b	0.840838	1.06003	1.32051	0.829093	1.0032	1.02645	1.07116	-1.11758	-16.0175	0.967206	0.743336	-32.279	-28.9683	-14.8308
266		20744	AA014532	spermatid perinuclear RNA binding protein	Strbp	0.952997	1.12459	1.12721	1.19861	1.22154	1.06574	1.11054	-32.7762	-4.93747	-7.33852	-6.56779	-2.80704	-10.7545	-10.9261
267		21645	AA008471	t-complex-associated testis expressed 1	Tcte1	0.722852	1.51376	1.48533	0.716799	0.909609	0.892095	0.817734	-15.3346	-24.7325	-29.428	-23.3159	-32.789	-25.9517	-32.3197
268		85305	AA004176	lysyl-tRNA synthetase	Kars	0.996177	1.08982	0.848674	1.30806	1.28522	1.07431	1.33229	-17.448	-24.1638	-21.1544	0.998216	-0.280227	-9.89747	0.0384371
269		170658	AA014507	NADH dehydrogenase (ubiquinone) Fe-S protein 5	Ndufs5	1.03024	1.00838	0.964441	0.924317	1.03785	1.04068	1.0389	-31.0346	-29.7782	-12.9571	-4.27204	-26.4979	-17.2181	-9.49158
270		18762	AA014771	protein kinase C, zeta	Prkcz	1.05181	0.971797	1.15029	0.948927	0.989144	1.26486	1.15113	-29.4183	-32.7826	-14.3821	-32.7587	-32.7814	-11.2052	-9.5636
271		14645	AA011759	glutamate-ammonia ligase (glutamine synthase)	Glul	0.829808	0.927078	0.947298	0.656422	0.806244	0.871403	1.08723	0.912359	-19.0017	-26.5089	1	0.999771	0.706395	-8.32805
272		20115	AA014823	ribosomal protein S7	Rps7	1.03121	1.00642	1.03892	1.03741	0.90623	1.0377	1.03767	-4.42697	-21.7028	-30.5763	-29.915	-5.32512	-9.74075	-29.3849
273		110809	AA013943	splicing factor, arginine/serine-rich 1 (ASF/SF2)	Sfrs1	1.24321	1.04228	0.905724	0.947684	0.98819	0.84419	0.909663	-0.852878	-8.94715	-28.6371	-31.77	-23.8597	0.977239	-10.8819
274	active	71904	AA015365		Mpra	1.06747	1.12529	1.00954	0.902467	0.71849	0.696882	0.733484	-0.0442704	-12.0168	-31.552	-1.58947	0.999974	1	1
275		23980	AA015478	phosphatidylethanolamine binding protein	Pbp	1.26998	1.09799	1.12942	0.935443	0.949913	0.639756	0.997744	-6.37295	-30.467	-21.0221	-32.239	-27.787	0.246805	-31.8571
276		12424	AA016824	cholecystokinin	Cck	1.73281	1.17577	1.09674	0.918538	1.00639	0.806018	0.826454	1	0.469702	-7.83127	-32.7468	-27.256	0.999458	-4.46391
277	active	16832	AA017955	lactate dehydrogenase 2, B chain	Ldh2	0.965584	0.910628	0.915326	0.860767	0.633896	0.53287	0.544784	-32.7833	-7.77534	-23.5561	-0.224425	1	1	1
278		19988	AA014108	ribosomal protein L6	Rpl6	0.986799	1.01382	1.00924	1.07951	0.975224	1.0092	1.13949	-28.01	-15.9353	-24.7275	-6.57202	-18.6582	-28.2224	-23.522
279		15526	AA014915	heat shock protein, A	Hspa9a	0.938436	0.990684	1.05905	0.963419	0.93415	0.708469	0.803754	-20.7158	-26.9381	-30.4619	-31.1118	-1.86482	0.997994	0.897763
280			AA015216			0.931292	1.06783	0.938606	1.13774	1.09599	1.0789	1.10822	-29.2966	-21.0893	-11.2434	-7.49196	-32.5939	-16.3749	-7.84427
281		70938	AA016379			1.02096	1.03622	1.11628	1.0835	1.18054	1.27715	1.18698	-17.0898	-17.1329	-22.0415	-32.676	0.862657	0.989487	0.99542
282		17219	AA016759	minichromosome maintenance deficient 6 (MIS5 homolog, S. pombe) (S. cerevisiae)	Mcm6	0.968074	1.21871	1.12806	1.41625	0.917175	0.855714	0.871762	-32.3442	-1.48887	-25.8537	0.910552	-30.4948	-4.53634	-10.7333
283		17776	AA016762	microtubule associated serine/threonine kinase 2	Mast2	1.0164	1.12186	1.01289	1.1536	1.14056	0.999245	1.05128	-16.495	-2.88519	-32.2049	-2.80696	-1.06083	-29.7208	-20.3804
284		15184	AA017742	histone deacetylase 5	Hdac5	0.953683	0.945706	0.99058	1.02833	1.00246	1.03115	1.03205	-32.7894	-29.6787	-30.1905	-31.4286	-32.2239	-30.4627	-28.0966
285		13047	AA023906	cut-like 1 (Drosophila)	Cutl1	1.27637	0.958416	1.03137	1.16877	1.19587	1.13449	1.19093	0.969757	-25.0318	-32.5302	-15.7691	0.550443	-12.7681	-0.361493
286	active	22359	AA020307	very low density lipoprotein receptor	Vldlr	0.855969	0.92463	0.852904	0.696901	0.524987	0.605394	0.669446	-12.9203	-20.9894	0.0624305	0.999998	1	1	0.999992
287	active	26936	AA023082	expressed sequence AA536749	AA536749	1.15807	1.15689	1.27233	1.14716	1.52772	1.54149	1.53022	-2.98974	0.816111	0.689441	-2.57967	1	1	1
288		22286	AA023614	undifferentiated embryonic cell transcription factor 1	Utf1	1.14386	1.40044	1.09162	1.31871	1.12096	1.24565	1.10876	-3.29092	0.991504	-29.3277	0.998309	0.38424	-0.241867	-22.9225
289		16336	AA023670	insulin-like 3	Insl3	1.30246	1.35922	1.25379	1.06975	0.913992	0.71363	0.768635	0.335422	0.697438	-32.6892	-24.8109	-23.8047	0.773976	-32.6736
290		20364	AA023745	selenoprotein W, muscle 1	Sepw1	1.29286	1.0986	1.04338	1.2126	1.01795	1.0132	0.761086	0.99995	-0.581736	-13.17	0.969091	-6.05118	-8.60163	0.958503
291		12916	AA030254	cAMP responsive element modulator	Crem	1.19238	1.16087	0.888153	1.05303	1.15556	1.17899	0.798032	-2.30936	-4.92131	-30.5786	-32.3372	-12.4524	-15.8768	-0.486492
292	active	22218	AA030059	SMT3 suppressor of mif two 3 homolog 1 (yeast)	Sumo1	1.17299	1.1376	1.1263	1.17161	1.37924	1.30661	1.23202	0.999971	0.999837	-20.1285	0.989206	1	1	0.999998
293		12144	AA030433	Bloom syndrome homolog (human)	Blm	1.01038	1.25484	1.08702	1.92936	1.64627	1.21564	1.11058	-32.1554	-1.54519	-23.4853	0.999972	0.997946	-4.01303	-19.7361
294		22630	AA032512	tyrosine 3-monooxygenase/tryptophan 5-monooxygenase activation protein, theta polypeptide	Ywhaq	1.16113	1.31487	1.10197	0.863032	1.02662	0.923352	0.955151	0.868475	0.93583	0.852819	-28.1972	-25.3439	-1.16808	-1.39978
295		320499	AA027367			1.17574	1.37074	1.1843	1.09367	1.10774	0.955899	1.17023	0.998493	0.999999	-12.8878	-0.0470992	-32.6269	-31.9009	-0.139573
296	active	12464	AA027583	chaperonin subunit 4 (delta)	Cct4	1.20202	1.15927	1.25206	1.17157	1.19414	1.02449	1.07214	0.999892	0.998974	-0.0979076	0.945222	0.999153	-5.82304	-22.1025
297		20085	AA030284	ribosomal protein S19	Rps19	1.12887	1.02275	0.960436	1.00123	0.70898	0.966259	0.88174	-7.93851	-21.9739	-18.78	-26.6724	0.999488	-6.28844	-0.478749
298		17256	AA028786	male enhanced antigen 1	Mea1	1.28925	1.01969	1.03153	1.13286	1.08833	0.903482	0.818458	0.774227	-4.48973	-23.5544	-11.1234	-17.5919	-28.0174	-22.1563
299	active	16828	AA028349	lactate dehydrogenase 1, A chain	Ldh1	1.34503	1.04501	1.31476	1.36792	1.57934	1.34144	1.37107	0.999926	0.935394	0.989454	0.999979	1	0.999999	0.963872
300	active	59069	AA032933	tropomyosin 3, gamma	Tpm3	1.44177	1.33809	0.911146	1.46946	2.03214	1.72585	1.80752	0.900674	0.975405	-24.6713	0.999931	1	1	1
301		11545	AA032357	poly (ADP-ribose) polymerase family, member 1	Parp1	1.11533	1.28316	0.956101	1.35855	1.04593	1.01969	0.844629	-9.48031	0.629553	-23.0348	0.765764	-14.7491	-32.4695	-5.42163
302	active	22117	AA032612	thiosulfate sulfurtransferase, mitochondrial	Tst	1.27755	1.13993	0.959059	1.32714	1.35702	1.2559	1.53494	0.955215	-3.47444	-23.6159	0.99873	0.999873	0.993646	0.999853
303		51810	AA032558	heterogeneous nuclear ribonucleoprotein U	Hnrpu	1.0022	1.18464	0.95957	1.27159	1.26982	1.08799	0.977648	-20.5282	0.926223	-12.3382	0.994297	0.998827	0.592698	-16.3726
304	active	17096	AA032394	Yamaguchi sarcoma viral (v-yes-1) oncogene homolog	Lyn	1.01271	1.04496	1.04114	1.0473	1.39135	1.69049	2.24449	-23.0391	-26.5028	-26.4743	-19.4709	0.99135	0.999996	1
305	active	12442	AA033463	cyclin B2	Ccnb2	1.74619	1.58992	1.31904	7.46759	7.31769	5.13821	2.77608	0.981652	0.853171	-1.20183	1	1	1	0.999997
306		381799	AA033337	gene model 1900, (NCBI)	na	0.950394	0.960136	0.982346	1.01137	1.0079	0.990376	0.976	-16.6051	-23.7337	-26.4883	-5.24795	-19.4497	-25.53	0.248219
307		229663	AA033352	DNA segment, Chr 3, MJeffers 1	D3Jfr1	1.05492	1.12111	1.04686	0.977154	0.903421	0.914658	1.00316	0.855366	-2.41413	-0.299309	-23.7485	0.573481	-10.1113	0.266191
308		12626	AA033392	centrin 3	Cetn3	1.24683	1.21671	0.854727	0.986014	1.0169	1.04659	0.995548	0.998216	0.309055	-8.99135	-22.1066	-32.7799	-8.02715	-10.0697
309	active	69953	AA034754	RIKEN cDNA 2810025M15 gene	2810025M15Rik	1.47021	1.43849	1.46442	1.07868	1.15242	0.96631	0.955622	0.999996	0.999868	0.766159	0.955368	0.999708	-3.06457	-32.5981
310	active	18002	AA014342	neural precursor cell expressed, developmentally down-regulated gene 8	Nedd8	1.27861	1.14634	1.01402	1.31019	1.43527	1.34266	1.32116	0.999469	0.997188	-28.8387	0.999533	0.999991	0.999843	0.993338
311	active	17128	AA030901	MAD homolog 4 (Drosophila)	Smad4	1.54964	1.44632	1.26962	1.36669	1.45418	1.34701	0.860299	0.999999	0.999991	0.998978	1	0.999997	0.999918	-23.2469
312	active	20832	AA030906	signal sequence receptor, delta	Ssr4	1.28967	1.29997	1.31645	1.51132	1.58682	1.59044	1.51053	0.997837	0.999618	0.995799	1	1	1	0.999996
313		68776	AA034616	TAF11 RNA polymerase II, TATA box binding protein (TBP)-associated factor	Taf11	1.02361	0.997994	1.05165	0.893442	1.18959	1.15884	1.09399	-24.406	-30.9966	-27.2707	0.781162	0.996443	-4.34758	-0.392837
314		20044	AA015188	ribosomal protein S14	Rps14	1.13617	0.970635	0.966142	0.927492	0.80347	0.810403	0.94963	-5.79562	-29.148	-31.6543	-2.6147	0.906504	0.371797	-22.4736
315	active	15191	AA015083	hepatoma-derived growth factor	Hdgf	1.2648	1.05783	1.06058	1.2482	1.41682	1.19164	1.4545	0.918783	-0.873009	-24.1678	0.994787	0.999998	0.999809	0.998768
316		14254	AA014250	FMS-like tyrosine kinase 1	Flt1	1.1097	1.10515	0.976675	1.0022	1.06338	1.05789	0.977569	-11.7459	-11.9784	-22.9978	-31.5829	-26.4501	-32.5024	-32.3631
317		19921	AA035973	ribosomal protein L19	Rpl19	0.96093	0.931533	0.930562	1.12529	1.02196	0.966402	1.10274	-30.2272	-31.2597	-31.5453	-30.8548	-30.1493	-22.2481	-26.2457
318		54401	AA039002	tyrosine 3-monooxygenase/tryptophan 5-monooxygenase activation protein, beta polypeptide	Ywhab	1.13571	1.34507	1.2216	1.17671	1.16269	0.986391	0.911219	0.999577	0.999999	-0.646293	-1.27417	-6.17885	-23.0885	-30.2468
319			AA041636			0.978682	1.05243	1.04662	0.815154	0.83643	0.807789	0.800174	-28.1279	-22.0774	-28.822	0.518248	-0.0910847	-0.0886326	0.863899
320		22057	AA036170	transducer of ErbB-2.1	Tob1	1.12605	1.36462	1.24369	1.10373	1.07755	0.974831	0.996169	-14.9851	0.998107	0.73562	-11.3994	-22.1589	-32.7918	-32.4995
321	active	58803	AA038137	pepsinogen 5, group I	Pga5	1.24423	1.24497	1.24797	1.17037	1.14826	1.03844	0.863866	0.999487	0.998265	0.998484	0.972247	-2.40155	-30.1603	-11.1718
322		12874	AA038455	carboxypeptidase D	Cpd	1.27509	1.16983	1.28095	1.19157	1.21737	0.934516	0.898197	0.696164	-1.59678	0.0951496	-1.74335	-0.770116	-25.3971	-11.8903
323	active	19170	AA039189	proteasome (prosome, macropain) subunit, beta type 1	Psmb1	1.38905	1.25975	1.22742	1.42625	1.77827	1.5291	1.44885	0.999965	0.999922	0.999749	0.999864	1	0.999994	0.999928
324		11758	AA039135	peroxiredoxin 6	Prdx6	1.33684	1.23624	1.26898	1.19331	1.08711	1.03357	0.865332	0.982658	0.953113	0.681955	-1.2782	0.927213	-16.4589	-11.1273
325		15463	AA049862	HIV-1 Rev binding protein	Hrb	1.13584	1.49611	1.32511	1.26018	1.61499	1.68267	1.41841	-0.112934	0.979604	-0.833456	-1.21907	0.999817	0.999613	0.967753
326	active	70533	AA041651	RIKEN cDNA 4632412E09 gene	4632412E09Rik	1.33287	1.25467	1.16452	1.39589	1.41044	1.29857	1.41197	0.99995	0.440811	0.468566	0.999996	1	1	1
327		15893	AA041785	islet cell autoantigen 1	Ica1	1.15557	1.24217	0.973406	0.951211	0.873879	0.75027	0.837468	0.91448	0.461947	-5.27356	-26.8797	-1.41497	0.996345	0.999741
328	active		AA050086			1.16827	1.31451	1.12741	1.53079	1.29562	1.23377	1.39405	0.124946	0.966301	-13.342	1	0.999936	0.999993	1
329		19684	AA050683	radixin	Rdx	1.15696	1.14252	1.15627	1.16531	1.1435	0.988607	0.719272	0.947384	0.937366	-4.08619	0.834688	-23.3535	-17.8119	0.999946
330			AA049474			1.2091	1.12922	1.0901	1.03942	1.02007	1.00234	0.553726	0.990791	0.747505	-14.0055	-31.903	-4.05629	-9.3359	1
331	active	19242	AA049699	pleiotrophin	Ptn	1.18584	1.06913	1.01894	1.17514	0.767283	0.613591	0.645495	0.992709	-15.4177	-30.8009	0.0841599	0.997363	1	1
332		20463	AA050684	cytochrome c oxidase subunit VIIa polypeptide 2-like	Cox7a2l	1.15129	1.13266	1.11844	0.834323	0.930754	0.799872	0.828336	0.373973	-10.5319	0.676644	0.543895	-1.01172	0.565939	0.989517
333	active	15289	AA050755	high mobility group box 1	Hmgb1	1.21782	1.18367	1.0512	1.43407	1.43628	1.17925	1.16257	0.291632	0.978898	-31.4045	1	1	0.999705	0.974592
334		23980	AA050665	phosphatidylethanolamine binding protein	Pbp	1.21443	1.25555	1.10634	1.30043	1.24195	0.943824	0.883695	0.999993	0.987803	-32.171	0.987475	0.848881	-19.4781	-17.2161
335	active	78038	AA050443	methylcrotonoyl-Coenzyme A carboxylase 2 (beta)	Mccc2	1.26678	1.31028	1.16722	1.16947	1.0159	0.988398	0.762259	0.997338	0.99865	0.637676	0.982971	-24.311	-5.20871	0.998751
336		67186	AA047991	ribosomal protein, large P2	Rplp2	1.03748	0.965239	1.0436	1.13289	1.0682	1.09652	0.985342	-4.3027	-31.6524	-30.3942	-0.712589	-32.6326	-15.0272	-23.1443
337		12585	AI385804	cerebellar degeneration-related 2	Cdr2	1.07291	1.2351	1.14042	1.1795	1.23946	1.07604	0.942844	-11.5023	-2.81009	-14.4511	-14.3814	-2.96552	-17.8407	-30.9295
338		15211	AA050045	hexosaminidase A	Hexa	1.41237	1.17416	1.20483	0.989278	1.18118	0.985241	0.932184	0.999461	-0.281262	-0.932166	-16.8198	-8.02102	-31.8739	-32.6783
339	active	12859	AA049270	cytochrome c oxidase, subunit Vb	Cox5b	1.26477	1.19556	0.923036	1.58194	1.62415	1.49913	1.36674	-1.67363	0.558466	-32.783	0.999979	0.999999	0.999863	0.999838
340			AA049235			1.21104	1.04088	1.18929	0.954459	1.03302	1.17178	1.1833	-0.0286741	-26.5548	-11.9718	-25.6386	-22.4886	-2.72644	-1.67871
341	active	20422	AI323052	split hand/foot deleted gene 1	Shfdg1	1.21173	1.18412	1.10751	1.26609	1.69702	1.58897	1.68215	0.930905	0.716812	0.614445	0.999677	1	1	1
342		22433	AA049245	X-box binding protein 1	Xbp1	1.0593	1.35338	1.05188	0.931773	1.28908	1.24859	1.42031	-18.636	0.973328	-32.6488	-26.4988	0.302393	0.986053	0.999375
343		14768	AA059861	LanC (bacterial lantibiotic synthetase component C)-like 1	Lancl1	1.09821	1.29525	1.31117	1.39703	1.3773	1.31932	1.05008	-21.1304	0.903201	0.97807	0.945322	0.996776	0.961897	-17.706
344		84095	AA059952	phosphatidylinositol 4-kinase type 2 alpha	Pi4k2a	1.04576	1.15819	1.07693	0.940146	1.08363	1.02579	1.19167	-20.06	0.877338	-29.4183	-6.93031	-3.33854	-28.6828	-3.75111
345		17748	AA051654	metallothionein 1	Mt1	1.22501	1.01551	1.05999	1.01684	1.14246	0.733221	0.913905	-4.09664	-31.1786	-27.4403	-32.2032	-10.2761	0.938584	-30.5801
346	active	14681	AA051709	guanine nucleotide binding protein, alpha o	Gnao1	1.22825	1.09953	0.916078	0.759667	0.661004	0.458359	0.38592	-5.97732	-6.22502	-19.852	0.957908	0.999251	1	1
347		114896	AI385819	AFG3(ATPase family gene 3)-like 1 (yeast)	Afg3l1	1.32395	1.15095	1.40127	1.2866	1.29362	1.07771	1.00562	0.985045	0.984886	0.999879	-2.03189	0.999992	0.299832	-24.0992
348		76709	AA064058	actin related protein 2/3 complex, subunit 2	Arpc2	1.32892	1.14615	1.17127	1.35152	1.34034	1.31298	1.3634	0.973888	-19.7959	0.150733	-8.23937	-6.53203	-1.61341	0.614607
349	active	26457	AA059983	solute carrier family 27 (fatty acid transporter), member 1	Slc27a1	1.00636	1.31092	1.35621	0.633364	0.57533	0.500183	0.386097	-32.7793	-26.134	-13.4003	0.999734	0.999907	0.999989	0.999528
350	active		AA087137			1.09032	1.09874	0.906131	1.53241	1.24798	1.27233	1.26892	0.580227	0.822148	-8.63438	0.999987	0.995406	0.991405	0.804994
351	active	22195	AA060906	ubiquitin-conjugating enzyme E2L 3	Ube2l3	1.12595	1.12128	1.12801	1.34853	1.90592	1.69345	1.89853	-0.107002	-0.476191	-7.88275	0.999997	1	1	1
352	active	14595	AA079961	UDP-Gal:betaGlcNAc beta 1,4- galactosyltransferase, polypeptide 1	B4galt1	1.10938	1.14538	1.10195	1.38723	1.67881	1.50552	1.77368	-1.17788	0.997372	-16.6497	0.999801	1	1	1
353	active	22388	AA097808	WD repeat domain 1	Wdr1	1.17935	1.14003	1.08926	1.19762	1.59468	1.79693	1.18225	0.991884	0.480255	-10.2019	0.689877	0.999999	1	0.999855
354		14077	AA098541	fatty acid binding protein 3, muscle and heart	Fabp3	1.35372	0.947622	1.05874	1.07407	1.32704	1.08467	0.652045	0.978028	-32.0113	-12.2142	-10.6541	-8.98903	-8.1707	-0.572487
355	active	50878	AA097991	stromal antigen 3	Stag3	1.18499	1.16492	1.10959	1.18041	1.67562	1.32274	1.35656	0.998784	0.906948	-3.11035	0.736805	1	0.999988	0.996976
356		56012	AA063766	phosphoglycerate mutase 2	Pgam2	1.25277	1.08799	1.03181	1.08713	1.04311	0.885037	0.834305	0.998435	0.981482	-1.21275	-24.4134	-31.6245	0.977541	0.997142
357	active	108143	AA108210	TAF9 RNA polymerase II, TATA box binding protein (TBP)-associated factor	Taf9	1.10407	1.24789	1.00037	1.31628	1.80923	1.33133	1.42439	-0.202984	0.966807	-23.929	0.998426	1	0.992145	0.999993
358	active		AI325672			1.06878	1.11666	0.905693	1.18635	1.05804	0.861111	0.734479	0.73049	-7.68956	-18.7698	0.994794	-3.3581	0.999879	0.999993
359	active	19941	AA089242	ribosomal protein L26	Rpl26	1.15051	1.14206	1.08731	0.910161	0.815949	0.819935	0.667218	0.980079	0.00268035	-17.5832	-3.75098	0.992374	0.998672	1
360		320184	AI325749	RIKEN cDNA C330018J07 gene	C330018J07Rik	1.18	1.14789	1.04147	1.09915	1.13079	1.25358	1.18376	-0.149862	-10.1332	-32.6986	-13.7857	-6.70834	0.996807	0.897842
361		18263	AA117848	ornithine decarboxylase, structural 1	Odc1	1.05002	1.11779	0.869713	1.1369	1.22077	0.947064	0.945866	-15.6796	-11.1627	-8.32413	-22.1305	-6.94699	-27.2455	-26.9115
362		22187	AA117928	ubiquitin B	Ubb	1.0593	1.08515	1.05906	1.04117	1.1448	1.18042	1.15022	0.533184	-24.7202	-32.5834	-25.7691	-4.90204	0.424041	0.327451
363		21778	AA119696	testis expressed gene 9	Tex9	1.13168	1.12759	1.09289	1.29363	1.20949	1.14338	0.824253	-7.08798	-18.1678	-22.0803	0.291283	-7.08412	-25.6061	-15.841
364	active	66105	AA123113	ubiquitin-conjugating enzyme E2D 3 (UBC4/5 homolog, yeast)	Ube2d3	1.17317	1.28862	1.1114	1.17623	1.38624	1.39478	1.47079	0.977777	0.999983	-6.11237	0.964024	1	1	1
365		19164	AA162310	presenilin 1	Psen1	1.07343	1.263	1.15673	0.977578	1.14841	1.24249	1.27155	-3.04447	0.986397	0.235909	-32.7919	0.627341	0.942375	0.93657
366		73834	AA109695	ATPase, H+ transporting, V1 subunit D	Atp6v1d	1.61404	1.15858	1.11984	1.17111	1.02742	0.673338	1.06323	0.999179	0.24145	-2.92592	0.389297	-32.107	-2.10719	-31.8768
367		57320	AA108826	Parkinson disease (autosomal recessive, early onset) 7	Park7	1.08543	1.1339	1.06254	1.06685	0.954498	0.974792	0.963505	-17.9504	-2.34202	-29.5961	-24.6769	-30.8526	-30.7432	-30.7771
368		22340	AI326671	vascular endothelial growth factor B	Vegfb	1.32247	1.21727	1.17486	0.916814	0.796676	0.838442	0.80655	0.995563	0.986557	0.817008	-13.7554	0.930616	0.939871	0.998742
369		11677	AA108357	aldo-keto reductase family 1, member B3 (aldose reductase)	Akr1b3	1.41529	1.155	0.939303	1.07352	0.931432	0.777133	0.792264	0.999852	0.976731	-32.408	-11.4917	-11.0788	0.999994	0.988976
370		103694	AA109932	RIKEN cDNA 1110014L17 gene	1110014L17Rik	1.20463	1.25591	1.23575	0.901792	0.906438	0.861548	0.77947	0.994485	0.940967	-3.82879	-32.348	-5.01733	0.892449	0.991928
371	active	76281	AA111643	Tax1 (human T-cell leukemia virus type I) binding protein 3	Tax1bp3	1.39424	0.83984	1.71291	1.14981	1.80385	1.9332	1.94495	0.812337	-6.30316	0.993981	-2.35734	0.993982	0.999874	0.999822
372		16201	AA108959	interleukin enhancer binding factor 3	Ilf3	1.43729	1.06504	1.09486	0.820784	1.3952	1.00198	1.12222	0.96843	-6.5545	-17.2715	-1.88116	-0.495538	-23.7598	-22.2869
373		67003	AA108590	ubiquinol cytochrome c reductase core protein 2	Uqcrc2	1.27044	1.06081	1.17566	1.02096	1.05781	1.08343	1.02141	0.993371	-9.39721	-2.71906	-29.2568	-1.41999	-5.82834	-7.27793
374		26442	AA110250	proteasome (prosome, macropain) subunit, alpha type 5	Psma5	1.17017	1.07398	1.16527	1.14319	1.09296	0.955137	1.0143	0.994588	-11.6257	0.178849	-0.917764	-2.0291	-32.4124	-28.1772
375	active	67680	AA108475	succinate dehydrogenase complex, subunit B, iron sulfur (Ip)	Sdhb	1.09836	1.15704	0.935274	1.4053	1.63125	1.71819	1.78567	-2.66926	-1.24146	-16.8743	0.999558	1	1	1
376		12443	AA111722	cyclin D1	Ccnd1	1.32937	1.13587	1.32663	0.967298	1.04154	0.887508	0.8405	-0.199551	-4.13985	0.793666	-23.0329	-24.7685	-31.8872	-27.1811
377		56752	AA109914	aldehyde dehydrogenase 9, subfamily A1	Aldh9a1	1.14192	1.13321	0.85574	1.12378	1.0628	1.05533	0.767604	-1.46771	-0.756312	0.233409	-18.0691	-32.35	-17.9085	0.594698
378		13427	AA118591	dynein, cytoplasmic, intermediate chain 2	Dncic2	1.29078	1.16114	1.00137	1.10646	1.06819	1.36707	0.736226	0.998101	0.921865	-32.733	-18.1705	-16.4699	0.999442	0.948877
379		84092	AA119665	ubiquitin specific protease 8	Usp8	1.1175	1.22796	1.00891	1.00095	1.12658	1.18493	1.05389	0.376941	0.999359	-30.3497	-14.2491	-2.06717	0.247128	-0.488748
380		19286	AA117045	6-pyruvoyl-tetrahydropterin synthase	Pts	1.18991	0.998061	1.24779	1.03309	1.09459	1.24955	1.02939	0.912129	-18.9984	-11.0888	-32.7633	-7.94481	0.94818	-16.6
381	active	18813	AA110641	proliferation-associated 2G4	Pa2g4	1.26463	1.47676	1.1945	1.53767	1.47881	1.33389	1.1661	0.45798	0.999605	-4.60529	0.999945	0.998927	0.978685	-1.0994
382		67870	AA119312	RIKEN cDNA 2310057D15 gene	2310057D15Rik	1.14302	1.14898	1.05768	1.15457	1.11141	1.35094	1.02154	0.541084	0.738462	-25.1153	-11.3298	-6.66938	0.793172	-32.757
383			AI510635			1.35377	1.17404	1.01497	0.951261	1.20943	1.05242	0.833669	0.995887	-2.82475	-32.5652	-31.5833	0.0884869	-29.4436	-4.56518
384			AA119035			1.20067	1.20036	1.05276	1.0325	1.10933	0.990178	0.898587	-0.0835413	0.960872	-5.59138	-26.7663	-2.12449	-31.2672	-4.09027
385		27406	AA125260	ATP-binding cassette, sub-family F (GCN20), member 3	Abcf3	0.754339	0.965054	0.993211	1.01865	1.23582	0.822816	1.1175	-1.30452	-32.086	-32.1942	-32.3304	-6.76342	-10.9797	-27.4291
386		207304	AI530746	HECT domain containing 1	Hectd1	1.1872	1.21044	1.06646	0.85264	0.773713	0.57915	1.09962	-16.322	-31.0764	-19.6702	-5.55946	-1.54105	-1.5919	-17.7969
387		16842	AA119479	lymphoid enhancer binding factor 1	Lef1	1.04283	0.981278	0.94479	0.896972	0.522407	0.639402	0.709764	-19.6022	-30.0396	-31.7034	-27.6265	0.999942	0.824619	0.951827
388		68636	AA125236	fumarylacetoacetate hydrolase domain containing 1	Fahd1	1.28359	1.06917	0.989184	1.13349	1.13986	0.996925	1.31845	-7.04437	-15.3127	-25.4411	-15.0937	-28.2761	-31.1003	0.52464
389		50995	AA123862	ubiquitin-like 1 (sentrin) activating enzyme E1B	Uble1b	1.17187	1.12332	0.848087	1.36985	1.18689	0.872408	1.03682	-19.4722	-1.57781	-5.23338	0.284726	-6.26787	-32.5206	-19.6194
390		229906	AA120690	general transcription factor IIB	Gtf2b	1.42323	0.995738	0.931062	1.44052	1.6506	1.29237	1.47793	-18.6917	-25.7071	-31.8875	0.996814	0.989423	-2.3162	0.99955
391			TRZ502			1.28985	1.4357	0.944174	0.935511	0.985935	0.73458	0.880794	-2.07893	0.805185	-27.2184	-30.4302	-32.2258	-3.8557	-1.79017
392		66419	AA125287	mitochondrial ribosomal protein L11	Mrpl11	1.57207	1.20146	1.01702	1.0894	0.933806	0.988724	1.13538	0.99868	0.974467	-13.2338	-4.49982	-26.4489	-31.7632	-12.6946
393	active	22272	AA125131	RIKEN cDNA 1500040F11 gene	1500040F11Rik	1.18311	1.42489	0.826046	1.8559	1.81129	1.52082	1.59994	-9.33658	0.969682	-32.6294	0.999998	0.999967	0.994959	0.999854
394		15356	AA125224	3-hydroxy-3-methylglutaryl-Coenzyme A lyase	Hmgcl	1.38903	1.13055	0.879038	1.14055	1.10374	0.946439	1.23808	-0.903443	-20.0872	-26.0065	-5.93274	-30.343	-21.7454	-0.336418
395		21841	AA117605	cytotoxic granule-associated RNA binding protein 1	Tia1	1.44813	1.09185	0.942616	0.893372	1.11249	1.1149	0.852761	-2.8261	-8.94767	-31.8326	-24.3099	-18.7297	-12.7785	-14.1266
396		18607	AA117492	3-phosphoinositide dependent protein kinase-1	Pdpk1	1.34519	1.06259	0.772647	1.34811	1.41322	1.23207	1.41622	-0.635081	-10.389	-6.23187	-0.173659	0.951848	-0.511274	0.539826
397		12465	AA120241	chaperonin subunit 5 (epsilon)	Cct5	1.32959	1.02562	0.964035	0.973656	1.06693	1.01503	1.14918	-0.421557	-14.8867	-18.8823	-12.991	-19.0112	-16.0826	-1.49837
398	active	68263	AI386097	pyruvate dehydrogenase (lipoamide) beta	Pdhb	1.12483	1.37813	0.906247	1.22139	1.65876	1.5249	1.88372	0.987698	0.955678	-3.51303	0.997986	1	0.999996	1
399	active	21672	AA117023	peroxiredoxin 2	Prdx2	1.48094	1.17064	1.02237	1.36812	2.0213	1.72983	1.76296	0.987857	-0.132846	0.189482	0.999999	1	1	1
400	active	66052	AA137762	succinate dehydrogenase complex, subunit C, integral membrane protein	Sdhc	1.15939	1.20948	0.933366	1.28003	1.35781	1.59497	1.63037	-1.8482	-3.16579	-17.1909	0.99423	0.964508	0.999924	0.999417
401		20924	AA137833	suppressor of Ty 5 homolog (S. cerevisiae)	Supt5h	1.31021	1.02071	0.729696	1.45541	1.79798	1.17698	1.19314	-15.0895	-18.7999	-11.7285	0.999446	0.999864	-0.237122	0.305894
402		12301	AA123692	calcyclin binding protein	Cacybp	1.48789	0.855367	0.910225	0.866193	0.715971	0.841231	0.904509	-1.99348	-15.7567	-5.48758	-3.86452	0.852282	-0.458355	-18.6738
403		21767	AA122430	testis expressed gene 264	Tex264	1.33268	0.945301	0.89429	0.767168	1.10329	1.06133	0.932627	-8.43409	-14.1543	-18.8791	-0.928142	-16.726	-18.8627	-18.185
404		18412	AA123801	sequestosome 1	Sqstm1	1.32049	0.840702	0.743214	0.793204	0.919133	0.706795	0.97247	-9.63023	-1.7282	-0.219692	0.468396	-1.46671	0.612071	-18.7473
405	active	12349	AA122925	carbonic anhydrase 2	Car2	1.50155	0.878792	0.895433	2.17458	6.87266	4.0048	3.44345	-0.922652	-13.2978	-14.9567	0.999837	1	1	1
406	active	14433	AA122891		LOC14433	1.34534	1.37318	0.934797	2.18347	1.85121	1.90659	1.54727	0.931015	0.882819	-0.0173953	1	1	1	0.99996
407		56434	AA153003	transmembrane 4 superfamily member 8	Tm4sf8	1.4127	0.87127	0.804	1.13658	0.868685	0.7532	0.800618	0.295496	-17.7629	0.616409	-0.494874	0.746079	0.960392	0.479733
408		21917	AI386176	thymopoietin	Tmpo	1.52717	1.29538	1.18666	1.67438	1.62322	1.52261	1.41037	0.832913	-5.27245	-1.67983	0.99998	0.999788	0.967608	0.987788
409		56398	AA137748	RIKEN cDNA 1500003O03 gene	1500003O03Rik	0.901212	0.850836	1.03411	1.02311	1.06392	0.803002	1.09637	-19.0126	-1.15899	-15.236	-4.89692	-7.76309	0.686439	-5.74409
410		12215	AA145723	basigin	Bsg	1.13393	1.14981	1.20209	1.01993	0.96808	1.06052	1.32799	-5.23625	-0.126096	-0.483215	-10.4585	-11.5566	-18.7961	0.461947
411		11951	AA139793	ATP synthase, H+ transporting, mitochondrial F0 complex, subunit c (subunit 9), isoform 1	Atp5g1	1.14941	1.25438	1.03155	1.13863	1.1012	0.956647	1.04358	-1.28222	0.98584	-3.14832	-0.134313	-5.24238	-5.99804	0.794345
412		67857	AA146157	protein phosphatase 6, catalytic subunit	Ppp6c	1.15384	1.09543	0.953463	0.948192	1.1367	1.23521	1.46151	-2.90199	-8.60247	-18.8393	-14.943	-5.29666	-1.33223	0.980915
413			AA152636			1.10282	1.08411	1.03782	0.975347	0.824937	0.892778	0.986309	-4.14656	-11.939	-9.20456	-18.7837	-2.31291	0.289523	-11.3446
414		17344	AA142756	Msx-interacting-zinc finger	Miz1	1.20806	1.18763	1.14616	0.959334	0.884765	0.861874	1.01857	-3.36349	-1.16748	-5.81897	-18.3494	-9.54429	-2.26152	-18.4902
415			AA154420			1.42922	1.19782	0.898715	1.14585	1.56205	1.32248	1.55516	0.95906	-0.00643671	-14.2995	0.488105	0.999846	0.948612	0.99991
416		12774	AA144482	chemokine (C-C motif) receptor 5	Ccr5	1.33364	1.05329	0.961909	1.14831	0.98808	0.728954	0.716273	-5.75804	-16.4286	-18.4397	-4.88093	-12.2127	-1.04933	-1.25055
417		17184	AA138194	matrin 3	Matr3	1.27783	1.18259	0.772657	0.884685	0.959599	0.656237	0.810085	-0.0787006	-1.23507	-1.25103	-6.09354	-4.10236	0.999865	0.122165
418		18854	AI324338	promyelocytic leukemia	Pml	1.07371	1.13636	0.935602	0.79558	0.747699	0.650324	0.699417	-15.0393	-19.0178	-6.62329	-16.4501	-5.56027	0.0810484	-5.46799
419		67345	AA146534	hect domain and RLD 4	Herc4	1.39863	1.37233	1.18375	1.27035	1.29063	1.18419	1.37604	0.943941	0.393646	-2.06687	0.823489	0.946388	-2.36771	0.93248
420	active	14268	AA145458	fibronectin 1	Fn1	1.67771	1.28031	1.2672	1.98553	1.75655	1.96777	1.39729	0.999053	-0.350669	0.815526	1	0.99998	0.999959	0.999554
421		21917	AA138415	thymopoietin	Tmpo	1.16406	1.28105	0.853329	1.46898	1.30844	1.07626	1.21225	-4.72067	0.73754	-1.36397	0.999996	0.933256	-16.0814	-0.849226
422		13000	AA155019	casein kinase II, alpha 2, polypeptide	Csnk2a2	1.13091	1.16667	1.10189	1.17309	1.03532	1.0715	1.43764	-13.6956	-3.14316	-7.26748	-0.671319	-18.4052	-16.2207	0.855057
423		12517	AA163997	CD72 antigen	Cd72	1.35677	0.986077	0.858604	0.778043	0.679911	0.757244	0.851772	-0.703949	-16.4056	-17.6127	0.232089	0.997151	0.997275	-2.72273
424		22041	AA172830	transferrin	Trf	1.19703	1.10611	0.860659	1.0099	0.820094	0.693559	0.731401	-0.344611	-17.1812	-18.3668	-14.3408	0.973342	0.999532	-0.687499
425			AA154379			1.35813	0.921697	0.940968	0.941111	0.934917	1.02309	0.855114	-2.72232	-18.743	-7.03198	-15.2881	-16.4929	-14.7614	-8.10286
426		269523	AA168189	valosin containing protein	Vcp	1.13807	1.2709	0.724162	1.37979	1.55836	1.23956	1.44133	-11.9899	0.704664	-5.11487	-0.0783535	0.998075	0.392988	0.996725
427			AI322783			1.27251	0.941557	0.657725	1.21273	0.836145	0.897157	1.20618	-9.60824	-18.9482	-8.92968	-13.8669	-12.5164	-9.81339	-17.0534
428			AI324533			1.29204	1.05142	1.01717	0.865693	0.856508	0.843139	0.856582	0.523276	-18.8954	-4.69111	-15.0855	-0.724483	0.927632	-0.352159
429		26900	AA178349	DEAD (Asp-Glu-Ala-Asp) box polypeptide 3, Y-linked	Ddx3y	1.15195	0.980982	0.863688	0.874243	0.937985	1.07403	1.03167	-3.80735	-17.833	-15.2642	-2.37189	-18.0148	-12.1489	-18.8119
430			AA178369			1.49937	1.10125	0.833707	1.1536	1.12499	0.969594	1.0627	0.985729	-3.29019	-6.02101	0.940249	-3.44398	-15.8254	-15.9468
431			AA174585			1.02248	1.21937	0.923637	1.08837	0.863763	0.646267	0.878892	-19.0065	-16.2751	-18.9743	-15.4135	-13.5166	0.717273	-12.6937
432		11819	AA170421	nuclear receptor subfamily 2, group F, member 2	Nr2f2	1.15952	1.08261	1.08206	1.1889	0.84129	0.877579	0.920765	-4.08359	-5.82063	-15.2585	0.73468	-8.10378	0.0185446	-3.17429
433			AA175524			1.32822	1.08103	0.921757	1.1665	1.1032	0.952719	1.12654	-6.06788	-0.104582	-18.5835	-3.40824	-8.52347	-8.49155	-0.740413
434		53334	AA178009	golgi SNAP receptor complex member 1	Gosr1	1.27276	0.97585	0.998021	0.896438	1.19729	1.19048	1.50177	-5.88771	-18.4863	-5.23	-18.1253	-15.7289	-18.5875	0.548377
435		18127	AA177240	nitric oxide synthase 3, endothelial cell	Nos3	1.26956	0.933598	0.988025	1.16737	1.36162	1.39174	1.30851	-16.6273	-9.11211	-18.9111	0.941748	0.991752	0.903212	0.98786
436		20511	AA177545	solute carrier family 1 (glial high affinity glutamate transporter), member 2	Slc1a2	1.56185	0.980266	1.04416	0.96626	0.943631	1.0818	1.18126	0.451536	-5.68434	-6.07492	-0.282289	-16.8336	-13.1809	-2.13854
437		54138	AA186130	spinocerebellar ataxia 10 homolog (human)	Sca10	1.31963	0.991001	0.842716	1.17067	1.02792	1.03051	1.15096	0.935554	-13.3863	-15.6836	-0.914532	-19.0049	-18.5659	-12.9171
438		68028	AA174807	RIKEN cDNA 3110001N18 gene	3110001N18Rik	1.59195	0.980636	1.08347	1.22288	1.08023	1.04565	0.891765	0.997924	-5.68508	0.143022	0.946712	-6.67639	-6.00192	-9.69384
439		14102	AA178126	tumor necrosis factor receptor superfamily, member 6	Tnfrsf6	1.76851	1.95836	1.16054	0.964288	1.0608	0.956357	0.964515	-1.56004	0.913883	-18.772	-18.5944	-18.5628	-18.9917	-18.9022
440	active	16452	AA178495	Janus kinase 2	Jak2	1.37036	1.00449	0.838171	0.723313	0.655789	0.54685	0.641646	0.374418	-17.597	-16.4095	0.993925	0.99982	0.999993	0.998258
441		231329	AA178762	polymerase (RNA) II (DNA directed) polypeptide B	Polr2b	1.13809	0.970395	1.03397	1.07998	1.1161	1.05103	1.15312	0.0639024	-18.3368	-18.8301	0.272668	-7.61096	-6.74873	0.92267
442		22411	AA183414	wingless-related MMTV integration site 11	Wnt11	1.6254	0.93909	0.897972	1.30232	1.10754	1.11467	1.11711	0.677565	-18.4145	0.741264	-0.961197	-17.8558	-15.0773	-17.815
443		16177	AA177717	interleukin 1 receptor, type I	Il1r1	1.33447	0.888301	1.24685	0.828526	0.993025	1.3172	1.61457	-0.988798	-17.8096	-4.74019	-2.81754	-18.9358	0.110338	0.987271
444		12540	AA177796	cell division cycle 42 homolog (S. cerevisiae)	Cdc42	1.38351	1.20294	0.821298	1.13416	1.39402	1.23144	1.30697	0.8964	-6.74918	-17.9027	-2.58573	0.983026	-0.670361	0.635076
445		14069	AA184901	coagulation factor VIII	F8	1.15441	1.10196	0.851733	1.15945	0.850318	1.13131	0.947845	-7.91388	-11.3157	-10.691	-4.24607	-14.9861	-16.5787	-15.2527
446		13163	AA184772	Fas death domain-associated protein	Daxx	1.47139	1.04463	0.855989	1.16718	1.07653	0.937633	1.02479	0.997292	-0.925339	-18.7465	0.912997	-17.9951	-2.17149	-6.53504
447			AA186138			1.18946	1.02767	0.944569	0.971919	1.2688	1.40329	1.33718	-0.377098	-0.858398	-18.6957	-1.73562	0.765539	0.613915	0.999577
448		20022	AA182240	polymerase (RNA) II (DNA directed) polypeptide J	Polr2j	1.40778	1.19367	0.686547	1.18177	1.28724	1.07926	1.47699	0.576518	-1.3407	-3.99432	-18.9868	0.856806	-7.75994	0.999476
449		12343	AA185066	capping protein (actin filament) muscle Z-line, alpha 2	Capza2	1.66267	1.17205	1.07771	1.18374	1.69757	1.34188	1.35843	0.946067	-1.001	-12.3975	-0.504789	0.999951	0.926913	0.991781
450		19063	AA189995	palmitoyl-protein thioesterase 1	Ppt1	1.37296	0.962425	0.857919	1.0848	0.930811	0.683421	0.948977	0.729064	-18.9608	-7.74832	-12.4161	-7.6179	0.347602	-1.39047
451		110074	AA204226	deoxyuridine triphosphatase	Dut	1.26652	0.951257	0.95651	1.64923	1.517	1.34293	1.14302	-1.84374	-10.874	-14.5879	0.999917	0.990734	-0.0739725	-1.02754
452		12530	AA204385	cell division cycle 25 homolog A (S. cerevisiae)	Cdc25a	1.37803	1.10903	0.803336	1.37314	1.27483	0.766303	1.16073	-2.05791	-4.25107	-2.65713	0.973459	-5.09805	-7.92802	-17.4612
453		68275	AA200638	replication protein A1	Rpa1	1.3882	1.06551	0.975019	1.62244	1.5802	1.2091	1.34562	0.751283	-11.7924	-6.98238	0.998669	0.99156	-5.3079	0.423138
454		12366	AA200808	caspase 2	Casp2	1.3387	1.17526	0.864922	1.36628	0.980239	0.721454	0.856323	0.962236	-0.364716	-18.7138	0.936582	-5.32656	0.976622	-0.0724438
455		21390	AA198565	thromboxane A2 receptor	Tbxa2r	1.34471	1.09594	0.797058	1.02856	1.0193	0.908758	0.955232	0.537087	-18.653	-17.4823	-15.5981	-8.35153	-18.3563	-13.4466
456		14678	AA197631	guanine nucleotide binding protein, alpha inhibiting 2	Gnai2	1.32733	1.01432	0.822934	1.01783	1.23324	1.14637	1.49574	0.118959	-11.9056	-2.93839	-12.2741	-5.18965	-10.2523	0.976646
457			AA197708			1.1044	1.02905	0.924444	0.978389	0.940976	0.89197	0.837953	-13.7715	-11.4963	-18.7686	-16.6723	-7.58076	0.596821	-2.27002
458		66626	AA204279	RIKEN cDNA 5730403B10 gene	5730403B10Rik	1.13536	1.03496	1.04317	1.09527	0.949415	1.09913	1.38254	-14.6945	-14.3963	-13.0894	-3.90216	-2.44603	-17.675	0.75881
459	active	12336	AA221288	calpain, small subunit 1	Capns1	0.960023	1.08679	0.755314	1.39232	1.7162	1.61199	1.83446	-14.4973	0.717012	-17.7399	0.978913	1	0.999997	1
460		13018	AA185183	CCCTC-binding factor	Ctcf	1.04158	1.05204	0.90184	1.03927	1.14955	1.42987	1.67168	-15.385	-3.40982	-19.0021	-4.94151	-10.7668	0.877785	0.998523
461		55989	AA186002	nucleolar protein 5	Nol5	1.34205	1.17578	0.892535	1.10567	1.19686	1.14192	1.23347	-1.54195	0.915074	-1.92065	0.845504	0.531672	-1.38319	-0.56573
462		20687	AA204627	trans-acting transcription factor 3	Sp3	1.31809	0.86215	0.825917	0.885816	1.1571	0.886455	1.03222	-3.38324	-9.16109	-17.0383	-18.2926	-12.8868	-4.20619	-16.8354
463		229841	AA265430	centromere protein E	Cenpe	1.12421	0.934641	1.14283	1.47408	1.34987	0.989156	1.23071	-11.7919	-16.3997	-3.26309	0.869223	0.71108	-18.5963	-6.23386
464		97076	AA212292			1.33002	1.08059	0.845895	1.79501	1.36905	1.42342	1.33372	-1.65959	-15.1111	-14.2125	0.999859	0.450734	0.45899	0.836554
465		15216	AA217236	hemochromatosis	Hfe	1.32549	0.857644	1.643	1.3747	1.21234	0.872477	1.41139	-0.0600384	-14.901	0.991582	0.864079	-4.49875	-16.8644	0.704041
466	active	57808	AA221110	ribosomal protein L35a	Rpl35a	1.01576	0.969288	0.608615	1.00374	1.02966	0.835609	0.879172	-0.166554	-11.8563	-1.35428	-10.1497	0.991811	0.999894	0.996013
467	active	12843	AA222683	procollagen, type I, alpha 2	Col1a2	1.47976	1.42993	1.11842	1.62859	1.6672	1.40555	1.14339	0.566416	0.989433	0.459777	1	1	0.999569	0.885565
468		20588	AA221079	SWI/SNF related, matrix associated, actin dependent regulator of chromatin, subfamily c, member 1	Smarcc1	1.36128	0.992111	1.01121	1.24152	1.22625	1.14392	0.980188	-0.894648	-17.9307	-17.8065	-3.76208	-4.03031	-8.95082	-16.0798
469	active	17069	AA221666	lymphocyte antigen 6 complex, locus E	Ly6e	1.19496	1.25244	1.14971	1.08388	1.92384	2.16768	2.19501	-10.7195	0.568559	-0.785516	-4.00251	1	1	1
470	active	12824	AA221672	procollagen, type II, alpha 1	Col2a1	1.71118	1.39581	1.32203	2.06636	1.85224	2.14913	1.75061	-2.68288	0.965869	0.914105	0.999999	1	0.999999	0.998831
471		17938	AA230684	nascent polypeptide-associated complex alpha polypeptide	Naca	1.27807	1.07366	1.19492	0.968633	1.03811	1.01824	1.08847	-2.42704	-9.87317	-0.307355	-18.054	-17.676	-18.9099	-7.72347
472		12870	AA230354	ceruloplasmin	Cp	0.693677	0.585766	0.487372	0.594843	2.26827	3.32582	3.96339	-5.7694	-1.12712	0.578437	-1.39754	0.845662	0.997942	0.99975
473		23897	AA253722	HS1 binding protein	Hs1bp1	1.14812	0.925252	0.996395	1.18209	1.23502	1.19125	1.06264	-5.2318	-18.9072	-16.5252	-4.84238	-5.85732	0.741736	-0.181327
474	active	11515	AA222795	adenylate cyclase 9	Adcy9	1.36191	1.09435	1.01957	1.07844	1.43522	1.1893	1.44072	0.998742	-5.56611	-12.8057	-2.01123	0.999511	0.968795	0.999923
475	active	14872	AA230348	glutathione S-transferase, theta 2	Gstt2	1.12542	1.10017	1.08873	1.33932	2.69583	2.28928	2.10408	-10.0879	-11.3914	-1.2476	-0.117265	1	1	0.999999
476			AA222128			1.2843	1.07559	0.990516	1.03403	1.12227	0.921679	0.852911	-6.07613	-14.7397	-19.0002	-15.3064	-14.7114	-11.7886	-10.7674
477		15267	AA231572	histone 2, H2aa1	Hist2h2aa1	1.34021	1.19343	0.886738	1.53104	1.37743	1.41016	1.16597	0.737869	-6.53176	-12.5527	0.999273	0.653371	0.503086	-6.24616
478		81702	AA209592	ankyrin repeat domain 17	Ankrd17	1.35732	1.39878	0.861972	1.13601	1.4038	0.996311	1.05385	-0.827128	-1.61321	-17.3658	-12.1386	-0.42063	-6.66098	-17.8463
479	active	67160	AA240994	eukaryotic translation elongation factor 1 gamma	Eef1g	1.42235	1.26115	1.20797	1.52415	1.40682	1.12417	1.16015	0.999916	0.992923	0.990833	1	0.999476	0.962405	-14.3299
480	active	66046	AA222463	NADH dehydrogenase (ubiquinone) 1 beta subcomplex, 5	Ndufb5	1.42656	0.966889	0.977558	1.36465	1.3459	1.0739	1.23039	0.997546	-0.879439	0.565103	0.994606	0.993348	-18.7453	0.991252
481		50912	AA231279	exosome component 10	Exosc10	1.00485	0.95346	0.870506	0.869441	0.989764	0.693683	0.822682	-4.06686	-14.2845	-1.42867	0.917376	0.881317	0.999766	0.972856
482	active	19186	AA239485	proteasome (prosome, macropain) 28 subunit, alpha	Psme1	1.1525	1.06066	0.907589	1.08737	1.66676	1.2757	1.20921	0.909671	-14.9771	-15.7744	-4.15318	0.999999	0.994354	0.996121
483		30939	AA250500	pituitary tumor-transforming 1	Pttg1	1.05169	0.97236	0.719895	0.862622	0.94491	0.820938	0.73777	-10.2673	-15.7407	0.414975	0.993185	-18.8432	0.975572	0.997708
484	active	59126	AA212838	NIMA (never in mitosis gene a)-related expressed kinase 6	Nek6	1.23618	1.17464	0.981988	1.40924	1.62215	1.37958	1.62396	0.988369	0.723414	-18.9371	0.999993	1	1	0.999971
485		12175	AA212780	BCL2/adenovirus E1B 19kDa-interacting protein 1, NIP2	Bnip2	1.0805	1.09644	0.889035	0.963652	0.991025	1.00974	1.1231	0.820523	0.742092	-3.39237	-17.9881	-15.886	-1.45856	-18.599
486	active	15368	AA213167	heme oxygenase (decycling) 1	Hmox1	1.06671	1.25267	0.98266	2.04548	3.31075	3.25203	4.24833	-10.225	-3.54169	-16.4137	0.999473	1	1	1
487		12007	AA213011	alpha-2-glycoprotein 1, zinc	Azgp1	1.12481	1.38584	0.951905	0.961788	1.06382	0.945309	1.00229	-0.142412	0.995353	-18.6992	-18.076	-13.6694	-8.79921	-9.13576
488		15439	AA237115	haptoglobin	Hp	1.06539	1.15614	1.0091	0.837464	0.979741	1.04023	0.969119	-15.8764	-0.823293	-16.3213	-1.28058	-17.0783	-17.6886	-18.0909
489	active	11651	AA237366	thymoma viral proto-oncogene 1	Akt1	1.29255	1.10721	1.03934	1.276	1.24513	1.24372	1.26445	0.939645	0.998433	-19.0125	0.996682	0.999897	0.286921	0.999694
490	active		AA244638			1.46253	1.86676	1.28961	4.87684	5.45119	3.70272	2.59839	0.933074	0.99992	-0.242527	1	1	1	1
491	active	68117	AA250107	RIKEN cDNA 9430083G14 gene	9430083G14Rik	1.51677	1.33706	1.47403	1.60914	2.30128	2.00372	1.6219	0.97536	0.398304	0.992381	0.999158	1	1	0.999723
492		16325	AA242421	inhibin beta-C	Inhbc	1.12878	1.19828	1.38078	1.29602	1.07694	1.13826	1.30681	-15.7879	-12.7609	-4.94305	-8.43804	-17.9522	-15.6706	-8.59335
493		229905	AA245984	cysteine conjugate-beta lyase 2	Ccbl2	1.12435	1.13455	0.899231	0.991878	1.19279	0.973179	0.940684	-5.39241	-1.91858	-18.6861	-6.56679	-8.03672	-7.24773	-3.42302
494		73078	AA244687	peptidase (mitochondrial processing) beta	Pmpcb	1.35243	0.801204	1.15913	1.26213	1.28226	1.27746	1.16319	0.701243	-11.4189	-14.0831	-0.192475	0.712043	-0.594345	-0.920593
495		234664	AA250151	amyloid beta precursor protein binding protein 1	Appbp1	1.17132	0.987639	0.961791	0.948918	0.916162	0.78856	0.875822	0.842132	-0.964383	-18.963	-8.65801	0.859633	0.998153	0.955122
496		218451	AA241859			1.30178	1.1784	1.29202	1.16925	0.897638	0.837843	0.91489	-0.380014	-7.12347	-1.81041	-13.3029	-10.8146	-7.54063	-14.1824
497		11632	AA245324	aryl-hydrocarbon receptor-interacting protein	Aip	1.40937	1.15434	0.99943	1.26279	1.58414	1.24047	0.839624	0.959415	-0.220884	-14.5139	0.999086	0.973614	0.271603	0.309312
498		11972	AA239242	ATPase, H+ transporting, V0 subunit D isoform 1	Atp6v0d1	1.48118	1.26687	1.19442	1.02805	0.901891	0.74941	0.657494	0.999942	0.615982	-0.0221555	-10.4192	0.637579	0.666187	0.999941
499		19364	AA237779	RAD51-like 3 (S. cerevisiae)	Rad51l3	1.30064	1.23054	0.99641	1.31379	1.07456	1.1825	1.18546	0.779925	-1.76851	-9.08523	-9.47867	-12.0334	-7.53607	-13.1982
500	active	20656	AA237953	superoxide dismutase 2, mitochondrial	Sod2	1.19718	1.35764	1.23308	1.21317	1.40214	1.30551	1.41792	0.89024	0.9999	-3.05871	0.999661	1	0.999997	0.999989
501	active	22627	AA250612	tyrosine 3-monooxygenase/tryptophan 5-monooxygenase activation protein, epsilon polypeptide	Ywhae	1.21365	1.24668	1.20276	1.3974	1.78948	1.64531	1.50842	0.933938	0.999843	0.776918	0.999999	1	1	1
502		18669	AA239727	ATP-binding cassette, sub-family B (MDR/TAP), member 1B	Abcb1b	1.12486	1.21546	0.941326	1.06796	1.06653	0.978212	0.870248	-5.20771	-0.346051	-16.4475	-11.5187	-15.9639	-18.9906	-0.219199
503		76802	AA239933			1.35154	1.26609	1.04989	1.09333	1.04651	0.928384	0.693301	0.999993	0.83562	-16.5068	-6.34139	-18.89	-1.3282	0.85241
504		18484	AA238461	peptidylglycine alpha-amidating monooxygenase	Pam	1.15595	1.1886	1.24865	1.07908	1.19994	1.18468	1.05192	0.63121	-1.76764	0.971996	-0.782771	-1.30943	0.774304	-8.4363
505		16418	AA253664	integrin beta 4 binding protein	Itgb4bp	1.08526	1.33427	1.07501	1.04786	1.52663	1.1963	1.43284	-9.43149	0.950317	-8.25848	-10.4488	0.992455	0.0856139	0.998466
506		11468	AA220739	actin, gamma 2, smooth muscle, enteric	Actg2	1.18758	1.26758	0.86366	1.22109	1.38506	1.022	1.09697	-3.15674	-9.45068	-10.7139	-0.384823	0.931973	0.853133	0.441922
507		15194	AA253890	Huntington disease gene homolog	Hdh	1.00692	1.28406	1.02806	1.086	1.08777	0.93913	0.87506	-16.7705	-0.0143678	-17.9881	-11.4716	0.544595	-6.63629	-6.93263
508		14886	AA220113	general transcription factor II I	Gtf2i	1.11507	1.11995	1.1361	0.862103	0.913402	0.891299	0.740065	0.829337	0.917071	-11.865	-1.28135	-4.75046	0.91243	1
509	active	11522	AA221141	alcohol dehydrogenase 1 (class I)	Adh1	1.045	1.39789	1.02496	1.25526	3.17017	3.54208	5.17041	-3.55459	0.998817	-13.8925	0.966555	1	1	1
510		16404	AA222315	integrin alpha 7	Itga7	1.04179	1.0691	0.794545	0.787498	0.618491	0.67525	0.922067	-16.6141	-3.55238	-8.94114	-1.83007	0.994918	0.9966	-3.93826
511		20103	AA240279	ribosomal protein S5	Rps5	0.941547	1.01945	1.03894	0.99668	0.901652	1.00705	0.910096	-18.9495	-11.9384	-15.648	-18.9514	0.0312135	-12.6073	-2.39667
512		12018	AA220617	BCL2-antagonist/killer 1	Bak1	1.23476	1.37174	0.788709	0.968493	0.968955	0.954699	0.870414	0.905494	-2.44586	-6.18324	-18.6085	-5.78789	-11.0712	-8.1389
513			AA230924			1.07221	1.03137	0.939823	0.911882	1.03061	1.01547	1.03353	-7.40506	-18.2368	-16.2543	-6.64721	-17.3462	-17.6948	-12.4405
514	active	21917	AA266119	thymopoietin	Tmpo	1.09247	1.39235	1.03114	2.33415	1.96972	1.74731	1.5306	-9.75626	0.958966	-14.873	1	0.999999	0.999232	0.990001
515		74108	AA238652	poly(A)-specific ribonuclease (deadenylation nuclease)	Parn	1.37442	1.40361	1.37918	0.914242	1.06717	0.80661	0.702507	0.200634	0.23093	0.600805	-16.1826	-18.8692	0.692936	-7.89515
516	active		AA239148			1.47159	1.10985	1.02919	1.45359	1.39449	1.12954	1.06797	0.999999	0.999969	0.999638	1	0.999793	0.593876	-16.1279
517	active	23991	AA245436	calcium and integrin binding 1 (calmyrin)	Cib1	1.06401	1.62292	1.36134	1.6878	3.68911	3.39891	4.3843	-6.91484	0.999945	0.962448	0.999997	1	1	1
518	active	214552	AA245628		D030051D21	1.33555	1.14994	1.06762	1.28247	1.59154	1.26048	1.48442	0.910735	-0.639402	-18.9447	0.999209	1	0.999865	1
519	active		AA265396			1.44855	1.60843	1.19287	5.47918	3.06772	2.69898	1.88221	0.954016	0.962856	-0.79012	1	1	1	0.998171
520	active		AA403437			1.12758	1.03048	0.940984	0.835099	0.711565	0.669858	0.737783	-1.76474	-18.7346	-10.4693	-4.96853	0.994616	0.999972	0.992185
521			AA261528			1.26668	1.60158	0.507046	1.255	1.49828	1.45149	1.1424	-15.0636	-6.42769	-10.1193	-17.0547	-11.2443	-12.0246	-18.2951
522		21926	AA261175	tumor necrosis factor	Tnf	1.20785	1.17103	1.04831	1.09217	0.885257	1.03819	0.647443	-0.0193888	-5.75167	-10.541	-9.57044	-5.46064	-16.8859	0.994924
523		56692	AA266352	mitogen-activated protein kinase kinase 1 interacting protein 1	Map2k1ip1	1.1089	1.22673	0.915198	1.10134	1.1321	1.31274	1.05128	0.692232	0.590137	-18.625	-13.4733	-1.82395	-1.39381	-8.43173
524	active	12753	AA261605	circadian locomoter output cycles kaput	Clock	1.26039	1.4812	1.1066	1.53028	1.68811	1.69548	1.61627	0.961348	0.999976	-0.0256946	1	1	1	0.999938
525	active		AA266335		ESTs, Highly sim	1.23537	1.384	1.22707	1.49532	1.65059	1.59846	1.46931	0.739343	0.998241	0.709637	0.999371	0.999755	0.997832	0.998819
526		18128	AA265694	Notch gene homolog 1 (Drosophila)	Notch1	1.25159	1.2796	1.07282	1.00777	0.963361	0.89787	0.917058	0.996226	0.999566	-9.08764	-13.0007	-14.81	-1.42824	0.656876
527		269846	AA265714	T-cell receptor beta, variable 13	Tcrb-V13	1.66563	1.29043	1.02807	1.07183	0.79303	0.763443	0.629901	-0.761439	-3.4136	-18.728	-18.9878	-4.53565	-1.77366	-10.255
528			AA261057			1.39375	1.2428	1.22892	1.2549	1.12586	0.92774	0.856992	0.883083	0.958102	0.81494	0.513544	-10.3254	-17.7854	-10.8027
529		19158	AA267598	pleckstrin homology, Sec7 and coiled-coil domains 2	Pscd2	1.19088	1.18069	0.925784	1.20271	1.13545	1.20362	1.08458	-0.166731	-1.67058	-9.66897	-4.73812	-0.498291	-0.793113	-0.0962967
530	active	22782	AA268349	solute carrier family 30 (zinc transporter), member 1	Slc30a1	1.32528	1.31136	0.990073	3.18137	2.93452	2.08147	1.62504	0.966779	-0.567441	-15.2194	1	1	0.999991	0.976457
531	active	11841	AA266938	ADP-ribosylation factor 2	Arf2	1.38612	1.19864	1.00722	1.29052	1.28496	0.971904	1.13939	0.999999	0.199185	-17.9404	0.999922	0.999909	0.983691	0.999335
532	active	12211	AA260747	baculoviral IAP repeat-containing 6	Birc6	1.29197	1.1727	1.26615	1.16328	1.19525	1.00095	1.0464	0.99995	0.99255	0.921698	0.999059	0.926836	-19.0155	-10.5958
533	active	14163	AA272942	FYVE, RhoGEF and PH domain containing 1	Fgd1	1.20869	1.15126	1.13475	1.41138	1.58614	1.2416	1.19401	0.999398	0.999988	0.925065	1	1	0.999997	0.998917
534	active	19699	AA268883	reelin	Reln	1.42677	1.20263	1.37285	1.21086	0.979483	0.908835	0.909957	0.999929	0.844115	0.999233	0.995093	-8.47792	-9.4424	-4.81641
535	active	16403	AA270921	integrin alpha 6	Itga6	1.15073	1.42264	1.37765	1.05686	1.84279	2.06229	2.31948	0.287882	0.999518	0.985497	-19.0013	1	1	1
536	active	59043	AA259925	WD repeat and SOCS box-containing 2	Wsb2	1.00849	1.18512	0.917237	1.14276	1.73132	1.77178	1.63845	-0.78334	-4.65186	-18.8043	-1.88308	0.999957	0.999986	0.994848
537	active	16324	AA269776	inhibin beta-B	Inhbb	1.22753	1.22204	1.26019	0.952379	2.34184	2.51754	2.34137	0.952787	0.962276	0.780485	-9.77654	1	1	1
538		19766	AA269857	receptor (TNFRSF)-interacting serine-threonine kinase 1	Ripk1	1.43451	1.11078	1.02683	1.06363	1.05418	1.1594	1.08776	0.96176	-3.69621	-4.64202	-3.88459	-19.0186	-11.3497	-5.3203
539	active	67100	AA270017			1.39362	1.79401	1.2687	1.84778	2.30741	2.14472	1.44776	-3.55894	0.930456	-0.172727	0.998044	0.999991	0.999931	0.999956
540		69742	AA269940	RIKEN cDNA 2410018G23 gene	2410018G23Rik	1.34306	1.1905	0.918707	1.01793	1.10845	1.22117	1.11127	0.89704	-0.0681201	-6.97494	-17.323	-2.38716	-14.2564	-18.654
541		26417	AA270930	mitogen activated protein kinase 3	Mapk3	1.12235	1.01179	0.94294	1.18544	1.26052	1.08192	1.37267	-0.126936	-11.6974	-17.9654	0.974454	0.564547	-4.62198	0.935018
542		19275	AA260000	protein tyrosine phosphatase, receptor type, N	Ptprn	1.33361	1.05465	1.23575	1.05616	0.88345	0.766831	0.711363	0.9995	-5.67143	-1.21226	-13.6248	0.903977	0.988713	0.986204
543	active	17762	AA274904	microtubule-associated protein tau	Mapt	1.16041	1.49573	1.33067	1.98427	1.98219	1.97349	1.51861	-12.5822	0.925091	0.500698	1	1	1	0.999454
544		66706	AA274987	RIKEN cDNA 4733401H18 gene	4733401H18Rik	1.09469	1.11545	0.962741	1.00684	1.42797	1.28574	1.52242	-2.61893	-11.5073	-19.0032	-18.885	0.844415	-0.033194	0.879969
545	active	14208	AA271895	protein phosphatase 1G (formerly 2C), magnesium-dependent, gamma isoform	Ppm1g	1.18966	1.38877	0.832843	1.66299	1.8557	1.5492	1.11215	0.899231	0.983139	-10.6436	0.999966	0.999996	0.998579	-1.20558
546		73274	AA272124	RIKEN cDNA 1700034P14 gene	1700034P14Rik	1.24902	1.24395	0.999377	0.90852	1.04354	0.987315	0.619988	0.962655	0.711856	-7.24892	-16.5327	-16.6111	-1.32993	0.999999
547	active	68292	AA277846	RIKEN cDNA 1300006C19 gene	1300006C19Rik	1.16989	1.42056	1.21513	1.55474	1.66073	1.61987	1.31883	0.458703	0.991746	-1.86031	0.999996	0.999996	0.994114	0.981003
548	active	17995	AA277555	NADH dehydrogenase (ubiquinone) flavoprotein 1	Ndufv1	1.49006	1.17361	1.25488	1.29169	1.16462	1.00986	0.91812	0.999994	0.99246	0.999452	0.99984	-0.855681	-18.0164	-0.296278
549	active	192159	AA277696	pre-mRNA processing factor 8	Prpf8	1.27769	1.57522	1.09486	1.42132	2.5697	2.12381	2.05733	0.790107	0.999988	-10.1098	0.995826	1	1	1
550		12894	AA277495	carnitine palmitoyltransferase 1a, liver	Cpt1a	1.13777	1.19604	1.30375	1.39856	1.31067	1.24135	1.66811	-0.571614	0.684371	0.985747	0.998961	0.955961	0.902254	1
551	active	26443	AA271066	proteasome (prosome, macropain) subunit, alpha type 6	Psma6	1.34969	1.26406	1.00656	1.3374	1.45445	1.42464	1.16159	0.999628	0.99145	-13.4333	0.974078	0.999661	0.739786	0.887835
552	active	97165	AA275111	high mobility group box 2	Hmgb2	1.54847	1.23795	1.03914	3.42423	2.79523	1.99356	1.71674	0.996999	0.52613	-10.5355	1	1	1	0.999646
553		12772	AA289476	chemokine (C-C motif) receptor 2	Ccr2	0.993186	1.09914	1.17242	1.08473	0.965991	0.871514	0.73342	-16.9441	-9.96028	-8.57865	-17.5251	-17.3287	-7.41525	0.724717
554		16792	AA288513	lysosomal-associated protein transmembrane 5	Laptm5	1.23474	1.00797	1.08611	1.21372	1.20729	1.25531	0.992629	0.461983	-10.5644	-0.622768	-5.16961	-0.658704	-0.291422	-18.0725
555		18082	AA261261	4-nitrophenylphosphatase domain and non-neuronal SNAP25-like protein homolog 1 (C. elegans)	Nipsnap1	1.19177	1.17088	0.952981	1.34987	1.01864	0.629807	0.56491	0.190162	-4.31087	-16.5109	0.918099	-14.9548	0.999883	1
556		11430	AA261287	acyl-Coenzyme A oxidase 1, palmitoyl	Acox1	1.23704	1.03937	1.17962	1.03293	1.20325	1.50866	1.65998	-3.33534	-14.1357	-8.13978	-17.8586	-4.29597	0.99926	0.999942
557		66626	AA274811	RIKEN cDNA 5730403B10 gene	5730403B10Rik	1.12062	1.08213	0.845531	1.18351	1.35534	1.30916	1.08844	-13.2777	-5.6647	0.589451	0.862681	0.999673	0.946069	-3.47051
558		17966	AA270187	neighbor of Brca1 gene 1	Nbr1	1.03781	1.13391	1.18254	1.06572	1.10628	1.02446	1.0362	0.523024	0.803099	0.884738	-18.8139	-15.637	-13.4173	-18.9424
559		53328	AA288129	progesterone receptor membrane component 1	Pgrmc1	1.24386	1.06081	0.999037	1.1301	1.0721	0.906179	0.976532	0.577331	-5.15729	-14.6164	-3.95293	-18.5703	-7.97488	-7.97471
560		27632	AA290538	RD RNA-binding protein	Rdbp	1.37809	1.20714	0.989544	1.59774	1.24756	1.23598	1.00759	0.986713	-1.2554	-15.7923	0.999998	0.903099	-3.04955	-4.87171
561		14663	AA288467	glycosylation dependent cell adhesion molecule 1	Glycam1	1.17173	1.21582	1.21973	1.23561	1.20172	1.04684	1.01874	-8.06724	-7.15774	-10.427	-9.47772	-7.18742	-16.7018	-14.786
562		19216	AA396341	prostaglandin E receptor 1 (subtype EP1)	Ptger1	1.19836	1.11977	1.18662	0.915993	0.799154	0.715371	0.770645	0.773444	-6.70818	-2.33968	-17.0202	0.854469	0.999934	0.999074
563		11566	AA388461	adenylosuccinate synthetase, non muscle	Adss	1.57366	1.10667	1.19139	1.09813	1.27488	1.11309	0.891056	0.962373	-4.94809	-0.483622	-11.2427	-0.470414	-18.4123	-12.6926
564		14210	AA388985	fibroblast growth factor inducible 15	Fin15	1.15353	1.18674	1.23167	1.10866	0.729175	0.879235	0.894938	-14.4072	-12.5135	-8.8053	-18.9168	-9.49254	-16.9355	-13.0426
565	active	12494	AA472876	CD38 antigen	Cd38	1.1037	1.31987	1.0009	1.16929	1.95141	1.64458	1.66238	-7.10107	0.517904	-17.833	-1.04375	1	0.999984	0.999988
566		20182	AA289135	retinoid X receptor beta	Rxrb	1.02035	1.05151	0.966001	1.03036	1.41898	1.29992	1.21909	-11.9104	0.676866	-13.7005	-15.0616	0.0458574	0.999878	0.988293
567		26411	AA288220	mitogen activated protein kinase kinase kinase kinase 1	Map4k1	1.29446	1.20742	1.24028	1.05228	0.856696	0.871046	0.926994	0.955988	-2.76044	0.760241	-1.9701	-3.26432	-3.69941	-8.32814
568		15247	AA389935	hippocampus abundant gene transcript 1	Hiat1	0.99149	0.985503	0.924408	0.843992	1.09177	1.11731	1.1303	-0.108274	-3.4493	-0.912363	0.993907	-13.2424	-4.51552	-10.1793
569	active	19362	AA386769	RAD51 associated protein 1	Rad51ap1	1.16547	1.78335	0.915742	2.99442	2.11771	1.76657	1.24303	-9.40159	0.989165	-18.9382	1	0.999952	0.999274	-1.92904
570		57294	AA274176	ribosomal protein S27	Rps27	0.87959	1.08139	1.04456	0.81742	0.854832	1.00747	0.942372	-18.1352	-3.46983	-3.47288	-6.72537	0.908168	-9.84739	0.805906
571	active	94217	AA271948	low density lipoprotein-related protein 1B (deleted in tumors)	Lrp1b	1.34393	1.31346	1.01043	2.27778	1.53905	1.56954	1.48538	0.655032	0.92989	-17.9971	1	0.999258	0.998721	0.840112
572			AA272186			1.24005	1.26715	1.15925	1.12002	1.19423	1.13142	1.02798	0.963084	0.999956	-0.573232	0.260234	0.460241	-1.00258	-4.20834
573		268656	AA386799	serine palmitoyltransferase, long chain base subunit 1	Sptlc1	1.23908	1.25617	1.01283	1.01456	1.19614	1.17695	1.04193	0.977748	0.998998	-9.48155	-11.7396	0.596576	0.869297	-11.6212
574			AA386718			1.16462	1.258	0.894112	1.37663	1.01427	1.0203	0.829272	0.865771	0.655625	0.33381	0.999868	-8.10806	-18.9829	0.964346
575		14177	AA387563	fibroblast growth factor 6	Fgf6	1.56874	1.41389	1.08898	1.46355	1.54075	1.07995	1.03476	0.99976	-1.04206	0.920507	0.947374	0.999926	0.945417	-4.17933
576		12190	AA387675	breast cancer 2	Brca2	1.18698	1.26455	0.968946	1.51049	1.25113	0.83859	0.733709	-1.30323	-0.444209	-19.019	0.999238	0.0183959	-0.747675	0.791828
577		18764	AA275686	polycystic kidney disease 2	Pkd2	1.09487	0.940043	1.11347	1.0264	1.05222	1.01193	1.11751	-17.8899	-19.0156	-4.18134	-11.0719	-18.978	-18.2255	-0.256952
578		56550	AA276008	ubiquitin-conjugating enzyme E2D 2	Ube2d2	1.16703	1.10586	1.10327	1.00346	1.30301	1.26047	1.7918	-6.06372	-0.575496	-0.08227	-9.95695	0.698816	0.583922	0.999993
579		16186	AA274104	interleukin 2 receptor, gamma chain	Il2rg	1.37464	0.965635	0.895697	0.9692	0.910698	1.07274	0.932869	-0.448026	-16.3821	-19.0046	-8.83807	-13.3989	-11.0545	-3.77404
580			AA273296			1.27253	1.70963	1.84806	1.70867	1.29022	1.3205	1.86751	-4.91278	0.900041	0.957742	0.856557	-6.37025	-2.93623	0.940898
581		14933	AA275564	glycerol kinase	Gyk	1.20638	1.37764	1.28171	1.123	1.34498	1.10556	1.55577	-7.89599	0.250564	-2.77236	-11.5893	-1.17338	-10.0947	0.799382
582		20657	AA276287	superoxide dismutase 3, extracellular	Sod3	1.33519	0.900221	1.22917	1.09388	1.12217	0.931291	1.38669	-0.0328439	-19.0038	-10.4586	-16.0079	-16.026	-18.8625	0.846429
583		21802	AA276915	transforming growth factor alpha	Tgfa	0.965708	0.778865	0.893553	0.546468	0.799258	0.805318	1.00329	-15.4218	-3.32013	-14.8581	0.999952	0.0535816	0.305691	-18.6428
584			AA276721			1.25029	0.673727	0.880815	0.794855	1.16537	0.952686	1.15571	-1.00091	0.152379	-2.53652	-0.365105	-13.6447	-10.6481	-9.30006
585	active		AA276110			1.25173	1.24776	1.21626	1.20483	2.13579	1.80146	2.25172	-4.8579	0.503202	0.00206103	-5.92834	0.999998	0.999798	1
586		70628	AA276213			1.40002	1.07813	0.900525	1.27934	1.16748	1.13558	1.13399	0.817529	-8.74967	-18.12	-1.41958	-3.48987	-4.95265	-5.63292
587		19701	AA276457	renin 1 structural	Ren1	1.20096	1.28141	1.52652	1.70844	1.66254	1.32823	1.06194	-1.40263	0.224782	0.926703	0.964719	0.988833	-0.852311	-10.5034
588		231086	AA286024	hydroxyacyl-Coenzyme A dehydrogenase/3-ketoacyl-Coenzyme A thiolase/enoyl-Coenzyme A hydratase (trifunctional protein), beta subunit	Hadhb	1.26906	1.09026	1.07239	1.25255	1.17182	1.17666	1.31202	0.41348	0.187466	-7.9911	0.705628	0.744079	-0.368864	0.957665
589		15078	AA275906	H3 histone, family 3A	H3f3a	1.4793	1.24647	1.28444	1.48938	0.927564	1.39134	1.60592	-6.49231	0.231452	-0.698329	0.996708	-3.83362	0.940732	0.999481
590			AA419665			1.02336	0.933108	1.05277	1.03866	0.896097	1.17527	1.20696	-10.8328	-17.5178	-16.0544	-10.4635	-11.8055	-18.9013	-7.74271
591		20873	AA276998	polo-like kinase 4 (Drosophila)	Plk4	1.29194	0.977688	1.02384	1.16756	1.1025	0.958802	1.1335	0.912667	-18.4304	-19.016	-1.15802	-5.89445	-10.9636	-9.63797
592		20768	AA414662	selenophosphate synthetase 2	Sephs2	1.2517	0.905217	1.02184	1.0321	1.01676	1.11155	1.58179	-3.89276	-18.7672	-17.2376	-17.7224	-18.9879	-12.8322	0.872012
593		27058	AA413739	signal recognition particle 9	Srp9	1.12349	1.06824	1.02995	1.47612	1.762	1.52779	1.66605	-3.56561	-6.15473	-2.9508	0.983822	0.999645	0.743768	0.999498
594		13663	AA413622	etoposide induced 2.4 mRNA	Ei24	1.24914	0.96613	0.937464	1.0452	0.919308	1.1117	1.37111	-4.25865	-15.2619	-17.2003	-2.9228	-16.2118	-12.8304	-1.47326
595		12402	AA414809	Casitas B-lineage lymphoma	Cbl	0.60489	1.35254	1.32297	0.875148	1.50045	1.10589	1.35198	-2.22258	-2.79294	-9.81597	-17.3185	-9.31423	-17.4825	-12.5577
596		27054	AA290021	SEC23B (S. cerevisiae)	Sec23b	1.4945	1.01162	1.12114	1.89592	1.97522	1.40087	1.0662	0.94237	0.203434	0.88337	0.999999	0.999956	0.648789	-16.1052
597		15404	AA388599	homeo box A7	Hoxa7	0.880323	0.69934	1.22085	0.910398	1.02063	0.747546	1.07062	-14.0957	-1.90942	-18.9964	-18.7359	-3.99873	-0.683875	-18.5876
598		68145	AA473938	RIKEN cDNA 5730466H23 gene	5730466H23Rik	0.938127	1.16249	0.685078	1.13223	0.815561	0.901155	1.10332	-19.0085	-17.0732	-0.0439346	-2.25389	-8.23675	-12.7233	-17.5477
599	active	11927	AA416325	ATX1 (antioxidant protein 1) homolog 1 (yeast)	Atox1	1.2114	1.17611	1.16047	1.36303	1.57393	1.19094	1.52135	0.665808	-0.893271	-6.39353	0.999199	0.999996	0.985336	0.999955
600		15194	AA437749	Huntington disease gene homolog	Hdh	1.0988	1.40857	1.0379	1.50533	1.12206	1.40263	1.11229	-10.2513	0.66174	-18.3956	0.245558	-13.2471	-1.93646	-10.4034
601	active	51788	AA466087	H2A histone family, member Z	H2afz	1.01944	1.05656	0.92711	1.82268	1.42639	1.28703	1.4858	-18.0373	-10.7997	-8.93173	1	0.999996	0.981805	0.999854
602		66878	AA444950	RIO kinase 3 (yeast)	Riok3	1.28728	1.29733	0.959036	0.897532	0.954749	1.05208	1.32172	-7.09863	-2.94664	-19.0162	-14.4509	-17.8895	-18.9657	0.78328
603	active	432733	AA444660		na	1.44012	1.22848	1.15166	1.49622	2.20619	1.89944	2.23399	0.928096	0.564843	-0.700606	0.999011	1	1	1
604		17311	AA403846	kit ligand	Kitl	1.27631	1.0981	1.02335	1.00323	0.936686	1.09047	1.08737	-6.1956	-17.7822	-13.099	-16.9339	-14.1148	-18.9465	-17.5311
605		83397	AA403828	A kinase (PRKA) anchor protein (gravin) 12	Akap12	1.38836	1.01127	1.00828	0.885033	0.903258	0.710147	0.838472	-2.80299	-15.5322	-11.9974	-18.4989	0.894315	0.951881	0.102122
606			AA433053			1.15342	0.872994	0.839724	0.990333	0.907899	0.927155	0.900238	-2.98772	-2.81718	-9.40992	-16.4994	0.519789	-2.34622	-18.944
607		20449	AA423143	sialyltransferase 8 (alpha-2, 8-sialyltransferase) A	Siat8a	1.44806	0.82923	0.939814	0.781662	0.92082	0.581326	0.817394	-3.27429	-16.85	-10.1979	-18.1549	-3.75241	0.923486	0.975378
608		280668	AA647124	a disintegrin and metalloproteinase domain 1a	Adam1a	1.14261	0.801694	0.917388	0.981529	0.779848	0.594074	0.825401	-6.54813	-12.4179	-12.5246	-11.7973	0.455859	0.999807	0.195215
609		20224	AA444425	SAR1a gene homolog 1 (S. cerevisiae)	Sara1	1.43662	1.30939	0.872613	1.7291	1.84257	1.47571	1.37027	0.718767	0.258386	-11.0188	0.998535	0.999903	0.978851	0.882219
610	active		AA444533			1.30521	1.02766	1.08478	1.46297	1.37555	1.21299	1.75828	-0.0160026	-6.04141	-2.84922	0.999944	0.992225	0.976029	0.999732
611		71955	AA427055	RIKEN cDNA 2400003C14 gene	2400003C14Rik	1.12986	0.993001	1.14769	0.918691	1.02503	1.10968	0.969839	-7.0794	-17.0483	-8.22708	-18.6504	-18.916	-18.4163	-18.8617
612		433477	AA465980		na	1.56269	1.12722	1.33737	1.41422	1.38931	1.12912	1.18415	0.996319	0.783907	-1.24753	0.72189	0.661589	-16.6097	-4.23531
613		12447	AA465987	cyclin E1	Ccne1	1.22071	0.98178	0.968409	1.17763	1.04161	1.06487	1.04185	-0.0684357	-18.8095	-18.4619	-0.402464	-18.372	-18.6545	-5.78856
614		66218	AA415725	NADH dehydrogenase (ubiquinone) 1 beta subcomplex, 9	Ndufb9	1.46642	1.2668	0.831523	1.20247	1.07803	1.21464	1.54832	0.975017	0.990838	-17.0845	0.883385	-13.4279	0.690579	0.977539
615		26400	AA451434	mitogen activated protein kinase kinase 7	Map2k7	1.28579	1.05847	1.03215	1.04193	1.19672	1.27456	1.25004	-4.50521	-8.70906	-17.7428	-4.21332	-2.63896	-1.48998	-0.141315
616		56615	AA433516	microsomal glutathione S-transferase 1	Mgst1	1.12163	0.770171	0.963257	1.01936	0.924139	0.931961	1.54662	-5.04133	-18.3143	-16.093	-18.9324	-16.5473	-2.41189	0.800656
617		68349	AA422241	NADH dehydrogenase (ubiquinone) Fe-S protein 3	Ndufs3	1.438	0.883141	1.15766	1.14475	1.13094	0.921972	0.968437	-0.612455	-18.7568	-6.83395	-12.4777	-11.4125	-17.2615	-10.1473
618	active	16149	AA419750	Ia-associated invariant chain	Ii	1.08861	0.824653	0.894054	0.858538	0.511439	0.38989	0.625726	-15.5969	-15.3417	-17.2698	-9.15661	0.99804	0.999958	0.99133
619		30963	AA419741	protein tyrosine phosphatase-like (proline instead of catalytic arginine), member a	Ptpla	1.42271	0.937884	0.839883	0.76162	1.0205	0.952163	1.14701	-4.12089	-19.0183	-17.7875	-15.9964	-10.3571	-10.455	-12.4828
620		19228	AA575668	parathyroid hormone receptor 1	Pthr1	1.24176	1.03334	0.734027	1.19227	1.10786	1.06773	0.858775	-7.42484	-18.3163	-13.9047	-10.2075	-11.6261	-12.7471	-2.17209
621		18399	AA575680	solute carrier family 22 (organic anion transporter), member 6	Slc22a6	1.35894	0.661428	0.937481	1.01389	1.55723	0.52907	1.27246	-10.5417	-2.36198	-17.0889	-18.1011	-3.0199	-1.06371	-10.1193
622		12450	AA458196	cyclin G1	Ccng1	1.10297	0.978847	0.950619	1.02533	1.03603	1.01356	1.05459	-2.22472	-18.1061	-18.4303	-18.1923	-16.032	-18.8497	-14.5652
623		16923	AA451423	linker of T-cell receptor pathways	Lnk	0.739228	0.423305	1.04828	1.22366	1.0424	0.915839	0.951494	-14.7999	-0.55475	-18.9617	-18.98	-18.976	-17.8004	-16.4437
624		13645	AI098350	epidermal growth factor	Egf	1.01236	1.27162	1.42525	1.13605	0.828008	1.11667	1.04831	-17.0627	-5.79006	-3.45737	-17.6486	-13.2804	-16.4338	-18.7418
625		20686	AA444790	sperm autoantigenic protein 17	Spa17	1.14814	1.43621	1.15906	1.24097	1.17398	1.0351	1.06657	-7.17371	0.996955	0.255988	0.993475	-1.71082	-7.20432	-14.7894
626		13723	AA450836	embigin	Emb	1.10071	0.944949	1.05683	0.675911	0.812151	0.582634	0.84175	-17.8495	-18.7672	-16.2157	0.899073	-0.375394	0.999103	-7.31553
627		67130	AA462323	NADH dehydrogenase (ubiquinone) 1 alpha subcomplex, 6 (B14)	Ndufa6	1.31442	0.96031	1.30925	0.85185	0.985048	1.04401	0.998514	-1.38968	-3.06722	0.652633	-18.9917	-14.1435	-10.9072	-19.0008
628		54381	AA475930		Pgcp	1.4392	1.05415	0.962909	0.901131	1.25659	1.37396	1.81241	-1.16979	-15.9742	-15.7828	-19.0062	-1.31861	0.911729	0.999915
629		24128	AA475568	5'-3' exoribonuclease 2	Xrn2	1.02246	1.0765	0.981168	0.959722	1.2236	0.922381	1.33065	-11.1128	-1.54874	-18.857	-10.7631	0.0865549	-6.13561	0.946656
630		11804	AA475422	amyloid beta (A4) precursor-like protein 2	Aplp2	1.29437	0.9446	0.97805	0.979577	0.872243	0.820651	0.969949	-0.300862	-12.2598	-18.418	-6.15522	-4.71409	0.0786599	-18.961
631		69263	AA607457	replication factor C (activator 1) 3	Rfc3	1.2358	1.25059	1.03204	1.81972	1.24889	1.09951	1.23639	-1.69932	-1.45932	-18.8154	0.998567	-4.64222	-13.6233	-5.20081
632		22687	AA051554	zinc finger protein 259	Zfp259	1.31466	0.945846	1.10463	1.13773	0.909966	0.707677	0.837398	0.8706	-8.27965	-0.703028	-14.9858	-0.644866	0.997887	0.0969892
633		11951	AA139793	ATP synthase, H+ transporting, mitochondrial F0 complex, subunit c (subunit 9), isoform 1	Atp5g1	1.14264	1.31758	1.12041	1.1864	1.07375	0.873976	1.10148	-0.535097	0.89756	-2.7321	0.72571	-12.2587	-11.1107	-1.30702
634	active		AA271505			1.37955	1.18027	1.33927	1.31694	2.26803	1.84652	1.99297	-2.3625	0.757778	0.917525	0.819907	0.999999	0.999999	0.999991
635		22702	AA607102	zinc finger protein 42	Zfp42	1.48699	1.00367	1.12328	0.718713	1.14755	0.926153	1.07125	-8.33689	-15.6902	-18.9902	-9.98488	-18.9394	-18.8107	-17.7241
636		17393	AI316399	matrix metalloproteinase 7	Mmp7	1.10739	0.747631	1.08326	1.03994	2.01895	1.84007	2.00869	-15.8717	-4.82308	-18.4478	-18.946	0.936268	0.861045	0.962554
637		21333	AA982788	tachykinin 1	Tac1	0.977423	0.792577	1.12571	0.973594	1.10076	0.822201	0.842405	-17.1455	-13.1885	-17.4308	-13.7102	-13.2561	-10.5633	-12.3009
638		14202	AI173197	four and a half LIM domains 4	Fhl4	0.915784	1.12422	0.922522	1.10794	0.834406	0.772914	1.17088	-14.6826	-18.9732	-18.2097	-16.8434	-13.8503	-1.31995	-6.88402
639		69980	AI173214			1.2159	1.44778	1.0288	0.986015	0.848427	0.810949	1.00242	-8.58008	-1.33926	-17.6906	-15.0277	-15.2396	-5.76711	-14.4179
640		13430	AI156587	dynamin 2	Dnm2	1.31427	1.04702	1.00162	1.12944	1.09657	1.05853	1.45679	-2.48701	-2.27159	-17.5828	-5.68375	-7.15207	-18.8825	0.251387
641	active	11723	AI037706	amylase 2, pancreatic	Amy2	0.897737	0.848511	0.790279	0.627045	0.486294	0.353195	0.642514	-7.69459	-10.4557	-4.6186	0.996024	0.999991	1	0.989298
642		12585	AI385804	cerebellar degeneration-related 2	Cdr2	0.882753	1.57047	0.694825	1.09991	0.85884	1.35463	1.09133	-7.76691	-1.51526	-2.45729	-4.19092	-6.1613	-1.7437	-9.94223
643		16330	AA289577	inositol polyphosphate-5-phosphatase B	Inpp5b	1.01842	1.00188	0.890948	1.03901	1.11017	0.998129	0.964635	-7.74668	-9.96017	-8.90922	-7.30243	-5.05482	-8.56274	-3.91611
644			3xSSC			1.00892	1.13866	1.08411	1.39692	0.912403	0.825825	1.31279	-9.83426	-9.79926	-7.44067	-2.90414	-9.96497	-7.12567	-5.55471
645			3xSSC			1.09132	1.08302	1.14035	1.23516	0.696599	1.02327	1.4153	-7.91421	-9.47494	-10.0637	-8.02891	-6.80664	-9.87315	-6.65566
646			3xSSC			1.13706	1.22844	0.865546	1.13571	1.34329	1.14943	0.995918	-7.32176	-0.720487	-5.70022	-2.45022	0.638298	-7.766	-6.64478
647		76808	AU050846	Ribosomal protein L18A	Rpl18a	1.40781	1.0749	1.05052	1.06526	0.787543	0.806943	0.655372	0.848615	-3.01504	-2.35962	-7.95078	0.896253	0.939385	0.99699
648	active	20755	AI596101	small proline-rich protein 2A	Sprr2a	0.789179	2.86762	2.90898	4.39843	6.09433	5.7121	4.47076	-6.12211	0.99389	0.996269	0.999957	0.999999	0.999998	0.999968
649		15130	AV005302	hemoglobin, beta adult minor chain	Hbb-b2	0.870561	0.641389	0.801232	0.499323	0.810887	0.655483	0.517454	-7.56419	0.913645	-1.69294	0.999998	-0.137204	0.929988	0.997523
650		17283	AW321532	multiple endocrine neoplasia 1	Men1	1.16355	1.13098	0.991918	0.969047	0.919355	0.976942	1.086	-9.5988	-1.62392	-9.26627	-9.52275	-8.42332	-8.67648	-8.42357
651		51798	AA667410	enoyl coenzyme A hydratase 1, peroxisomal	Ech1	1.06471	0.957593	1.09298	1.0965	1.04401	1.00106	0.952084	-9.85922	-8.81615	-8.20431	-1.87695	-10.0589	-9.94889	-8.62467
652		15130	W29631	hemoglobin, beta adult minor chain	Hbb-b2	1.19189	0.538807	0.730727	0.410384	0.721326	0.818779	0.637982	-9.41187	0.972359	-1.01573	0.999985	0.615955	0.00423243	0.908059
653		28077	AL034823	DNA segment, Chr 13, Wayne State University 50, expressed	D13Wsu50e	1.30843	0.892988	1.14854	1.05695	1.43693	1.1419	1.27898	-4.21168	0.841183	0.749504	-8.72611	0.65633	-4.02563	0.844392
654		77067	AA143951			1.22858	0.931129	1.15705	0.989118	0.89036	0.829898	0.858821	0.915145	-8.12579	0.802254	-7.58482	-1.10684	0.98846	0.925989
655		66616	AI155753	sorting nexin 9	Snx9	1.26736	0.851841	0.942611	0.969334	0.801338	0.780432	0.827021	0.621892	-3.49075	-9.66667	-10.0636	0.995172	0.999754	0.963386
656		66616	AI155753	sorting nexin 9	Snx9	1.28674	0.885769	0.794057	0.967727	0.945129	1.06438	1.00933	-5.48338	-7.42544	-6.8112	-6.20211	-4.669	-7.63553	-7.47737
657		68052	AA051755	ribosomal protein S13	Rps13	1.13892	1.09892	1.00133	0.988338	0.950312	0.896367	0.904571	-0.847443	-4.79032	-5.7518	-4.29884	-0.667191	0.643367	-3.6854
658	active	12317	W44140	calreticulin	Calr	1.50514	1.23505	0.746774	1.59781	1.76039	1.77298	1.79285	0.950895	0.995165	-8.11856	0.999972	0.999986	0.999785	0.999975
659	active	15904	AA008963	inhibitor of DNA binding 4	Idb4	1.10099	1.17331	1.10854	0.782464	0.61652	0.534492	0.525972	-9.66409	-0.246708	-8.68957	0.278213	0.999572	0.999993	0.99999
660	active	66481	AA832666	ribosomal protein S21	Rps21	1.0132	0.971423	0.914532	0.909151	0.777576	0.666999	0.676687	-8.90553	-8.3425	-4.98113	-2.27791	0.998654	0.999995	0.999991
661			W83976			1.1334	1.32609	1.25157	1.45849	1.27709	0.984209	1.25701	-4.83284	0.726923	-0.117946	0.912656	-0.322237	-9.6191	0.210271
662		230789	W64037	cDNA sequence BC008163	BC008163	1.21891	1.19701	1.04803	1.14735	0.667924	1.03061	1.15255	-0.985425	-0.0771231	-5.59414	0.525579	0.626891	-9.30706	-2.1818
663	active	20377	AW011917	secreted frizzled-related sequence protein 1	Sfrp1	0.908095	0.88662	0.93417	0.638508	0.453497	0.440373	0.419563	-2.96565	-8.42847	-8.99739	0.999951	1	1	1
664		15203	AA607397	hephaestin	Heph	0.980635	1.03985	1.04455	1.01521	0.947856	0.945179	0.992797	-8.20252	-9.1371	-2.57144	-9.89077	-1.23046	-0.787757	-9.80229
665	active	60409	AA250067	trafficking protein particle complex 4	Trappc4	0.96001	0.978095	0.920563	1.20671	1.41641	1.26298	1.35918	-2.4532	0.358431	-6.06187	-5.46727	0.999856	0.999724	0.999798
666		53319	AA125156	nuclear RNA export factor 1 homolog (S. cerevisiae)	Nxf1	1.09739	1.05659	0.884482	0.917902	0.790187	0.874004	0.810894	-1.43484	-9.36225	-5.07823	-5.51431	0.928744	0.930608	-0.795789
667	active		AA041846			1.02822	1.07279	1.09686	0.816662	0.72898	0.606164	0.688561	-4.22431	-10.0634	-0.386634	0.688888	0.998313	0.999997	0.99689
668			T43360			1.38304	1.07611	1.01511	1.1253	1.01199	0.775831	1.06701	0.510454	-9.76982	-5.09374	-2.19918	-9.85984	0.858331	-9.27308
669			T21166			1.86635	0.807176	1.582	0.824688	1.50131	0.699935	1.26445	-0.609685	-9.97863	-3.37488	-8.92535	-3.81757	-2.68271	-8.45321
670	active		AF124205			0.974387	0.51047	0.639265	0.540324	0.50845	0.535512	0.621879	-10.0063	0.411063	0.0725246	0.999347	0.999368	0.999689	0.998739
671			M33419			1.35227	0.952557	1.05333	1.13462	0.960631	0.779384	1.02071	0.800812	-9.20182	-8.91999	-0.227529	-8.71958	0.742321	-9.72163
672			M36771			1.32831	1.61001	1.55638	1.54792	1.22163	1.65597	1.00623	-2.24826	0.843137	0.764474	0.747844	-1.24998	0.845565	-8.63883
673		19084	AA537355	protein kinase, cAMP dependent regulatory, type I, alpha	Prkar1a	1.05936	1.04679	0.990527	0.8521	0.975038	0.905212	0.928068	-2.4949	-5.23677	-8.51643	0.862342	-9.71521	-4.06865	-0.334381
674		19124	AA672430	protein C receptor, endothelial	Procr	1.02541	0.981098	1.11849	1.07965	1.03082	0.826588	0.912597	0.773654	-7.6525	-8.42866	-3.58356	-10.0643	0.861863	0.937702
675			AA636642			0.988769	0.981023	1.00133	1.13053	1.06718	1.29638	1.02884	-10.0626	-9.16569	-7.90975	-3.55545	-10.0603	0.350418	-6.95243
676		67117	AA636653	t-complex-associated-testis-expressed 1-like	Tcte1l	1.26698	1.28585	1.30863	1.11242	1.38114	1.58338	1.46659	0.750288	0.870273	0.561666	-1.82814	0.991224	0.999966	0.974695
677			AA823833			1.07838	1.31296	1.41415	0.9279	0.931921	0.732601	0.541161	-9.50041	-8.06435	-6.16184	-10.051	-8.57305	-5.82904	-0.801386
678		20068	AI225433	ribosomal protein S17	Rps17	1.0437	0.991399	1.09446	1.0458	0.964898	1.05461	0.963275	-3.49405	-10.0642	-2.52551	-10.0638	-6.78757	-9.90821	-6.30475
679		15425	W33293	homeo box C6	Hoxc6	1.13273	0.958648	1.02889	0.803657	0.816327	0.742977	0.939114	0.847792	-6.60874	-6.97623	0.992086	0.979563	0.999606	0.872884
680		18582	W45989	phosphodiesterase 6D, cGMP-specific, rod, delta	Pde6d	1.66877	1.42896	1.17353	1.72145	1.41102	1.18813	0.845218	0.696927	0.82494	-1.32056	0.994672	0.147692	-8.51269	-2.50059
681	active	15452	W48168	hypoxanthine guanine phosphoribosyl transferase 1	Hprt1	1.15435	1.46011	1.23756	1.12008	1.3296	1.50877	1.54499	-0.954787	0.999719	0.801087	0.737403	0.993301	0.998836	0.99932
682		19730	W48230	ral guanine nucleotide dissociation stimulator	Ralgds	1.1017	1.06901	1.1299	0.982627	1.24013	1.15824	1.15191	0.428206	-0.0876637	-7.1018	-9.97632	0.980807	-1.22377	-1.38432
683	active	12867	W48245	cytochrome c oxidase, subunit VIIc	Cox7c	1.57376	1.4369	1.37644	1.46295	1.6453	1.31877	1.27505	0.999963	0.987247	0.941077	0.999999	0.999921	0.999079	0.973718
684	active	321022	AA007791	carnitine deficiency-associated gene expressed in ventricle 3	Cdv3	1.16804	1.29612	1.13177	1.1332	1.46302	1.33728	1.42433	0.998412	0.999991	0.477875	0.757362	1	0.999951	0.999999
685	active	12461	AA003927	chaperonin subunit 2 (beta)	Cct2	1.11671	1.23615	1.1046	1.47308	1.23516	1.4008	1.45285	-0.150984	0.940768	-1.28733	0.999532	0.997058	0.99965	0.999468
686		67281	AA008895	ribosomal protein L37	Rpl37	0.982424	0.935521	0.93152	1.06219	0.967359	1.02454	0.981283	-2.90121	-6.01313	-9.44833	-7.83743	0.368626	-9.83285	-1.82961
687		69225	AA032328	RIKEN cDNA 0710008K08 gene	0710008K08Rik	1.02429	1.10254	1.01199	1.13047	1.35353	1.24295	1.3445	-1.33705	-5.3951	-8.72482	-2.02708	0.966194	0.889406	0.500217
688		67281	AA008895	ribosomal protein L37	Rpl37	1.06556	0.972775	1.04801	1.02089	0.967174	0.961998	1.09166	-7.74864	-3.37001	-2.43274	-9.61843	-1.20538	-7.6308	-0.850567
689		14548	AA018028	mitochondrial ribosomal protein S33	Mrps33	1.21558	1.07706	0.923112	1.16321	1.28637	1.31867	1.22379	0.98857	0.634316	-9.4617	0.561112	0.570191	0.488901	-9.80342
690		14972	AA017870	histocompatibility 2, K1, K region	H2-K1	1.36288	1.65885	1.4467	1.21168	1.77833	1.38771	1.05457	0.616502	0.949944	0.986546	0.273873	0.999989	0.994694	-1.70161
691		18626	AA051328	period homolog 1 (Drosophila)	Per1	0.854407	0.898382	0.817636	0.828469	0.592783	0.620856	0.87088	-4.27267	-9.29227	-5.71042	-1.90147	0.98781	0.870021	-5.74653
692		23988	AA051390	protein (peptidyl-prolyl cis/trans isomerase) NIMA-interacting 1	Pin1	1.14941	1.50652	1.22695	1.33534	0.88235	1.1686	1.12633	0.530346	0.921929	-1.68934	0.965217	-0.886805	-5.83135	-9.34622
693		17714	AI385511	GrpE-like 2, mitochondrial	Grpel2	1.23459	1.11402	1.03572	0.937685	1.13215	1.196	1.59153	0.90533	-0.897596	-5.95682	-1.91313	0.278685	0.647627	0.999917
694			AA073887			1.09584	1.2433	0.894079	0.976808	0.939724	1.02133	0.982832	-0.275725	0.903109	-1.79891	-6.09254	-10.0366	-10.0617	-6.31759
695		12895	AA061685	carnitine palmitoyltransferase 1b, muscle	Cpt1b	1.14415	1.15723	0.967951	1.62442	1.32809	1.62288	1.38355	-0.587286	-6.67587	-9.98925	-0.526838	-0.321824	0.0724674	0.462322
696		100972	AI427886	RAB28, member RAS oncogene family	Rab28	1.19693	1.00975	0.712305	1.10436	0.903179	0.966508	0.895552	-1.54758	-7.75051	0.877231	-4.78307	-7.15753	-5.28377	-1.27197
697		56691	AA066043	DnaJ (Hsp40) homolog, subfamily B, member 8	Dnajb8	1.16557	1.02625	0.871406	1.37362	1.52183	1.0618	1.15529	-4.62081	-9.63339	-3.2959	0.230897	0.82556	-8.49293	-2.59532
698	active	77605	AA039028	H2A histone family, member V	H2afv	1.27566	1.05151	1.04226	1.57808	1.95232	1.54585	1.15505	0.99271	-0.126554	-4.81724	1	1	0.999999	0.983004
699		17896	AA051123	myosin, light polypeptide 4	Myl4	1.20815	1.24814	1.16619	1.163	1.18918	1.14378	0.691074	0.869793	-1.09663	-3.73971	0.741476	-1.42849	-5.14353	-8.89015
700		319475	AA031146	RIKEN cDNA 4930488P06 gene	4930488P06Rik	0.993022	1.2042	0.98546	1.01206	1.59528	1.45896	1.35011	-5.76093	0.0763115	-9.33387	-9.53688	0.996623	0.936141	0.0669173
701		18081	AA016456	ninjurin 1	Ninj1	1.13985	1.16046	0.927725	0.753689	1.14443	1.29841	1.40117	-0.018173	0.173148	-8.71362	0.816381	0.789945	0.289841	-0.794368
702		226409	AA049167	zinc finger, RAN-binding domain containing 3	Zranb3	0.866322	1.06007	1.10401	1.09983	1.14012	1.11268	1.18698	0.802063	-4.13669	-0.949452	0.965984	-10.0157	-9.4141	-1.49625
703		20239	AI429186	spinocerebellar ataxia 2 homolog (human)	Sca2	1.02293	1.15111	1.05876	0.75871	0.985391	0.810236	0.977485	-3.70811	0.119337	-9.12054	0.999932	-6.93764	0.772496	-5.71777
704		19683	AA108260	retinol dehydrogenase 6	Rdh6	1.24579	1.16934	1.19857	1.20036	0.809356	0.997019	0.897915	-2.57197	-6.39302	-8.6336	-7.21365	-5.30242	-9.88018	-9.26308
705	active	26446	AA108678	proteasome (prosome, macropain) subunit, beta type 3	Psmb3	1.11493	1.17569	0.945448	1.30467	1.6553	1.37635	1.39719	-1.06981	0.720038	-6.3482	0.994868	0.999995	0.995767	0.999095
706		22335	AA042052	voltage-dependent anion channel 3	Vdac3	1.08441	1.15427	0.877082	1.56416	1.46058	1.33829	1.16423	0.821533	0.802144	-4.80598	0.999597	0.998086	0.740251	-1.06829
707		14718	AA060494	glutamate oxaloacetate transaminase 1, soluble	Got1	1.43938	1.29231	1.27044	1.42184	1.43066	1.095	0.977394	0.351115	-0.563363	-1.60309	0.357049	0.307622	-7.84468	-6.66417
708		20525	AA050085	solute carrier family 2 (facilitated glucose transporter), member 1	Slc2a1	1.19867	1.3102	1.40023	1.22644	2.20917	1.40419	3.52296	-6.60861	-2.41523	-0.926919	-5.76341	0.997155	0.735249	0.999998
709		22365	AA060373	vacuolar protein sorting 45 (yeast)	Vps45	1.02076	1.12695	0.963693	1.07391	1.25422	1.18132	1.1116	-0.0654276	-2.3282	-8.58696	-3.84982	0.753405	-6.48394	-4.30453
710		66704	AA139442	RIKEN cDNA 4921506I22 gene	4921506I22Rik	1.09027	1.11869	1.01008	0.83035	0.992439	1.2792	1.04276	0.42467	-7.07847	-6.35593	-7.51244	-9.64859	-1.93313	-10.063
711		19224	AA152754	prostaglandin-endoperoxide synthase 1	Ptgs1	1.18218	1.39394	1.20601	1.15296	1.14969	0.97655	0.911669	0.463408	0.830542	-6.03435	-3.52871	-1.92833	-10.0553	-6.1436
712		22144	AA144835	tubulin, alpha 3	Tuba3	0.993882	1.09746	0.764703	1.78196	1.21576	1.20495	1.05164	-3.35433	-1.30916	0.994316	1	0.549104	-0.405764	-10.0384
713		19224	AA152754	prostaglandin-endoperoxide synthase 1	Ptgs1	1.02713	1.0045	1.17002	0.992657	0.967556	0.788994	0.819571	-2.51944	-3.86423	-4.09235	-3.15838	-7.48908	0.93629	0.99591
714		105446	AA209987	guanosine monophosphate reductase 2	Gmpr2	1.28243	1.11639	1.07349	0.794094	1.17185	1.23429	0.818599	0.847252	0.507879	-4.46835	-7.95607	0.667114	-9.67655	0.999857
715		12482	AA174292	membrane-spanning 4-domains, subfamily A, member 1	Ms4a1	1.37389	1.15031	1.07439	1.30412	0.695012	0.922657	1.0217	-1.19424	-4.71567	-9.82029	-2.79561	-0.703156	-9.07343	-9.63521
716		16563	AA199274	kinesin family member 2A	Kif2a	1.183	1.18949	0.973425	1.08677	0.719106	0.86395	1.03243	0.764185	-0.163563	-5.74969	-10.0435	-4.48801	-0.539283	-3.20228
717		14083	AA146243	PTK2 protein tyrosine kinase 2	Ptk2	1.18174	1.14169	0.938283	1.08251	1.23991	1.36891	1.60979	0.947818	0.876223	-9.57214	-4.50668	0.480229	0.783038	0.996645
718		18578	AA209984	phosphodiesterase 4B, cAMP specific	Pde4b	0.996064	1.1619	0.978281	0.938921	1.2463	1.1571	1.34424	-10.0542	-3.4979	-9.8157	-8.24087	-0.313768	-3.66672	0.531038
719		18039	AA253725	neurofilament, light polypeptide	Nefl	1.17817	1.99376	1.69711	1.20537	1.10881	0.793182	0.633695	-9.3485	0.870839	0.526125	-6.72022	-1.72541	-3.99674	-0.576122
720		242721	AA139621	RIKEN cDNA B230308G19 gene	B230308G19Rik	1.09831	1.36239	1.55393	0.818537	0.781143	0.91758	0.702743	-1.66066	-0.796946	-1.53108	-0.361232	-4.24499	-9.99783	0.280127
721		18039	AA253725	neurofilament, light polypeptide	Nefl	0.965084	1.7223	1.17098	0.896395	0.919526	0.958293	0.878843	-10.0476	0.943434	-4.17078	-2.96415	-6.27331	-9.93516	-9.75028
722	active	19053	AA124030	protein phosphatase 2a, catalytic subunit, beta isoform	Ppp2cb	1.12267	1.15034	0.935058	0.94066	1.36409	1.21477	1.26239	0.672911	0.975095	-4.03382	-10.043	0.999999	0.992913	0.993791
723		67817	AA137370			1.10467	1.18468	0.901069	1.03922	1.34073	1.4074	1.14444	-5.65089	-0.202166	-8.24846	-8.5155	0.981053	0.822528	-0.961765
724		73681	AA242680	RIKEN cDNA 2410075D05 gene	2410075D05Rik	1.13543	1.11733	0.760161	0.963317	0.995853	0.916869	0.949185	0.945328	-4.06556	-2.81444	-0.468536	-9.18836	-0.0883408	0.616041
725	active		AA242192			0.932371	1.3257	1.2606	0.95304	1.27751	1.06871	1.22775	-7.49183	0.999963	0.999549	-5.01342	0.999494	-0.587641	-0.340974
726		14431	AA222404	guanidinoacetate methyltransferase	Gamt	1.46171	1.35638	1.21794	0.981307	1.04859	0.971366	0.708191	0.999444	0.990105	0.926306	-7.367	-7.52002	-3.76533	0.847802
727	active	20850	AA212445	signal transducer and activator of transcription 5A	Stat5a	1.1099	1.16653	1.16106	0.928687	0.790021	0.714822	0.737055	-0.173705	0.986188	0.871331	-4.1258	0.996818	0.999998	1
728	active	74104	AA212806	ATP-binding cassette, sub-family B (MDR/TAP), member 6	Abcb6	1.25194	1.00603	1.25119	1.01822	0.909726	0.845972	0.778425	0.999829	0.693928	0.999664	-2.99979	-1.71947	0.999942	0.999817
729	active	66542	AA139624			1.1511	1.30204	1.09937	1.34456	1.6557	1.57946	1.52542	-0.330069	0.976344	-0.90209	0.999845	0.999977	0.999999	1
730			AA145650			1.00427	1.62492	1.92092	1.67358	1.54507	1.82891	1.69807	-9.44863	0.797777	0.941568	0.926049	0.918604	0.986417	0.880327
731		15194	AA250402	Huntington disease gene homolog	Hdh	1.67352	1.62829	1.12167	1.34182	1.2798	0.932726	0.85921	0.436015	-2.4782	-0.713108	-6.36535	-3.68003	-7.48541	-8.63762
732		12234	AA230588	beta-transducin repeat containing protein	Btrc	1.29921	1.18813	0.971864	1.06327	0.979584	0.852964	0.687175	0.954862	0.912454	-9.32808	-4.74329	-4.06393	-0.239997	0.999903
733		252870	AA242262	ubiquitin specific protease 7	Usp7	1.02043	0.966425	0.965342	1.03216	0.941232	1.00078	1.24516	-3.2467	-9.17952	-9.97383	-9.89135	-8.0467	-9.73216	-1.64098
734	active	66542	AA139624			1.22366	1.14878	0.838263	1.41894	1.53688	1.94286	1.61448	0.545063	-2.399	-10.0607	0.999996	0.999959	0.999999	0.999841
735		56296	AA144949	DMRT-like family B with proline-rich C-terminal, 1	Dmrtb1				0.910248	0.577977	0.604629	0.949486				0.883265
736	active		AA237207			1.10656	1.18803	1.36973	0.88961	0.49864	0.587177	0.669846	-4.35386	-0.49306	0.917712	-6.38339	0.999999	0.999989	0.999241
737		14824	AA242654	granulin	Grn	1.04659	0.953781	1.1401	1.36838	1.77753	1.59688	1.36853	0.300712	-8.96346	0.375309	0.698014	0.999996	0.999973	0.813261
738		56296	AA144949	DMRT-like family B with proline-rich C-terminal, 1	Dmrtb1	1.01881	1.12304	1.15808	1.13769	0.977942	1.04379	1.10515	-9.86356	-7.9778	-6.97356	-7.68817	-10.0527	-9.97584	-8.17453
739		18286	AA140320	outer dense fiber of sperm tails 2	Odf2	1.35679	1.08622	1.06269	1.64971	1.2902	0.93769	1.17393	-0.562986	-8.826	-9.45487	0.957906	-0.628698	-7.70069	-3.84384
740		67444	AA231522	integrin-linked kinase-associated serine/threonine phosphatase 2C	Ilkap	1.09281	1.05071	0.899405	0.6253	0.871937	1.25446	0.998752	-1.00566	0.835593	-9.89222	0.996082	-0.67005	-8.3061	0.829106
741			AA237290			1.12278	1.21039	1.26848	0.856745	1.03957	0.837965	0.854673	-2.26683	0.619376	0.908838	-0.266999	-9.99049	-0.495306	0.0366683
742		114143	AA238482	ATPase, H+ transporting, V0 subunit B	Atp6v0b	1.06808	1.12583	1.11238	0.901373	1.02586	1.37052	1.30366	0.556285	0.901059	-2.09909	-1.81107	-4.89532	0.999666	-1.38649
743		56309	AA217989	c-myc binding protein	Mycbp	1.41273	1.60261	1.28513	1.75499	1.39242	1.06358	1.31987	-0.870841	0.728301	-2.36129	0.936357	-1.13685	-8.17533	-1.77881
744		11629	AA245272	allograft inflammatory factor 1	Aif1	1.36962	1.17965	1.32706	1.06784	1.03509	1.05335	1.24995	0.856571	-1.42375	0.703205	-6.07633	-9.97747	-8.65456	-0.774017
745		14964	AA221044	histocompatibility 2, D region locus 1	H2-D1	0.992759	0.891058	0.974205	0.709632	1.2913	1.17832	1.4117	-10.0159	-3.71935	-10.064	0.96421	0.836656	-0.58872	0.818621
746		26425	AA220463	nucleotide binding protein 1	Nubp1	1.24803	1.0437	0.99231	1.15241	1.19737	0.983269	1.03796	0.971956	-3.36714	-9.46882	-3.76874	-0.419441	-4.02442	-9.8089
747	active	56309	AA217989	c-myc binding protein	Mycbp	1.25401	1.24992	1.3103	1.46395	1.53907	1.50666	1.12059	0.78747	-0.303165	0.854769	0.999265	0.9986	0.993191	-5.28836
748		16478	AA241105	Jun proto-oncogene related gene d1	Jund1	0.917673	0.666962	0.685063	0.372323	0.865688	0.852888	0.709238	-7.13273	0.981083	0.317206	0.999999	-2.094	-1.1851	0.99441
749		17149	AA254528	mago-nashi homolog, proliferation-associated (Drosophila)	Magoh	0.886867	1.1684	0.898928	1.11581	1.24755	1.30049	1.36046	-8.26538	0.869023	-4.56164	-1.54895	0.99972	0.3617	-2.69435
750		15115	AI608026	histidyl-tRNA synthetase	Hars	1.23955	1.13915	0.972794	1.23107	1.16139	1.10762	0.856791	0.96395	0.495443	-9.57315	0.364302	0.114924	-9.92916	-8.90163
751		13627	AA259551	eukaryotic translation elongation factor 1 alpha 1	Eef1a1	0.985989	1.26619	1.0778	0.782746	0.903564	0.938655	1.0994	-7.67484	-8.16543	-2.09669	-8.57233	-0.176947	-9.58897	-8.10808
752	active	76238	AA276224	glyoxylate reductase/hydroxypyruvate reductase	Grhpr	1.13686	1.29103	1.27601	1.05247	1.40935	1.47532	1.61311	0.897644	0.977362	0.53925	-3.90516	0.999455	0.999993	1
753	active	56486	AA272212	gamma-aminobutyric acid receptor associated protein	Gabarap	1.11606	1.13959	1.10326	0.921549	1.19864	1.17248	1.3673	0.474258	0.916483	0.547305	-1.76387	0.999965	0.999958	0.999995
754		66916	AA285509	NADH dehydrogenase (ubiquinone) 1 beta subcomplex, 7	Ndufb7	1.28955	1.14528	0.952305	1.11703	1.20991	1.14277	1.32932	0.998679	0.684791	0.555536	0.977871	0.999736	-0.436209	0.980182
755	active	66916	AA285509	NADH dehydrogenase (ubiquinone) 1 beta subcomplex, 7	Ndufb7	1.14275	1.18752	1.40271	1.39654	1.75056	2.09365	1.59218	-0.0446817	0.0327873	0.97387	0.983684	1	1	1
756	active	68961	AA266813	phosphorylase kinase, gamma 2 (testis)	Phkg2	1.37105	1.052	0.912705	0.664354	0.627717	0.530859	0.548752	0.946613	-9.85037	-9.80211	0.999699	0.999996	1	1
757		110954	AA286316	ribosomal protein 10	Rpl10	0.987777	1.0136	1.04362	1.05056	0.977778	0.837549	1.04192	-8.52736	-8.39032	-10.0454	-8.97374	-10.0267	0.368771	-9.2658
758		13194	AA266564	damage specific DNA binding protein 1	Ddb1	0.957886	1.16764	0.902959	1.13001	1.22435	1.41147	1.28788	-9.46262	-1.45319	-7.99129	0.967227	0.964116	0.980587	0.323349
759	active	13047	AA261063	cut-like 1 (Drosophila)	Cutl1	1.00514	1.23137	1.28119	1.22273	1.48295	1.94707	2.32441	-1.86391	0.522771	0.506357	0.498878	0.999806	0.999999	1
760		19085	AA270948	protein kinase, cAMP dependent regulatory, type I beta	Prkar1b	0.967801	0.997572	1.20351	0.757372	0.596455	0.912203	0.812639	-6.73726	-5.66781	-3.40027	0.972218	0.999994	0.975849	0.999996
761		20775	AA268608	squalene epoxidase	Sqle	1.08281	1.07764	0.675938	1.24717	1.38404	1.70215	1.47603	-4.75522	-4.6189	0.688587	-1.56278	0.669808	0.979452	-2.42526
762	active	27425	AA269701	ATP synthase, H+ transporting, mitochondrial F0 complex, subunit g	Atp5l	1.29401	1.28856	0.692929	1.47491	1.3241	1.70467	1.50056	0.998427	0.960196	-2.60187	0.996217	0.999123	0.998596	0.861233
763		66475	AA270534	ribosomal protein S23	Rps23	0.998238	1.11132	1.09471	0.933417	0.852628	0.923757	0.973698	-4.24383	-4.12542	-5.39917	-9.78539	0.832877	-1.13436	-5.74115
764	active	19085	AA270948	protein kinase, cAMP dependent regulatory, type I beta	Prkar1b	1.14559	1.10592	0.991733	0.808855	0.634455	0.730597	0.576732	0.619223	-3.75132	-7.75842	-0.222752	0.999916	0.997658	1
765		66171	AA276345	6-phosphogluconolactonase	Pgls	1.26933	1.21217	1.30314	0.964662	0.831452	0.91783	0.811356	-0.504576	0.780543	-0.923866	-10.0578	-1.6335	-7.69706	-0.463519
766	active		TRZ503			1.1245	1.81674	1.5051	0.652002	0.524271	0.49196	0.405674	-1.71496	-7.83538	-9.1358	0.91101	0.998367	0.999927	0.999782
767	active	21945	AA471746	death effector domain-containing	Dedd	1.46477	1.3348	1.20213	0.972019	1.06758	1.19439	0.984735	1	0.999985	0.990195	-1.14703	0.999771	0.999294	-9.96387
768		14866	AA461810	glutathione S-transferase, mu 5	Gstm5	0.530849	1.15431	0.760417	1.15501	0.54775	0.97952		0.428417	-9.03367	-4.98568	-9.10317	-0.370883	-9.8068
769		11832	AA500661	aquaporin 7	Aqp7	1.5791	1.41813	1.55922	0.938761		1.70234	0.892115	-4.38802	-2.86169	-1.46033	-9.68244		-3.99004
770		21945	AA471746	death effector domain-containing	Dedd	1.04858	1.07435	0.944388	0.946335	1.23722	0.954897	1.41349	-10.0643	-8.16584	-9.95321	-9.9834	-2.04728	-9.54026	0.598818
771			AA426845			1.17504	1.2914	1.1749	1.06074	1.07571	1.05168	1.14419	-7.12854	0.181691	-9.96437	-7.79065	-3.35309	-9.35752	-8.58787
772		15275	AA451263	hexokinase 1	Hk1	1.16808	1.15137	0.988275	1.01653	0.774404	0.834068	1.03305	0.288475	-0.754981	-8.83674	-6.44429	0.760201	0.470611	-5.4135
773		319822	AI508884	SET and MYND domain containing 4	Smyd4	0.769449	1.51896	1.48134	0.721716	0.756039	0.602079	0.542784	-9.32162	-6.86952	-9.28168	0.854992	0.959087	-0.25851	-0.216184
774			AA473164			0.926689	1.0464	0.968781	1.02484	1.03853	0.999171	1.04264	-6.01441	-10.0636	-10.0269	-8.00835	-9.79845	-9.70085	-10.0478
775			AA465846					1.26139	0.873084		1.07834	0.927491			-9.08595	-7.91839
776		68153	AA412879	general transcription factor II E, polypeptide 2 (beta subunit)	Gtf2e2	1.38494	1.24409	1.18712	1.45279	1.42807	1.30841	1.50934	0.88405	-2.15705	0.00603737	0.98324	0.992306	0.939944	0.999528
777		13494	AA275913	developmentally regulated GTP binding protein 1	Drg1	0.990197	1.10358	0.867056	1.0057	1.07974	0.98882	1.10237	-9.72822	-0.7979	-3.39744	-8.32602	-7.87941	-9.02121	-9.53561
778	active	17002	AA474964	lactotransferrin	Ltf	0.659105	0.99247	1.29198	1.20548	4.4922	6.53325	8.57945	0.666462	-10.0502	-1.71238	-4.16286	1	1	1
779		23897	AA472437	HS1 binding protein	Hs1bp1	1.01345	1.07634	0.873444	1.12241	1.10578	1.01095	1.01991	-7.47763	0.0275752	-5.5755	-7.42867	-7.77369	-8.67855	-7.2678
780		26441	AA277958	proteasome (prosome, macropain) subunit, alpha type 4	Psma4	1.0666	1.05619	0.98914	1.08071	1.21237	1.14015	1.37068	-1.60188	-3.72715	-6.28116	-2.02169	0.941266	0.570993	0.987693
781		56772	AA275865	expressed sequence AI839562	AI839562	0.930136	1.16325	1.03039	0.829766	1.16719	1.35028	1.58069	-10.0173	-1.67615	-9.47228	-8.1567	-1.56152	-1.14694	0.999548
782			AA498356			0.967171	0.992126	1.16985	0.86911	1.20808	1.17553	1.15402	-3.74821	-2.56098	-6.76491	-0.49279	-1.76525	-2.36551	0.174365
783		20166	AI098267	rhotekin	Rtkn	0.972026	1.09128	1.23202	0.812382	0.854948	0.881216	0.93771	-7.97879	-1.45886	0.241914	-0.0205134	0.127544	-0.405617	-1.69777
784		12516	AA475638	CD7 antigen	Cd7	1.19293	0.868929	0.941963	0.953306	0.90097	1.14725	1.23581	0.998881	-5.56869	0.076166	-8.75194	0.832102	-7.8198	0.999593
785	active	71765	AA497590	kelch domain containing 3	Klhdc3	0.945374	1.10636	0.963005	1.54061	1.5609	1.69383	1.66847	-9.17033	-1.82356	-3.23527	0.999727	0.999992	0.999999	0.999996
786	active	59008	AA498565	anaphase-promoting complex subunit 5	Anapc5	0.962285	0.968854	0.819924	0.749022	0.803639	0.844099	0.895027	-3.52174	-0.913124	0.884254	0.999891	0.999664	0.973512	0.99629
787		16195	AA543149	interleukin 6 signal transducer	Il6st	0.888275	0.853545	0.777861	1.01184	0.954927	0.810476	0.833424	-2.64905	-1.62234	0.970843	-8.60034	0.695865	0.997946	0.999592
788		59008	AA498565	anaphase-promoting complex subunit 5	Anapc5	0.933615	1.0539	0.782289	0.743936	0.882299	1.24517	1.31794	-9.57048	-7.36524	0.90356	0.972203	-9.52107	-1.36591	0.895573
789	active		AA522020			0.813305	0.974899	0.776766	0.982439	0.858779	0.832489	0.844563	0.876252	-9.77398	0.999508	-3.96234	0.968019	0.999197	0.999999
790		52894	AA518165			0.890593	0.882252	0.833143	0.652951	0.757492	0.800488	0.902022	-5.13116	-1.16061	-1.80925	0.999921	0.988228	0.949307	0.791937
791	active	22027	AA498066	tumor rejection antigen gp96	Tra1	1.23649	0.96561	0.794103	1.06637	0.637314	0.548471	0.575652	0.962153	-7.84653	0.963501	-6.12906	0.999986	1	1
792	active	22594	AA537645	X-ray repair complementing defective repair in Chinese hamster cells 1	Xrcc1	1.01868	0.968105	0.755058	1.06891	0.511287	0.507827	0.493067	-5.05278	-8.2709	0.84456	-8.9589	0.999998	1	1
793		246730	AA290052	2'-5' oligoadenylate synthetase 1A	Oas1a	0.914445	1.44446	1.07959	0.798525	0.897212	1.31772	1.15828	0.137265	-9.97417	-7.79404	-7.7246	-3.5517	0.960286	0.839059
794	active	234847	AI507593	spastic paraplegia 7 homolog (human)	Spg7	1.01381	1.29469	1.3757	1.57403	7.26832	6.1006	4.44128	-8.95544	0.107535	0.786694	0.984928	1	1	1
795		246730	AA290052	2'-5' oligoadenylate synthetase 1A	Oas1a	0.898253	1.105	0.931285	0.938131	1.06666	1.10317	1.18758	-9.04825	-3.84008	-4.94338	-9.48007	-4.00739	-7.49606	-3.93701
796	active	55978	AA274119	RIKEN cDNA 0610009H04 gene	0610009H04Rik	1.31141	1.27227	1.04197	5.39093	3.53296	3.30969	2.72494	0.440714	0.58389	-5.93614	1	1	1	1
797		12428	AA217904	cyclin A2	Ccna2	0.863	1.00291	1.07861	1.10355	0.898886	0.995756	1.09429	-1.1243	-8.44602	-4.71031	-1.84426	-1.30415	-8.24828	-5.40076
798		12428	AA217904	cyclin A2	Ccna2	1.09439	1.15778	1.06597	1.08279	1.10141	1.10228	1.06708	0.931112	0.964383	-0.552974	-0.30029	0.0592771	-9.86385	-7.20068
799		11450	AA493090	adipocyte, C1Q and collagen domain containing	Acdc	0.968736	1.01238	0.933848	1.03902	1.27714	1.18849	1.46841	-9.49867	-6.63587	-7.4404	-6.839	0.939363	-1.06107	0.975318
800		234847	AI507593	spastic paraplegia 7 homolog (human)	Spg7	0.86017	1.05498	0.798918	0.935029	0.784943	0.969767	0.845413	-8.64527	-9.94019	-8.66858	-9.57375	-1.75102	-8.1838	-4.84895
801		71902	AA611688	DNA segment, Chr 10, ERATO Doi 516, expressed	D10Ertd516e	1.07419	1.06855	0.935463	1.20878	1.34558	1.16152	1.26219	-0.815306	-0.0602765	-5.1557	0.934715	0.998819	-1.26595	0.82332
802	active	20677	AA612510	SRY-box containing gene 4	Sox4	1.30045	1.1341	1.33657	2.06997	7.13901	5.56413	4.40684	0.474887	-4.05604	0.389007	0.999973	1	1	1
803		71879	AA521959			0.989723	1.09254	1.17803	1.06893	1.37538	1.24276	1.44194	-8.85485	-10.0447	-1.51162	-8.48685	0.905067	-1.31714	0.997695
804	active		AA615692		ESTs, Highly sim	1.05726	1.00649	1.03399	1.25432	1.3842	1.35585	1.34668	0.335397	-1.59579	-9.56402	0.997827	0.99993	0.998296	0.999926
805			AA501244			0.89076	0.984354	0.94623	1.02014	0.990235	1.32355	1.24265	-3.9291	-8.04338	-3.19755	-9.83593	-10.064	-1.31392	0.325249
806	active	20184	AA517991	retinoid X receptor interacting protein 110	Rxrip110	0.920433	1.12249	0.97712	1.36962	1.95557	2.32175	4.00746	-5.98552	0.253407	-2.95118	0.889776	1	1	1
807		13506	AA500580	desmocollin 2	Dsc2	1.03331	1.03751	1.12125	1.20472	0.954395	1.00055	1.30002	-2.25796	-7.81389	0.357495	0.252781	-8.20983	-8.89181	-0.130169
808		20255	AA543702	secretogranin III	Scg3	1.0231	0.822758	1.06906	1.16345	1.09115	1.2374	1.41166	-0.299831	-5.60869	-9.63699	0.970761	0.963645	0.609049	0.947264
809		22083	AA794084	SH2 domain binding protein 1 (tetratricopeptide repeat containing)	Sh2bp1	0.840554	1.07448	1.16549	1.17494	0.898416	0.831508	1.16073	-7.45422	-8.64812	-7.68499	-6.53108	-7.58847	-5.45973	-7.01933
810		11650	AA561933	alkaline phosphatase 5	Akp5	0.945689	1.088	0.877767	1.20211	1.18994	1.37466	1.57929	-5.29025	-9.03942	-9.8598	-2.2138	0.664268	-0.12092	0.979765
811		75782	AA727759	RIKEN cDNA 4930431B11 gene	4930431B11Rik	1.19491	1.01044	1.01511	1.20034	1.0439	0.905292	0.885971	0.945442	-5.53117	-10.0223	0.817512	-9.84838	0.693476	-3.51001
812			AA734806			0.985397	1.07975	1.02471	0.774804	0.842406	0.983004	0.961671	-10.0642	-7.85434	-8.73831	0.183622	0.891535	-2.99305	-9.1625
813		22083	AA794084	SH2 domain binding protein 1 (tetratricopeptide repeat containing)	Sh2bp1	1.32531	1.12247	1.18795	1.59052	1.63814	1.09364	1.09802	0.969979	0.897042	0.980792	1	1	0.59679	-1.32691
814		103885	AA590683	expressed sequence AI875142	AI875142	1.07834	1.22521	1.43651	1.11984	0.712685	0.893629	0.584325	-6.14729	-10.0517	-2.45044	-5.05578	-0.408472	-7.97222	-3.83278
815	active	22629	AA879811	tyrosine 3-monooxygenase/tryptophan 5-monooxygenase activation protein, eta polypeptide	Ywhah	1.19636	1.10784	1.162	1.25035	1.89932	2.0937	2.01107	0.995623	-2.34999	-0.524159	0.993013	1	1	1
816		66286	AA592658	Sec11-like 3 (S. cerevisiae)	Sec11l3	1.02707	1.02408	0.793909	1.2261	1.14879	1.43931	1.1536	-4.00631	-8.0861	0.184971	0.944326	0.797632	0.981008	-10.0544
817			AA638454			0.921965	1.17155	1.12672	0.972603	1.26748	1.07701	1.23214	-7.24122	0.0210044	-5.11989	-9.25578	0.872968	-2.00516	0.442086
818		54188	AA616057	cleavage and polyadenylation specific factor 4	Cpsf4	0.938636	0.976303	0.94649	1.07055	1.11473	1.2316	1.21217	-10.0574	-9.44698	-4.84914	-9.83819	-1.72165	0.717102	0.999409
819		13001	AA681604	casein kinase II, beta subunit	Csnk2b	0.865994	1.07467	0.851045	0.917616	1.11366	1.13391	1.22882	-4.22931	-4.88723	-2.38162	-7.38313	-3.98635	-6.73248	-1.23341
820	active	19179	AA645829	protease (prosome, macropain) 26S subunit, ATPase 1	Psmc1	0.95607	1.1636	1.09692	1.24612	1.29567	1.50276	1.57448	-5.14667	0.892401	0.480293	0.997262	0.999914	0.999998	1
821		12525	AA839138	CD8 antigen, alpha chain	Cd8a	1.00054	0.980872	0.992816	1.30953	1.39755	1.46234	1.28549	-9.93547	-7.13117	-9.96699	0.722212	0.999929	0.995365	0.94877
822		16542	AA871757	kinase insert domain protein receptor	Kdr	1.33756	0.853156	0.847832	0.944549	0.767221	1.27295	1.16984	-3.47296	-8.16545	-3.85452	-9.9383	-7.50295	-5.53817	-8.0231
823			AA681604			0.979685	1.04883	0.965972	0.783204	0.923866	1.13377	1.19617	-9.35762	-6.0817	-9.56045	0.848859	-3.25866	-6.55879	0.0536883
824	active	18203	AA763991	N-terminal Asn amidase	Ntan1	1.01552	1.19751	1.07278	1.39526	1.25733	1.44251	1.57462	-3.99171	0.83246	-2.69512	0.969072	0.998288	0.999877	0.999996
825		67115	AA798998	ribosomal protein L14	Rpl14	0.793352	0.881472	0.911873	1.06251	1.01993	1.19501	1.19245	0.0622184	-4.5148	-1.36525	-7.93137	-6.87349	-1.40907	-1.40017
826		18203	AA763991	N-terminal Asn amidase	Ntan1	0.933336	1.03665	0.976918	1.19585	1.01539	1.04205	1.08009	-4.79562	-9.91813	-8.70142	0.126787	-9.80254	-2.65256	-1.93016
827		23880	AI049453	FYN binding protein	Fyb	1.12118	1.11507	0.76307	1.12364	1.03412	0.922608	1.02485	-3.30018	-1.54644	0.739772	-3.42949	-8.6479	-1.1189	-9.28157
828		14229	AI180957	FK506 binding protein 5	Fkbp5	0.924908	0.852673	0.719988	0.893717	0.922344	0.899113	1.00391	-9.23607	-5.31729	0.0929463	-6.39822	-8.37738	-7.26444	-10.0189
829		57431	AI180850	DnaJ (Hsp40) homolog, subfamily C, member 4	Dnajc4	0.769551	1.0938	1.15599	0.698087	0.802762	0.856752	1.00146	-0.884432	-7.64743	-0.165912	0.993698	-0.100703	-2.30006	0.849043
830			AA798637			1.07959	1.14818	1.05045	1.08869	0.979138	0.998513	1.02409	-1.03691	-3.80693	-8.11364	-0.252218	-2.10117	-9.9438	-8.45485
831		23880	AI049453	FYN binding protein	Fyb	0.933392	0.987304	0.986347	1.00508	0.842622	1.13969	0.879713	-8.23588	-9.10182	-8.57834	-9.26631	0.663751	-8.88992	-9.49044
832		20677	W14398	SRY-box containing gene 4	Sox4	0.9882	0.987529	0.951687	0.851261	0.865118	0.921645	1.05069	-3.16107	-4.962	-7.42345	0.98292	0.989142	-0.690878	-8.57439
833		57431	AI180850	DnaJ (Hsp40) homolog, subfamily C, member 4	Dnajc4	0.901452	1.00615	0.966095	0.964954	1.09062	1.1799	1.31596	-9.24396	-10.0462	-5.72851	-10.0587	-2.14191	0.168416	0.843635
834			AA881641			0.808657	0.905416	0.734723	0.765326	0.886898	0.795144	1.05917	-5.00396	-9.73327	0.0631267	0.394561	-3.98986	-2.60812	-9.98561
835		22248	AA833322	unc-119 homolog (C. elegans)	Unc119	0.953063	0.953092	0.894762	0.921642	0.806516	0.855583	1.04007	-8.40972	-8.67195	-2.65288	-6.59545	0.387256	0.0209601	-8.39502
836		1509	AA770764	cathepsin D (lysosomal aspartyl protease)	CTSD	0.927255	0.948367	0.997758	0.987716	0.87956	0.953731	1.01235	-9.8979	-4.46064	-8.35804	-2.32374	-2.59403	-4.10091	-9.04085
837			AA882121			1.2562	1.07303	1.01376	1.42399	1.39502	1.2809	1.32603	0.876248	-0.997233	-8.3695	0.998503	0.988682	0.997909	0.947133
838		27176	AA795887	ribosomal protein L7a	Rpl7a	0.955963	0.978975	1.1205	0.949815	0.804853	0.747283	0.788796	-9.55759	-1.31678	-4.16427	-9.75317	0.496617	0.978891	0.924497
839		270106	AA896365	ribosomal protein L13	Rpl13	0.979112	1.13873	1.34428	0.793	0.664742	0.604205	0.491036	-8.86433	-6.47189	-5.38295	0.632924	0.992574	0.989549	0.996944
840			AA896773			1.06665	1.16391	0.997635	0.992364	0.942084	1.1496	1.1281	-7.68466	-5.22252	-10.0368	-9.71726	-8.83225	-8.07196	-3.79639
841		12857	AA711266	cytochrome c oxidase subunit IV isoform 1	Cox4i1	0.91857	1.14284	1.05651	1.04264	1.02949	1.28879	1.4303	-7.48018	0.0210834	0.813311	-3.56695	0.996148	0.769335	0.993529
842		19357	AA546839	RAD21 homolog (S. pombe)	Rad21	0.878583	1.06082	1.12492	0.801698	1.01772	1.01283	1.03456	-1.77003	-10.0426	-9.88252	-0.0334825	-9.98218	-10.063	-2.20868
843		57296	AA596572	proteasome (prosome, macropain) 26S subunit, non-ATPase, 8	Psmd8	0.972792	1.10921	1.03877	1.03702	1.15773	0.915291	1.05442	-10.0105	-0.739448	-6.93158	-7.10267	-0.17949	-0.814012	-7.66192
844		227613	AA760262	RIKEN cDNA 4930542G03 gene	4930542G03Rik	0.973273	0.980886	1.01429	0.966626	0.977195	1.01361	1.0147	-9.05852	-5.21526	-8.03076	-1.55855	0.286054	-4.81757	-6.84994
845	active	57296	AA596572	proteasome (prosome, macropain) 26S subunit, non-ATPase, 8	Psmd8	0.940459	1.12486	1.09042	1.17302	1.6111	1.51453	1.60199	-10.0435	0.250714	-0.979999	0.0350264	1	1	0.999999
846			AI060382	expressed sequence AA414968	AA414968	0.945016	1.07321	1.20011	0.866798	0.929197	1.10412	1.23267	-10.0463	-4.36587	0.0759608	-0.18441	-6.31142	-3.63847	-0.0414815
847		18624	AI120460	peptidase 4	Pep4	1.20932	1.17925	0.930757	0.895877	1.26892	1.36997	1.37929	0.590551	-0.583888	-8.48545	-0.782652	0.768476	0.999378	0.992283
848		19718	AA896210	replication factor C (activator 1) 2	Rfc2	0.970386	1.15604	1.24482	1.46166	1.48879	1.70859	1.32778	-10.0477	-1.24835	-0.0434681	0.985336	0.987006	0.998976	0.82175
849		55933	AA967122			0.98515	1.1125	0.943774	0.899655	0.920887	0.84314	0.883549	-8.49907	-0.0969213	-4.35778	0.532384	-1.0504	0.572429	0.099878
850		53415	AI020875	HIV-1 tat interactive protein 2, homolog (human)	Htatip2	1.07371	1.21656	1.08065	1.07538	1.08636	1.1102	1.07048	-4.3506	0.445347	-7.80669	-7.73611	-4.90901	-0.134235	-6.36315
851		12055	AI118629	B-cell CLL/lymphoma 7C	Bcl7c	1.01132	1.07597	0.818603	1.14173	0.998962	0.949136	0.927003	-6.91984	-0.844645	-0.00569345	0.75881	-9.98973	0.681341	0.390077
852		22789	AA874235	zona pellucida 3 receptor	Zp3r	1.05378	1.01542	0.771067	0.948139	0.785908	0.699197	0.702639	-8.15369	-10.0385	-1.20926	-7.78577	-1.21766	0.809344	0.58806
853		12326	AI153488	calcium/calmodulin-dependent protein kinase IV	Camk4	0.946058	1.01351	1.09739	0.945697	0.767234	0.881248	0.804921	-8.61077	-9.8628	-6.89728	-8.04426	0.449503	-3.3533	-0.505201
854			AI158410			1.14882	1.05799	1.02121	0.901491	0.901512	0.94032	0.963347	0.474008	-6.31981	-9.61821	-4.61183	-6.70781	-0.626905	-4.73148
855		13123	AI156457	cytochrome P450, family 7, subfamily b, polypeptide 1	Cyp7b1	0.812493	0.890322	0.951028	0.886685	0.697008	0.909642	0.901219	-3.86104	-4.76502	-9.31922	-3.66385	0.805227	-4.0634	-2.57157
856		13032	AA939414	cathepsin C	Ctsc	0.971697	1.03438	0.989252	1.16328	1.26029	1.30335	1.44301	-6.64233	-7.25422	-9.65319	0.57734	0.83107	0.995549	0.999984
857		21833	AA644914	thyroid hormone receptor alpha	Thra	0.949174	1.09058	0.980799	1.02158	1.13292	1.08541	1.25742	-9.15827	-1.1731	-8.33414	-9.1091	0.567705	-0.347379	0.998913
858	active	14204	AA967055	interleukin 4 induced 1	Il4i1	0.824994	0.985187	0.91507	0.834791	2.09563	4.22103	7.23462	-5.41539	-10.01	-6.6489	-2.63241	0.999963	1	1
859	active	16882	AA967089	ligase III, DNA, ATP-dependent	Lig3	0.83556	1.06815	0.933747	1.07989	2.10694	2.46578	2.10462	-4.64337	-6.46732	-9.55981	-7.38137	1	1	0.999999
860		21833	AA644914	thyroid hormone receptor alpha	Thra	1.0688	0.925737	0.895128	1.03578	0.970032	0.858391	0.906241	-2.05642	-2.25333	0.946421	-8.96506	-10.0641	0.950913	-5.53894
861	active	16430	AI195962	intergral membrane protein 1	Itm1	1.10017	1.16587	0.976971	1.42272	1.48718	1.40903	1.30866	-3.5514	-0.72175	-9.40718	0.99079	0.998885	0.996951	0.510687
862		13081	AI226268	cytochrome P450, family 24, subfamily a, polypeptide 1	Cyp24a1	0.826121	1.2523	1.32281	1.23702	0.868765	1.1068	1.1445	-5.35335	-5.31204	-2.92951	-4.23459	-7.62614	-8.3336	-7.08547
863		14667	AI227393	GM2 ganglioside activator protein	Gm2a	1.06514	1.03089	0.94946	1.13006	1.10897	1.03137	1.12665	-2.92235	-6.11006	-0.537092	0.277117	0.326223	-10.0484	-0.643
864	active	140781	AA655446	myosin, heavy polypeptide 7, cardiac muscle, beta	Myh7	1.16402	1.07304	0.990752	1.14183	1.69287	1.759	2.02439	-0.152679	-5.84268	-8.12968	0.943915	0.999999	1	1
865		13389	W62757	delta-like 3 (Drosophila)	Dll3	0.77379	0.994689	1.06167	1.1234	1.11216	1.13473	1.07988	-5.20387	-10.0609	-9.99426	-9.46187	-2.42037	-3.32163	-2.79472
866		14287	W59651	folylpolyglutamyl synthetase	Fpgs	0.971235	1.1461	0.76912	0.791833	1.09565	1.37687	1.2386	-4.1944	-1.45155	0.45706	0.940792	-8.48806	0.918728	-0.15769
867	active	18472	W61996	platelet-activating factor acetylhydrolase, isoform 1b, beta1 subunit	Pafah1b1	1.10671	1.32161	1.23593	1.51204	1.64475	1.60473	1.21918	-1.51227	0.698757	0.839381	0.99381	0.998899	0.999611	0.933481
868		54369	AA000602	expressed in non-metastatic cells 6, protein	Nme6	1.11548	1.18242	0.917067	0.952062	1.07773	0.909658	0.972061	-3.04843	-3.10434	-8.75881	-9.15778	-8.1901	-6.14805	-7.5804
869		54369	AA000602	expressed in non-metastatic cells 6, protein	Nme6	1.05871	1.03941	0.71991	0.952545	1.02278	1.00264	1.00996	-0.996707	-5.00546	0.132765	-9.23248	-9.77607	-7.58564	-0.70314
870		13202	W75660	D-dopachrome tautomerase	Ddt	1.1857	1.23756	1.12416	1.15503	1.24138	1.01877	0.887035	0.52528	0.949024	-1.3152	-1.21097	-0.743343	-9.92189	-3.45445
871			W70994			1.01729	1.01895	1.02952	1.02056	0.968589	1.05284	0.963914	-6.74005	-2.30524	0.150017	-6.40504	-1.22344	-9.10924	-8.20134
872	active	56464	AI325870	cathepsin F	Ctsf	0.987874	1.04581	0.981538	0.59772	0.503056	0.459459	0.499975	-9.02907	-5.94575	-1.98785	1	1	1	1
873	active	19047	W76723	protein phosphatase 1, catalytic subunit, gamma isoform	Ppp1cc	1.24144	1.20144	1.19942	1.39345	1.81004	1.50188	1.09972	0.896379	0.999907	0.999549	0.99991	1	1	0.999937
874	active	81489	W75670	DnaJ (Hsp40) homolog, subfamily B, member 1	Dnajb1	1.0792	1.80115	1.54466	1.43548	1.16708	1.50533	1.76751	0.729161	0.999785	0.999299	0.795092	-0.260973	0.997274	0.995011
875	active	12257	W82946	benzodiazepine receptor, peripheral	Bzrp	1.40112	1.24442	1.26241	1.27496	1.61243	1.63197	1.22843	0.998031	0.997248	-0.956167	0.999348	1	1	0.99993
876		69024	AI430334	sorting nexin 15	Snx15	1.13998	1.28197	0.994575	0.867312	1.00156	1.05403	0.77025	0.750062	0.605074	-7.10958	0.57667	-8.87033	-7.89452	0.00644058
877		15417	W97853	homeo box B9	Hoxb9	0.904334	1.20227	0.951624	1.11312	0.924079	0.966178	0.954442	0.191131	-2.32648	-8.78149	-10.0231	-5.15876	-4.90312	-3.59148
878		19899	AA000133	ribosomal protein L18	Rpl18	1.00606	1.07269	1.11339	1.0209	0.937838	1.15469	1.11323	-3.88852	-5.18209	-1.87052	-4.7464	-7.89113	-3.39825	-6.6007
879	active	56397	W83303	mortality factor 4 like 2	Morf4l2	1.05239	1.22029	0.998002	1.53396	1.71509	1.68465	1.64532	-3.30607	0.961463	-10.0574	0.999998	1	1	0.999994
880		12226	W83255	B-cell translocation gene 1, anti-proliferative	Btg1	0.919709	1.13344	1.10156	1.01774	0.668811	0.949152	0.85028	-1.95882	-8.75109	-6.54683	-10.0584	0.956538	0.89383	0.407907
881		27407	W83271	ATP-binding cassette, sub-family F (GCN20), member 2	Abcf2	0.966367	1.22303	0.878449	1.13957	1.30771	1.26297	1.36221	-1.6145	0.976973	-4.31066	-3.26487	0.6461	0.373617	-6.43315
882		22059	W87149	transformation related protein 53	Trp53	1.17981	1.20474	0.900071	1.09157	1.20574	1.26467	1.07359	0.950848	0.970081	-7.2808	0.994539	0.705654	-4.7991	0.569249
883		67861	AI325329	RIKEN cDNA 2310005E10 gene	2310005E10Rik	1.23434	1.11872	1.15152	0.848292	0.920676	0.857125	0.802796	0.949972	0.618805	-6.57011	-3.31158	-0.748039	0.970525	0.607131
884	active	12444	W98440	cyclin D2	Ccnd2	1.07721	1.09722	0.781792	0.49607	0.396567	0.386162	0.342724	-0.126751	-4.19717	0.967523	0.999999	1	1	1
885	active	12444	W98440	cyclin D2	Ccnd2	1.12483	1.12622	0.688998	0.431708	0.373604	0.326319	0.258317	-0.18306	-4.64114	0.995279	1	1	1	1
886		20698	AA000819	sphingosine kinase 1	Sphk1	1.23237	1.13705	1.09123	0.822913	1.22774	1.10837	1.35967	0.976546	-4.44009	-9.72258	0.962159	0.999528	0.980113	0.94412
887		15519	W12289	heat shock protein 1, alpha	Hspca	1.45773	1.2165	1.1064	1.23292	1.12621	1.16837	0.888627	0.999086	-0.264015	-8.93555	0.964032	-0.186202	-2.55291	-6.64364
888		19155	W10179	aminopeptidase puromycin sensitive	Npepps	1.2335	1.02161	1.0241	1.00786	1.02784	1.23295	1.06848	0.69575	-7.94464	-9.4692	-9.89616	-7.52095	0.879376	-9.34821
889		19155	W10179	aminopeptidase puromycin sensitive	Npepps	0.998365	1.15102	0.953262	1.54552	1.44422	1.29828	1.35257	-5.40332	0.291319	-8.15335	0.999997	0.999825	0.829586	0.967047
890		59013	AA003085	heterogeneous nuclear ribonucleoprotein H1	Hnrph1	0.948345	1.05548	0.806418	1.52437	1.3512	1.26189	1.09681	-7.25259	-7.09268	0.0304332	1	0.999937	0.49323	-3.79251
891		20090	W12819	ribosomal protein S29	Rps29	0.967016	1.08129	0.894989	0.944571	0.999399	0.983287	1.10156	-3.96811	-9.09385	-9.24717	-10.031	-5.82765	-3.328	-9.78981
892		11431	W12121	acid phosphatase 1, soluble	Acp1	1.04044	0.984968	1.02132	0.944143	0.915371	1.18032	1.14802	-4.96495	-9.34581	-7.10039	-3.12298	-6.79306	-1.99005	-3.13225
893	active	11431	W12121	acid phosphatase 1, soluble	Acp1	1.01695	1.15961	0.878319	1.35172	1.40158	1.42453	1.47247	0.694515	0.998588	-8.79991	0.999838	0.99998	0.997699	-0.493219
894		14751	W29397	glucose phosphate isomerase 1	Gpi1	1.12119	1.26648	1.09472	1.15884	1.41126	1.38937	1.03127	0.518011	0.994164	0.89817	-1.50312	0.995941	0.20431	-0.54292
895		15203	W11571	hephaestin	Heph	0.622007	1.01152	0.852438	1.15108	1.166	1.12901	1.14358	-4.14257	-1.42801	-9.94564	-5.97219	-8.73829	-9.89628	-6.25443
896		15203	W11571	hephaestin	Heph	0.979377	1.00542	1.16571	0.901789	1.03037	1.00025	1.0719	-2.00485	-8.73089	-0.552159	-7.66202	-9.86435	-7.85339	-9.3582
897		20090	W12819	ribosomal protein S29	Rps29	0.870113	1.1931	1.18284	0.833552	0.805023	1.13919	1.09975	-0.537034	-6.61556	-4.2829	-5.98945	-0.78473	-8.96834	-9.70888
898		74617	W10703	serine carboxypeptidase 1	Scpep1	1.09643	0.984929	1.00071	1.07751	1.15889	1.10495	0.945061	-1.79808	-9.99512	-9.00208	-4.20985	0.544138	-3.39824	-3.9107
899		74617	W10703	serine carboxypeptidase 1	Scpep1	1.30154	1.03143	1.13044	1.1133	1.19498	1.09614	0.714226	0.889416	-10.026	-0.162555	0.250183	0.999902	-9.97753	0.952508
900		74617	W10703	serine carboxypeptidase 1	Scpep1	1.22528	1.01495	0.990138	1.14286	1.2751	1.10848	0.919637	0.939415	-9.78215	-8.05827	-2.98748	0.99702	-2.49217	-9.93402
901		66082	W34507	abhydrolase domain containing 6	Abhd6	0.9278	0.987534	0.976901	1.30255	1.20666	1.91921	2.37475	-9.93437	-9.7981	-10.0348	0.647856	-0.777027	0.999985	1
902		22697	W12178	zinc finger proliferation 1	Zipro1	0.925378	1.12173	0.830503	1.03466	1.15674	1.49391	1.39331	-6.58671	-3.12907	-3.5346	-0.200057	-3.7416	0.533656	0.353487
903		14751	W29397	glucose phosphate isomerase 1	Gpi1	0.980482	1.13018	1.11913	1.26792	1.2972	1.38142	1.30606	-1.55338	-0.497038	0.67789	0.959921	0.97994	0.994292	-3.38267
904		56040	W14267	ribosomal protein, large, P1	Rplp1	1.03286	0.996196	1.00096	0.999926	1.01372	1.16976	1.0043	-3.06567	-8.50442	-4.32545	-10.0643	-10.0181	-4.19502	-8.30679
905		20016	W20956	RNA polymerase 1-1	Rpo1-1	1.22246	0.972618	1.07565	1.49281	1.2085	1.14352	0.981128	0.88131	0.988099	-1.03542	0.999992	0.375199	-8.66998	0.980252
906		22378	W41126	WW domain binding protein 2	Wbp2	1.15906	1.14195	0.896757	0.975024	1.03817	1.31007	1.09375	0.836667	0.398056	-7.81219	-3.07975	-4.25049	-3.15343	-0.0902534
907		22378	W41126	WW domain binding protein 2	Wbp2	0.936347	1.03795	0.893049	1.12234	1.21104	1.15022	1.17892	-9.948	-6.03945	-8.17445	-2.61578	-0.757656	-4.6298	-4.62379
908		22378	W41126	WW domain binding protein 2	Wbp2	1.12682	1.02273	1.04404	0.910376	0.959026	1.14024	1.13297	0.175413	-7.22732	-7.29399	-6.58992	-9.17427	-9.05098	-9.96111
909		22697	W12178	zinc finger proliferation 1	Zipro1	1.03163	1.09874	1.01855	1.15591	1.02828	1.12984	1.04834	-0.17557	-0.896843	-9.81222	0.0416024	-9.71681	-6.26282	-10.064
910		67279	W30130	mediator of RNA polymerase II transcription, subunit 31 homolog (yeast)	Med31	1.50634	0.945388	1.04093	0.806072	0.937405	0.876866	0.867375	0.992187	-8.50397	-5.46021	-9.68042	-10.0563	-4.21572	0.996749
911		15425	W33293	homeo box C6	Hoxc6	1.26528	1.60017	1.37901	1.30255	0.957663	0.765412	0.742152	-0.425759	0.993121	0.738285	-3.5859	-5.95759	-0.665703	0.946921
912		20024	W11216	RNA polymerase II transcriptional coactivator	Rpo2tc1	1.50736	1.20795	1.00011	0.950839	1.07216	1.17109	1.20183	0.999999	-2.28425	-9.95654	0.978172	-1.20504	-1.40426	-10.0523
913		56040	W14267	ribosomal protein, large, P1	Rplp1	0.795633	1.02152	0.913023	0.988761	1.06103	1.14494	1.06522	-10.0641	-2.24378	-9.96488	-8.89376	-5.5396	-9.21052	-4.24866
914	active	73025	W96827	RIKEN cDNA 2900070H08 gene	2900070H08Rik	1.09692	1.05151	0.684509	1.32827	1.71742	2.19597	2.18469	-0.131659	-3.39765	-4.73665	0.443428	0.999891	0.999999	0.999989
915	active		AA123204			1.08072	1.12966	1.01312	0.821142	1.01005	0.921968	0.787308	0.999988	-2.93479	-4.9957	0.999632	-0.904863	0.73836	0.999918
916		12010	AA048817	beta-2 microglobulin	B2m	0.698089	0.841443	1.03233	1.00477	1.21987	1.23102	1.23633	-0.826329	-5.91817	-9.08399	-7.90255	-2.63881	-3.90613	-3.37139
917	active	230648	AA119086	RIKEN cDNA 4732418C07 gene	4732418C07Rik	0.973927	1.03856	0.812073	0.643716	0.803939	0.801686	0.790375	-4.65671	-3.42355	-0.878559	0.999958	0.899024	0.99388	0.999137
918	active	14287	W59651	folylpolyglutamyl synthetase	Fpgs	1.13476	1.10152	0.873052	1.29385	1.55074	1.39998	1.46962	0.977543	0.974703	-8.46175	0.9992	1	0.999985	0.999939
919	active		AA690074			1.22525	1.21793	1.18756	0.665916	0.783101	0.691988	0.627014	0.976001	0.4025	-0.267246	0.999994	0.990872	0.999811	0.999997
920		66622	W70991	RIKEN cDNA 5730410I19 gene	5730410I19Rik	1.1064	1.19135	1.1243	0.977466	0.935268	0.744444	0.8297	-0.42361	0.886188	-6.73264	-7.97048	-10.0532	0.998085	0.987384
921		97977	AA057997	expressed sequence C81508	C81508	1.21353	0.960334	1.16255	1.04407	1.21832	1.03065	0.906112	0.834024	0.014281	-0.157016	-6.3067	0.0908782	-5.43757	-10.0623
922		66679	AA543515	RAE1 RNA export 1 homolog (S. pombe)	Rae1	1.10297	1.24598	0.760086	0.890992	0.933141	0.854948	0.870712	0.914132	0.912282	0.289531	0.571069	0.547371	0.407961	0.988602
923		11459	AA066878	actin, alpha 1, skeletal muscle	Acta1	1.40025	1.21274	1.12482	1.0991	1.15867	1.15349	0.499101	-0.317198	-3.19005	-8.68827	-6.79506	0.796588	-7.9556	0.215623
924		67087	AA014587	catenin beta interacting protein 1	Catnbip1	1.42692	1.31388	1.60215	1.27172	1.36286	0.94422	0.992887	0.829156	0.076578	0.957472	-3.62595	-0.275326	-9.10681	-8.97994
925			AW111317			0.55086	0.677846	0.94825	1.35317	1.53311	1.52888	1.48871	-2.27621	-5.15026	-8.77293	-10.0237	-2.37265	-1.04062	0.999281
926		109182	W84173			1.11635	1.09408	0.954662	1.16157	1.1581	1.16239	1.10377	-0.847811	-3.68385	-9.63777	-1.91236	-2.16422	-2.38162	-4.90706
927	active		W98166	male enhanced antigen 1	Mea1	1.17848	1.24645	0.867413	1.28115	1.7519	1.52829	1.27739	0.993043	0.957642	-3.09665	0.985041	1	0.999974	0.993418
928		65116	W62792	proline-rich Gla (G-carboxyglutamic acid) polypeptide 2	Prrg2	1.23042	1.10812	1.01249	0.896408	1.11081	1.07932	1.02602	0.756679	-6.55305	-9.83412	-7.69026	-6.18961	-8.47334	-10.0391
929		67615	AI893737	ubiquitin-conjugating enzyme E2R 2	Ube2r2	1.16762	1.02057	1.04095	1.09758	1.33961	1.32209	0.922412	0.897807	-1.93883	-6.46258	-2.01521	0.493489	-0.468364	-4.96186
930	active	229007	AI430503	zinc finger, CCCH-type with G patch domain	Zgpat	1.07236	1.15946	0.910547	0.703032	0.62874	0.738269	0.65226	-3.31265	-0.226465	-10.0599	0.996101	0.99982	0.998189	0.999793
931	active	11746	AA929367	annexin A4	Anxa4	1.06936	1.10077	0.911816	1.32343	1.63841	1.70508	1.77481	-0.185055	-0.467278	-8.55911	0.997576	1	1	0.999999
932	active	105156	AA000136			0.939695	0.78614	0.59228	0.549235	0.415693	0.358636	0.347855	-7.53022	0.578459	0.999876	0.999994	1	1	1
933	active		W98112			1.16794	1.46852	1.00651	1.48405	1.8027	1.71636	1.51892	0.908953	1	-9.53414	1	1	1	0.999999
934		110058	W75713		Bk	1.1472	1.01622	1.25127	0.948872	0.950109	0.889195	0.753922	-7.26015	-8.43015	-5.47021	-8.35167	-9.98869	-6.01869	-3.83691
935		78903	AA142678	Werner helicase interacting protein 1	Wrnip1	1.21848	1.15501	1.0972	0.936742	0.901039	0.909666	0.644054	0.52734	0.401751	-6.7959	-10.0563	-0.245665	-1.71324	0.999765
936	active	66052	W65755	succinate dehydrogenase complex, subunit C, integral membrane protein	Sdhc	1.23301	1.06437	1.07882	1.27189	1.41207	1.57138	1.29251	0.950076	0.736466	-4.57932	0.998416	0.999921	0.999984	0.999119
937		76740	AA709662	RIKEN cDNA C920006C10 gene	C920006C10Rik	0.892175	0.97891	1.00425	0.812813	0.886647	0.953747	0.983317	-0.308102	-1.3305	-9.14261	0.999884	-6.50797	0.961556	0.0240051
938			AA003195		ESTs, Weakly sim	0.951228	0.975022	0.762056	0.902443	1.17285	1.07327	1.03579	-8.87964	-4.98666	-0.137413	-3.01591	-9.97406	-10.0552	-6.2501
939		67785	AI853513	zinc finger protein 262	Zfp262	1.04379	0.927553	1.18412	0.915715	0.798425	0.736397	0.719223	-3.64055	-4.85783	-2.05768	-7.5144	-0.454731	0.81785	0.981571
940		28146	W65555	DNA segment, Chr 3, University of California at Los Angeles 1	D3Ucla1	0.943115	1.14678	1.05469	0.98019	1.42147	1.38008	1.04318	-3.29893	-1.60671	-9.95193	-4.90295	0.999825	0.999551	-0.861755
941		22059	AA272516	transformation related protein 53	Trp53	1.19539	1.37856	1.00786	1.14492	1.32217	1.00491	0.937904	0.639688	0.146142	-8.10548	0.791515	0.531105	-10.0155	-6.73261
942		76808	AA139324	Ribosomal protein L18A	Rpl18a	0.98342	1.0164	0.850226	1.00399	1.05292	1.05247	1.05091	-9.15729	-7.68577	-2.07296	-4.79705	-10.0601	-3.85765	-9.87434
943	active		W36651			1.04246	1.25077	1.01294	0.490449	0.521489	0.425177	0.430255	-9.96867	-5.84448	-9.51726	1	1	1	1
944		18597	W41118	pyruvate dehydrogenase E1 alpha 1	Pdha1	1.1805	1.21817	1.14886	1.08419	1.3236	1.18105	1.34709	-3.90988	-4.65184	-4.99932	-1.67052	0.844664	-4.50511	0.220291
945			W85203		ESTs	1.54384	1.32769	1.33798	0.93094	0.959478	0.760785	0.784753	0.987137	-0.857281	-1.78469	-6.20721	-10.0619	0.352905	-6.08483
946		19730	W40905	ral guanine nucleotide dissociation stimulator	Ralgds	1.02418	0.934881	1.13164	0.990125	1.14991	1.15505	1.13565	-1.3979	-9.21078	-7.92796	-3.83844	-2.25771	-4.73495	0.717945
947		68209	AW107630	RIKEN cDNA 1500026D16 gene	1500026D16Rik	1.3227	1.28786	1.06772	1.55234	1.39149	1.07212	0.85877	0.989081	0.925768	-4.39538	0.999933	0.999451	-5.45529	-0.31093
948			W82759			1.28755	1.08479	1.107	1.0702	0.787345	0.539161	0.38182	0.976453	-6.23969	-2.98289	-9.97197	0.976227	0.999992	1
949	active	66039	W48339	DNA segment, Chr 14, ERATO Doi 449, expressed	D14Ertd449e	1.12535	1.01583	1.07617	1.0562	1.29787	1.38383	1.2367	0.991705	-7.89701	-4.70217	-1.43363	0.970179	0.999722	0.999754
950		14955	W78370	H19 fetal liver mRNA	H19	1.19737	1.01036	0.824287	1.35212	1.16486	1.09409	0.784935	-0.451852	-8.82874	0.626062	0.998037	0.211848	-9.85186	0.35001
951			AA638422			1.20671	1.24659	1.0762	1.44762	1.33138	1.91734	1.34845	-4.72233	-6.41061	-8.69198	-1.84306	-2.69054	0.944463	-1.53421
952	active	15452	AI785658	hypoxanthine guanine phosphoribosyl transferase 1	Hprt1	1.03724	1.14621	1.25862	0.932403	0.725543	0.710433	0.807852	-8.8026	0.433659	0.881638	-0.984042	1	0.999978	0.999791
953	active	12826	W33832	procollagen, type IV, alpha 1	Col4a1	1.21655	1.26629	1.29757	1.82948	2.59682	3.0699	1.89591	0.611845	0.915695	0.902516	1	1	1	1
954			W48242			1.14305	1.13474	0.962603	1.04276	1.06588	1.19011	0.845764	0.856323	0.365663	-9.27454	-6.53816	-8.14896	-3.48539	0.776935
955	active	11864	AW488277	aryl hydrocarbon receptor nuclear translocator 2	Arnt2	1.05137	1.03292	1.07395	1.01051	0.74532	0.662683	0.561373	0.993618	-7.50745	-7.02159	-9.31892	0.999988	1	1
956	active	66542	AA521700			1.10643	1.08681	0.988341	1.41054	1.33337	1.96117	1.71099	-0.748396	-0.151155	-3.86329	0.999871	0.999245	1	1
957			AI528851			0.962043	1.07944	0.991693	1.02363	1.25662	1.16275	1.03948	-5.85619	-3.7255	-7.25589	0.850715	-8.80107	-2.52586	-1.40011
958		98529	AA103412	RIKEN cDNA C230066K19 gene	C230066K19Rik	0.966121	1.06401	0.99144	0.699005	0.940082	1.08544	1.13562	-6.5413	0.589859	-8.72415	0.999997	-2.16285	-7.32569	-2.71331
959	active	19737	W65084	regulator of G-protein signaling 5	Rgs5	1.42003	1.24169	1.2951	1.61784	2.23473	2.52351	1.33053	0.997503	-0.0724525	0.0572425	0.999998	1	0.999999	0.794832
960			AA004106			1.17303	1.05473	1.23055	1.46758	1.39364	1.7209	1.15038	-3.16042	-3.48249	-2.71267	0.960827	0.927456	0.998909	-2.35267
961		244757	AA008684	cDNA sequence BC038479	BC038479	0.897141	0.987166	1.09634	0.961175	0.903711	0.821166	0.732878	-1.49199	-9.68705	-6.24164	-7.09415	-4.48375	0.759073	0.995779
962	active	52615	AA465867	suppressor of zeste 12 homolog (Drosophila)	Suz12	1.0905	1.29714	1.308	1.22598	2.01454	2.06996	2.27444	-0.0857374	0.952712	0.993855	0.552143	1	1	1
963	active	433921	AI838143		na	1.05738	1.21116	1.07826	1.32076	1.60294	1.76846	1.81045	-6.48238	-0.829418	-6.74714	0.997729	1	1	1
964	active	12306	AI182836	annexin A2	Anxa2	1.08589	1.30706	1.16532	1.41996	1.79967	2.02301	1.85264	-6.77227	0.998522	0.458377	0.999961	1	1	1
965		17859	AA013767	Max interacting protein 1	Mxi1	0.950791	1.11758	0.899746	0.892387	1.12475	1.05585	0.99823	-9.62744	-2.43008	-5.84831	-6.64905	-7.96689	-8.33074	-8.73455
966			AW113080			1.3458	1.17597	1.07412	1.10854	0.980938	0.57089	0.826546	0.823715	-2.45315	-5.57383	-9.14569	-2.89919	0.968613	-2.52665
967		14972	AA017870	histocompatibility 2, K1, K region	H2-K1	1.59675	1.25274	1.09944	0.956726	0.801024	0.908158	0.641007	0.963906	-5.13324	0.0788569	-9.40204	0.184706	-0.235678	0.23591
968			AA473524			1.00955	1.00737	1.00564	1.00931	0.987796	1.00959	1.00957	-4.59222	-7.46141	-6.28365	-8.44795	-4.62329	-3.48707	-9.36672
969		67469	AW208577	abhydrolase domain containing 5	Abhd5	0.900108	1.19003	1.04641	1.20878	1.39612	1.34819	1.71228	-7.58464	-1.13286	-9.10197	-0.891114	0.936245	0.79414	0.99953
970		67023	AW556272	RIKEN cDNA 2010315L10 gene	2010315L10Rik	0.859364	1.04622	0.841301	0.631139	0.806406	0.770703	0.778959	-9.65828	-9.74583	-9.76489	0.999999	0.979776	0.960507	0.997639
971	active		AA051402		ESTs	0.993337	0.994258	0.840464	0.591733	0.59724	0.671222	0.682556	-8.63606	-8.36535	-3.48363	0.999187	0.996309	0.992114	0.993664
972			AA051395		ESTs	0.921535	1.05558	0.915764	1.01057	0.9775	1.1555	1.00604	-9.1573	-5.29836	-8.25602	-10.0385	-9.71529	-8.97281	-10.0633
973		72503	AI509955	RIKEN cDNA 2610507B11 gene	2610507B11Rik	0.861018	1.11815	0.920552	0.882854	1.19838	1.46771	1.47104	-1.20706	-0.669162	-3.22872	-1.80342	0.960911	0.999459	0.999918
974			AV040099		ESTs	1.13177	1.14038	1.12121	0.942121	0.884139	0.825925	0.870366	0.950592	0.294181	0.828794	-2.23232	-0.276737	0.9997	0.952012
975		18245	AI876540	ornithine decarboxylase antizyme	Oaz1	1.21184	1.10819	1.01628	1.08634	0.959847	1.19856	1.24899	-0.141843	-1.71733	-3.57959	-6.5287	-2.72733	-1.2091	0.217366
976		102754	AA138615			0.955372	0.932846	0.905549	0.830379	0.801337	0.769583	0.901358	-5.76492	-6.36147	-5.41135	0.844617	0.97299	0.994602	0.338722
977			AA039148		ESTs	0.898227	0.995345	0.858481	0.956363	1.15774	1.37963	1.25757	-9.50224	-2.64719	-0.915403	-1.86496	-1.33043	0.973422	-8.67489
978		12406	AI838326	serine (or cysteine) proteinase inhibitor, clade H, member 1	Serpinh1	1.09191	1.18884	0.73153	1.73045	1.67445	1.26025	1.16524	-4.65291	-1.30288	0.848119	0.999797	0.999342	0.447788	-2.93788
979		209361	AA176054	TAF3 RNA polymerase II, TATA box binding protein (TBP)-associated factor	Taf3	0.92184	0.943048	0.942301	0.958153	0.979515	0.83173	1.03817	-10.0449	-8.65338	-9.39619	-6.81508	-9.65772	-1.11704	-10.0205
980	active	11848	AA619989	ras homolog gene family, member A	Rhoa	1.07989	1.07072	0.938631	1.23148	1.54802	1.69746	1.41344	0.412152	-6.71943	-3.47778	0.998493	0.999999	1	0.999999
981		66902	AI322646	methylthioadenosine phosphorylase	Mtap	1.18756	1.31541	0.972954	1.37171	1.44114	1.29426	1.45085	-2.50528	0.160233	-9.35772	0.529184	0.934947	0.657671	0.863894
982	active	27418	AI786105	muskelin 1, intracellular mediator containing kelch motifs	Mkln1	1.02936	1.0316	0.992813	1.25057	1.46775	1.52502	1.53406	-4.4049	0.183606	-7.5729	0.947017	0.999711	0.999961	0.99775
983			AA048374			1.23204	1.1909	0.907073	1.17554	1.32532	1.22571	1.05032	0.585177	-3.18753	-5.14649	0.822506	0.698103	-1.9299	0.1969
984		15078	AI747776	H3 histone, family 3A	H3f3a	0.853117	0.846777	1.0519	1.18806	1.22174	1.26996	1.30349	0.339046	-0.754239	-7.62206	0.915566	0.176823	0.950403	0.99611
985	active	54124	W80209	CDC28 protein kinase 1b	Cks1b	1.13607	1.36029	1.04289	3.03883	2.52175	1.86831	1.41014	-5.53317	0.561657	-9.75343	1	1	0.999429	0.593507
986			AI845410			0.980085	1.1918	1.19272	1.64491	1.60047	1.24787	1.24104	-8.05955	-4.46806	-8.24338	0.999999	0.999996	0.888486	0.981236
987		12313	W89749	calmodulin 1	Calm1	0.983367	1.04077	1.10057	0.841079	0.843488	0.741105	0.935652	-9.94084	-9.79709	-10.0537	-0.696779	0.491474	0.999927	-3.8028
988	active	15939	AI608314	immediate early response 5	Ier5	0.92699	1.11183	1.1201	0.85935	0.80339	0.774143	0.783598	-10.0385	-2.60384	0.751272	0.85525	0.999999	0.999981	0.999842
989	active	67023	W20833	RIKEN cDNA 2010315L10 gene	2010315L10Rik	0.903063	1.07026	0.870334	0.550382	0.776522	0.68862	0.722923	-6.3001	-6.48902	-9.60725	1	0.953625	0.999911	0.999356
990		71998	AA016454	RIKEN cDNA 1810012H11 gene	1810012H11Rik	1.22233	1.19717	0.983719	1.15873	1.13354	1.1051	0.989788	0.989896	0.645386	0.625827	-4.88982	-4.04082	-4.93949	-7.87006
991	active	30926	W36243	thioredoxin-like 2	Txnl2	1.1339	0.997661	1.00616	0.754419	0.806411	0.917506	0.883826	-0.724602	-7.0256	0.267036	0.977449	0.997115	0.996561	0.999805
992		14793	AW061348	cell division cycle associated 3	Cdca3	0.980105	0.978501	1.01348	1.00825	0.914901	1.00942	1.03677	-8.43493	-8.63992	-9.77573	-8.99609	0.642288	-9.25425	-5.71718
993	active	19193	AA388435	pipecolic acid oxidase	Pipox	1.02909	1.02842	1.05146	0.797136	0.851988	0.759575	0.849383	-0.745042	-4.15185	-3.79231	0.939613	0.996689	0.999994	0.99695
994			AA710940			1.17764	0.96884	0.743288	1.11666	0.916458	0.842654	0.896891	-2.20362	-10.0486	0.935389	-0.608351	-0.752419	-1.23676	0.0740347
995	active		AI662549			1.16021	1.34582	0.867758	1.30027	1.80138	1.53106	1.55284	-2.93218	0.757894	-5.12284	0.843256	0.999932	0.991191	0.994041
996	active	11951	AA000254	ATP synthase, H+ transporting, mitochondrial F0 complex, subunit c (subunit 9), isoform 1	Atp5g1	1.25784	1.25877	0.805175	1.74175	1.79853	1.62024	1.70876	-0.715019	-0.481271	-3.0551	0.999723	0.999675	0.997127	0.99895
997		16011	AW414054	insulin-like growth factor binding protein 5	Igfbp5	1.17009	1.4792	1.28884	1.31399	1.47869	1.36202	1.31743	-1.89025	0.916927	0.0429425	0.840244	0.987431	0.988549	-0.447412
998		11739	AI272544	solute carrier family 25 (mitochondrial carrier, adenine nucleotide translocator), member 4	Slc25a4	1.05417	1.21027	0.889365	1.09686	0.959506	0.949043	1.04977	-6.91945	-3.71518	-1.83182	0.0386814	-8.90505	-7.14941	-9.81652
999		20425	AA110410	serine hydroxymethyl transferase 1 (soluble)	Shmt1	1.04964	1.06165	1.10423	1.13949	1.04401	1.27964	1.34185	-8.52474	-6.2132	-0.374831	0.000753342	0.830897	0.884969	0.997475
1000	active	11428	AA238899	aconitase 1	Aco1	0.942028	0.988925	1.07838	1.14128	0.771814	0.766831	0.829191	-8.71942	-6.98591	-6.72143	-7.20105	0.995158	0.999446	0.998736
1001			AA396041			0.647142	1.05646	0.979017	1.33938	1.22138	1.23954	1.24875	0.83441	-8.05001	-9.7144	-0.127763	-1.8692	-3.44158	-2.8926
1002		216501	AA028511			0.785364	0.88882	0.818296	0.855549	0.877245	0.819918	0.938227	-9.78061	-2.30954	-1.86732	0.490917	0.991545	0.999999	0.910606
1003		55951	AI876247	brain protein 44-like	Brp44l	1.05942	0.945886	0.743508	0.884308	0.896683	0.879763	0.953453	-3.79266	-6.64957	0.942052	-3.19105	-0.296775	-0.0492632	-4.37815
1004			AA050271			1.19424	1.1112	1.03766	1.23257	1.18572	1.19153	1.03958	-2.44411	-8.39498	-6.38202	0.995538	0.929736	0.422869	0.708422
1005		68262	AA033390	1-acylglycerol-3-phosphate O-acyltransferase 1 (lysophosphatidic acid acyltransferase, delta)	Agpat4	0.854147	1.24898	1.05642	1.60881	1.12516	1.43974	1.11778	-7.53358	-4.15388	-10.0643	0.808648	-3.58254	-0.0336549	-8.1783
1006		108679	AA435079	COP9 (constitutive photomorphogenic) homolog, subunit 8 (Arabidopsis thaliana)	Cops8	1.08372	0.950542	0.790771	0.953666	0.92477	0.940554	0.958536	-0.214571	-8.55524	0.543638	-4.15047	-2.67306	-3.0659	0.846664
1007		14077	AI327465	fatty acid binding protein 3, muscle and heart	Fabp3	0.964314	1.20307	0.897256	0.910508	0.646689	0.809932	0.682764	-9.96247	-1.22535	-7.79559	-4.75763	0.921374	-1.36777	0.993782
1008		14359	AW322547	fragile X mental retardation gene 1, autosomal homolog	Fxr1h	1.19095	1.13979	1.11074	1.21431	1.30742	1.1574	1.35087	0.960927	0.675413	-2.7339	0.997837	0.984008	0.822035	0.985452
1009		50868	AA175476	kelch-like ECH-associated protein 1	Keap1	1.06874	1.05448	1.10311	0.938241	0.874398	0.831331	0.804286	-0.281454	-3.39799	-0.592073	-3.49336	-1.36071	0.997948	0.99954
1010	active	16571	AI323080	kinesin family member 4	Kif4	1.01532	1.2389	1.06617	1.64499	2.32323	2.54798	2.04016	-3.71565	0.990861	0.735671	1	1	1	1
1011		66163	AI325513	mitochondrial ribosomal protein L4	Mrpl4	1.01521	1.08898	1.06235	1.12605	1.10052	0.877501	1.09794	-6.84987	0.801119	-3.58258	-6.61351	0.178723	-0.162123	-8.72525
1012			AI845093			1.22729	0.898091	1.0038	0.988742	1.24575	1.18951	1.367	-0.294757	-5.25549	-9.65292	-9.79419	0.735653	-0.480584	0.962587
1013		66480	W33336	ribosomal protein L15	Rpl15	1.28422	1.16387	1.14681	1.14162	1.02669	1.00551	0.86826	0.943376	-0.310384	0.997551	-1.13902	-8.69596	-4.22171	-1.48738
1014		56409	AA068786	nudix (nucleotide diphosphate linked moiety X)-type motif 3	Nudt3	1.11608	1.16655	1.12687	0.97624	1.02647	0.95044	0.967955	-4.23117	-8.06743	-6.69341	-8.17427	-9.66386	-9.06454	-2.06944
1015			AI594901			1.01485	1.19274	1.19497	1.1924	1.24461	1.69401	2.80125	-9.79648	-1.60541	-3.07364	-1.23617	0.423535	0.999198	1
1016		20104	AW556869	ribosomal protein S6	Rps6	1.01913	0.872786	1.09991	0.99963	0.759658	1.04063	1.06551	-4.5328	-3.20226	-6.58341	-5.54466	0.936223	-9.51339	-8.38914
1017		12455	AW146398	cyclin T1	Ccnt1	0.997659	0.981403	0.863138	0.855068	1.0549	0.94302	1.28027	-5.17866	-4.83811	-1.09236	0.673733	-8.09849	-3.76507	-0.829889
1018		227094	AA138012	RIKEN cDNA 5330401P04 gene	5330401P04Rik	1.29923	1.03701	1.17595	1.05091	0.858979	0.81377	0.804674	0.103063	-8.89955	-3.92207	-9.05875	-3.62323	-1.46167	-0.623692
1019			AW046042			1.03763	0.99967	0.93337	1.02242	1.23771	0.917844	0.762539	-10.0637	-8.7103	-9.18476	-10.056	-1.30601	-4.16078	-0.440699
1020			AA108842			1.1193	0.922974	1.03519	1.09793	1.07168	0.952117	1.126	-5.26158	-7.47872	-9.58892	-7.43101	-8.15811	-9.13584	-4.25772
1021	active	69274	AA178118	CTD (carboxy-terminal domain, RNA polymerase II, polypeptide A) small phosphatase-like	Ctdspl	0.706087	0.97682	0.996155	0.937337	1.54128	1.8285	2.34289	0.997548	-9.78761	-7.9631	-4.48013	0.999993	1	1
1022			AA098360			1.0631	1.05277	0.894877	0.954886	1.04947	1.16402	1.38196	-5.23158	-7.17404	-2.22684	-9.96731	-4.78616	-3.84951	0.713574
1023			AI316008			1.01245	0.986158	1.01719	1.03223	0.935206	1.03245	1.02838	-6.18909	-8.31064	-10.0597	-6.19318	-1.12873	-3.85138	-6.87254
1024			AA517885			0.905997	0.992946	1.05787	1.04459	0.948368	0.9575	1.05588	-9.85822	-5.63566	-5.50205	-0.607744	-10.0587	-10.0621	-3.71266
1025			AI530577			1.13972	1.00866	1.20038	1.00382	1.43085	1.28024	1.2509	-5.38224	-9.85076	-8.98457	-9.35908	0.999948	0.99836	0.976888
1026		54214	AI607869	golgi autoantigen, golgin subfamily a, 4	Golga4	1.032	1.05811	0.977549	0.868104	1.06599	1.12095	1.09682	-7.78618	-8.46691	-8.01575	-1.3544	-8.50999	-2.96007	-1.94796
1027	active	16997	AW230323	latent transforming growth factor beta binding protein 2	Ltbp2	0.742896	1.11259	0.912428	0.484983	0.471561	0.599952	0.725436	0.187811	-4.99939	-7.91303	0.999989	0.999989	0.996388	0.653786
1028			AA098569			1.18574	1.1829	1.25716	1.0886	0.883454	0.8206	0.833334	0.911514	-2.26186	0.989276	0.249983	0.386545	0.964423	0.542112
1029		319604	AA968029	RIKEN cDNA B930006L02 gene	B930006L02Rik	1.06256	1.13027	0.957765	1.11658	0.980566	0.958707	0.863778	0.871697	-1.98636	-9.9314	-8.17795	-5.41244	-6.18557	0.828485
1030		13665	AW061243	eukaryotic translation initiation factor 2, subunit 1 alpha	Eif2s1	1.10931	1.23051	0.848135	1.22225	1.42238	1.59876	1.43422	-2.75689	0.666908	-1.74544	0.543372	0.993457	0.999942	0.935962
1031		212880	AA198943	DEAD (Asp-Glu-Ala-Asp) box polypeptide 46	Ddx46	1.0153	1.00166	1.01407	1.29697	1.45334	1.50675	1.37921	-6.83402	-3.6748	-8.67777	0.991291	0.996971	0.939835	0.768218
1032	active	67869	AW209010	polyadenylate-binding protein-interacting protein 2	Paip2	1.29099	1.25495	1.34932	1.49383	1.60374	1.66576	1.47924	0.707388	0.876238	0.994745	0.999999	0.999997	0.999999	0.999955
1033		14231	AI182368	FK506 binding protein 7	Fkbp7	0.908546	0.925356	0.881935	1.05747	1.26146	1.19318	1.08967	-6.97155	-7.48106	-2.74606	-7.34897	0.702454	-1.76878	-7.78758
1034			AA469690			0.886377	1.01308	1.08086	1.04705	1.07037	1.02939	1.09893	-7.30203	-8.20135	-10.0485	-1.91327	-9.93815	-4.68823	-1.95014
1035			AA178547			1.10155	1.23897	1.08662	1.01747	1.03001	1.03207	1.10621	-4.72858	-0.552481	-3.16204	-9.96923	-10.0643	-9.15902	-3.52473
1036		105808	AA209976			0.905721	0.899302	0.92874	0.799243	1.109	1.2034	1.30158	-9.05191	-2.15915	-9.86558	0.946835	-3.77191	-0.265189	0.932445
1037		20185	AW319455	nuclear receptor co-repressor 1	Ncor1	0.880618	1.04076	0.96119	0.762438	0.888662	0.829474	0.976862	-2.99317	-5.72661	-9.6864	0.99857	0.237925	0.997795	-1.42354
1038	active	18645	AI386138	profilin 2	Pfn2	0.94968	1.06055	0.956633	0.970562	0.790044	0.769719	0.733383	-8.83008	0.319648	-4.16509	0.703126	0.999881	0.999998	0.999961
1039	active	20249	AA124027	stearoyl-Coenzyme A desaturase 1	Scd1	0.451499	0.833687	0.575821	0.359766	0.464523	0.382929	0.441601	0.999991	-3.92672	0.999083	1	0.999999	1	1
1040			AI530358			1.03016	0.835346	1.0385	1.037	1.03762	1.03729	1.03726	-3.24276	-10.0561	-5.0201	-8.13345	-7.26417	-2.96184	-9.12015
1041		13645	AI326499	epidermal growth factor	Egf	0.993973	1.03714	0.830073	0.891203	1.02694	1.11485	1.23806	-2.76111	-9.9594	-3.62318	-2.01511	-9.99685	-3.29688	-7.59054
1042		56727	AA139428	aldehyde reductase (aldose reductase)-like 6	Aldrl6	1.14181	1.11027	1.09586	0.996256	1.20554	0.936949	1.36962	-7.07239	-8.20871	-8.79838	-9.9889	-6.09707	-9.3072	-1.89084
1043		66427	AA276490	RIKEN cDNA 1810044O22 gene	1810044O22Rik	1.03001	0.929317	0.973161	0.800458	0.947253	0.97046	1.03531	-4.82976	-9.82255	-8.60383	0.836454	-8.9644	-4.8064	-10.0514
1044		67890	AI528546	RIKEN cDNA 1810045K17 gene	1810045K17Rik	1.32625	1.149	1.07158	1.07871	1.04503	0.999092	0.963968	0.985522	-3.82927	-5.70301	-8.15562	-9.72898	-9.82343	-10.0517
1045		13361	AI152401	dihydrofolate reductase	Dhfr	0.935076	1.06003	1.00255	1.18129	1.0812	1.05782	0.889784	-9.98088	-3.90966	-9.8169	-1.04328	-9.39124	-10.0302	-2.33976
1046		30946	AA009183	activator of basal transcription	Abt1	0.942698	0.970272	0.859593	0.886543	0.884964	0.922525	1.0856	-8.13521	-9.84251	-0.970923	-4.67485	-2.36476	-5.85709	-9.88793
1047		18584	AI551852	phosphodiesterase 8A	Pde8a	0.973522	1.03418	1.06505	1.11415	0.951101	0.971714	1.08639	-0.186912	-9.44994	-6.51996	-2.72178	-1.14929	-9.42424	-8.7703
1048	active	14433	AW549806		LOC14433	1.1722	1.0808	1.03703	1.59801	1.59224	1.54848	1.51574	-0.486084	-4.33258	-9.83645	1	1	1	1
1049			AA218406			0.844176	0.910022	0.9714	0.862475	0.9745	1.1192	1.04208	-6.57051	0.311813	-1.26927	0.798639	-9.81007	-9.81136	-1.04835
1050		14319	AW322317	ferritin heavy chain 1	Fth1	0.939971	0.979811	0.815974	0.832375	0.930227	1.12484	1.15761	-7.89602	-3.99029	0.998915	0.981774	-0.900245	-2.40215	0.999159
1051	active	14268	AA145458	fibronectin 1	Fn1	1.21659	1.119	1.12874	2.07816	1.84453	1.80565	1.62308	0.962016	-2.81166	-0.262929	1	1	1	0.999999
1052	active	20678	AI528773	SRY-box containing gene 5	Sox5	1.3197	1.22172	0.98321	1.42252	1.47872	1.59773	1.46473	0.991141	-0.922839	-6.87384	0.999998	1	1	1
1053		234199	AW111160	fibrinogen-like protein 1	Fgl1	1.15356	1.11863	0.888717	1.29322	1.17191	0.946135	0.979471	0.547815	-6.98356	-1.31366	0.929746	-5.9175	-7.89967	-9.88929
1054		51960	AI464681		6530404F10Rik	1.08014	1.00972	0.902137	1.06045	0.98433	1.01123	1.07406	-1.65026	-9.84004	-5.89195	-9.50107	-9.35758	-9.74487	-8.12873
1055			AA272208			0.959046	0.990931	1.03513	1.00973	0.990766	1.03953	1.01693	-9.50499	-9.95199	-10.0494	-8.39173	-9.28937	-2.27046	-9.70123
1056	active	51788	AA239740	H2A histone family, member Z	H2afz	1.17871	1.15397	0.843396	1.63418	1.48022	1.32721	1.23974	-8.5301	-6.4204	0.389503	1	1	0.993456	0.999776
1057		69870	AI131619	RIKEN cDNA 2010003I19 gene	2010003I19Rik	1.11747	1.01063	0.8904	0.914294	0.65999	0.689372	0.628579	-4.58285	-9.8382	-0.888676	0.356368	0.891675	0.980853	0.986165
1058		241794	AW061031		na	1.19282	1.60413	1.30185	0.907248	0.811686	1.06455	0.77373	-7.64044	-0.858485	-5.80261	-9.50159	-7.3255	-9.85165	-7.2668
1059		67684	AI447315	RIKEN cDNA 3300001P08 gene	3300001P08Rik	1.14862	0.956644	0.877855	0.769977	0.728022	0.80061	0.653433	-4.80691	-9.74281	-3.07022	0.962837	0.631509	0.999797	0.999932
1060		319624	AA266610			1.24006	1.35647	1.06481	0.959919	1.34301	0.979542	0.874326	-0.418002	-3.0596	-8.32674	-7.64859	0.987326	-9.78484	-4.49525
1061			AA276433			0.972282	0.972483	0.99753	1.03194	0.977276	1.04698	1.01985	-3.05294	-9.31699	-8.21819	-9.82191	-2.55389	-6.01383	-10.0413
1062		71994	W91223	calponin 3, acidic	Cnn3	1.38569	1.15831	0.92917	0.866475	0.693017	0.63963	0.660364	0.866202	0.473588	-9.93034	-0.499092	0.988563	0.99999	0.999662
1063		56358	AA222096	coatomer protein complex, subunit zeta 2	Copz2	1.19432	1.20509	0.795827	1.31945	0.968675	0.952707	0.715627	-1.80439	0.490459	0.0839902	0.969983	-10.012	-3.29784	0.99564
1064			AA498478			0.998578	1.02394	1.0324	1.03314	1.00739	1.01305	1.03058	-4.3705	-6.34509	-9.80294	-8.91614	-10.0351	-8.40576	-10.002
1065			AA267694			1.1639	1.23975	0.921152	0.930602	0.968899	0.950431	0.753169	-1.93097	-1.21428	-5.12392	-8.05776	-7.40784	-8.68109	-0.126636
1066			AA530536			0.971936	1.04616	0.887639	1.01967	1.06673	1.04588	1.06869	-9.21108	-3.80622	-1.74461	-9.97228	-6.63365	-9.59952	-7.21513
1067		99237	AA184663	transmembrane 9 superfamily protein member 4	Tm9sf4	1.11483	1.3249	1.17148	0.992547	1.13838	1.02924	0.895366	-5.59037	-0.0716736	-0.850723	-5.42836	-7.67622	-8.85107	-1.53842
1068		59057	AA269823	zinc finger protein 191	Zfp191	1.36792	1.16111	1.22224	1.5106	0.739411	0.929065	0.713378	0.0564217	-5.93226	-3.69424	0.219918	-0.401174	-5.98604	-4.01142
1069		18619	AI836387	preproenkephalin 1	Penk1	1.01422	0.875406	0.687762	0.629525	0.619041	0.983945	1.01621	-7.5017	0.42602	0.986494	0.981812	0.999992	-9.61938	0.0345981
1070			AA434866			1.40184	1.07676	1.1192	1.16464	0.947283	1.00939	0.939372	0.506385	-6.55935	-6.11326	-0.342788	-9.91445	-9.82875	-4.8779
1071		107350	AA260226	expressed sequence AW112010	AW112010	1.3931	1.07781	0.778516	0.793708	0.676559	0.88797	0.639506	0.607487	-9.65539	-8.19876	-0.570763	0.857593	-3.16962	0.978655
1072		20848	W62227	signal transducer and activator of transcription 3	Stat3	1.23984	1.15509	1.0483	0.958021	1.17699	1.18172	1.21588	-6.05986	-4.84645	-6.46558	-8.74904	-0.0325577	-1.12303	0.194144
1073		19737	AA198048	regulator of G-protein signaling 5	Rgs5	1.15288	1.01695	0.967468	1.22403	1.4846	1.45863	0.912984	-2.48249	-8.92763	-4.22679	0.568216	0.929623	0.895249	-0.61154
1074		83435	AA467382	pleckstrin homology domain-containing, family A (phosphoinositide binding specific) member 3	Plekha3	1.23524	1.16635	1.01879	0.809204	1.16034	1.15401	0.773122	0.173524	-5.91652	-10.0363	-3.06831	-8.52267	-4.11398	-1.81228
1075			AW413231			0.941439	1.09628	1.60157	1.25572	0.848478	0.746916	0.803407	-3.38334	-0.316864	-7.67751	-8.33017	-8.63935	-0.287702	-2.24587
1076		227197	AI595947	NADH dehydrogenase (ubiquinone) Fe-S protein 1	Ndufs1	1.21047	1.35255	0.812396	1.00889	1.0622	0.96123	0.865844	-0.716535	0.482499	-5.08316	-7.05361	-9.82937	-8.9037	-1.0026
1077		105559	AA472152	muscleblind-like 2	Mbnl2	1.26036	1.34952	0.878577	0.955103	0.901436	0.779764	0.909915	0.735754	-0.831915	-9.34788	-8.69669	-4.62604	0.914271	-1.67295
1078		56386	AA444448	UDP-Gal:betaGlcNAc beta 1,4-galactosyltransferase, polypeptide 6	B4galt6	1.3263	1.73662	0.987442	1.5223	1.28411	1.02301	1.29231	0.530726	0.967387	-8.2045	0.999859	0.942222	0.743812	-2.14094
1079			AA404201			1.09431	1.00531	0.989294	0.923788	0.918649	0.917918	0.976016	0.844207	-3.709	-9.97377	-7.86392	-0.137832	0.143144	0.762077
1080			AA683961			1.26203	1.00054	0.990937	0.925738	0.687931	0.864401	0.909828	0.35157	-8.41289	-4.61009	-9.71327	0.993773	0.990114	0.952307
1081			AW107943			1.18714	1.09455	1.06788	1.14053	1.14963	0.992379	1.28023	0.891274	-0.827261	-1.83647	-0.274721	-0.475946	-9.71174	0.635247
1082			AA444288			1.26486	0.806781	1.00076	0.871084	0.942006	0.962637	1.19668	0.901483	-9.08777	-10.0609	0.0296527	-2.44476	-9.96781	-10.0232
1083		16211	AA451240	karyopherin (importin) beta 1	Kpnb1	1.4727	1.2275	1.02175	1.24971	1.09414	0.861235	0.858937	0.88342	0.543905	-9.42009	-1.04619	-9.7126	-9.55796	-0.834704
1084		30045	AA473149	DnaJ (Hsp40) homolog, subfamily C, member 12	Dnajc12	1.67153	0.900162	1.18639	1.20547	1.44522	1.1867	0.992136	0.987587	-7.2515	-4.23768	-3.47887	0.701222	-3.83139	-10.0157
1085		50493	AA473156	thioredoxin reductase 1	Txnrd1	1.19434	1.07205	0.946863	1.31998	1.54164	1.30589	1.29384	0.292658	-4.88886	-9.83066	0.875591	0.999419	0.839083	0.981722
1086		24128	AA472293	5'-3' exoribonuclease 2	Xrn2	1.16099	1.20663	1.03337	0.970239	0.862692	0.780506	0.924387	-4.55763	-0.972446	-8.76025	-7.89103	-3.09645	-1.35573	-6.76254
1087			AA275912			0.863239	1.0195	1.00657	0.970709	1.03442	1.0761	1.08896	-4.87602	-1.35873	-2.94873	-4.82638	-3.06065	-2.4858	-4.87054
1088			AI839862			1.3454	1.29813	1.03325	0.882041	1.03023	1.01484	1.15042	0.774164	0.782704	-3.84274	-1.55921	-3.92132	-4.30197	-0.929394
1089		78738	AI604259			1.12122	1.27463	1.09317	1.01312	1.21438	1.00505	0.723996	-0.193492	0.698202	-0.932726	-4.85921	-1.459	-1.00124	0.658971
1090		60527	AA444721	fatty acid desaturase 3	Fads3	1.4762	1.06134	1.11798	0.938251	1.17076	0.711814	0.900828	0.973037	-0.163622	0.470948	-4.39161	-4.07166	0.98386	-4.69161
1091		67268	AA498585	RIKEN cDNA 2900073G15 gene	2900073G15Rik	1.33449	1.28133	1.15898	1.14968	1.34303	1.0046	1.08785	0.996388	0.778011	-0.748923	-2.78037	0.970034	0.82137	-4.86895
1092			AW558713			1.00858	1.1133	0.9508	1.06779	0.917108	0.880642	0.986655	-2.17158	0.512152	-4.90071	-1.13094	-3.46107	0.954223	0.772043
1093			AA471826			1.01307	0.991103	0.929792	0.989979	1.03101	1.0041	1.03099	-4.52862	-4.90617	-4.6405	-4.10228	-4.06832	-4.0345	-4.82134
1094		15212	AW212513	hexosaminidase B	Hexb	1.18382	1.21258	0.893989	0.845167	1.09583	1.20675	1.17439	-2.19697	-1.54629	-4.88092	-2.88348	-4.27594	-1.29383	0.247318
1095		54138	W97905	spinocerebellar ataxia 10 homolog (human)	Sca10			1.01061			0.811205				-2.74363
1096	active	50908	AA763800	complement component 1, s subcomponent	C1s	0.98901	0.940314	1.02544	0.562054	0.68483	0.502693	0.628635	-3.65484	-4.76192	-3.58205	0.999987	0.998921	0.99974	0.999676
1097		12955	AA032699	crystallin, alpha B	Cryab	1.26842	1.10554	0.93408	1.0414	0.816107	0.89629	0.950664	0.908184	0.203966	-4.20054	-4.87247	0.749228	-1.44644	-2.2619
1098		11642	AV255496	A kinase (PRKA) anchor protein 3	Akap3	1.23861	1.46554	1.05079	1.07231	1.05646	0.876656	0.623862	-3.4587	-0.350138	-4.62583	-4.89313	-4.79079	-3.71482	-2.02301
1099		78757	AA265143	RIKEN cDNA 4921505C17 gene	4921505C17Rik	1.45073	1.16299	1.33672	1.43805	1.19668	1.16214	0.939826	0.584168	-0.241289	-3.54272	0.982082	-2.73642	-1.88697	-4.83582
1100		67439	AI132344	XPA binding protein 2	Xab2	1.24608	1.11695	0.991569	0.814208	0.982203	0.844837	0.893612	-0.209178	-3.87593	-3.0187	0.852787	-4.90275	-2.44668	-0.874921
1101		16010	AI648975	insulin-like growth factor binding protein 4	Igfbp4	1.30594	1.18165	0.852323	1.44361	1.16974	1.12588	1.0964	0.781486	0.166766	-4.53691	0.99946	0.289947	-3.77841	-3.87312
1102	active	381141	AI317560	gene model 1884, (NCBI)	na	0.981025	1.24646	1.26439	1.51414	2.1386	1.92646	1.83083	-2.41955	0.895567	-0.972582	0.997546	1	0.999999	0.999999
1103		54401	AI747607	tyrosine 3-monooxygenase/tryptophan 5-monooxygenase activation protein, beta polypeptide	Ywhab	1.50284	1.34544	0.830758	0.912788	1.15979	1.01003	0.88263	0.996183	0.980594	-0.994384	-3.22444	-4.90559	-4.40284	-4.65227
1104	active		AI035723			1.23734	1.08359	0.819904	0.951297	0.637497	0.376423	0.558501	0.982513	-4.49704	-1.63705	-4.71211	0.999972	1	1
1105		320399	W85433	RIKEN cDNA C230009H10 gene	C230009H10Rik	1.52294	1.01561	1.26286	1.34204	0.966049	1.02898	0.937214	0.994103	-4.68103	-3.20827	-0.483568	-3.25336	0.0998272	-4.08642
1106		320871	AI042819	RIKEN cDNA B230206H07 gene	B230206H07Rik	1.37694	1.1318	1.00706	1.02992	1.0561	1.04929	0.905875	0.598463	-3.0821	-4.87514	-4.43378	-4.73419	-2.29514	-4.90479
1107		64143	AI605906	v-ral simian leukemia viral oncogene homolog B (ras related)	Ralb	1.19769	1.29635	1.07048	0.927295	1.41542	1.14064	1.01742	-0.46566	0.77469	-4.12526	-3.7474	0.959742	-3.85021	-3.17495
1108	active		AA980470			1.45789	1.524	1.16605	1.33189	1.11704	0.882847	0.763193	0.994112	0.993464	0.385754	0.999504	-2.43737	-0.680976	0.0602323
1109		27224	AA544002	transcription elongation factor B (SIII), polypeptide 3	Tceb3	1.21349	1.45094	1.04294	0.919776	1.08833	0.881215	0.820177	-0.236024	0.660554	-4.68226	-3.36156	-3.64042	-0.855924	-4.79239
1110		56419	AI645426	diaphanous homolog 3 (Drosophila)	Diap3	1.50209	1.50985	0.956613	1.23318	1.46218	1.0902	1.23071	0.950927	0.882164	-4.17442	0.50007	0.96178	-4.14474	-2.40606
1111		17235	AI482284	mitochondrial capsule selenoprotein	Mcsp	1.43743	1.41297	0.988345	1.13315	0.942252	0.83389	0.82719	0.999971	0.975368	-4.51769	0.76216	-2.18759	0.80919	0.551452
1112	active	56016	AI853496	heme binding protein 2	Hebp2	1.36826	1.29043	1.10952	0.952218	0.917485	0.746827	0.675977	0.998679	0.488771	0.787561	-4.87203	-0.0438589	0.999475	0.998675
1113		14447	AV211018	glyceraldehyde-3-phosphate dehydrogenase, spermatogenic	Gapds	1.35961	1.27817	1.23346	1.0777	1.11604	0.754048	0.875317	0.789527	0.784001	-3.38843	-0.817398	0.329664	0.808999	-3.41346
1114	active	12350	AA250061	carbonic anhydrase 3	Car3	0.706497	1.05487	0.358124	0.349338	0.369784	0.170366	0.254523	0.614159	-4.84982	0.999873	0.999884	0.999922	1	1
1115			AA611756			1.17613	1.06618	1.00262	0.946426	0.980611	0.97091	1.09538	0.881767	0.945815	-4.65395	0.433456	-4.29079	-4.48052	-2.52838
1116			AW550046			1.6741	1.05234	1.2408	1.12262	1.02259	0.858769	0.595187	0.998255	-3.80508	0.813121	-2.36543	-4.74768	-2.87802	0.999852
1117		11966	AI323712	ATPase, H+ transporting, V1 subunit B, isoform 2	Atp6v1b2	1.35921	1.21581	1.02938	0.862592	1.10583	1.22987	1.09958	0.84675	0.705113	-0.930105	-0.0119769	-2.01713	-0.729451	0.516336
1118			AA499647			1.72595	1.19431	1.06547	1.23583	0.979706	1.40132	1.16038	0.952557	-2.31249	-4.48031	-1.60982	-4.86007	0.203709	-2.92824
1119			AA510479			1.1627	1.10438	0.827059	0.707335	1.0464	0.900468	0.839003	0.0389348	-3.50702	-1.11332	0.713061	-4.79217	-0.115258	0.882582
1120			AW412946			1.07914	1.11351	0.925465	0.913972	0.998247	0.961731	1.16823	-3.4822	0.295033	-4.64787	-2.00018	0.750069	-3.04999	-1.07996
1121		17344	AA547266	Msx-interacting-zinc finger	Miz1	1.02549	1.0506	0.902287	0.847929	0.763993	0.969065	0.611136	-3.38038	-2.63196	-4.46065	-0.980235	0.947461	-1.81035	0.999932
1122	active	20692	AI593343	secreted acidic cysteine rich glycoprotein	Sparc	1.21482	1.47019	1.27886	1.87196	1.93247	2.25683	1.18687	0.559732	0.996439	0.968307	1	1	1	0.998074
1123		17191	AA386999	methyl-CpG binding domain protein 2	Mbd2	1.32603	1.18124	1.13574	1.07648	1.28343	1.13124	1.14838	0.853099	0.58674	-0.296773	0.319598	0.949682	-0.428895	0.639447
1124		12632	AA512729	cofilin 2, muscle	Cfl2	1.32364	1.19884	1.11504	1.34733	1.33788	1.21093	1.04712	0.956438	0.997388	0.200286	0.90354	0.204305	0.75707	-4.17197
1125		11429	W97350	aconitase 2, mitochondrial	Aco2	1.44661	1.28459	0.806467	1.10251	1.18562	1.15728	1.14244	0.796852	0.981738	0.482182	0.98818	0.972485	0.343019	0.570638
1126		67484	AI558193	RIKEN cDNA 2310005P05 gene	2310005P05Rik	1.19732	1.21267	1.17025	1.08174	1.11674	0.863178	1.01432	-1.4572	-2.59557	0.321543	-3.00124	-4.82132	-3.39826	-3.69194
1127		224613	AI558197	RIKEN cDNA E030034P13 gene	E030034P13Rik	1.64232	1.22877	1.40498	1.25809	1.4866	1.1196	1.01911	0.684333	-4.53989	-4.82337	0.497508	0.861539	-0.503664	0.813431
1128			AW558401			1.2381	1.10761	1.10289	1.32861	0.990302	0.900384	0.682217	0.99896	0.13677	-1.33468	0.740654	0.515941	-1.263	0.976374
1129	active	17840	AW110038	major urinary protein 1	Mup1	0.466895	1.04787	0.620086	0.466113	0.373482	0.370759	0.469423	0.989033	-4.69721	0.623582	0.990565	0.99954	0.999587	0.987955
1130		13074	AI561913	cytochrome P450, family 17, subfamily a, polypeptide 1	Cyp17a1	2.5356	1.52747	1.44172	1.31976	0.618993	0.863704		0.369777	-1.74621	-1.72068	-2.45927	-4.35002	-2.226
1131	active	20103	AW123651	ribosomal protein S5	Rps5	1.17152	1.02508	1.02164	0.872784	0.701652	0.720168	0.600397	0.0432571	-4.44439	-1.47677	-2.8302	0.999706	0.999994	1
1132		66440	AA590680	cell division cycle 26	Cdc26	1.69776	1.37179	0.883238	1.11413	1.20152	1.0168	0.90441	0.999763	0.884667	-4.8909	0.553009	-0.535995	-3.27431	-2.12701
1133		19241	AW106872	thymosin, beta 4, X chromosome	Tmsb4x	1.20861	0.60651	1.12838	1.1422	1.37874	1.43781	1.45149	-2.70921	0.639605	-4.76999	-1.49775	0.999957	0.949204	0.996259
1134	active	20363	AW208804	selenoprotein P, plasma, 1	Sepp1	1.37887	1.02971	1.14921	0.576167	0.625583	0.571595	0.679517	0.0424811	-4.90508	-0.378812	0.996719	0.99698	0.999306	0.992737
1135		15505	AW049097	heat shock protein 105	Hsp105	1.55407	1.51699	1.01069	0.905384	0.868191	1.01081	1.0193	0.833768	0.99485	-0.484295	-4.89635	-3.21222	-2.22881	-2.98771
1136		64602	AA590687	iron responsive element binding protein 2	Ireb2	1.31244	1.03921	0.956544	1.05741	1.12659	0.801071	0.937216	-0.544843	-3.07352	-4.89446	-4.10701	-1.93942	0.716022	-4.82662
1137		13417	AI121650	dynein, axonemal, heavy chain 8	Dnahc8	1.28176	1.19531	1.13794	0.918585	1.0985	0.785437	0.832042	0.595825	-1.48533	-3.19769	-4.00616	-2.84308	-0.369616	-0.0548556
1138			AA611210			0.985041	1.0105	1.01361	1.05496	0.994265	1.02194	1.05366	-0.432594	-4.17578	-1.62529	-0.0096952	-4.29177	-4.75945	-2.83499
1139		50758	AA616058	F-box and leucine-rich repeat protein 17	Fbxl17	1.09198	1.05392	1.21631	1.05344	0.876472	1.15521	1.12877	0.576775	0.758561	0.0195437	-4.89362	-4.23828	-3.90892	-3.60299
1140		12359	AI173369	catalase	Cat	1.28701	1.34735	1.23098	0.872336	0.883966	0.59017	0.536602	0.967229	-0.487095	-4.01823	-2.80352	0.376093	0.999998	1
1141			AW258347			1.30444	1.12833	0.993134	1.1013	1.0203	0.912117	1.12408	0.995642	-0.886558	-0.120514	-0.0694111	-2.82477	-0.0392097	-4.6763
1142		241308	AI573606	Ral GEF with PH domain and SH3 binding motif 1	Ralgps1	1.19983	1.29344	1.07705	0.931234	0.9497	0.765089	0.850899	-1.15961	-2.9587	-2.27332	-4.5825	-3.65011	-1.58801	-1.49638
1143		14081	AI195250	acyl-CoA synthetase long-chain family member 1	Acsl1	1.26713	1.005	0.91318	0.792956	0.850119	1.13018	0.768008	-1.67932	-4.90323	-3.88443	0.187511	-2.2519	-2.09103	0.817154
1144			AA286093			1.60187	1.16216	1.14375	1.14295	0.958709	0.899988	0.978797	0.89808	-4.28123	-2.90329	-1.95323	-3.88329	-4.89367	-0.341695
1145			AW260128			1.49269	1.17179	1.14248	1.12948	1.24323	1.2416	1.04755	0.981539	0.724744	-0.240628	-3.00781	-2.66932	0.829459	-4.9061
1146		94185	AI850244	tumor necrosis factor receptor superfamily, member 21	Tnfrsf21	1.49566	1.48637	1.42704	1.49773	1.70761	1.55882	0.80471	0.614621	0.587068	0.625011	0.902294	0.989835	0.993047	-3.46057
1147	active	19385	AI836209	RAN binding protein 1	Ranbp1	1.57885	1.4798	0.684687	1.82997	1.63524	1.34961	1.35778	0.888585	0.998654	-3.11268	1	0.999669	0.909818	0.866285
1148		14030	AI465022	Ewing sarcoma breakpoint region 1	Ewsr1	1.20188	0.811013	1.0572	0.823148	0.866338	0.834875	0.573679	-1.2434	0.0728122	-4.86102	0.207796	0.70909	-3.3432	0.978541
1149		74886	AI226304			1.29195	1.40183	0.801952	1.05419	0.907542	0.884805	0.790423	0.624684	0.150556	-4.76169	-4.00973	-3.0315	-2.12026	0.927926
1150			AW682577			1.36252	1.14358	0.94813	1.24404	1.05573	1.00479	0.635151	-0.354216	-3.93473	-4.5994	-1.65654	-4.7055	-4.90614	0.313849
1151		16956	AA821652	lipoprotein lipase	Lpl	2.13687	0.961362	1.01155	1.08239	0.856995	1.05052	1.21156	0.972051	-4.88316	-4.90607	-4.5492	-3.47218	-4.76032	-2.90165
1152	active	54338	AA821651	solute carrier family 23 (nucleobase transporters), member 2	Slc23a2	1.38995	1.23497	0.939145	1.42006	1.32087	1.56043	1.31567	0.713903	0.766623	-3.78082	0.997252	0.995767	0.999985	0.998896
1153		51886	AA797522	far upstream element (FUSE) binding protein 1	Fubp1	1.21218	1.00871	0.927218	0.89025	0.882742	0.878117	0.983623	-4.16407	-3.18262	-3.83469	-0.242303	-0.492373	-1.70472	-4.13208
1154			AA275311			1.36319	1.23814	1.02223	1.2334	1.30456	1.26341	1.25716	0.663002	0.566416	0.508475	0.98513	0.971858	0.99655	0.999585
1155		11947	AI840187	ATP synthase, H+ transporting mitochondrial F1 complex, beta subunit	Atp5b	1.11934	1.20916	0.980514	1.14375	1.23956	1.3751	1.51336	-3.69282	0.828765	-0.969798	0.871341	0.975355	0.992096	0.999978
1156		22631	AA267309	tyrosine 3-monooxygenase/tryptophan 5-monooxygenase activation protein, zeta polypeptide	Ywhaz	0.631722	1.03227	1.08221	1.13519	0.741566	1.0646	1.01503	0.737108	-4.16519	-4.21651	-4.66952	0.227716	-4.61835	-4.09745
1157			AA881631			0.97973	1.05649	0.766661	1.02999	1.02686	1.04048	1.05724	-4.79216	-2.21484	-2.6465	-0.706756	-1.56725	-2.65029	-4.16211
1158		22070	AI097696	tumor protein, translationally-controlled 1	Tpt1	1.16011	0.969387	1.15415	0.913288	1.19735	1.0084	0.710978	-1.81051	-4.76174	-4.88989	0.713022	-4.55084	-2.55475	-4.22108
1159			AW553683			1.2468	1.15596	1.07747	0.875636	0.938235	0.910936	0.953968	0.83182	-1.12288	-4.47353	-2.07382	-3.19428	-4.58631	-3.47076
1160		78920	AI326055	dihydrolipoamide S-succinyltransferase (E2 component of 2-oxo-glutarate complex)	Dlst	1.22694	1.02865	0.974834	1.01542	0.915447	0.98438	1.00001	-0.892294	-3.0012	-4.29827	-1.74446	-2.64326	-2.38942	-3.58042
1161		23881	AI851553	RIKEN cDNA E430034L04 gene	E430034L04Rik	1.16449	1.15957	1.14412	0.868734	1.09271	0.889988	0.687132	-0.400636	-1.52821	-4.57289	-3.31178	-4.69673	-1.6302	0.350065
1162			AA929177			1.38356	1.13806	0.883523	1.08975	1.11023	1.02157	1.14424	0.998622	0.787856	0.600432	-0.842031	-3.63337	-4.74753	0.509734
1163			AA656606			1.12066	1.34712	1.34385	0.983638	1.08299	0.795869	0.834513	-3.52983	-0.0372119	-0.0655236	-4.87316	-4.18395	-1.08306	-2.0481
1164		20250	AA024368	stearoyl-Coenzyme A desaturase 2	Scd2	1.77989	1.28776	1.16359	1.38905	1.17919	1.04786	1.19675	0.638732	-2.5992	-2.66376	-0.660975	-3.71911	-3.90668	-1.36424
1165		16870	AV240878	LIM homeobox protein 2	Lhx2	1.15769	1.18179	1.099	1.00074	0.961629	1.02421	1.22017	0.354436	-0.441501	-2.41984	-4.40851	-2.0736	-4.81854	0.917065
1166		27045	AW045778	nitrilase 1	Nit1	1.10682	1.06769	1.06457	0.947251	0.772029	0.815356	0.970839	0.0299754	-0.399359	-2.19069	-4.85102	0.998653	0.993646	0.171192
1167	active	270584	AA920176		na	1.28283	1.235	1.0842	1.17003	1.31589	1.2631	1.25004	0.71171	0.999036	-4.43296	0.912207	0.997874	0.998296	0.995788
1168		66890	AI788956	lectin, mannose-binding 2	Lman2	1.0586	1.05035	0.937193	0.913405	0.806364	0.858123	0.916502	-4.81532	-3.63084	-2.80092	-2.91063	0.984699	0.988792	0.0746426
1169	active	20054	AI836869	ribosomal protein S15	Rps15	1.0408	1.11024	0.886611	0.97792	1.73723	1.80932	2.2469	-4.88989	-2.07024	-3.53603	-2.93531	0.999632	0.999971	1
1170		11433	AL024388	acid phosphatase 5, tartrate resistant	Acp5	1.03119	1.09126	1.02063	0.955496	0.971289	0.824293	1.08765	-4.3713	-3.90974	-2.94117	-4.3013	-2.92018	-2.26155	-0.0369383
1171		16781	AA690187			1.11489	0.995205	0.983592	0.96972	0.928272	0.969779	1.18957	-0.775062	-4.29091	-4.0183	-4.83246	-4.73118	-4.86241	-3.19472
1172		225131	W97169	WW domain containing adaptor with coiled-coil	Wac	1.25617	1.09074	0.878546	1.17382	0.831032	0.749488	0.758691	0.998414	-4.89362	0.0595829	-1.02355	0.911834	0.998923	0.97639
1173			AA623627			1.20111	0.85698	0.969064	0.972342	0.705322	0.643311	0.749753	0.39308	-4.17444	-3.32862	-4.71556	0.997966	0.999953	0.988403
1174		106869	AW107967	tumor necrosis factor, alpha-induced protein 8	Tnfaip8	1.07642	0.977779	0.987436	0.95833	0.919422	0.807335	0.799095	0.389631	-4.57968	-0.216172	-4.80889	0.992245	0.986668	0.802769
1175			AA682023			1.41791	1.0704	1.07129	1.41581	0.988625	0.842751	0.998018	0.995354	0.742583	-4.65242	0.971722	-4.80925	-1.7857	-4.88723
1176		12607	AW107708	CCAAT/enhancer binding protein zeta	Cebpz	1.30264	0.987716	1.0505	0.971476	0.772741	0.695175	0.753119	0.968667	-1.92178	-2.94	-1.98004	0.989574	0.999825	0.987772
1177		66889	AA655932	ring finger protein 128	Rnf128		1.28019	0.881011	1.21248	0.945038	0.730715	1.06415		-4.69823	-3.66931	-4.70343	-1.80531	-4.79787
1178	active		AI020715			1.10864	1.28433	1.24505	1.4998	1.96351	2.10977	2.1332	-3.63432	0.975351	0.860626	0.998106	1	1	1
1179		54673	AI020999	SH3-domain GRB2-like B1 (endophilin)	Sh3glb1	1.10594	1.12397	0.998231	1.25026	1.11431	0.96387	0.917728	-2.82016	-2.60905	-4.89639	-1.39215	-2.97044	-4.25924	-4.09263
1180		252876	AA162090	RIKEN cDNA 4930429M06Rik	4930429M06Rik	1.0614	0.87227	0.746901	0.868395	0.680504	0.782035	0.963665	-4.19184	-1.66831	-3.56926	-4.19346	0.987937	0.990052	-2.33209
1181			AA874621			1.30316	0.938413	1.1363	1.07485	1.26906	1.35167	1.37948	-0.981003	-2.62208	-0.408188	-2.65072	0.446868	0.970344	0.995113
1182	active	66588	AA881645	RIKEN cDNA 0610011D08 gene	0610011D08Rik	1.07541	1.3974	1.09562	1.75615	1.73689	1.79148	1.55742	-4.8728	0.90067	-0.996879	0.999992	0.999981	0.99987	0.984244
1183	active	12843	AI849281	procollagen, type I, alpha 2	Col1a2	1.1278	1.35257	1.24349	1.63331	1.76718	1.41988	1.55995	-2.39741	0.960096	0.835197	0.999995	1	0.997879	0.9998
1184	active	100321	AA199550			1.31659	1.63766	1.56808	1.14599	1.23674	1.80895	2.10791	0.546366	0.995882	0.997576	-1.8489	-0.311827	0.999626	0.999997
1185		16480	AA989766	junction plakoglobin	Jup	1.39976	0.934635	0.919805	0.644423	0.874115	0.678211	0.965614	0.641415	-3.88848	-4.89771	0.988225	-2.87761	0.986465	-0.793273
1186		68658	AA939474	RIKEN cDNA 1110034C16 gene	1110034C16Rik	1.23866	1.54202	1.64619	0.866219	1.42028	1.5717	1.44487	-0.422122	0.989099	0.997622	-2.67132	0.889553	0.983226	0.974479
1187		17178	AA592604	FXYD domain-containing ion transport regulator 3	Fxyd3	1.68512	1.01681	1.04071	0.981471	1.09968	0.972607	1.23601	0.999783	-4.66997	-4.90611	-4.89601	-0.878299	-3.49699	0.373988
1188			AA145226			1.45122	1.14859	0.983217	1.16618	0.958803	0.824388	0.818689	0.984296	-0.112472	-4.67988	0.574741	-2.82797	0.843979	-2.342
1189		56048	AI987967	lectin, galactose binding, soluble 8	Lgals8	1.21234	1.05236	1.00098	0.999262	0.966715	0.914818	1.04332	-0.85076	-2.7483	-4.29406	-2.08779	-2.97141	-1.57542	-3.95453
1190		27981	AW213538	DNA segment, Chr 4, Wayne State University 53, expressed	D4Wsu53e	1.1308	1.2231	1.29951	1.05847	0.794497	0.979695	0.854199	-1.08084	0.655589	0.844209	-2.27021	0.914445	-4.73401	-0.975649
1191		192193	AA920260	ER degradation enhancer, mannosidase alpha-like 1	Edem1	1.08781	1.28066	1.30952	1.02229	1.10136	1.05537	0.946207	-4.69442	-0.565911	-4.8132	0.404971	-4.07546	-1.31288	0.93316
1192		18777	AI510294	lysophospholipase 1	Lypla1	1.03921	1.14343	0.889767	0.947349	0.805756	0.76014	0.989863	-2.22461	-3.892	-1.43817	-4.42685	0.653607	0.932648	-4.22694
1193		13996	AI563639	ethanol decreased 2	Etohd2	0.828076	0.653198		1.33712	0.928602	0.728132		-2.59772	-0.688065		-1.5466	-2.05559
1194		13996	AI563639	ethanol decreased 2	Etohd2	0.977036	1.04774	1.24155	1.27019	1.01262	0.870175	1.04981	-4.89284	-3.89816	-0.00655045	0.636873	-2.0964	-4.58669	-1.35866
1195		18700	AA189964	phosphatidylinositol glycan, class A	Piga	0.852961	0.844488	1.19857	0.783862	0.64956	0.53162	0.629601	-1.01101	0.107822	-1.94122	-0.15134	0.991934	0.999982	0.774302
1196			AI563656			1.03565	0.979706	1.03078	1.01996	0.978555	1.02424	1.02008	-2.33938	-4.61282	-4.42813	-3.45756	-4.53754	-4.78321	-2.8858
1197			AA105218			1.53198	1.12191	0.852838	1.64669	1.29621	1.05143	0.927033	0.998785	-1.28357	-2.21174	0.999988	0.553793	-3.7927	-2.94548
1198			AI313904			1.3289	1.38271	1.11745	1.12325	1.07293	0.930994	0.940899	0.996264	0.95251	0.392875	0.737726	-0.853892	-4.75658	0.742199
1199		12848	AW146432	COP9 (constitutive photomorphogenic) homolog, subunit 2 (Arabidopsis thaliana)	Cops2	1.15198	1.20302	0.813628	1.26216	1.09447	0.836227	1.00418	-0.836145	-0.22289	-0.943419	0.755894	-4.9053	-1.31128	-4.7349
1200		55980	AW321594	inositol (myo)-1(or 4)-monophosphatase 1	Impa1	1.20013	0.893774	1.05699	1.38907	0.438958	0.71485	0.617715	-2.68257	-3.992	-4.80957	-0.0748421	0.999417	-0.62324	0.62405
1201		11877	AA498261	armadillo repeat gene deleted in velo-cardio-facial syndrome	Arvcf	1.01201	1.18402	0.981706	1.22549	1.57928	1.30168	1.54941	-4.87259	-0.952054	-4.75945	0.314713	0.99829	0.786088	0.975389
1202		19766	AA967070	receptor (TNFRSF)-interacting serine-threonine kinase 1	Ripk1	1.01575	1.02474	0.965819	1.07514	1.19174	1.29039	1.4859	-3.54847	-1.40571	-3.79895	-1.21679	0.856986	0.946344	0.999632
1203		218236	AA967108	cDNA sequence BC010304	BC010304	0.969282	1.02663	0.879058	0.616801	0.799904	0.686378	0.881333	-0.960943	-4.07308	0.310756	0.999836	0.930625	0.999747	0.413982
1204		22003	AA266471	tropomyosin 1, alpha	Tpm1	1.12368	1.01122	0.81182	0.74714	0.693761	0.760951	0.715122	-4.62874	-4.87846	-1.11213	0.945638	0.991618	0.94708	0.983505
1205			AW211695			1.15392	1.02343	0.998547	1.09813	1.03348	0.614098	1.02651	-4.35455	-2.7698	-4.88573	-4.86412	-4.90134	0.865169	-4.69233
1206		18976	AW047262	pro-opiomelanocortin-alpha	Pomc1	1.20185	1.4111	1.00418	1.00592	1.29656	1.37591	1.51204	-1.88264	0.718197	-4.09461	-2.14135	0.98482	0.972021	0.99986
1207		14705	AA980499	Bernardinelli-Seip congenital lipodystrophy 2 homolog (human)	Bscl2	0.975587	1.16299	1.47437	1.36244	1.57234	0.929188	1.53376	-4.75383	-3.14817	-0.415837	0.269226	-0.104297	-4.73884	0.825833
1208		21917	AI195756	thymopoietin	Tmpo	1.41391	1.07427	1.18536	1.16343	0.885939	0.80154	1.00722	0.696555	-3.76354	0.643044	-4.63523	-3.34061	-0.844957	-4.62405
1209		12499	AA467416	ectonucleoside triphosphate diphosphohydrolase 5	Entpd5	1.04683	0.978714	0.964594	1.03359	1.04696	1.02282	1.0407	-2.06292	-4.48062	-4.85865	-3.50831	-4.63185	-2.28679	0.31517
1210			AA462408			1.12504	1.00363	0.870086	1.11367	1.04885	0.956435	1.02266	-1.52364	-2.84665	-2.99391	-4.2878	-4.63183	-4.09982	-4.88208
1211		78070	AI036804	carnitine palmitoyltransferase 1c	Cpt1c	1.37775	1.18681	0.948674	0.932738	0.931581	0.753487	0.843519	0.895021	-1.54319	-4.24387	-3.89537	-0.202416	0.873671	-1.10137
1212		11692	AI851638	growth factor, erv1 (S. cerevisiae)-like (augmenter of liver regeneration)	Gfer	1.33282	0.979679	0.885106	1.17785	1.06625	0.841556	0.861302	-1.62999	-4.82034	-4.50975	-0.792824	-4.31828	-1.51661	-2.21794
1213		19240	AI157351	thymosin, beta 10	Tmsb10	1.20469	1.0152	1.10229	1.06746	1.01788	1.21019	1.26439	0.260373	-0.735079	-2.89571	-4.85416	-4.89209	0.922969	0.937695
1214	active	11883	AI006214	arylsulfatase A	Arsa	1.09475	1.17826	1.02374	0.488305	0.362377	0.420897	0.58218	-4.29341	0.398931	-3.76575	1	1	1	1
1215		20778	AI037085	scavenger receptor class B, member 1	Scarb1	1.12038	0.954133	0.94301	1.05488	1.08456	1.18625	1.08893	-1.65385	-4.37312	-4.90487	-1.03917	-2.75209	-4.64986	-1.10736
1216	active	17283	AA000099	multiple endocrine neoplasia 1	Men1	1.1856	1.16983	0.835059	1.35965	1.2805	1.52115	1.41812	0.950417	-0.440217	-4.88179	0.927251	0.998681	0.998608	0.994836
1217		76709	AA881633	actin related protein 2/3 complex, subunit 2	Arpc2	1.09283	1.07641	1.02921	1.00778	1.01765	0.993454	0.955363	0.605799	-2.75174	-2.75784	-4.90323	-2.3285	-4.52675	-4.68738
1218		13627	AA869506	eukaryotic translation elongation factor 1 alpha 1	Eef1a1	1.1532	1.0818	1.00227	0.626665	1.09669	1.00361	1.05748	-3.24184	-4.33676	-4.90567	0.774919	-4.13686	-4.90491	-4.61083
1219		67095	AW259587	RIKEN cDNA 2310001H13 gene	2310001H13Rik	1.51035	1.37676	1.18857	1.27508	1.48245	1.26634	1.41136	0.948971	0.951367	0.426679	0.742583	0.97794	0.949853	0.91856
1220	active	56455	AU080559	dynein, cytoplasmic, light chain 1	Dnclc1	1.32718	1.34686	0.881469	1.63458	1.79875	1.48441	1.34521	0.993956	0.947986	-4.90402	1	1	0.999907	0.999994
1221		12827	AA041615	procollagen, type IV, alpha 2	Col4a2	1.49495	1.1005	1.05438	1.07711	0.982051	0.938386	0.939392	0.993164	-0.257424	-2.24741	0.905671	-4.86795	-0.339005	-0.297112
1222		68003	AI843892			1.1421	1.06746	0.82543	1.10993	0.826896	0.730139	0.876771	-2.76327	-4.8062	-0.783438	-3.55075	-0.950822	0.577173	-1.92524
1223		380912	AA002947	zinc finger protein 395	Zfp395	1.23249	0.966024	1.18062	1.2113	1.42985	1.29046	1.31425	-0.408789	-4.30458	-1.41581	0.239518	0.96427	0.266146	0.444894
1224		14705	AI047345	Bernardinelli-Seip congenital lipodystrophy 2 homolog (human)	Bscl2	0.9942	0.88476	1.11126	1.0837	0.859993	0.994055	0.692456	-4.90236	-3.44696	-3.78218	-4.22322	-2.84641	-4.90216	0.466623
1225		13717	AI385539	elastin	Eln	0.912354	1.10303	1.06203	0.93395	0.837239	0.867949	1.00947	-3.03372	-2.3797	-4.88418	-3.43633	-1.51954	-2.82452	-4.84894
1226		27981	AA939583	DNA segment, Chr 4, Wayne State University 53, expressed	D4Wsu53e	1.10497	1.12789	0.697136	1.26189	1.27466	1.41633	1.64319	-2.49625	-4.33914	-4.88003	0.547571	-0.968844	-0.407298	0.969356
1227		13418	AI508253	DnaJ (Hsp40) homolog, subfamily C, member 1	Dnajc1	1.19817	0.755066	0.7982	0.755265	0.878481	0.776061	0.68436	-0.580225	0.858953	-2.11929	0.997952	0.262736	0.220492	0.994866
1228	active	22287	W13046	secretoglobin, family 1A, member 1 (uteroglobin)	Scgb1a1	1.09652	0.921052	0.858384	0.717426	0.532834	0.412983	0.556156	-4.34344	-4.8367	-0.752519	0.96363	1	1	0.999999
1229		19309	W78550	muscle glycogen phosphorylase	Pygm	1.2099	1.17524	1.02091	1.28316	1.51551	1.16231	1.27777	0.141849	0.900781	-2.03809	0.94142	0.999891	0.968026	0.982167
1230		53607	W76735	small nuclear ribonucleoprotein polypeptide A	Snrpa	1.23331	1.32434	1.14344	0.927372	1.17717	0.983372	1.06619	-2.14803	0.314158	-3.27797	-4.52612	-1.74607	-4.75753	-2.85527
1231		12874	AA198901	carboxypeptidase D	Cpd	1.1462	1.39731	1.15348	1.06632	1.49913	1.35402	1.41837	-1.92972	0.979958	-0.285575	-3.48212	0.987356	0.952743	0.988576
1232		15463	AA049862	HIV-1 Rev binding protein	Hrb	1.36805	1.05005	1.09894	1.13799	1.12508	1.07758	1.02962	0.74296	0.751009	-1.05655	0.944621	-4.6964	-4.22151	-4.12573
1233		20405	AI315075	SH3-domain GRB2-like 1	Sh3gl1	1.52223	1.05533	0.936438	1.23044	1.29747	0.962949	1.19976	0.996145	0.190729	-4.90594	0.963278	0.817139	-4.90372	0.342081
1234	active		AI593980			1.18756	1.14576	0.871149	1.32596	1.38778	1.25295	1.41509	0.714765	0.911283	-0.493192	0.998737	0.999545	0.979073	0.997706
1235		11947	AI845222	ATP synthase, H+ transporting mitochondrial F1 complex, beta subunit	Atp5b	1.21877	1.06997	1.02157	0.927894	1.06827	0.984174	0.878392	0.683508	-1.60361	-3.35922	-4.09643	-0.570954	-0.43075	-0.295932
1236		18521	AW412548	poly(rC) binding protein 2	Pcbp2	1.50404	1.24159	1.11768	0.856639	0.697086	0.583402	0.700551	0.953414	0.441929	-2.60518	-2.64378	0.978432	0.999999	0.999001
1237		12314	AA087146	calmodulin 2	Calm2	0.45001	1.46997	0.372053	1.28305	1.17401	0.99505	1.32393	0.361398	-2.11979	-1.50885	-4.62908	-2.6582	-4.81841	-2.3501
1238		21959	AA144925	transition protein 2	Tnp2	1.15801	1.276	0.807319	1.4358	1.15456	1.22242	1.4365	0.792616	0.572407	0.0481508	0.997468	0.91438	0.97664	0.992462
1239			AA033187			0.930932	1.16284	1.15626	0.962729	1.08845	0.878877	1.17508	-4.88617	-1.79504	-3.5979	-4.66659	-4.36454	-2.31728	-3.13783
1240			AV047620			1.22704	1.21485	1.27819	1.09172	0.709483	0.772547	0.980678	0.409436	-3.50515	-3.79908	-4.77711	0.386396	0.0854997	-1.50775
1241	active	11434	AI644079	preproacrosin	Acr	1.44839	1.02087	1.08081	1.14673	0.916585	0.734614	0.706909	0.997696	-1.92718	0.265606	-1.26672	0.526758	0.996707	0.998708
1242		20916	AI527924	succinate-Coenzyme A ligase, ADP-forming, beta subunit	Sucla2	1.19841	1.21241	0.793727	0.896295	1.00544	1.10234	1.43906	-2.6422	-1.08964	-1.28322	-1.54233	-4.89858	0.221339	0.993067
1243	active	17246	AI596041	transformed mouse 3T3 cell double minute 2	Mdm2	1.38238	1.00159	1.11255	1.17593	0.883501	0.752616	0.718017	0.998268	-2.14315	-3.80683	0.375609	0.707383	0.996072	0.990826
1244		75782	AI156833	RIKEN cDNA 4930431B11 gene	4930431B11Rik	1.33932	1.31039	0.935372			0.865873	0.870532	0.367865	-1.62902	-4.3198			-1.95064
1245	active	71852	AL034666			1.08296	0.908468	0.937332	0.760107	0.734039	0.684512	0.771364	-4.27761	-3.4942	-1.15437	0.973523	0.999921	0.999956	0.999716
1246		57294	AA597118	ribosomal protein S27	Rps27	1.09311	1.07017	0.804684	0.871836	0.707271	0.644347	0.78635	0.411526	-3.86365	-1.3232	0.184935	0.975942	0.999989	0.995625
1247		12785	AV017620	cellular nucleic acid binding protein 1	Cnbp1	1.28867	1.09218	0.723473	1.05322	1.21371	1.26056	0.941026	-2.55996	-4.73639	-2.17208	-1.70237	-1.30574	-0.492998	-4.05611
1248		27360	AA267347	adducin 3 (gamma)	Add3	1.36918	0.956634	1.05918	1.29554	1.21472	0.918212	0.896146	0.607793	-4.19293	-4.60637	0.624982	-0.805159	-4.29003	-2.94673
1249		24018	AI931926	RNA guanylyltransferase and 5'-phosphatase	Rngtt	1.18207	1.20047	1.05249	0.82471	1.05424	0.905031	1.00918	0.907869	0.812725	-3.22691	0.702917	-1.7718	0.193324	-3.66304
1250	active	66542	AW045905			1.39934	1.34168	0.872252	1.3545	1.46877	1.51614	1.6341	0.985716	0.983398	-0.931211	1	1	1	1
1251		57319	AA538329	sphingomyelin phosphodiesterase, acid-like 3A	Smpdl3a	1.29034	1.1911	1.06828	0.754663	1.06421	1.05926	1.08547	0.158688	-2.79165	-2.65611	0.330082	-4.41853	-4.62505	-1.41951
1252			AA473030			1.08466	1.00944	0.888536	0.980078	0.965893	0.924245	1.03348	-2.43764	-4.13876	0.973703	-4.0158	-3.29428	-3.60742	-0.972025
1253		14057	AA111089	sideroflexin 1	Sfxn1	1.18418	1.05572	1.11063	0.746338	0.960702	0.761975	0.878069	-0.79562	-4.05579	-2.53682	0.862024	-4.55303	0.893494	0.883141
1254		16783	AA896274	lysosomal membrane glycoprotein 1	Lamp1	1.26132	1.14325	0.952531	0.886903	1.17503	1.38629	1.34789	0.570522	0.943001	-1.98494	-4.58307	0.940532	0.982672	0.999754
1255			AW106850			1.62157	1.113	1.18257	0.893547	0.897341	0.848408	0.828976	0.949512	-4.55083	-0.191186	-2.80473	-3.21827	-1.26028	-4.90478
1256		231329	AW260260	polymerase (RNA) II (DNA directed) polypeptide B	Polr2b	1.26895	1.00674	1.01001	1.06314	1.16121	1.00319	1.29395	-1.7856	0.598613	-2.60677	0.994821	-2.61748	-3.73573	0.634112
1257		68028	AV005103	RIKEN cDNA 3110001N18 gene	3110001N18Rik	1.55812	1.03603	0.908334	1.25455	1.17792	1.07237	0.814022	0.995103	0.85463	-0.414999	0.995845	0.704831	0.503776	0.494167
1258	active	320585	AW413176	RIKEN cDNA 5730405G21 gene	5730405G21Rik	1.53275	1.33059	1.19054	1.26427	1.08786	1.00015	0.851076	0.990927	0.999054	-2.18944	0.999675	-1.22914	-4.89192	-4.58779
1259		22668	AW209166	zinc finger protein 162	Zfp162	1.07209	1.09784	0.898428	1.0255	1.04436	0.89249	0.791693	-3.89407	0.91793	-4.88256	-4.90579	-4.77131	0.845325	0.975253
1260			AA549592			1.56357	1.27393	0.972767	0.983321	0.88909	0.918622	0.852714	0.997862	-0.784273	-4.90516	-3.56818	-3.70155	-1.61435	-0.157185
1261		26931	AA545140	protein phosphatase 2, regulatory subunit B (B56), gamma isoform	Ppp2r5c	1.25723	1.06299	1.14763	1.36813	1.11546	1.17203	1.08486	0.767452	-2.95041	-1.84327	0.919695	0.533027	0.272776	-2.55759
1262		19651	AI323872	retinoblastoma-like 2	Rbl2	1.06697	1.11394	0.953757	1.0439	0.856062	0.853804	0.735947	-0.123229	-2.55859	-4.44321	-4.14658	0.958227	0.970636	0.92017
1263		56309	AU080328	c-myc binding protein	Mycbp	1.8361	1.25347	1.30531	1.11516	1.26938	0.791635	1.0035	0.955634	0.356785	-1.55089	-3.09578	-2.73741	-2.05455	-3.76407
1264		83768	AI536254	dipeptidylpeptidase 7	Dpp7	1.34237	1.22779	1.15704	0.918103	1.00885	0.751129	0.810494	-0.303824	0.75259	-3.30897	-4.76162	-4.1262	-0.520109	-0.00278297
1265		21769	AA017769	testis expressed gene 27	Tex27	1.25296	1.11533	0.940127	0.779895	1.36909	1.31144	1.1171	-0.595595	-0.595948	0.732426	-1.46638	0.741651	0.254451	-1.6744
1266			AA260588	expressed sequence AA407659	AA407659	1.46871	1.30825	1.02716	1.01033	1.21474	1.01818	0.687055	0.862156	0.791274	-4.65986	-4.81333	0.323848	-2.86251	0.514704
1267		11837	AA221581	acidic ribosomal phosphoprotein P0	Arbp	1.26556	1.35063	1.2112	1.16323	1.10459	1.04535	0.997561	0.602905	0.997886	0.999171	0.88612	-4.69878	-1.04466	-1.31631
1268			AA511851			1.26901	0.98619	0.905773	1.08209	0.910554	0.826921	0.895336	0.690367	-4.85031	0.434543	0.184673	-0.968521	0.634623	-1.41456
1269		66199	AA268590	COMM domain containing 4	Commd4	1.13602	1.43298	1.33144	1.21773	1.20057	1.26994	1.01617	0.894678	0.97194	-0.335038	0.970815	-1.55628	0.96452	-0.836286
1270		27632	W59452	RD RNA-binding protein	Rdbp	1.13275	1.02354	0.911431	1.30164	1.0901	1.07215	1.18587	0.826887	0.986316	-4.66848	0.975797	-2.26731	-1.61301	-0.18778
1271		104836	AA420414	Casitas B-lineage lymphoma-like 1	Cbll1	1.05825	1.00736	0.982345	0.81187	1.26206	1.06966	1.0039	-3.06648	-4.73344	-4.89789	-4.07029	-3.89873	-4.62061	-3.98094
1272	active	12190	AA387675	breast cancer 2	Brca2	1.20761	1.29229	1.10429	1.4202	1.41356	1.24342	1.49603	0.997456	0.996702	-1.68127	0.993098	0.999891	0.996529	0.999998
1273		19034	AI526562		LOC19034	1.00221	1.12611	0.989581	1.27297	1.37508	1.25239	1.32428	-1.45749	-1.8463	-4.16971	0.997541	0.915328	0.964303	0.989482
1274			AA537064			1.28236	1.0063	1.12978	1.07778	1.09128	1.05767	0.921079	0.902186	0.356647	0.922307	-3.65948	-0.466402	-4.45977	-1.01151
1275		14421	AA671871	UDP-N-acetyl-alpha-D-galactosamine:(N-acetylneuraminyl)-galactosylglucosylceramide-beta-1, 4-N-acetylgalactosaminyltransferase	Galgt1	1.36615	1.52433	1.48524	1.33272	1.14113	0.943519	0.95034	0.948562	0.748565	0.91155	0.853165	-0.00615597	-3.57818	-3.58045
1276		67443	AI182370	microtubule-associated protein 1 light chain 3 beta	Map1lc3b	1.10663	0.995795	0.879569	0.710835	0.727975	0.753984	0.963159	-1.64596	-4.89539	-4.90617	0.859378	0.910027	0.960143	0.155483
1277		12804	AA472250	ciliary neurotrophic factor receptor	Cntfr	1.09429	1.29316	1.26585	1.03651	0.908625	1.30155	0.903693	-3.8772	-2.00977	-0.864534	-4.68265	-3.87721	-0.547595	-4.36479
1278	active	14073	AW320175	fatty acid amide hydrolase	Faah	1.26641	1.61063	1.2231	1.69132	1.96995	1.54629	1.40116	-1.12954	0.998211	0.636847	0.999993	0.999999	0.998767	0.978513
1279	active	67078	AI594505	RIKEN cDNA 1700012G19 gene	1700012G19Rik	1.21457	1.44498	1.32353	1.43361	1.5665	1.08353	1.03868	0.920242	0.997342	-0.0910945	0.999996	0.99995	0.724966	-4.10408
1280		14130	AA537570	Fc receptor, IgG, low affinity IIb	Fcgr2b	1.49978	1.28373	1.20233	1.30383	1.14502	1.34445	1.04706	0.999109	0.750388	0.927266	0.97759	-0.346082	-1.09968	-1.56962
1281		15953	AA537147	interferon gamma inducible protein 47	Ifi47	1.51544	1.08174	1.34619	1.26666	1.21661	1.27558	1.03164	0.791322	-3.09493	0.753168	-0.151822	0.30033	-0.314741	-4.22727
1282		20333	AI503634	SEC22 vesicle trafficking protein-like 1 (S. cerevisiae)	Sec22l1	1.33224	1.59184	1.23102	0.982439	1.21946	0.608188	0.714147	0.977473	0.978009	-1.81626	-4.88278	-4.01109	0.984857	0.236826
1283	active	16952	AA592231	annexin A1	Anxa1	1.43619	1.40431	1.49443	1.41913	1.82532	1.68217	1.49306	0.986757	0.996344	0.999943	0.999487	0.999998	0.997761	0.986801
1284		234671	AA734872	carboxylesterase 2	Ces2	1.10667	1.47929	1.7621	0.954541	1.1704	1.29219	1.34898	-3.38019	0.0728617	0.912003	-2.48758	-3.78165	0.789912	0.759101
1285		104598	AA656263	expressed sequence AW124694	AW124694	1.27187	0.871941	0.958704	1.36936	1.06899	1.00653	0.851187	0.895351	-4.81279	-4.83935	-1.54504	-3.53736	-2.99585	-0.526235
1286			AA638610			0.981682	1.0691	0.979399	0.907982	1.05296	0.963705	1.13258	-3.12107	-3.12851	-4.85524	0.263958	-3.52985	-4.33843	-0.317682
1287		15944	AI663521	interferon inducible protein 1	Ifi1	1.33461	1.0587	1.14876	1.03472	1.4727	1.32794	1.16071	0.428134	-3.85231	-1.26218	-4.37385	0.981647	0.707621	-1.2418
1288	active	16785	AA718267	laminin receptor 1 (ribosomal protein SA)	Lamr1	1.58684	1.2044	1.03122	1.27665	1.02732	0.733135	0.723512	0.999973	0.647737	0.987965	0.999945	0.955303	0.925487	0.99968
1289		20733	AW229298	serine protease inhibitor, Kunitz type 2	Spint2	1.05993	1.14041	0.93845	0.824563	1.46929	1.58288	1.38965	-4.89829	0.448582	-2.73723	0.936327	0.994069	0.999807	0.985388
1290	active	20850	AA763337	signal transducer and activator of transcription 5A	Stat5a	1.52882	1.43138	1.13999	1.31144	1.56206	1.59435	1.16098	0.669702	0.996977	-2.5831	0.401419	0.997107	0.995147	0.847744
1291	active	14999	AA762381	histocompatibility 2, class II, locus Mb1	H2-DMb1	0.819503	1.09104	0.647411	0.456172	0.576934	0.45671	0.491487	0.796843	-1.68092	0.9887	0.999979	0.999792	0.999991	0.999998
1292		66060	AI316065	RIKEN cDNA 0610010O12 gene	0610010O12Rik	0.962718	1.38944	0.904765	0.880699	1.38202	1.09298	1.2703	-2.5493	0.986701	-4.3341	-3.14378	-0.757569	0.90756	-0.0735505
1293		57431	AI180850	DnaJ (Hsp40) homolog, subfamily C, member 4	Dnajc4	1.2281	1.31554	1.05886	1.06574	1.09972	0.683629	0.719093	-1.33713	0.266922	-4.70576	-4.90608	-2.90413	-0.0569023	0.566013
1294		56070	AW106188	transcription elongation regulator 1 (CA150)	Tcerg1	1.17161	1.32719	1.1446	1.3311	1.38246	1.25774	1.23539	0.925295	0.999954	0.595573	0.985951	0.969626	0.960105	-1.29745
1295		108147	AA272422	5-aminoimidazole-4-carboxamide ribonucleotide formyltransferase/IMP cyclohydrolase	Atic	1.27432	1.13497	1.10221	1.10518	1.03338	0.960473	0.918416	0.987695	0.967997	0.646168	0.93947	-4.59898	-2.72948	0.273654
1296		226414	AI181688	aspartyl-tRNA synthetase	Dars	1.04506	1.20162	1.21337	1.18791	1.03471	1.58657	1.36008	-0.880018	0.404132	0.860663	0.135646	-0.818235	0.991586	0.974474
1297		14229	AI180957	FK506 binding protein 5	Fkbp5	1.51262	1.46371	1.18526	0.981051	1.01345	0.863462	0.956154	0.988323	0.999389	0.825661	-4.00628	-1.4555	0.297183	-3.7895
1298			AI037401			1.33626	1.0011	0.852715	0.982517	1.02443	0.951023	0.930677	0.875304	-2.3721	-3.90292	-4.13986	-4.85356	-2.08255	-1.33245
1299		17436	AI037787	malic enzyme, supernatant	Mod1	1.53876	0.945333	1.05618	0.965862	1.27216	1.02558	0.91108	0.997421	-1.48894	-4.35167	-1.79656	0.745994	-0.556892	-4.9035
1300		67996	AI060744	splicing factor, arginine/serine-rich 6	Sfrs6	1.35741	1.37889	0.990885	0.932309	1.01362	0.952935	1.04925	0.84851	0.952654	-4.79919	-4.8481	-3.87228	-2.90745	-4.23107
1301		23880	AA756642	FYN binding protein	Fyb	1.7618	1.18823	1.16657	1.19873	0.934498	0.997397	0.82522	0.999965	0.991969	-4.89644	0.982293	-2.37477	-4.21405	-4.23164
1302			AL022646			1.58689	1.01881	1.09485	0.968422	0.847253	0.726652	0.803834	0.931946	-4.56247	-4.8604	-3.23409	-1.6998	-0.460537	-4.49395
1303		15108	AW111486	hydroxyacyl-Coenzyme A dehydrogenase type II	Hadh2	1.58045	1.12073	1.06882	0.828973	1.10445	0.863878	0.887382	0.99946	0.482622	0.726468	-2.9002	-4.90163	0.0623113	0.69237
1304		76855	AI316766			1.29708	1.08373	1.00112	0.692893	0.7452	0.59205	0.780097	0.0694829	-2.44822	-4.15611	0.997958	0.942348	0.999981	0.808619
1305		67963	W10909	Niemann Pick type C2	Npc2	1.33047	1.06415	1.30344	0.943025	1.36587	1.19922	1.34146	0.982754	0.253061	0.97922	-4.80788	0.706325	0.425238	0.941017
1306		21334	W11882	tachykinin 2	Tac2	1.00836	1.06543	1.0187	0.824457	0.641578	0.661262	0.904017	-4.79697	-4.6416	-4.73572	-2.08564	0.876352	0.748587	-4.16236
1307		56318	AI324033	acid phosphatase, prostate	Acpp	1.37513	1.13221	1.31635	1.16835	1.12869	0.922221	1.27421	-1.94122	-3.39132	-0.222329	-3.58142	-3.54956	-4.57242	-1.58251
1308			W15662			1.20054	1.05896	1.17925	0.945928	1.08009	0.867376	0.971134	0.474768	0.525967	0.893552	0.663271	-4.13536	0.924469	0.234093
1309	active	213393	AI385607	RIKEN cDNA 8430408G22 gene	8430408G22Rik	0.735399	0.727146	0.586111	0.332246	0.591661	0.435724	0.588344	0.445536	0.367575	0.991393	1	0.991074	0.999966	0.989955
1310		19883	AI893908	RAR-related orphan receptor alpha	Rora	1.24146	1.06171	1.10081	0.978797	0.750337	0.91299	0.783912	0.875448	-2.40179	-1.93161	-0.92946	-0.259551	0.111845	0.938893
1311		20674	W35076	SRY-box containing gene 2	Sox2	1.48719	1.26857	1.12521	1.13768	0.994251	0.87266	0.720506	0.994854	-1.0415	-0.160234	-0.861432	-4.80195	-1.88868	0.968768
1312		13591	W40683	early B-cell factor 1	Ebf1	1.28669	1.18774	0.98051	1.02196	0.921465	0.904982	0.892303	-1.93842	-0.678578	-3.86667	-4.63734	-4.81897	-4.79112	-3.31506
1313			AI385633			1.46589	1.12232	1.18874	1.09488	1.21844	1.15517	0.707149	0.998592	0.793841	0.357905	0.470534	-1.10952	-4.51207	0.987362
1314		20401	AI893960	SH3-domain binding protein 1	Sh3bp1	1.63579	1.46332	1.25573	1.33448	1.30523	1.31219	0.708346	0.997745	0.982838	0.858767	0.814521	0.0240616	-4.6723	-1.85356
1315		16869	W80180	LIM homeobox protein 1	Lhx1	0.694137	1.23559	0.945118	1.01559	1.0532	0.896404	0.945283	-1.19758	-3.46435	-4.87979	-4.9046	-4.9018	-4.31822	-4.54296
1316	active	12445	W53383	cyclin D3	Ccnd3	1.08999	1.34215	1.48368	0.957345	0.920075	0.603996	0.793548	0.99902	0.997497	0.943812	0.145268	0.377042	0.999977	1
1317		72401	W59204	solute carrier family 43, member 1	Slc43a1	0.930046	1.02718	0.926374	0.809105	0.6447	0.365368	0.499303	-3.91932	-4.90587	-4.22294	-0.912559	0.952089	0.999999	0.99967
1318		64011	AA014757	neurogranin	Nrgn
1319	active	229279	AI527912	heterogeneous nuclear ribonucleoprotein A3	Hnrpa3	1.49432	1.85131	1.03366	1.87235	1.60135	1.2263	0.856762	0.999993	0.999992	-3.89072	1	0.999999	0.995238	-0.707117
1320		14065	AI425720	coagulation factor II (thrombin) receptor-like 3	F2rl3	1.57006	0.881863	0.928519	1.52974	0.760384	0.914137	0.576333	-0.126453	-4.87654	-4.84662	0.2911	-0.754872	-4.36753	0.882047
1321		18538	AI325898	proliferating cell nuclear antigen	Pcna	1.53538	1.45984	1.03952	2.44739	1.78967	1.29534	1.09965	0.962084	0.948828	-4.88038	1	0.999013	0.379137	-2.55276
1322		11757	W91307	peroxiredoxin 3	Prdx3	1.40438	1.30028	0.998644	1.24047	1.32712	1.20712	0.989832	0.976977	0.781512	-4.53241	0.679767	0.877463	0.107696	-3.44568
1323		19156	AI894343	prosaposin	Psap	1.17995	1.24445	0.893478	0.992286	1.17007	1.09745	1.03747	-0.383037	-2.77128	-4.60703	-3.53513	0.86176	0.0491764	-3.34542
1324	active	19038	AW475697	peptidylprolyl isomerase C	Ppic	1.40662	1.21526	1.32977	1.67946	1.52347	1.66385	1.24128	0.9977	0.992411	0.998759	1	0.999994	0.999953	0.972476
1325	active	14082	AI385705	Fas (TNFRSF6)-associated via death domain	Fadd	1.40896	1.27419	1.07211	1.42765	1.59549	1.40951	1.11778	0.999794	0.996289	0.501686	0.961886	0.999989	0.999987	-4.46461
1326		26414	AI893985	mitogen activated protein kinase 10	Mapk10	1.78119	1.2839	0.913244	1.28425	0.697017	0.818048	0.951395	0.803474	-0.886941	-4.64524	-2.97551	-0.31115	-0.965982	-4.39118
1327		97977	W97442	expressed sequence C81508	C81508	1.21093	1.08545	0.970888	1.17551	0.973245	0.916887	0.93944	-3.10529	-3.23144	-4.65073	0.306702	-4.77809	-2.05858	-4.57375
1328		22694	AI893996	zinc finger protein 35	Zfp35	1.36747	1.44636	0.819006	0.983824	1.09419	0.973548	0.881977	0.270726	-0.944255	-3.581	-4.90611	-4.63436	-4.76868	-4.6074
1329		223649	AA840185	cDNA sequence BC011468	BC011468	1.25951	1.05927	1.16997	0.797185	0.921666	0.844205	0.922634	-0.033638	-1.55468	-0.278699	-1.11726	0.765009	0.318188	-3.47732
1330	active	22355	AI894015	vasoactive intestinal peptide receptor 2	Vipr2	1.3759	1.02724	1.1941	1.03296	0.884497	0.707998	0.756915	0.991752	0.621778	0.899489	-4.73721	0.476176	0.998782	0.999975
1331		17355	AA013505	homolog of human MLLT2 unidentified gene	Mllt2h	1.24872	1.51979	0.786334	0.953479	1.20082	0.906082	1.11727	-2.43477	-0.233684	-1.46306	-4.58974	-3.50814	-4.49918	-2.88395
1332		11350	AI508191	v-abl Abelson murine leukemia oncogene 1	Abl1	1.35265	1.03017	1.10835	1.32176	1.14497	1.29988	1.22065	0.70273	-4.81189	-2.57795	0.58875	0.986747	0.996896	-3.61729
1333	active	11747	AA002439	annexin A5	Anxa5	1.25703	1.13222	0.922979	1.13653	1.36199	1.45368	1.22855	0.999264	0.307686	-1.4493	0.999541	0.999995	1	0.996707
1334	active	70350	AW545587	brain abundant, membrane attached signal protein 1	Basp1	1.22129	1.0437	1.32841	1.12383	0.928569	0.844392	0.69649	0.999908	0.534726	0.99316	-1.6623	0.25803	0.997577	0.999964
1335	active	17869	AA009268	myelocytomatosis oncogene	Myc	1.38073	1.28338	1.18168	0.987738	0.689513	0.609327	0.645735	0.971789	0.99782	0.663177	-3.96601	0.999282	0.999009	1
1336	active	16653	AI322494	Kirsten rat sarcoma oncogene 2, expressed	Kras2	1.24696	1.25234	1.37329	0.960293	0.914721	0.7597	0.693611	0.966819	0.745348	0.995941	-0.501551	0.825272	0.998345	0.999168
1337		13982	AI325343	estrogen receptor 1 (alpha)	Esr1	1.41689	1.17295	1.12544	0.886463	1.1579	1.01298	0.76444	0.999326	0.656691	0.976451	-4.26077	-4.90569	-2.58174	0.999448
1338		17126	AI324139	MAD homolog 2 (Drosophila)	Smad2	1.56477	1.53584	1.02075	1.11189	1.20941	1.27682	0.726515	0.994436	0.436254	-1.00075	-3.12481	-3.15307	-2.23574	-4.28531
1339		16336	AI323318	insulin-like 3	Insl3	1.31982	1.49356	1.21675	1.46726	1.19271	0.94686	1.27894	0.981114	0.984012	-0.647486	0.999898	0.983655	-3.7316	-0.826251
1340		19359	AI324182	RAD23b homolog (S. cerevisiae)	Rad23b	1.45475	1.54015	1.21855	0.932394	0.94242	0.633166	0.571923	0.847254	0.608371	-2.00733	-4.4861	-0.615759	0.459949	0.953164
1341	active	12575	AI323806	cyclin-dependent kinase inhibitor 1A (P21)	Cdkn1a	1.05887	2.1384	2.00366	1.33936	1.81499	2.78667	3.15034	-4.61862	0.99521	0.987171	-0.68395	0.946776	0.99993	0.999991
1342		26413	AI323208	mitogen activated protein kinase 1	Mapk1	1.13982	1.21791	1.13171	1.16447	1.12384	1.21674	1.04409	0.93165	0.99023	-0.0796333	0.987467	0.970599	0.84981	-4.43891
1343		20599	AI322792	submaxillary gland androgen regulated protein 1	Smr1	2.09861	1.05028	1.16457	1.24333	0.708112	1.09999	1.03166	0.929933	-4.5603	-4.6071	-4.32851	-3.34895	-1.99761	-4.89888
1344		14715	AI286577	gonadotropin releasing hormone receptor	Gnrhr	1.32011	1.34335	0.82876	1.58979	0.941404	0.969013	0.898013	-0.882923	-1.04474	-2.61018	0.722094	-4.9022	-4.7228	-3.11282
1345		18979	W17967	paraoxonase 1	Pon1	0.623598	1.00481	1.01323	0.93784	0.786926	0.946568	1.15208	0.97774	-4.9061	-4.58456	-4.28321	-0.151042	-2.83744	-3.13635
1346	active	54141	AI385608	sperm associated antigen 5	Spag5	1.03725	1.30799	0.963065	1.62264	1.58306	1.00013	1.4486	0.48111	0.877147	-0.974498	0.999976	0.999994	0.989829	0.999666
1347		54141	AI385608	sperm associated antigen 5	Spag5	1.02793	0.719119	1.04516	0.760572	1.13032	1.35018	1.55106	-4.8351	-0.0465197	-4.78335	-0.417141	-3.51308	-0.477158	0.925276
1348		22025	W36063	nuclear receptor subfamily 2, group C, member 1	Nr2c1	1.15093	1.02284	0.968155	1.25806	0.806719	0.806161	1.03552	-2.21375	-4.66472	-3.2683	-0.0146788	-0.433254	-1.18453	-4.79478
1349		22025	W36063	nuclear receptor subfamily 2, group C, member 1	Nr2c1	1.17955	0.922659	0.966498	0.825434	0.866261	0.765061	0.922328	-0.682408	-4.90218	-4.36768	0.927268	0.965355	0.243161	0.625311
1350		20674	W35076	SRY-box containing gene 2	Sox2	1.27969	0.757407	0.947719	0.81577	1.16028	1.22386	1.12846	-3.28368	-4.17367	-4.22867	0.389719	-0.812868	-4.72282	0.135357
1351		20650	W41237	syntrophin, basic 2	Sntb2	1.96096	0.803278	1.07702	0.962788	0.920233	0.892675	0.786039	0.926329	-2.44057	-3.34761	-2.52108	-3.22179	-3.65557	-4.79856
1352		18590	W83150	platelet derived growth factor, alpha	Pdgfa	1.41831	1.20836	1.04278	1.33615	1.41544	0.984931	0.923452	0.714085	-0.299942	-0.934577	0.97117	0.269579	-4.75279	0.153224
1353		18590	W83150	platelet derived growth factor, alpha	Pdgfa	1.45781	1.01678	1.01975	1.13989	1.04899	0.78567	1.03931	0.999879	-3.72828	-0.27712	0.911076	-4.73883	0.9368	-3.39716
1354		16847	AA028211	leptin receptor	Lepr	1.58061	1.00619	1.05641	1.16335	1.0441	0.998453	1.18481	0.998781	-2.84129	-4.827	0.883761	-4.65002	-3.67428	-0.781914
1355		106443	AA059687			1.17578	0.97292	0.757631	1.02103	1.00136	0.801207	0.854975	0.102738	-3.01184	0.742386	-4.03449	-3.41058	0.959342	-0.438701
1356	active	100974	AA062019			1.59835	2.10776	2.47581	2.43259	6.69627	5.91122	3.91709	0.73729	0.998818	0.999972	0.999934	1	1	1
1357		19044	AA062136	protoporphyrinogen oxidase	Ppox	1.09507	0.950225	1.00487	0.881377	0.916961	0.83723	0.826121	-4.78187	-4.39268	-3.24946	-4.41439	-3.77732	0.70088	0.764308
1358	active	18197	AA060966	neuron specific gene family member 2	Nsg2	1.16939	1.00045	0.929039	0.900339	0.515959	0.534279	0.692002	0.762455	-4.56638	-4.87314	-2.54696	1	1	0.999649
1359	active	22660	AA063824			1.25422	1.1825	1.26789	0.828153	1.72526	1.79751	1.63666	-2.73878	-0.549695	-1.02659	-4.22281	0.999991	0.999994	0.999894
1360		12653	W54256	chromogranin B	Chgb	1.14756	0.930183	0.854566	1.12205	0.767138	0.72526	0.971406	0.823385	-3.8457	-4.78674	-3.46582	0.987657	0.999816	0.845452
1361		53311	W59642	myosin binding protein H	Mybph	1.10877	1.16828	0.913487	0.847576	1.03054	1.00656	1.28584	-2.17359	-0.242605	-4.73231	0.485698	-4.81834	-3.22552	-0.896362
1362		20401	AI385677	SH3-domain binding protein 1	Sh3bp1	1.09477	1.17559	0.889908	1.1032	0.996109	1.15455	1.24002	0.201927	-2.7818	-2.62046	-2.31699	-4.83506	-2.27047	0.905028
1363		11836	W85093	v-raf murine sarcoma 3611 viral oncogene homolog 1	Araf1	1.5654	1.15767	1.06146	1.17966	1.02772	1.24831	1.01017	0.958718	0.947709	0.689835	0.993565	-1.66006	-3.62346	-0.78926
1364		21420	W89370	transcription factor AP-2, gamma	Tcfap2c	1.72042	0.828479	1.0849	1.2136	1.01359	0.9011	0.938293	0.994025	-1.40548	-4.78086	0.199481	-3.73325	-3.97577	-3.55417
1365		26414	W89577	mitogen activated protein kinase 10	Mapk10	1.19696	1.03408	0.86312	0.83388	0.880899	0.730573	0.749277	-0.27406	-4.90232	-2.49631	-4.62765	0.591699	0.963391	0.762036
1366			W91539			1.31072	1.055	1.00682	1.04585	1.41761	1.32935	1.20013	0.986468	-4.63787	-3.5885	-1.33413	0.988586	0.628191	0.470875
1367		22330	AI385712	vinculin	Vcl							0.77082							-3.84805
1368		22330	AI385712	vinculin	Vcl	1.27585	0.773837	0.869404	0.987627	0.979241	0.920041	0.857274	-0.0955814	0.265562	-1.87277	-3.39515	-1.49954	-1.964	-3.45878
1369	active	15413	W98935	homeo box B5	Hoxb5	1.11539	1.20685	1.03874	1.47588	1.53613	1.31826	1.55568	-2.59531	-0.257979	-4.84516	0.999988	0.989545	0.999789	0.999931
1370		12814	W98013	procollagen, type XI, alpha 1	Col11a1	1.18624	1.17472	1.19111	1.26955	1.27488	1.01803	1.09899	-0.570794	-0.031165	0.385699	0.999997	0.998057	-4.82754	0.926881
1371	active	12814	W98013	procollagen, type XI, alpha 1	Col11a1	1.58975	1.80693	2.14223	2.65272	2.37761	2.62231	1.44849	-0.451973	0.978594	0.939997	0.999998	0.999995	0.999987	0.926843
1372	active	11861	AA003086	ADP-ribosylation factor-like 4	Arl4	0.972176	1.03717	0.856777	0.619805	0.483161	0.612638	0.817995	-4.39041	-4.80391	0.807649	0.995607	1	1	0.998311
1373		15414	AA008326	homeo box B6	Hoxb6	1.07977	1.34883	1.02158	1.21774	1.23177	1.55656	1.49407	-4.75253	-4.78426	-3.11607	-0.469931	0.714082	0.907645	0.984001
1374		13198	AA016906	DNA-damage inducible transcript 3	Ddit3	1.06156	0.917556	1.05426	0.920981	0.99593	0.731269	0.845661	-4.90571	-2.48407	-3.26189	-3.18123	-0.0516235	0.998237	-0.726387
1375		56291	AI323304	phosphoserine/threonine/tyrosine interaction protein	Styx	1.14519	0.597912	1.23244	0.923564	1.31887	0.877154	0.903166	-3.31672	0.321727	-2.51944	-3.19946	-2.3541	-4.2844	-4.2872
1376		21687	AA017847	endothelial-specific receptor tyrosine kinase	Tek	0.963023	0.956471	0.957094	0.987708	0.700939	0.927526	0.604602	-2.00484	-4.77845	-2.0721	-4.70052	0.980774	0.956528	0.999941
1377			AA020223			1.04857	1.28482	1.33554	1.0064	1.11917	0.709078	0.899923	-4.68918	-1.13743	-0.543341	-4.90217	-3.78775	0.0861955	-3.91214
1378		20671	AA024366	SRY-box containing gene 17	Sox17	1.2477	1.57749	1.25141	1.31505	1.46762	1.4438	1.21453	-0.683723	0.979963	0.530317	0.319808	0.575789	0.461514	-1.48489
1379		13982	AA024073	estrogen receptor 1 (alpha)	Esr1	1.28977	1.01014	1.40797	1.04428	1.47246	1.24727	1.262	0.94265	0.804412	0.864378	0.111586	0.992259	-0.74008	0.879191
1380		13836	AA024123	Eph receptor A2	Epha2	1.41642	1.10874	1.02048	1.23061	1.10688	1.18902	1.38923	-2.16089	-4.50763	-4.9015	-4.32814	-4.28479	-0.823148	-1.8204
1381	active	12827	AA108548	procollagen, type IV, alpha 2	Col4a2	1.19898	1.09259	1.14569	2.1118	2.29454	1.50678	2.29993	-1.33665	0.399599	0.135849	0.999999	1	0.999164	1
1382		12972	AA109102	crystallin, zeta	Cryz	1.24735	0.927727	1.02772	1.10542	1.04956	0.97252	1.24873	0.980043	-2.82317	-4.7408	-0.81908	-4.44092	-2.31354	0.159893
1383		18016	AA105153	neurofibromatosis 2	Nf2	1.19069	1.20491	1.02113	0.920561	1.48138	0.940022	1.0219	-1.02594	-1.6489	-4.64902	-4.62107	0.965824	-4.89808	-3.53974
1384		18016	AA105153	neurofibromatosis 2	Nf2	1.20732	0.922339	0.924913	0.968781	0.72278	0.638893	0.739048	0.00101036	-4.88099	-4.76219	-3.59308	0.990069	0.997628	0.199687
1385		21881	AA162373	transketolase	Tkt	1.16247	1.2563	1.10416	1.13689	1.40829	1.14282	1.23722	-0.50455	0.0244819	-1.76519	-0.670393	0.979121	-0.702412	0.914247
1386		14598	AA162908	gamma-glutamyltransferase 1	Ggt1	1.10992	1.2294	1.3966	1.33417	1.38956	1.57638	1.63482	-4.39363	-1.52528	-1.1972	-1.18959	-1.09947	-0.346815	0.541684
1387		21872	AA122889	tight junction protein 1	Tjp1	1.10444	0.960805	0.593321	1.03291	0.917733	0.733663	0.730783	-3.453	-4.18701	-4.6195	-0.517612	0.859878	0.999098	0.997816
1388		94284	AA137865	UDP glycosyltransferase 1 family, polypeptide A6	Ugt1a6	0.952021	1.12661	0.820978	1.06733	1.07318	0.977048	1.28665	-0.811557	-4.7542	-4.52307	0.81987	-2.92435	-3.07	-0.0298398
1389		14275	AA139715	folate receptor 1 (adult)	Folr1	1.23641	0.858665	0.898633	0.888583	1.977	1.79124	1.52788	-3.46393	-4.56106	-4.83144	-4.54862	0.532932	-1.82683	-1.97578
1390		20280	AA146030	sterol carrier protein 2, liver	Scp2	1.18216	1.07847	0.756345	1.19302	1.19014	0.916506	1.14752	0.721408	-2.92078	-4.25374	-2.22693	-4.67108	-3.86578	-3.78064
1391		13135	AA139920	defender against cell death 1	Dad1	1.2682	1.0478	1.05349	1.11985	1.10527	0.986011	1.09751	0.505093	-2.23328	-3.70012	0.955954	-0.374168	-2.72995	-4.71847
1392		18478	AA140114	phenylalanine hydroxylase	Pah	1.30821	1.15708	0.861557	1.1868	0.937147	0.837468	0.679588	0.610796	-0.319877	-0.000515752	0.970526	-1.58467	0.512315	0.99826
1393		20918	AA138667	suppressor of initiator codon mutations, related sequence 1 (S. cerevisiae)	Sui1-rs1	0.879832	1.03975	1.03815	0.803843	0.88723	0.928565	0.955865	0.201504	-4.46405	-3.80728	-2.35854	0.78474	0.349854	-2.93371
1394			AA111732	cadherin 23 (otocadherin)	Cdh23	1.53122	1.14365	1.24693	1.25149	1.45663	1.49374	1.32148	0.658227	-3.30768	-1.57052	-1.41445	0.402252	0.537772	-0.574304
1395		22099	AA118918	translin	Tsn	1.05869	0.95992	0.95126	0.922716	0.924198	0.956971	1.07252	-4.23242	-4.7588	-4.43764	-4.73923	-0.689551	0.358219	-3.35308
1396		26413	AA119251	mitogen activated protein kinase 1	Mapk1		0.734897	1.30189	1.04844		0.85487	0.675724		-4.80813	-4.69089	-4.27001		-1.1705
1397		14084	AA124805	Fas-associated factor 1	Faf1	1.08541	1.30209	1.09563	1.3508	1.16514	1.32269	1.38847	-3.52143	0.996067	-0.365987	0.996674	0.873368	0.93217	0.982674
1398		19697	AA125356	v-rel reticuloendotheliosis viral oncogene homolog A (avian)	Rela	1.66621	0.965313	1.1916	0.896312	0.870185	0.496327	0.84052	0.800673	-4.70382	-3.30665	-2.96014	-2.78089	0.995973	-4.39019
1399		14745	AA124573	endothelial differentiation, lysophosphatidic acid G-protein-coupled receptor, 2	Edg2	1.25484	0.926078	0.962824	1.01632	0.995843	0.89077	0.886584	0.834591	-4.00343	-4.70014	-4.79321	-3.64274	0.558113	-3.89422
1400		14745	AA124573	endothelial differentiation, lysophosphatidic acid G-protein-coupled receptor, 2	Edg2	1.19162	1.07283	0.867086	0.946885	0.872344	0.771218	1.01443	-1.35658	-4.27574	-3.71583	-4.34282	-1.42015	0.41073	-4.84733
1401		17876	AA123925	myelin basic protein expression factor 2, repressor	Myef2	1.52505	0.945624	0.962238	0.990259	1.01295	0.709852	0.994588	0.932017	-3.42565	-4.85209	-0.406534	-4.63663	0.956292	-4.28522
1402		21848	AI323646	tripartite motif protein 24	Trim24	1.30982	0.810778	1.02249	1.07828	0.960357	0.896706	0.936367	-2.63591	-1.78163	-4.78058	-2.61885	-4.65712	-3.94976	-4.49835
1403		15980	AA123774	interferon gamma receptor 2	Ifngr2	1.36198	1.32871	1.1548	1.14516	0.976178	0.917609	1.0143	0.538051	0.438977	-3.02965	-2.89106	-4.54967	-3.52291	-3.82914
1404		24086	AA137282	tousled-like kinase 2 (Arabidopsis)	Tlk2	0.863985	1.08066	1.0012	1.095	1.11489	1.06757	1.16609	-4.59029	-4.25821	-3.35943	0.226526	-3.09299	-4.4548	-3.1613
1405	active		AA124082			1.25748	1.05019	0.959768	1.10415	1.39273	1.67971	1.70035	-2.83279	-1.03732	-4.55134	-2.15199	0.999781	0.999996	1
1406		16414	AA153752	integrin beta 2	Itgb2	1.23249	0.941492	0.951322	1.13564	0.719561	0.850396	0.919402	0.117864	-4.63775	-4.10143	-2.05888	0.928616	-0.512501	-3.63377
1407		18567	AA143992	programmed cell death 2	Pdcd2	1.22783	0.993567	0.948732	0.9189	0.921432	0.960398	1.12704	-4.63223	-3.05884	-4.68017	-4.83896	-2.96474	-1.95559	-2.04789
1408		18550	AA152814	furin (paired basic amino acid cleaving enzyme)	Furin	0.914034	1.06849	0.866734	1.22022	1.31028	1.68235	2.47684	-4.39151	-4.65407	-0.717465	-0.367517	0.981694	0.99986	1
1409		30945	AA145819	ring finger protein (C3HC4 type) 19	Rnf19	1.20967	1.06242	0.976234	0.930487	1.00918	0.904492	1.276	0.178092	-4.79604	-4.168	-4.45702	-4.48193	-4.51542	0.138457
1410	active	18938	AA137633	protein phosphatase 1, regulatory (inhibitor) subunit 14B	Ppp1r14b	1.45823	1.0773	1.07432	2.18361	1.86189	1.96442	2.21876	0.862556	0.471926	0.161421	1	1	0.999996	0.999997
1411		17686	AA122755	mutS homolog 3 (E. coli)	Msh3	1.11716	1.26212	0.99868	1.10928	0.971099	0.702965	0.742645	-0.358651	-0.211446	-4.07623	-4.90614	-4.4086	0.983924	0.878169
1412		22214	AA122513	ubiquitin-conjugating enzyme E2H	Ube2h	1.23468	1.0839	0.802204	1.31794	1.18128	0.888055	0.903109	0.912223	-3.06587	-4.54251	0.952926	-4.46657	-1.97776	0.352547
1413		11767	AA138127	adaptor-related protein complex AP-1, mu subunit 1	Ap1m1	1.24618	1.04501	0.860072	0.973115	0.956824	0.635297	0.686256	0.374335	-4.55514	-3.31803	-4.74169	-1.03692	0.996309	0.991703
1414		17151	AA146487	cyclin D-type binding-protein 1	Ccndbp1	0.998121	0.866614	0.959448	0.904992	0.925889	1.11022	0.91575	-4.73967	-4.343	-4.89258	-3.44877	-0.913398	-4.53856	-4.35273
1415		27225	AA145121	DEAD (Asp-Glu-Ala-Asp) box polypeptide 24	Ddx24	1.04681	1.19818	1.01009	1.25631	1.2675	1.24028	1.26592	0.680529	-4.64321	-2.53756	0.997558	0.973671	0.924927	0.849308
1416		18000	AA144387	septin 2	2002-09-01	1.35561	1.0984	0.926161	1.22077	1.13596	1.02611	0.970341	0.970294	-3.75424	-0.343043	0.461421	0.489585	-0.629229	-4.89606
1417	active	12826	AA162273	procollagen, type IV, alpha 1	Col4a1	1.23894	1.32614	1.0831	2.27236	2.55046	2.00995	2.57373	0.400479	0.944058	-2.11635	1	1	1	1
1418		11820	AA170656	amyloid beta (A4) precursor protein	App	1.22581	0.91841	0.957223	0.804223	0.982318	1.11005	1.09999	-3.98533	-3.46615	-1.74696	0.95534	-4.65261	-4.57392	0.385375
1419		13684	AA170277	eukaryotic translation initiation factor 4E	Eif4e	1.28507	1.31928	1.02694	0.95668	1.07268	1.12441	1.34545	0.904817	0.990689	-4.23068	-3.82461	-0.379652	-2.32822	0.9391
1420		12478	AA170492	CD19 antigen	Cd19	1.35801	0.746428	1.03138	1.3436	0.828071	1.26014	1.37398	-0.862553	-0.727337	-3.73111	-0.331609	-3.48465	-1.0332	-0.883597
1421		15081	AA170686	H3 histone, family 3B	H3f3b	1.14835	0.937099	0.755735	0.68658	1.14644	1.38495	1.31381	-3.27615	-3.95914	-2.38953	-1.78083	-1.49545	-3.40388	-0.575793
1422	active	12350	AA170585	carbonic anhydrase 3	Car3	0.785156	0.918821	0.379768	0.278421	0.301388	0.181917	0.216161	0.375663	-4.62602	0.999834	0.999996	0.999995	1	1
1423	active		AA170760			1.20051	1.42789	1.32233	1.6507	3.43542	3.88552	5.52835	-2.55947	0.715973	-1.47536	0.930995	1	1	1
1424		20846	AA170538	signal transducer and activator of transcription 1	Stat1	1.48748	1.05621	1.02858	1.31896	1.72419	1.18552	1.23004	0.111828	-2.20528	-2.50031	-0.365074	0.991847	-0.511111	-1.2418
1425		20846	AA170538	signal transducer and activator of transcription 1	Stat1	1.25832	1.15782	1.23197	0.893462	1.48455	0.974278	0.77325	-0.757296	-2.79747	0.374167	-1.41601	0.378346	-2.31842	-3.34318
1426		22258	AA163181	ubiquitin specific protease 4 (proto-oncogene)	Usp4	1.82513	1.11399	0.961708	1.38065	0.850131	0.765095	0.875811	0.997809	-1.477	-4.82661	0.511283	-2.02533	-0.087118	-3.33433
1427	active	53872	AA163184	GPI-anchored membrane protein 1	Gpiap1	1.39789	1.3605	1.02024	1.18694	1.3836	1.30308	1.10937	0.990777	0.986851	-3.19659	0.965136	0.999987	0.99439	0.390713
1428		19645	AA154684	retinoblastoma 1	Rb1	1.03821	1.10785	1.13994	1.2896	1.02028	0.907751	0.991915	0.539773	-2.66098	-1.55956	-1.5852	-3.32298	-2.29426	-4.8496
1429		12977	AA163532	colony stimulating factor 1 (macrophage)	Csf1	1.09534	1.13278	0.827448	1.13316	1.22326	1.55703	1.57671	-3.90496	-0.875628	-0.526573	-2.56643	0.393558	0.999414	0.997629
1430		22632	AA163488	YY1 transcription factor	Yy1	1.43368	1.23264	1.02385	1.21131	0.821473	1.0447	0.736622	0.971172	0.340336	-2.48828	0.717522	0.214855	-4.49261	0.309984
1431	active	14056	AA154768	enhancer of zeste homolog 2 (Drosophila)	Ezh2	1.1778	1.29829	0.963977	2.12375	1.40078	1.35718	1.48309	-0.229661	0.911022	-4.81666	1	0.996698	0.836096	0.999814
1432			AA163512									0.607069							0.0367331
1433	active	140742	AA154829	sestrin 1	Sesn1	1.33163	1.24706	1.08371	1.44966	4.2554	3.71698	4.55735	0.807821	-0.274037	-0.63635	0.998238	1	1	1
1434		17254	AA162505	solute carrier family 3 (activators of dibasic and neutral amino acid transport), member 2	Slc3a2	1.33829	1.05117	0.853938	1.00105	1.17565	1.38297	1.86379	0.711508	-1.49543	-2.17452	-2.24783	0.433468	0.985652	0.998771
1435	active	12445	AA162516	cyclin D3	Ccnd3	1.31838	1.23113	0.731831	0.969327	0.611496	0.671543	0.696412	0.60373	-0.945459	-0.600306	-1.78174	0.99982	0.999992	0.999996
1436		14151	AA166544	ferrochelatase	Fech	1.39517	1.15943	0.914657	1.34212	1.22173	1.11799	1.19785	0.997761	-2.45602	-3.25409	0.999669	0.90347	-4.8297	0.553359
1437	active	21817	AA165755	transglutaminase 2, C polypeptide	Tgm2	1.26926	1.06526	0.832732	1.00754	1.8536	2.63304	2.45391	0.0224294	-3.10138	-4.05868	-4.85524	0.999252	1	1
1438		16425	AA166367	inter-alpha trypsin inhibitor, heavy chain 2	Itih2	1.50919	1.26768	0.993391	1.44671	1.38985	1.42149	1.08425	0.0778332	-2.19968	-4.90076	-0.313377	-1.3039	-0.496622	-4.4793
1439		12575	AA072841	cyclin-dependent kinase inhibitor 1A (P21)	Cdkn1a	1.3743	0.315564	0.66429			0.401021	0.495552	-3.64289	0.463463	-3.2457			0.971383
1440		19360	AA072760	RAD50 homolog (S. cerevisiae)	Rad50		0.524863			0.245725	0.558002	1.29722		0.998462			-3.54644
1441		19057	AA062279	protein phosphatase 3, catalytic subunit, gamma isoform	Ppp3cc	1.06926	1.09502	1.07963	1.01101	0.87882	0.928377	0.864711	-4.21985	-3.37107	-3.97907	-4.89279	-3.19846	-2.79049	-2.91319
1442		56449	AA139010	cold shock domain protein A	Csda	1.61262	0.839736	0.885412	1.45523	1.32395	1.54766	1.59192	-0.338339	-1.76217	-4.19145	0.198961	-0.849692	0.0574249	0.780327
1443		20480	AA145018	suppressor of K+ transport defect 3	Skd3	0.91221	1.20709	0.931401	1.01265	1.02103	0.835562	0.722659	-4.02977	-1.8057	-4.2702	-4.87215	-4.87939	-2.02386	0.267381
1444		21958	AA144629	transition protein 1	Tnp1	1.42008	1.41808	1.20744	1.02616	0.854641	0.988689	0.753685	-1.45732	-1.83705	-3.72883	-4.89359	-3.93393	-4.77098	-2.10928
1445		21463	AA144703	t-complex protein 11	Tcp11	1.5464	1.19629	0.908914	0.736943	0.905539	0.827411	0.699337	0.95575	-1.38107	-4.40265	0.685739	-2.87283	-1.94325	0.947697
1446		18285	AA144819	outer dense fiber of sperm tails 1	Odf1	1.3164	1.23337	1.22026	1.07012	1.04257	0.991731	0.803565	0.974234	0.483839	0.143732	-3.55936	-2.092	-4.53776	-0.687726
1447			AA144743			1.41584	1.23791	1.24541	1.08002	0.835664	0.842208	0.885305	0.72646	0.668727	-1.57429	-4.56448	-1.20726	-1.36257	-2.04537
1448		19107	AA153570	DnaJ (Hsp40) homolog, subfamily C, member 3	Dnajc3	1.77082	1.76874	1.01011	2.11566	2.45873	2.44094	2.25386	0.625728	0.668198	-4.84656	0.960323	0.993513	0.984494	0.991579
1449		12189	AA167963	breast cancer 1	Brca1	1.37289	1.18259	1.16657	1.19148	1.22709	1.14257	0.841869	0.999477	0.929584	0.696565	0.388279	0.553994	-4.88487	0.596095
1450			AA155514			1.42521	1.27087	0.755445	1.18026	0.97184	1.01298	1.04035	0.942188	0.610398	-1.30138	0.974274	-2.80325	-3.31932	0.180172
1451		14225	AA161957	FK506 binding protein 1a	Fkbp1a	1.90662	1.37768	1.53561	1.13977	1.27213	0.872291	0.772852	0.777332	-3.23133	-0.611742	-1.78109	0.289801	-4.71579	-2.13765
1452		13138	AA153173	dystroglycan 1	Dag1	0.930403	1.3546	0.835802	1.05115	0.974382	1.131	1.0353	-4.74582	-1.99799	-3.72513	-4.75838	-4.90405	-4.35826	-4.7774
1453		14455	AA154585	growth arrest specific 5	Gas5	1.31025	1.1714	1.16576	0.75906	0.635222	0.570638	0.778635	0.65683	-0.753979	0.685803	0.775909	0.981162	0.999956	0.999541
1454		13590	AA163209	left right determination factor 1	Lefty1	1.45489	1.14007	1.23434	1.10029	0.735407	0.601591	0.654353	0.908397	-2.08499	-0.650641	-3.21668	0.637768	0.997279	0.959481
1455		14674	AA073262	guanine nucleotide binding protein, alpha 13	Gna13	1.22907	1.24257	1.45731	1.32979	0.772426	1.19087	0.698977	-3.65487	-3.84341	-1.71117	-1.68004	-2.49796	-1.38926	-0.644626
1456		19659	AA087526	retinol binding protein 1, cellular	Rbp1	1.24962	1.22929	1.16281	1.38678	1.06409	0.839198	0.819967	0.679798	0.854377	0.728954	0.997776	-4.7988	0.406843	0.91959
1457		19090	AA120498	protein kinase, DNA activated, catalytic polypeptide	Prkdc	1.48085	1.49244	1.20025	1.07481	1.56123	1.76657	1.63545	-0.492247	0.00420043	-2.62499	-4.41795	0.27199	0.382271	-0.0260125
1458	active	20341	AI322955	selenium binding protein 1	Selenbp1	1.08194	1.3401	1.14892	1.35868	2.19593	2.01129	1.70038	-4.76968	-0.4144	-3.63339	0.978674	0.999992	0.999998	1
1459	active	269261	W11918	ribosomal protein L12	Rpl12	1.36198	0.964955	1.18152	1.18808	0.76455	0.651851	0.572996	0.991361	-2.19051	-4.57709	-4.81765	0.967952	0.999919	0.999694
1460			AI323903			1.1909	1.2956	0.864102	1.2196	0.733641	0.588847	0.553159	-3.29009	-1.94787	-3.72058	-2.91305	-1.20398	0.61808	0.795098
1461		12965	AI323924	crystallin, gamma B	Crygb	1.2664	1.10185	1.26275	0.882246	0.838459	0.684242	0.55825	0.847535	-1.28516	-0.281774	-3.61561	0.684103	0.999538	0.999863
1462		12965	AI323924	crystallin, gamma B	Crygb	1.45374	1.10216	1.42301	1.09211	0.92495	0.828336	0.915281	0.999206	0.939274	0.919568	-1.37465	-4.42651	-0.428075	0.988802
1463		16476	AI323925	Jun oncogene	Jun	1.73403		1.39912	2.38944	1.16199		1.14251	-1.57876		0.996283	-2.89874	-4.9055
1464		18778	W12659	phospholipase A2, group IB, pancreas	Pla2g1b	1.57462	1.24948	1.37116	1.92112	0.947805	1.01811	0.754215	0.933629	-0.0164534	-0.0564502	0.968357	-3.85363	-4.83696	-1.88659
1465		15122	AI327460	hemoglobin alpha, adult chain 1	Hba-a1	1.08016	0.715517	0.669681	0.357195	1.04473	0.656802	0.604999	-4.03379	0.774608	-0.0132169	0.999993	-3.21185	0.858653	0.977696
1466		76263	AI323948	glutathione S-transferase kappa 1	Gstk1	1.65894	1.12333	0.924198	1.56392	1.23395	0.902444	0.873418	0.988492	-3.39148	-4.58063	0.990446	0.0129533	-3.96976	-1.28197
1467			AI323965			1.88269	1.07318	0.007891	0.870401	0.961531	0.354293	1.0113	0.123153	-4.44151		-3.75941	0.938798	-4.78842
1468		19043	AI324040	protein phosphatase 1B, magnesium dependent, beta isoform	Ppm1b	1.27335	1.01108	1.2646	0.768484	0.650938	0.890594	0.610423	-1.72291	-4.7774	-2.9897	-0.336005	0.199303	-4.74602	0.856564
1469		12466	W15895	chaperonin subunit 6a (zeta)	Cct6a	1.2048	1.41679	1.0852	0.968262	0.846375	0.888054	1.10945	-1.11529	0.926057	-2.13594	-4.82815	-1.15098	-2.09447	-4.05186
1470	active	19240	AI322354	thymosin, beta 10	Tmsb10	1.75921	1.62416	1.28745	1.9476	1.64028	1.44194	1.98088	0.828709	0.828302	0.627125	1	1	1	1
1471		170718	AA036340	isocitrate dehydrogenase 3 (NAD+) beta	Idh3b	1.47378	1.08322	1.03392	0.973414	1.10093	1.31343	1.19157	0.999682	0.916049	0.998197	-4.71003	0.971888	-4.90617	-3.08084
1472		12868	AI326932	cytochrome c oxidase, subunit VIIIa	Cox8a	1.38833	1.44784	0.94282	0.775775	1.17772	1.08605	0.919093	0.962425	-1.02813	-4.53253	-3.17614	-2.37358	-4.76997	-4.01261
1473		18970	AA059718	polymerase (DNA directed), beta	Polb	1.561	0.869798	0.732317	1.22175	0.870714	0.919184	1.02797	-1.23066	-4.13448	-2.5341	-3.69384	-4.28916	-4.65317	-4.83066
1474		12925	AA062022	cysteine-rich protein 1 (intestinal)	Crip1	1.12871	1.51771	1.25789	1.68141	2.11771	1.93711	1.6123	-4.48323	0.773734	-3.94996	0.966028	0.993684	0.99674	0.912148
1475		12313	AI327027	calmodulin 1	Calm1	1.29096	1.18684	1.19131	1.02875	0.924578	0.802746	0.717743	0.685291	-0.418457	0.905053	-4.55698	-0.977995	0.876732	0.670314
1476		16949	AA098349	lysyl oxidase-like 1	Loxl1	1.27472	1.10871	0.763582	1.22261	1.08729	1.10955	0.935778	-0.620173	-2.89246	-0.399172	-2.36625	-3.88268	0.767955	-4.15157
1477		22414	W44010	wingless related MMTV integration site 2b	Wnt2b	0.876691	0.974034	1.09757	1.29636	0.73457	1.51192	0.969456	-4.12447	-4.90524	-4.40542	-2.2495	-0.49949	-0.207896	-4.90041
1478		22153	W84068	tubulin, beta 4	Tubb4	1.69112	1.22468	1.10915	0.854553	0.973789	0.892168	0.895773	0.292881	-3.1877	-4.31598	-3.72188	-4.79007	-4.68395	-4.31871
1479		19073	AI325844	proteoglycan 1, secretory granule	Prg1	1.13172	0.958724	0.995837	1.34386	1.02267	0.933932	0.759303	-1.52025	-4.71067	-1.49579	0.442083	-3.78844	-2.91665	-1.50985
1480		15528	AI325874	heat shock protein 1 (chaperonin 10)	Hspe1	1.33981	1.50026	0.808015	1.41113	1.24403	1.13649	1.06019	0.999119	0.960203	-3.44528	1	0.909705	-4.72911	-4.24391
1481		68337	AI325893	cysteine rich protein 2	Crip2	1.2495	1.19376	0.850919	1.07241	1.00888	0.878932	0.844166	0.797774	0.915189	-0.442844	0.255246	-4.73419	0.872402	0.999997
1482	active	107995	AA000468	cell division cycle 20 homolog (S. cerevisiae)	Cdc20	1.35285	1.64461	1.22764	4.827	3.6891	2.86705	1.68282	-1.93653	0.966621	-1.99536	1	1	0.999999	0.996645
1483		12591	AI327188	caudal type homeo box 2	Cdx2	1.34564	1.18606	1.13827	1.2334	1.231	1.22713	1.11928	0.905778	-0.833936	-4.87076	-1.04231	0.338518	0.875962	-0.0729283
1484		20467	AA051137	transcriptional regulator, SIN3B (yeast)	Sin3b	0.956049	1.0304	0.905397	1.69439	1.12579	1.54526	1.04049	-4.7933	-3.56819	-4.33291	0.404926	-0.155602	-0.0537448	-3.3074
1485		21923	AA003942	tenascin C	Tnc	1.11878	1.31316	0.874927	1.51266	0.860311	0.760799	0.54537	-3.72726	0.616577	-2.5608	0.986897	-1.84277	0.953141	0.998451
1486		19185	AA004048	proteasome (prosome, macropain) 26S subunit, non-ATPase, 4	Psmd4	2.12355	2.07966	1.08886	2.76578	2.82184	6.08562	5.45211	0.77757	0.36036	-4.69282	0.947768	0.967552	0.999994	0.999972
1487	active		AA008793			1.81291	1.30634	0.713237	1.28709	1.72639	1.79655	1.28838	0.999953	0.968484	-4.70394	0.999999	0.999867	0.999996	0.921903
1488		17164	AI324228	MAP kinase-activated protein kinase 2	Mapkapk2	1.09679	0.966594	1.27967	0.872262	1.35067	1.26459	1.54463	-3.2322	-4.85943	-0.559719	-0.019616	0.498633	0.506492	0.98283
1489	active	13476	AA032729	deleted in polyposis 1	Dp1	1.24584	1.22189	1.04096	1.4003	1.50124	1.45267	1.45746	0.947499	0.731069	-1.63325	0.876454	0.999991	0.993972	0.999977
1490		56150	AA033406	MAD2 (mitotic arrest deficient, homolog)-like 1 (yeast)	Mad2l1	0.0158049	0.0158049	0.0158049	0.0158049	0.0158049	0.0158049	0.0158049
1491		19646	AA031007	retinoblastoma binding protein 4	Rbbp4	1.34903	1.40873	1.09405	1.4314	0.971048	0.833277	0.801099	0.893642	0.937339	-4.73333	0.999885	-4.47803	0.0608317	-0.381672
1492		15901	AI322584	inhibitor of DNA binding 1	Idb1	1.44852	2.04567	1.25722	0.671961	0.760492	0.819673	0.62055	0.111723	0.994602	-1.53402	-0.068993	-0.849192	-2.01276	0.900841
1493	active	13386	AI322593	delta-like 1 homolog (Drosophila)	Dlk1	0.877109	0.912768	0.410307	0.448687	0.240688	0.101868	0.219569	-3.98101	-4.38262	0.996293	0.993929	0.999999	1	0.999998
1494		20320	AI322596	stromal cell derived factor receptor 1	Sdfr1	1.55732	1.48913	1.22156	1.38785	1.33906	1.09071	1.08086	0.952411	0.801631	-1.79173	0.608396	0.169128	-0.918799	-1.93444
1495		12406	AI326777	serine (or cysteine) proteinase inhibitor, clade H, member 1	Serpinh1	1.19894	1.93517	0.827707	1.6502	1.42961	1.29462	1.03207	0.19532	0.992212	-1.73368	0.999132	0.949855	0.663372	-4.57867
1496	active	15402	AI322633	homeo box A5	Hoxa5	1.29053	1.28267	0.921165	1.02984	0.961531	0.867734	0.877621	0.999632	0.83162	0.819804	-2.43064	-2.07318	0.995638	0.995725
1497		66849	AA041826	protein phosphatase 1, regulatory (inhibitor) subunit 2	Ppp1r2	1.5254	1.2453	1.11668	1.03195	1.0685	0.852861	0.879102	0.995835	0.771262	0.638694	0.368908	-4.78506	0.740934	-4.89723
1498		53414	AA044532	bystin-like	Bysl	1.26157	1.11349	0.764931	1.23943	0.484487	0.954479	0.654028	-3.83854	-4.8079	-1.80847	-3.02867	0.846085	NA	-2.86924
1499		19744	AI322688	RAS-homolog enriched in brain	Rheb	1.52314	1.10327	1.22927	1.07339	1.22397	1.0284	0.930586	0.991312	-1.8315	0.703067	-4.46265	-3.10229	-2.49737	-3.79486
1500		15354	AA050039	high mobility group box 3	Hmgb3	1.4944	1.23677	0.913789	1.8826	1.89085	1.31726	1.29539	0.985237	0.886586	-4.79114	1	1	0.982192	0.883344
1501		21930	AA051341	tumor necrosis factor alpha induced protein 6	Tnfaip6	1.41922	1.15513	1.34182	1.46505	1.4529	1.24324	1.05637	0.254404	-2.63607	-0.0264161	0.520228	0.93594	-0.221616	-4.39995
1502		16653	AI322494	Kirsten rat sarcoma oncogene 2, expressed	Kras2
1503		14155	AA030303	feminization 1 homolog b (C. elegans)	Fem1b					1.3086	0.653259	1.11424					-2.07342
1504		66596	AA105238	general transcription factor III A	Gtf3a	1.26327	1.28752	1.12946	1.40661	1.05063	1.05389	1.19184	-2.13817	-3.25993	-4.50261	-0.366625	-4.66724	-3.83349	-1.56652
1505		12509	AA162378	CD59a antigen	Cd59a	1.36287	1.12914	0.900186	0.793299	0.83968	0.766856	0.721277	0.328391	-3.22829	-3.46772	-1.02759	-2.2915	-0.96401	0.788174
1506		56551	AA116866	thioredoxin 2	Txn2	1.44602	1.4276	0.7225	1.18936	0.90375	1.02672	0.630448	0.982292	0.918539	0.634133	-0.148755	-2.96839	-4.5199	0.998159
1507		14874	AA139820	glutathione transferase zeta 1 (maleylacetoacetate isomerase)	Gstz1	1.41446	2.16581	0.010801	1.54891	1.03632	0.734177	1.18415	-2.93271	0.868288		-0.626239	-3.10559	-2.87449
1508		21374	AI327297	TATA box binding protein	Tbp	1.24884	1.26125	1.02353	1.00895	1.08888	0.724248	0.818718	-0.327173	-1.69956	-4.83932	-3.719	-4.86388	0.239478	-1.73926
1509		20585	AA123821	SWI/SNF related, matrix associated, actin dependent regulator of chromatin, subfamily a, member 3	Smarca3	1.18959	1.09115	1.27435	1.54504	0.977931	0.751386	0.862926	-1.93533	-4.31836	0.958088	0.89778	-2.00209	0.560899	-3.20739
1510		20585	AA123821	SWI/SNF related, matrix associated, actin dependent regulator of chromatin, subfamily a, member 3	Smarca3	1.23423	1.20289	1.1203	1.31355	0.915014	1.0782	0.564739	-2.73043	-1.48891	-3.01408	-0.654659	-3.25936	-3.50364	0.965405
1511		13982	AI327373	estrogen receptor 1 (alpha)	Esr1	1.29084	1.36012	1.01591	1.63924	0.805897	0.971726	0.941003	-0.608063	-1.50351	-4.7986	0.99062	-1.03118	-4.88681	-3.45675
1512		68831	AA153879			1.12614	0.891832	0.814477	1.48049	0.601183	0.993182	1.1986		-4.90462	-3.36647	-1.21389	0.0266968	-4.90608	-3.96764
1513		21753	AI325946	testis derived transcript	Tes				1.52399						-2.65876
1514	active	68240	AA142596	replication protein A3	Rpa3	1.42203	1.11939	0.850565	2.18582	1.71736	1.56216	1.44984	0.965054	0.742513	-3.49688	1	0.999989	0.993919	0.982397
1515		56307	AA138570	methionine aminopeptidase 2	Metap2	1.39887	1.38738	0.952343	1.12228	1.01002	0.997024	0.90173	0.498895	0.725933	-4.3026	0.244905	-1.82519	-4.39768	-3.80243
1516		11933	AA139067	ATPase, Na+/K+ transporting, beta 3 polypeptide	Atp1b3	1.18198	1.11423	1.1912	0.884717	0.902829	1.07522	0.933539	-0.414618	0.358679	-1.30373	-1.1901	-4.78951	-4.89632	-1.37733
1517		103692	AA161814			1.33323	1.47187	0.995387	0.978461	1.14694	0.921754	1.01092	0.968729	0.999006	-2.55898	-3.90449	-1.64892	-4.34746	-3.06797
1518		19182	AA163174	proteasome (prosome, macropain) 26S subunit, ATPase 3	Psmc3	1.32648	1.33835	1.0971	1.34771	1.51342	1.2038	0.825791	0.697993	0.998951	-1.34588	0.916208	0.763203	-2.60762	-4.58765
1519		13346	AA087855	desmin	Des	1.65483	1.54749	0.979299	1.4872	1.14901	0.815989	0.90818	0.283465	-0.126331	-4.88331	-0.543036	-3.822	-2.99154	-4.43168
1520		21400	AI326127	transcription elongation factor A (SII), 2	Tcea2	1.32011	1.07401	0.891686	0.863363	0.636298	0.748354	0.833587	-1.6281	-2.46344	-3.40046	-1.789	0.0149142	0.148511	-0.498553
1521			AI326130			1.43171	1.28207	0.928001	1.02713	1.06344	0.600467	0.762503	0.99487	0.91273	-4.61306	-1.55189	-2.6342	0.99999	0.797875
1522		22154	AA170370	tubulin, beta 5	Tubb5	1.55004	1.19297	0.933643	2.14088	1.55514	1.37522	0.96492	0.868852	-0.474966	-4.08409	1	0.977866	0.893956	-4.7456
1523		71679	AA154397	ATP synthase, H+ transporting, mitochondrial F0 complex, subunit d	Atp5h	1.09136	1.12653	1.15746	1.30993	1.37253	1.20285	1.21734	0.523291	0.346841	0.360829	0.894468	0.729764	-3.09362	-0.439921
1524		66108	AA167918	NADH dehydrogenase (ubiquinone) 1 alpha subcomplex, 9	Ndufa9	1.3148	1.44263	1.47929	1.59858	1.95302	1.46144	1.16172	-2.69526	-0.465483	-0.766667	-0.492987	0.50639	-1.66377	-4.22352
1525		235431	AA124231	coronin, actin binding protein, 2B	Coro2b	1.19484	1.20395	1.22784	1.02183	1.05673	1.08618	0.904303	-2.57299	-1.1927	-2.49439	-4.72514	-4.65049	-1.86346	-3.59592
1526		22145	W11746	tubulin, alpha 4	Tuba4	1.38029	1.11128	1.08216	1.04398	0.804696	0.81245	0.77169	0.849474	-2.25123	-0.685123	-4.72653	-0.516237	0.301397	0.982106
1527		17880	W33517	myosin heavy chain 11, smooth muscle	Myh11	1.34612	1.07365	0.893187	0.999728	0.930375	0.70587	0.736517	-1.66141	-4.89898	-3.71484	-4.89947	-4.79036	-1.11595	-1.38852
1528		208715	AA061468	3-hydroxy-3-methylglutaryl-Coenzyme A synthase 1	Hmgcs1	1.57772	1.25739	0.875482	0.676614	0.870493	0.811338	0.819757	0.947159	-0.386648	-3.16331	0.941961	-3.38917	-1.14294	-0.0438408
1529		21423	W41716	transcription factor E2a	Tcfe2a	1.12788	0.817092	0.664999	0.513649	0.754945	0.857253	0.606779	-2.94362	-0.41332	-0.63818	0.9995	0.0242478	-2.5622	0.999531
1530	active	15461	AI385418	Harvey rat sarcoma virus oncogene 1	Hras1	1.47911	1.64305	1.39014	1.41476	1.38858	1.32581	0.875921	0.993585	0.999983	0.981296	0.998752	0.97844	0.663295	-4.89487
1531	active		AI385420	expressed sequence AI327276	AI327276	1.49883	1.72069	1.12109	1.18919	1.86303	1.59637	1.43398	0.610787	0.993039	-1.44901	0.313908	0.997574	0.999735	0.324312
1532		20848	AI385862	signal transducer and activator of transcription 3	Stat3	1.13084	0.966837	0.859182	0.819299	1.51804	0.946046	1.18791	-2.71338	-4.8277	-1.3314	-3.48047	0.559595	-4.88969	-4.0184
1533		11576	W70567	alpha fetoprotein	Afp	0.722432	0.621162	0.74285	0.896711	0.690416	0.486081	0.703136	0.0481206	0.476916	-1.46463	-3.32779	0.113332	0.990324	-1.06845
1534		18538	AI385898	proliferating cell nuclear antigen	Pcna	1.54381	1.49431	0.800792	3.25342	1.61309	1.79143	1.34327	0.953178	0.945604	-1.58122	1	0.991298	0.97881	0.589059
1535	active	109182	W83493			1.33703	1.51679	1.65869	1.78903	1.68948	1.4952	1.38287	0.998926	0.999946	0.999998	1	1	0.989919	0.939143
1536			W97166			0.633235			1.52654	1.38938						-2.84963
1537		20014	AA000779	ribophorin II	Rpn2
1538		11764	AA003413	adaptor protein complex AP-1, beta 1 subunit	Ap1b1			0.712623			1.76964				-2.99011
1539		12314	AA044542	calmodulin 2	Calm2	1.14303	1.08065	1.01305	0.984035	1.4203	1.14949	1.17321	-4.56594	-0.172797	-4.14642	0.993747	0.991681	-0.198013	0.971918
1540		12476	AA050218	CD151 antigen	Cd151	1.15687	0.787226	1.05708	1.01808	0.840564	1.37735	2.06169	-4.37444	-3.84365	-4.75095	-4.54233	-4.22047	0.751905	0.997673
1541		14630	AA051435	glutamate-cysteine ligase , modifier subunit	Gclm	1.32342	0.459119	0.764986	0.996405	0.862225	0.612785	1.25233	-2.89546	0.853883	-2.45514	-4.87801	-3.93166	-0.427807	-3.56551
1542		16419	AA124047	integrin beta 5	Itgb5	1.35993	0.903492	0.932907	0.850747	0.783861	0.87285	1.09781	-0.27639	-3.96798	-3.99147	-0.0506833	0.276042	-2.94614	-1.90033
1543	active	53376	AA139612	ubiquitin specific protease 2	Usp2	0.959941	1.01485	1.15147	0.909306	0.468354	0.552466	0.588353	-4.40288	-4.42258	-4.13166	-3.2257	0.999996	0.999808	0.997013
1544		56451	AA142482	succinate-CoA ligase, GDP-forming, alpha subunit	Suclg1	1.32481	1.1418	1.02809	1.28123	1.7816	1.30849	1.27714	0.542919	0.174906	-4.46261	0.796972	0.999986	0.795675	0.985242
1545		98013	AA145022	expressed sequence C78549	C78549	1.25006	1.06832	0.851525	0.983427	0.878396	0.789004	0.921373	-1.78438	-4.89309	-2.75181	-4.86802	-1.81732	0.567586	-3.6665
1546		72198	AA144221	RIKEN cDNA 2610528A15 gene	2610528A15Rik	1.32779	1.17554	1.08767	1.02885	0.977107	0.919164	0.752905	-0.841404	-1.5446	-4.80536	-4.05759	-4.72923	-4.59021	-0.0945611
1547		20005	AA163183	ribosomal protein L9	Rpl9	1.04525	1.02917	0.970924	0.818076	0.937338	0.673228	0.888885	-4.77846	-4.90286	0.459218	-0.766055	0.988354	0.983543	0.983936
1548		71978	AA168363	protein phosphatase 2 (formerly 2A), regulatory subunit B (PR 52), alpha isoform	Ppp2r2a	1.23674	0.977762	1.27431	1.1397	0.941354	1.10272	1.25471	-1.77554	-4.90592	-3.29162	0.881098	-2.18735	-3.02672	0.462966
1549		14121	AI325573	fructose bisphosphatase 1	Fbp1	1.4233	1.32503	1.28915	1.11521	0.566399	0.815586			0.66451	-2.64183	-4.32346	-0.085856	-3.31375
1550		15516	AA116745	heat shock protein 1, beta	Hspcb	1.36116	1.22945	0.988848	1.51182	0.804665	0.962786	1.12636	0.826451	0.643383	-4.36901	0.989099	-4.55939	-0.788179	-0.544509
1551		67273	AA163564	NADH dehydrogenase (ubiquinone) 1 alpha subcomplex 10	Ndufa10	0.920764	1.0933	1.05105	1.21058	1.12777	1.15294	1.26131	-2.97086	0.0525163	-0.950397	0.0833866	-2.8884	-3.64139	0.730334
1552		13131	W64787	disabled homolog 1 (Drosophila)	Dab1	1.40132	1.01718	0.938142	1.32357	0.776627	1.10064	1.24636	0.623292	-4.31809	-3.50899	-0.782808	-2.86234	-4.29095	-4.5186
1553		26462	W74987	thioredoxin reductase 2	Txnrd2	1.43057	1.21256	1.24407	1.27952	1.64555	1.16128	1.69046	-0.591375	-2.77076	-4.15474	-0.203491	0.944139	-0.276796	0.989775
1554		14029	AA000473	even skipped homeotic gene 2 homolog	Evx2	1.24159	1.77608		1.25		0.771118	1.16248	-3.91283	-1.15105		-4.90342		-4.31325
1555		22355	AA000726	vasoactive intestinal peptide receptor 2	Vipr2	1.25777	1.23746	1.30468	1.32177	0.932411	0.68676	0.705325	-3.09872	-3.2036	-1.08945	-2.61859	-4.10473	-2.13873	-1.3331
1556		22355	AA000726	vasoactive intestinal peptide receptor 2	Vipr2	1.4184	1.21875	1.07864	1.37785	1.35924	1.27743	1.17753	-0.11499	-4.30801	-3.38789	-0.270106	-0.531502	-0.966422	-2.10692
1557		55950	AI322495	brain protein I3	Bri3	1.61038	1.05697	1.22419	0.864199	1.18532	0.774282	0.835744	0.937055	-4.76089	-2.57665	-3.14993	-1.49416	-0.531452	-4.83823
1558		12558	AI323006	cadherin 2	Cdh2	1.26667	1.11292	0.733592	0.943939	0.716349	0.615791	0.630682	-0.552481	-4.62143	-3.79925	-4.17777	0.723343	0.996074	0.971723
1559		11784	AA060361	amyloid beta (A4) precursor protein-binding, family A, member 2	Apba2	1.5506	1.45477	1.3684	1.82075	0.865424	1.24628	1.15099	0.436313	-0.0148102	-0.578499	0.871828	-3.26943	-1.8956	-2.94585
1560		19158	AA062131	pleckstrin homology, Sec7 and coiled-coil domains 2	Pscd2	1.16732	1.3317	0.963548	1.15287	1.10142	1.28114	1.32026	0.470954	0.938616	-4.73561	0.169133	-3.17706	0.850621	0.594121
1561		56613	AA061016	ribosomal protein S6 kinase, polypeptide 4	Rps6ka4	1.03701	1.19413	1.15268	1.33032	1.43468	1.32082	1.97621	-4.89405	-1.57375	-3.05304	0.541978	0.620898	0.0695684	0.997908
1562			AA097506			1.06048	1.24791	0.888709	0.810657	0.977754	0.764486	1.22776	-4.58963	-1.03726	-1.76605	-2.99438	-4.50507	-0.965259	-1.95042
1563			AA097283			0.953632	1.07496	1.21889	1.04663	1.54259	0.734773	1.84445	-4.72736	-4.48215	-2.48751	-4.74117	0.460598	-0.690899	0.93357
1564		11474	AA098356	actinin alpha 3	Actn3	0.702564	0.820102	0.727155	0.946331	0.713627	1.23911	1.28895	-0.511247	-2.34265	-1.96605	-4.30802	-0.790575	-2.28166	-2.42034
1565		53419	AA062275	corin	Corin	1.28604	1.28492		0.73193	0.863316	0.816014	1.27953	-0.789254	-3.37492		0.205077	-1.40881	-2.76774
1566		20528	AA066475	solute carrier family 2 (facilitated glucose transporter), member 4	Slc2a4	1.24381	1.25936	0.938154	1.62093	1.0905	0.644232	1.11359	-3.06553	-2.89359	-4.71852	-0.0176794	-4.5655	-0.358595	-4.38948
1567	active	12870	AA106138	ceruloplasmin	Cp	1.41187	1.11668	1.3763	1.88817	1.92427	1.51584	1.57755	0.553535	0.62355	0.865692	0.999775	0.999999	0.999765	0.997904
1568		21808	AA068104	transforming growth factor, beta 2	Tgfb2	1.06724	1.06884	1.10286	1.1978	0.65946	0.508076	0.813661	-4.4085	-4.67287	-4.26785	-4.20019	-0.241654	0.923221	-2.583
1569		15529	AA106952	syndecan 2	Sdc2	1.33079	1.12917	0.641887	0.81428	0.62042	0.738723	0.79888	0.0431246	-3.19175	0.894048	-0.920721	0.943191	0.421086	-1.31465
1570		320184	AI325749	RIKEN cDNA C330018J07 gene	C330018J07Rik	1.42814	0.947785	0.808714	1.07715	1.39579	1.18789	1.17752	0.781914	-4.09593	-1.36794	-0.201894	-0.0117232	-1.78014	-0.271133
1571		22273	AA114636	ubiquinol-cytochrome c reductase core protein 1	Uqcrc1	1.47724	1.44081	1.16575	1.397	1.39494	1.1312	1.26941	0.985926	0.981887	-1.23977	0.986573	0.976495	-2.61937	0.932313
1572		13207	AA120483	DEAD (Asp-Glu-Ala-Asp) box polypeptide 5	Ddx5	1.09934	1.3311	1.2289	0.989363	0.96291	0.847504	1.0266	-1.17216	0.547916	-0.0817281	-4.79657	-4.67717	-1.201	-3.56119
1573		68842	AI325773	tubby like protein 4	Tulp4	1.36584	1.38939	0.756183	1.3205	0.970509	0.792986	1.0892	-0.856516	0.830895	-0.641608	0.189009	-1.78762	0.645641	-2.52055
1574	active	15481	AA117004	heat shock protein 8	Hspa8	1.63991	1.565	1.07888	1.43563	1.30842	1.56561	1.1791	0.998782	0.999999	0.409951	0.999967	0.977323	0.929651	0.182666
1575		14055	AA124068	enhancer of zeste homolog 1 (Drosophila)	Ezh1	0.873779	1.00789	0.842705	0.890913	0.77527	0.805168	0.833945	-4.43514	-4.83178	-2.56559	-3.29255	-1.78681	-2.90843	-2.93911
1576		20130	AA123466	Harvey rat sarcoma oncogene, subgroup R	Rras	1.17743	1.00886	0.7812	0.79927	0.692168	0.75017	0.923492	-2.07136	-4.76605	-1.05497	-0.496001	0.834653	0.906998	-4.07104
1577	active	14470	AA123361	Rab acceptor 1 (prenylated)	Rabac1	1.11524	0.874433	0.949559	0.666337	0.635993	0.522813	0.763396	-2.91872	-4.7679	-3.27747	0.997421	0.999861	0.999845	0.962685
1578	active	14782	AA139714	glutathione reductase 1	Gsr	1.18095	1.34267	0.733813	1.26439	2.92753	2.0874	2.56929	-0.240454	0.239793	0.347986	-0.143833	1	0.999982	1
1579		66204	AA142466	acylphosphatase 1, erythrocyte (common) type	Acyp1	1.46972	1.02499	1.17624	1.02518	0.896814	0.740648	0.795343	0.976293	-4.81225	-3.03253	-4.82725	-0.18886	-1.13742	-0.740577
1580		14797	AA153668	amino-terminal enhancer of split	Aes	1.34786	1.43352	1.04753	1.24923	1.10032	0.746968	0.901526	-2.09638	-1.624	-4.64717	-2.53427	-4.20938	-1.94428	-4.53201
1581		21940	AA153731	tumor necrosis factor receptor superfamily, member 7	Tnfrsf7	1.52741	0.986148	0.956763	1.12245	0.584397	0.822029	0.812479	-0.483503	-4.65759	-4.49145	-4.29783	0.0819949	-3.54795	-3.94529
1582		16412	AA163412	integrin beta 1 (fibronectin receptor beta)	Itgb1	1.21942	0.85451	0.979648	1.14993	1.17238	1.54049	1.20942	0.823065	-4.49989	-4.80969	-1.47823	-0.767502	0.926296	-0.368252
1583		22720	AA162549	zinc finger protein 62	Zfp62	1.13263	0.842695	1.00577	1.04639	0.912142	0.929284	1.16339	-3.18584	-4.41357	-4.8374	-4.47078	-3.56019	-1.07179	-0.735089
1584		22260	AA162659	nuclear receptor subfamily 1, group H, member 2	Nr1h2	0.966905	1.17896	0.865435	0.876527	0.944069	0.992468	1.01471	-3.47068	-4.70174	-3.38705	-1.99042	-4.86646	-3.41489	-4.77631
1585	active	14852	AA168982	G1 to S phase transition 1	Gspt1	1.04813	1.44486	1.14021	1.40107	1.49674	1.64173	1.24711	-4.35686	0.993373	-2.2552	0.998206	0.984938	0.996125	0.030832
1586		18032	AA142474	nuclear factor I/X	Nfix	1.22992	1.18461	0.829136	1.10574	0.826651	0.860911	0.954825	-4.57959	-1.20842	-4.74697	-1.58983	-1.41526	0.429855	-3.61965
1587		17991	AA162428	NADH dehydrogenase (ubiquinone) 1 alpha subcomplex, 2	Ndufa2	1.4368	1.1315	1.08067	1.35776	1.07483	1.16262	0.837071	-0.281609	-2.51625	-4.88425	0.112268	-4.63872	-2.89634	-4.43053
1588		27050	AA165925	ribosomal protein S3	Rps3	1.17309	1.32898	0.876391	0.994705	0.798095	0.769289	0.785915	-0.343913	-0.963393	-1.10197	-4.73789	0.973733	0.983057	0.829604
1589		21974	AA170358	topoisomerase (DNA) II beta	Top2b	1.06254	1.01671	1.30248	0.995508	0.989886	0.964898	0.912538	0.447212	-1.91066	-1.94146	-3.8463	-1.37077	-0.013064	-4.02645
1590	active	18477	AA170669	peroxiredoxin 1	Prdx1	1.26708	1.35699	0.880028	1.63081	1.50173	1.29983	1.64269	0.841817	0.891203	-3.23711	0.999917	0.998861	0.988553	0.999982
1591		53381	AA170690	peroxiredoxin 4	Prdx4	1.09681	1.12472	0.899639	1.35345	1.40732	0.928639	0.920666	0.672896	-2.34838	-1.33649	0.995103	0.954512	-4.83561	-2.14372
1592	active		AA170620			1.58677	1.54567	0.976128	1.56445	1.37606	1.53735	1.25483	0.961023	0.991839	-3.96645	0.999813	0.999926	0.999619	0.731507
1593		19651	AA162520	retinoblastoma-like 2	Rbl2	1.60953	1.19539	1.17443	1.01343	0.771641	0.869386	0.741022	0.916084	-2.62352	-4.16553	-4.89963	-0.422739	-4.18344	-2.20994
1594	active	16000	W10072	insulin-like growth factor 1	Igf1	1.51404	1.61654	1.58421	2.15301	3.51435	3.31377	2.55763	0.843524	0.982027	0.956876	0.999996	1	1	1
1595	active	12387	W10023	catenin beta	Catnb	1.47673	1.38958	1.49085	1.36985	1.49239	1.4259	1.73798	0.868973	0.758409	0.980038	0.747469	0.999468	0.997055	0.999214
1596		18583	W10680	phosphodiesterase 7A	Pde7a	1.00388	0.797922	1.71989	1.10656	1.1945	1.04654	0.768684	-3.92291	-4.34336	-0.909456	-2.16017	-1.26281	-4.08905	-4.48396
1597		14085	W12834	fumarylacetoacetate hydrolase	Fah	0.995325	1.18975	0.937514	0.980175	0.589875	0.628764	0.550643	-4.63648	-2.29487	-4.55377	-4.8847	0.955881	0.945566	0.986565
1598		20817	W12836	serine/arginine-rich protein specific kinase 2	Srpk2	0.93617	1.18382	1.11231	1.03896	0.795788	0.875149	1.19547	-3.93269	-1.00575	-3.78535	-4.83618	0.228733	-0.00963582	-0.785945
1599		14735	W12478	glypican 4	Gpc4	1.06046	1.15215	1.10925	1.22387	1.14993	1.18614	1.81935	-4.19379	-1.18857	-2.39016	-0.820659	-1.37977	0.560488	0.999966
1600		13039	AA174215	cathepsin L	Ctsl	1.09472	1.23909	0.998161	0.9497	1.39252	1.40199	1.11251	-3.25403	-0.210336	-4.90616	-4.60422	0.686795	0.880469	-4.10117
1601	active	20677	W14398	SRY-box containing gene 4	Sox4	1.12243	1.21044	1.19982	1.34452	1.35597	1.45998	1.20864	-4.77102	0.329341	-4.85834	0.854729	0.999605	0.99105	0.996606
1602		19024	W12503	protein tyrosine phosphatase, receptor-type, F interacting protein, binding protein 2	Ppfibp2	0.780864	0.983916	0.957263	0.894164	0.865302	0.917825	1.22669	-1.77581	-4.59634	-4.82119	-3.46359	-3.32433	-4.1664	-1.88432
1603		17158	W09023	mannosidase 2, alpha 1	Man2a1	0.964757	1.33136	1.19972	1.41576	1.4201	0.987101	1.16488	-4.39458	0.647964	-1.52231	0.943055	0.895092	-4.89311	-0.468228
1604	active	16782	W09048	laminin, gamma 2	Lamc2	1.25936	1.03707	1.19215	1.08919	3.10697	3.25073	4.13074	-0.857855	-4.65415	-0.748157	-1.57369	1	1	1
1605		13479	W08886	dipeptidase 1 (renal)	Dpep1
1606		13091	AI893885	cytochrome P450, family 2, subfamily b, polypeptide 20	Cyp2b20	1.00218	1.00067	1.116	0.749705	0.711988	0.789096	0.668229	-4.70972	-4.88108	-4.4157	-2.71594	-0.338208	0.680873	0.774845
1607			W12626			1.40168	1.27227	0.981666	1.28016	0.892815	0.675427	0.362913	0.2011	-2.78342	-4.78868	-1.33842	-4.39515	-0.185965	0.999678
1608		27055	W13698	FK506 binding protein 9	Fkbp9	1.32339	0.918377	0.794131	1.69319	1.11376	0.872276	0.895097	0.890006	-3.52202	0.0848519	0.999887	-0.118109	-1.01087	0.874664
1609	active	18751	W13213	protein kinase C, beta 1	Prkcb1	0.910683	1.01272	1.13964	0.908506	2.04648	1.81364	2.40059	0.505733	-0.889818	-2.83626	-4.88737	0.999922	0.999983	1
1610		13429	W13111	dynamin 1	Dnm1	0.666607	1.04162	1.07989	0.93692	1.39508	1.16751	1.20954	0.511384	-2.70436	-3.363	-3.42274	0.992343	-3.16177	0.0109302
1611		17777	W13053	microsomal triglyceride transfer protein	Mttp	1.17881	0.950407	1.15874	0.968705	1.02646	0.94317	0.834042	-1.6108	-3.75158	-1.28755	-4.32809	-2.14601	-1.78248	-1.69141
1612		15203	W11571	hephaestin	Heph	1.19353	1.02854	1.02869	0.818703	0.760916	0.79091	0.854088	-3.42764	-4.82321	-0.666057	-1.07736	0.995109	0.961194	0.522835
1613		20648	W34029	syntrophin, acidic 1	Snta1	1.14275	1.12567	1.11364	1.22984	0.8636	1.19863	1.18803	-3.41089	-0.203582	0.576095	-3.33945	-3.20822	-2.25325	0.9641
1614		12560	W12889	cadherin 3	Cdh3	1.0271	1.33692	0.914278	0.950392	0.871563	1.01049	1.15014	-4.70145	-0.208921	-4.73657	-4.62679	-3.1534	-4.57051	-2.51109
1615		13628	W11762	eukaryotic translation elongation factor 1 alpha 2	Eef1a2	1.69189	1.16962	1.39248	1.04946	1.16397	0.693153	0.721789	0.986678	-2.87668	0.975234	-4.89193	-4.60039	-3.33532	-4.89055
1616		20597	W14928	sphingomyelin phosphodiesterase 1, acid lysosomal	Smpd1	1.30156	1.06559	1.03335	1.04869	1.52838	1.31397	1.67734	-1.07875	-4.86311	-4.36018	-3.28711	0.900035	0.745885	0.999026
1617			W14312			1.20874	0.978061	1.17825	0.874518	0.852445	0.692927	0.72653	-1.64257	-3.96011	-0.749067	-1.99021	0.623157	0.952564	0.960986
1618		19141	W14837	legumain	Lgmn	1.33465	1.02616	0.918831	1.07155	0.840433	0.78216	0.507389	0.965155	-3.59571	-4.72947	0.0103415	0.941112	0.999999	0.999999
1619		11792	W08299	apurinic/apyrimidinic endonuclease 1	Apex1	1.54723	1.17632	1.04386	1.02026	1.15133	0.954055	1.22872	0.94228	0.883465	-4.90043	-2.72577	0.373175	-4.51548	-0.0608027
1620	active	12351	W08694	carbonic anhydrase 4	Car4	1.16536	1.2081	1.14497	0.708989	0.342385	0.270167	0.411599	-2.61908	-1.66035	-2.85361	-0.552788	0.999844	0.999999	0.998449
1621		18176	AI391213	neuroblastoma ras oncogene	Nras	0.919864	1.29688	1.26389	0.823113	0.942927	0.950085	0.955276	-3.55791	-3.45652	-4.56715	-4.7017	-4.86269	-2.80259	-1.71385
1622		16773	W18311	laminin, alpha 2	Lama2	1.38081	0.982088	1.11319	1.09447	0.907178	0.924391	0.794497	0.940842	-1.79791	-3.99823	-4.53572	-0.201019	-3.24852	-1.39345
1623		14227	W15971	FK506 binding protein 2	Fkbp2	1.04738	1.33491	1.12173	1.29436	1.06988	0.934867	1.18561	-3.99389	0.613163	-4.57216	0.97689	-0.990786	-4.51607	-1.52824
1624	active	12833	W16221	procollagen, type VI, alpha 1	Col6a1	1.21248	1.95725	1.59343	2.0231	2.87874	2.83924	2.39859	-0.565202	0.994158	0.975707	1	1	1	1
1625		66467	W36917	DNA segment, Chr 17, Wayne State University 155, expressed	D17Wsu155e	1.31132	1.09729	0.846371	0.926035	1.05106	0.782963	1.04479	-3.37031	-4.81021	-2.00918	-4.9051	-4.01432	-4.66953	-4.89191
1626		21894	W17813	talin 1	Tln1	1.02612	1.0781	0.788381	1.11857	0.952373	1.21965	0.90508	-4.83645	-4.77684	-2.49266	-3.64192	-4.18066	-1.96978	-3.78842
1627		12796	W17771	cathelicidin antimicrobial peptide	Camp	1.24658	1.13865	0.910169	0.993957	0.910768	0.720328	1.41328	-2.52158	-4.45823	-1.83728	-3.79625	-4.36146	-0.674662	0.298436
1628		18979	W17967	paraoxonase 1	Pon1	1.08932	1.00911	0.898963	0.851766	0.703538	1.20981	1.06981	-4.86064	-4.66194	-2.90513	-4.56497	-2.02644	-4.88416	-4.00616
1629	active		W36541			1.25471	1.00618	1.18587	0.885035	0.720089	0.715626	0.682965	-0.13607	-4.78964	-0.24878	-4.66783	0.999946	0.999159	0.999443
1630		11425	W36685	apolipoprotein C-IV	Apoc4	1.08034	0.83382	0.725886	0.475475	0.743682	0.815363	0.64597	-2.83189	-1.02709	0.205733	0.998566	-0.35807	-0.413465	0.926
1631		22287	W36838	secretoglobin, family 1A, member 1 (uteroglobin)	Scgb1a1	1.09821	1.13906	0.97875	1.12342	0.964495	0.96719	0.869983	-3.5547	-2.37967	-4.00523	-2.11681	-4.50452	-4.74925	-3.013
1632		19042	W18642	protein phosphatase 1A, magnesium dependent, alpha isoform	Ppm1a	0.83851	1.27041	0.862419	0.907181	0.901659	0.838374	1.27106	-3.28104	-1.68195	-3.48378	-2.1632	-3.25332	-0.384477	-1.18748
1633		20604	W20888	somatostatin	Sst	1.2071	1.32165	1.33532	0.813589	0.94347	0.944217	1.20106	-2.41241	-1.63999	-1.68704	-2.28975	-4.77965	-4.64103	-3.46306
1634		14751	W29397	glucose phosphate isomerase 1	Gpi1	1.48271	1.05069	0.982161	1.04737	1.41795	1.31212	1.22712	0.989883	0.786954	-0.080617	-2.23902	0.997093	0.752923	-0.547109
1635		27053	W29492	asparagine synthetase	Asns	1.11291	1.61993	1.11235	1.12916	0.768018	0.931502	0.930293	-4.47131	0.942188	-3.89912	-1.65041	-1.73957	-2.3987	-4.81072
1636		13614	W29554	endothelin 1	Edn1	0.922113	0.789622	0.603939	0.447599	0.678973	0.67061	0.431966	-4.59087	-2.72796	0.205247	0.94663	-0.76132	-0.632627	0.963104
1637			W29525			0.619078	0.871287	0.445864	0.505514	1.7647	0.89999	1.36829	-0.615804	-4.28711	0.813094	0.529847	0.0163496	-4.53535	-2.35347
1638		192236	W29855	Hermansky-Pudlak syndrome 1 homolog (human)	Hps1	1.20901	1.15866	1.47766	0.895864	1.41009	1.35596	0.912222	-2.81136	-3.65108	-0.374538	-4.26989	-0.911987	-1.40636	-4.5634
1639	active	19883	AI385616	RAR-related orphan receptor alpha	Rora	1.07699	0.929875	0.950642	0.623173	0.532612	0.517171	0.550593	-2.99965	-4.87932	-4.41767	0.999993	0.999999	1	1
1640		14061	W40725	coagulation factor II	F2	1.36878	0.719573	0.716044	0.471591	0.80314	0.743139	0.508776	-1.8067	0.777361	-0.0379302	0.99994	0.343208	0.508248	0.998055
1641		13619	W40777	polyhomeotic-like 1 (Drosophila)	Phc1	1.27604	1.21626	0.887865	0.918528	0.748145	0.730461	0.734907	0.414433	-3.18681	-4.56877	-1.37649	0.133283	0.936544	0.929913
1642	active	14571	W41175	glycerol phosphate dehydrogenase 2, mitochondrial	Gpd2	1.15062	1.24694	0.866497	1.22536	1.8006	1.68627	1.70878	-4.84349	0.934939	-1.54989	0.671926	0.999934	0.993567	0.999981
1643		22174	W41438	TYRO3 protein tyrosine kinase 3	Tyro3	1.34237	1.18499	1.17478	0.969868	1.19377	0.971365	0.821459	0.630588	-3.67162	-2.58649	-4.38427	-2.53304	-4.88941	-2.08531
1644		12683	W41358	cell death-inducing DNA fragmentation factor, alpha subunit-like effector A	Cidea	1.11598	1.14492	1.13843	0.917682	0.966357	0.93807	0.93595	0.829553	-0.976002	-4.906	0.404575	-2.47256	-2.65924	-3.15953
1645	active	67305	W35981	glutathione peroxidase 7	Gpx7	1.35507	1.33428	1.07721	1.81644	1.51666	1.4795	1.08593	0.986421	0.976536	-1.45296	1	1	0.999978	-0.209173
1646		21853	W34732	timeless homolog (Drosophila)	Timeless	1.21013	1.02615	1.06614	1.36952	1.11654	1.60105	1.14924	0.924574	-3.91718	-2.09139	0.997747	0.994689	0.985432	0.700259
1647		18223	W34802	numb-like	Numbl	1.61321	1.39783	1.19764	1.00043	1.09166	0.823563	0.648907	0.988199	0.647191	0.653598	0.38866	-4.45152	-0.923725	0.93549
1648	active	14583	W41682	glutamine fructose-6-phosphate transaminase 1	Gfpt1	1.31931	1.09381	1.13436	0.803726	0.617344	0.808282	0.76966	0.99909	0.71479	0.7464	-2.48023	0.999947	1	1
1649		20617	W41663	synuclein, alpha	Snca	1.26388	1.17937	0.998664	0.702799	0.699841	1.08063	0.786618	-2.93871	-3.37367	-4.89937	-1.15415	-0.549188	-3.90455	-1.10573
1650		19288	W42321	pentaxin related gene	Ptx3	0.987743	1.02953	1.03239	0.98645	0.594646	0.835264	0.698347	-4.54424	-4.73623	-4.39059	-4.32695	0.93717	-0.706419	-0.0963012
1651		66587	W42367	Fas-activated serine/threonine kinase	Fastk	1.27099	1.32185	0.964737	1.20973	1.08567	0.854947	1.04847	0.203802	0.972855	-3.94937	0.933533	-3.55847	-2.9781	-4.78774
1652		15182	W46034	histone deacetylase 2	Hdac2	1.16106	1.05727	1.09119	1.14645	1.46514	1.07789	1.08155	0.453974	0.91496	-4.20948	0.198033	0.983535	0.705204	-4.03071
1653		21938	W45975	tumor necrosis factor receptor superfamily, member 1b	Tnfrsf1b	1.11159	1.33269	1.34869	0.992016	0.682439	0.997037	0.857715	-2.49294	0.531631	-4.04108	-1.57153	-0.222112	-4.86556	-4.40937
1654	active	15452	W48168	hypoxanthine guanine phosphoribosyl transferase 1	Hprt1	1.20154	1.21206	1.35367	1.59439	1.66103	1.45478	1.48046	0.72261	0.995248	0.996439	0.999776	0.998373	0.741324	0.931987
1655	active	19730	W48230	ral guanine nucleotide dissociation stimulator	Ralgds	1.80291	1.45651	1.44059	1.5807	2.60243	2.4045	2.2245	0.992242	0.995417	0.912185	0.999799	0.999999	0.999999	1
1656		11482	W48139	activin A receptor, type II-like 1	Acvrl1	1.17127	1.19946	1.16653	1.11548	1.01981	0.970168	0.885263	-0.108576	-1.20097	-4.6397	-2.90272	-3.21153	-1.53689	0.406576
1657	active	15904	W48116	inhibitor of DNA binding 4	Idb4	0.961901	1.29673	1.20543	0.807385	0.551248	0.504171	0.397625	-4.34013	0.00247226	-1.21351	0.79944	0.999993	0.999998	1
1658		13353	W54234	DiGeorge syndrome critical region gene 6	Dgcr6	1.0658	1.34486	1.2054	1.08548	0.773946	1.1673	0.814065	-3.7712	-0.432462	-0.531997	-0.706721	-0.747252	-3.90481	-0.172751
1659		17967	W54389	neural cell adhesion molecule 1	Ncam1	1.47386	1.23564	1.33722	0.623609	0.690803	0.550766	0.440139	-3.16662	-1.58936	-2.86266	-0.0690584	-0.639056	0.985097	0.999833
1660		17523	W55655	myeloperoxidase	Mpo	1.45221	0.75239	0.76455	0.761982	0.318039	2.71909	1.45997	-1.95337	-2.93401	-3.57348	-4.16729	0.946141	0.771907	-3.29791
1661		103768	W50677	tubulin, gamma 2	Tubg2	1.43334	1.50459	1.28343	1.79515	1.40523	1.46362	1.04057	0.464233	0.675874	-0.42025	0.989833	0.609051	0.521318	-4.39764
1662		14860	W54349	glutathione S-transferase, alpha 4	Gsta4	1.3076	1.83104	2.03693	1.35699	1.21672	1.3983	1.45778	-1.12432	0.992904	0.998113	0.392261	-1.21399	0.235735	0.692316
1663		18718	W58969	phosphatidylinositol-4-phosphate 5-kinase, type II, alpha	Pip5k2a	1.14442	1.29917	0.918397	0.853221	0.897472	1.02229	1.27521	-1.25121	-1.76897	-4.72303	-1.76398	-4.84581	-3.39727	-3.54218
1664		14276	W59165	folate receptor 2 (fetal)	Folr2	1.11216	0.907686	0.995132	1.07598	1.16879	1.53942	2.04983	-3.23887	-3.61128	-4.83499	-4.85866	-0.619045	0.986334	0.999064
1665		16993	W63957	leukotriene A4 hydrolase	Lta4h	1.35301	1.06042	0.878981	0.934412	0.682812	0.619756	0.694842	-0.0441361	-4.51816	-3.81435	-4.39193	0.866159	0.980861	0.729233
1666			W62508			1.906	1.59113	1.35478	2.94301	1.76138	2.1006	1.44552	0.872865	-0.629987	-0.0492435	0.998923	0.45251	0.571262	-1.28413
1667		27528	W62819	DNA segment, human D4S114	D0H4S114	1.69628	1.25634	1.27434	1.20536	1.0958	1.00124	0.814057	0.904484	-0.609179	-1.70239	-1.64115	-4.55199	-4.78136	-3.03997
1668		15181	W62765	histone deacetylase 1	Hdac1	1.25413	1.18641	1.08146	1.40009	1.54866	1.49999	1.22957	0.34541	-0.320873	-3.28373	0.997751	0.989715	0.811085	-2.79507
1669	active	13852	W64796	epimorphin	Epim	1.39324	0.956815	1.07413	2.12845	1.53546	1.10532	1.28687	0.996927	-0.608217	-2.04146	1	0.999996	0.925317	0.845483
1670		22200	W62229	ubiquitin-activating enzyme E1C	Ube1c	1.11851	1.12895	1.07818	0.80443	0.73628	0.835921	0.660086	0.174319	-2.73374	-4.75776	-3.47093	0.969075	0.974239	0.995987
1671	active	15388	W65080	heterogeneous nuclear ribonucleoprotein L	Hnrpl	1.04656	1.02748	0.923748	0.514923	0.496672	0.320621	0.304058	-2.82212	-2.87886	-0.179015	1	1	1	1
1672		11489	W65081	a disintegrin and metalloproteinase domain 12 (meltrin alpha)	Adam12	1.06838	0.952184	1.09674	1.24527	0.956595	1.00361	0.994959	-2.53304	-3.08913	-1.49766	-1.64026	-2.19142	-4.08059	-2.05293
1673		51800	W65005	Bcl-2-related ovarian killer protein	Bok	1.45182	0.982151	0.789715	1.22277	0.853399	0.772871	1.17363	0.677353	-3.01829	-3.74476	-3.79263	-4.38736	-0.672441	-0.116865
1674		16468	W65025	jumonji, AT rich interactive domain 2	Jarid2	1.19721	1.32709	1.28639	1.24999	0.950819	0.948342	0.718403	0.0124275	0.7598	0.7325	0.540036	-4.8315	-0.152407	0.354922
1675		13395	W65729	distal-less homeobox 5	Dlx5	1.31615	1.45153	1.0726	1.42467	1.33313	1.01761	1.11302	0.955752	0.998851	-4.63965	0.99998	0.962124	-2.38454	-1.01206
1676		19725	W70909	regulatory factor X, 2 (influences HLA class II expression)	Rfx2	1.02341	1.44716	1.33555	1.32356	1.85016	1.58067	0.875949	-4.88971	-2.04389	-2.92119	-3.20543	-0.259532	-1.54697	-4.42288
1677		16881	W66626	ligase I, DNA, ATP-dependent	Lig1	1.52149	1.67382	1.76661	1.14805	0.955779	1.07179	0.628704	-0.277709	0.475311	-0.236825	-4.4559	-3.88785	-4.22467	-1.57113
1678		15275	W74835	hexokinase 1	Hk1	1.10988	0.872329	1.18558	1.12046	1.58692	1.36044	0.833877	-4.60747	-4.55923	-3.59398	-4.67492	-0.524239	-2.41625	-3.2721
1679		53602	W70646	hippocalcin-like 1	Hpcal1	1.1451	1.19532	1.1743	1.50951	0.643922		0.799987	-4.90602	-4.71958	-4.12205	-2.11351	-0.698169		-4.84866
1680	active	18131	W76913	Notch gene homolog 3 (Drosophila)	Notch3	1.25782	1.06352	1.37604	1.29857	1.8471	1.72221	1.65546	0.998704	0.981268	0.0745649	1	1	1	1
1681		14228	W77113	FK506 binding protein 4	Fkbp4	1.13477	1.39214	1.16305	0.601922	1.2337	1.22736	1.64398	-2.96668	0.853351	-0.898461	0.999051	0.924779	0.22781	0.997364
1682		18552	W98241	proprotein convertase subtilisin/kexin type 5	Pcsk5	1.12699	1.4972	0.861106	1.20413	0.872037	1.07013	0.862875	-4.86183	-1.96646	-3.34502	-0.988358	-4.37783	-4.19162	-4.8317
1683	active	16682	W98341	keratin complex 2, basic, gene 4	Krt2-4	1.22691	3.44784	4.86254	2.09105	6.48629	25.5982	23.4326	-4.17837	0.917414	0.991267	-0.147415	0.998864	1	1
1684		17955	W78317	nucleosome assembly protein 1-like 4	Nap1l4	1.17239	1.21078	1.01866	1.19928	1.02709	1.18444	0.890347	0.790698	0.310585	-4.26519	-1.91998	-0.484916	-1.30602	-2.11239
1685		12968	W78478	crystallin, gamma E	Cryge	1.05382	1.53801	1.21985	1.05542	0.947122	1.26044	1.21687	-4.69044	0.435404	-2.48555	-4.67796	-4.67477	-1.89895	-2.53016
1686		26362	W78330	AXL receptor tyrosine kinase	Axl	1.25743	1.50617	1.31195	1.18084	0.922373	0.890732	0.89537	0.667826	0.683626	0.172324	-0.635942	-2.60049	-4.41261	-4.84546
1687		17918	W80031	myosin Va	Myo5a	1.10612	1.49951	1.38234	1.51992	0.947927	0.995313	0.910258	-3.10035	0.632229	0.587004	0.988982	-3.73272	-4.66416	-2.61192
1688	active	12904	W81912	cellular retinoic acid binding protein II	Crabp2	1.43151	1.68835	1.27951	2.34553	1.90263	1.97369	2.03459	0.621938	0.967145	0.924897	1	1	1	1
1689		13101	W81792	cytochrome P450, family 2, subfamily d, polypeptide 10	Cyp2d10	1.13196	0.590274	1.27968	0.774062	0.668755	0.459152		-4.32065	-0.19532	-2.93565	-1.49871	-0.656263	0.906513
1690		50706	W81878	periostin, osteoblast specific factor	Postn	1.36268	1.3156	1.12361	2.01475	2.51014	2.20317	1.82533	-0.647439	-1.07923	-4.46531	0.987858	0.999426	0.997268	0.963566
1691		17390	W80177	matrix metalloproteinase 2	Mmp2	1.35935	1.79068	1.51	1.25418	1.1386	0.705318	0.533304	-0.695954	0.915218	0.721406	0.0263794	-4.53965	0.057319	0.97953
1692		52400	W82873	DNA segment, Chr 7, ERATO Doi 602, expressed	D7Ertd602e	1.07791	1.27438	0.972794	1.13107	1.1026	1.09156	0.876678	0.0585659	0.674891	-2.05243	-4.90586	-0.0999123	-4.80932	-4.24516
1693		68196	W82182	heat shock factor binding protein 1	Hsbp1	1.3896	1.31313	0.971162	1.17871	1.15621	1.11695	1.13525	0.999942	0.5285	-4.04162	0.924655	0.993293	0.532094	0.689611
1694		14131	W82159	Fc receptor, IgG, low affinity III	Fcgr3	1.33869	1.39766	0.875473	0.684883	0.737561	0.761707	0.937979	0.951706	-3.98378	-2.32724	-2.61244	0.773432	0.999827	0.874937
1695		12153	W82677	bone morphogenetic protein 1	Bmp1	1.05569	1.77194	0.947447	1.22853	1.26573	1.31635	0.923879	-3.47963	0.948134	-3.75037	0.58111	0.822145	0.61663	-4.01128
1696		12959	W82104	crystallin, beta A4	Cryba4	1.20781	1.2319	0.930296	1.12262	0.951193	0.532547	1.14874	-2.89316	-2.56352	-4.60711	-3.81848	-4.74142	0.942568	-3.546
1697		16006	W83086	insulin-like growth factor binding protein 1	Igfbp1	1.46568	1.29018	1.31379	1.19596	0.782934	0.98004	0.842281	0.999635	0.989109	0.340393	-0.192349	0.0462383	-3.35687	0.995121
1698	active	54405	W83104	NADH dehydrogenase (ubiquinone) 1 alpha subcomplex, 1	Ndufa1	1.4894	1.53607	0.903558	1.31609	1.34278	1.61345	1.55637	0.99678	0.967259	-4.68229	0.999989	0.999947	0.999881	0.611714
1699		22084	W82751	tuberous sclerosis 2	Tsc2	1.34661	1.26958	1.21875	1.11847	1.01718	1.0567	1.01954	0.745978	-1.46852	-0.258503	0.89631	-1.69933	-3.04797	-4.67262
1700		109979	W82798	ADP-ribosyltransferase 3	Art3	1.24063	1.30326	0.907526	1.31908	0.812252	0.823013	0.757123	-1.61398	-0.671925	-4.41005	0.107602	-4.49241	-0.390561	0.673558
1701	active	12257	W82946	benzodiazepine receptor, peripheral	Bzrp	1.47824	0.952174	1.08711	1.0003	1.74286	1.7178	1.47958	0.847531	-0.888116	-4.73482	-1.59854	0.999808	0.999938	0.997374
1702		21406	W83524	transcription factor 12	Tcf12	1.20935	1.08864	1.06183	1.05251	1.038	0.832888	0.885313	-0.0485477	-1.81245	-4.86876	-3.39268	-4.31427	-3.00197	-0.304984
1703		17768	W84014	methylenetetrahydrofolate dehydrogenase (NAD+ dependent), methenyltetrahydrofolate cyclohydrolase	Mthfd2	1.57032	1.76891	0.80153	3.23822	2.32849	1.75748	1.02704	-1.24493	-0.550516	-3.8838	0.995626	0.819039	-0.918528	-4.7456
1704		12819	W83331	procollagen, type XV	Col15a1	1.15039	1.28251	1.08746	1.39136	1.27261	1.44203	1.25694	0.0332937	0.78017	-4.70262	0.995864	0.749686	-0.257433	-0.509837
1705	active	19659	W83609	retinol binding protein 1, cellular	Rbp1	1.33368	1.53003	1.30592	1.44498	1.14416	0.892236	0.84791	0.954258	0.998764	0.999648	0.999944	0.972671	-1.74711	-0.0550732
1706		12952	W83558	cryptochrome 1 (photolyase-like)	Cry1	1.08342	1.03034	1.09201	0.993042	0.964554	1.09462	0.65255	-4.30962	-4.28075	-2.71298	-3.7025	-4.76808	-4.90018	0.807171
1707		13481	W83728	dolichol-phosphate (beta-D) mannosyltransferase 2	Dpm2	1.10194	1.07411	1.25268	1.05957	0.79997	1.06622	0.8351	-2.14305	-0.190868	-0.471481	-4.89961	-3.91548	0.0844696	-3.55957
1708	active	12876	W83974	carboxypeptidase E	Cpe	1.17698	1.23739	1.29442	0.45819	0.44395	0.440023	0.468536	-1.49989	-1.52684	0.469179	0.999951	1	0.999998	1
1709		16391	W84302	interferon dependent positive acting transcription factor 3 gamma	Isgf3g	1.28953	1.30592	1.13375	1.18843	1.90018	1.58299	1.40803	-0.185517	0.0106583	-1.11493	0.55623	0.999921	0.995197	0.761305
1710	active	13136	W83988	decay accelerating factor 1	Daf1	1.63735	1.43787	1.52623	1.18146	3.02792	2.48902	1.79132	0.981812	-0.253332	0.920141	-3.49235	1	1	0.999998
1711		20533	W85633	solute carrier family 4 (anion exchanger), member 1	Slc4a1	0.967017	1.16548	1.38162	1.01047	0.527042	1.02291	0.98582	-3.7352	-0.93802	-0.517318	-2.36586	0.878381	-3.60182	-0.856333
1712		12767	W88094	chemokine (C-X-C motif) receptor 4	Cxcr4	0.882608	0.824649	0.929042	0.947046	0.761075	0.761615	0.811074	-3.64409	-1.84596	-4.89909	-4.90471	-0.220598	-0.294695	-0.72946
1713		19653	W88130	RNA binding motif protein 4	Rbm4	1.32794	1.2157	1.11853	1.53832	1.36079	1.51055	1.31515	0.167905	0.995339	-4.71437	0.999851	0.92798	0.0721086	-0.409215
1714		21745	W87045	telomerase associated protein 1	Tep1	1.30055	0.835946	0.959431	0.986229	1.06255	0.773962	1.02753	-0.212332	-4.28284	-4.33421	-3.73804	-4.75136	-2.25123	-4.5674
1715		12905	W85081	CASP2 and RIPK1 domain containing adaptor with death domain	Cradd	1.0296	1.14196	1.29476	1.1454	1.2695	0.9538	1.18088	-4.90331	-3.5042	-1.20703	-3.74162	-0.510605	-4.8899	-1.15941
1716		225884	W87197	cDNA sequence BC021614	BC021614	1.37362	1.11769	1.27372	1.14762	1.11521	1.66662	1.40212	-0.737967	-4.64515	-4.63851	-0.843171	-3.22647	0.987514	0.395075
1717		22059	W87149	transformation related protein 53	Trp53	1.37146	1.05841	1.14558	1.29476	1.04881	1.06836	0.905492	0.979944	0.589006	-4.77802	0.9965	-4.38708	-3.61588	-4.88213
1718		18815	W99028	plasminogen	Plg	1.08062	1.06812	0.829818	1.43295	0.898151	0.734096	0.902678	-3.94359	-0.351095	-2.05294	0.511421	-2.38366	-2.28972	-3.02751
1719		15437	W99235	homeo box D8	Hoxd8	1.23518	1.11336	1.08638	0.905367	0.869796	0.71027	0.734492	0.950585	-4.09844	-3.67957	-4.57102	-4.08198	0.598077	0.999977
1720		21804	W99117	transforming growth factor beta 1 induced transcript 1	Tgfb1i1	1.59451	1.10113	0.898267	0.911929	0.826579	0.920328	0.778215	0.964655	0.154535	-4.74029	-3.01809	0.112259	0.544412	0.627449
1721	active	16948	W96914	lysyl oxidase	Lox	1.19746	1.36929	1.51187	1.38467	1.58612	1.54456	1.17728	-0.141993	0.940244	0.998364	0.997655	0.994492	0.982444	-1.78208
1722		19365	W88003	RAD52 homolog (S. cerevisiae)	Rad52	1.24563	1.30618	0.974523	0.954186	0.811086	0.785195	0.629144	0.344973	-2.2473	-4.89296	-4.80225	-4.65917	0.809088	0.998831
1723	active	16011	W89253	insulin-like growth factor binding protein 5	Igfbp5	1.32217	1.97129	1.51272	1.88937	2.45427	1.59904	1.13746	0.684683	0.983924	0.816557	0.999989	0.999999	0.991522	-3.1376
1724		16211	W87958	karyopherin (importin) beta 1	Kpnb1	1.44698	1.63636	1.15624	1.44031	1.41831	1.57056	1.23169	0.617463	0.996073	0.909295	0.962873	0.981199	0.997889	0.604112
1725	active	18541	W89405	pericentrin 2	Pcnt2	1.47366	1.00331	1.31381	1.03288	0.764168	0.576138	0.663371	0.999984	-4.26342	0.0170768	-4.78343	0.9343	0.999998	0.999987
1726			AI429619			1.45163	1.25227	0.936975	0.913114	0.951525	0.866346	0.692678	0.87957	0.78835	-4.13973	-3.90105	-4.50348	0.7012	0.991515
1727			W87981			1.34348	1.25467	1.61712	1.2018	0.98718	1.0031	0.880001	0.883662	-0.848256	0.899855	0.25326	-4.90591	-4.90012	-4.72567
1728	active	18073	W88036	nidogen 1	Nid1	1.66363	1.26023	1.21224	1.83901	1.18677	1.2461	1.25109	0.999639	0.975343	0.997712	0.999672	0.969323	0.553496	0.7358
1729		17685	W91178	mutS homolog 2 (E. coli)	Msh2	1.04785	1.16133	0.887265	1.39842	1.03322	0.918775	1.03688	-2.20542	-1.20926	-4.24164	0.627257	-4.90345	-4.59125	-4.8053
1730		14082	W91183	Fas (TNFRSF6)-associated via death domain	Fadd	0.890451	1.03424	1.11848	0.90797	1.29372	1.12114	1.03419	-3.57438	-3.8688	-2.85418	-4.63938	0.263098	-0.3099	-4.90208
1731		17285	W89502	mesenchyme homeobox 1	Meox1	1.20561	0.985914	1.09283	1.09374	1.00411	1.06808	0.949095	0.870645	-4.75447	-0.593782	-3.16945	-2.41441	-2.1615	-1.1273
1732		13830	W89549	stomatin	Stom	1.06142	1.22446	1.20373	0.795397	0.726482	0.632369	0.898104	-3.52892	0.164402	0.721291	0.302455	0.999438	0.999979	-1.60531
1733		12988	W89819	c-src tyrosine kinase	Csk	1.24289	0.964729	1.05744	1.21459	1.14108	1.41834	1.49675	-2.54867	-1.67595	-4.79586	0.122208	0.943735	0.971051	0.957462
1734		208836	W89816	cDNA sequence BC025462	BC025462	1.17515	1.37171	0.931525	1.64367	1.27951	1.20946	1.15601	-1.11906	0.766761	-3.10953	0.999987	-0.536808	-0.0454179	-2.21764
1735		13865	W90859	nuclear receptor subfamily 2, group F, member 1	Nr2f1	0.872599	1.03575	0.87214	0.873504	0.604691	0.574351	0.864596	-2.22478	-2.8981	-4.05353	-4.31031	0.999656	0.99996	0.617837
1736		19089	W91045	protein kinase C substrate 80K-H	Prkcsh	1.1909	0.865582	0.64341	1.01465	0.812541	0.806855	0.962111	-1.08341	-4.82089	0.99141	-3.71116	0.63488	0.854763	-2.67222
1737		14854	W91402	glutathione synthetase	Gss	1.08013	0.99879	1.25428	1.17281	1.65801	1.21389	1.53122	-4.51538	-1.00669	-1.00668	-1.10123	0.998734	0.0949752	0.973654
1738		12527	W98963	CD9 antigen	Cd9	1.23299	1.21646	0.98165	0.891718	1.14416	1.24664	0.834382	-0.112098	-2.61611	-4.50444	-1.05042	-2.43685	-1.36433	-4.12953
1739		11803	W98956	amyloid beta (A4) precursor-like protein 1	Aplp1	1.40197	1.42241	1.00762	1.11632	1.3621	1.20392	1.11514	0.951041	0.950146	-4.69387	-1.01498	0.35101	-0.735761	-2.09542
1740		20190	W97384	ryanodine receptor 1, skeletal muscle	Ryr1	0.818358	1.14484	0.968961	1.18812	1.09143	0.861924	1.2742	-4.3437	-4.78889	-4.90311	-4.26542	-4.43577	-4.29072	-3.53171
1741		22694	W97363	zinc finger protein 35	Zfp35	1.11382	1.1353	0.960096	0.640491	0.735242	0.841959	0.972264	-2.6935	-0.086145	-4.20738	0.993748	0.658789	-0.269294	-1.91233
1742		18128	W98998	Notch gene homolog 1 (Drosophila)	Notch1	1.19652	1.24036	1.23512	1.00254	1.09489	1.27721	0.998479	-3.34116	-2.80039	-3.04236	-4.90204	-4.47163	-2.71848	-4.90617
1743		97977	W97442	expressed sequence C81508	C81508	0.983298	1.084	0.951384	1.30592	0.998573	1.01165	1.08472	-4.88647	-4.66082	-4.90346	0.915067	-4.76535	-4.30589	-1.61336
1744	active	27632	W97403	RD RNA-binding protein	Rdbp	1.00421	1.36261	1.08022	1.27725	1.59215	1.36077	1.33885	-4.90317	0.861404	-3.85401	0.858778	0.999998	0.999807	0.998843
1745		15417	W97853	homeo box B9	Hoxb9	1.17528	1.19523	1.5605	1.61357	1.23899	1.15154	1.46101	-3.03965	-4.08609	-1.13443	-0.543743	-3.89766	-4.59061	-2.14731
1746		330260	W98586	paraoxonase 2	Pon2	1.25783	1.26459	1.22431	1.10614	1.44579	1.29434	1.29406	0.343698	-0.0394101	-3.57861	0.149236	0.985642	0.808075	0.999062
1747			AI429818			1.25039	1.45729	1.10052	0.720861	0.722327	0.47109	0.62535	-3.64548	-1.06959	-4.11425	0.172335	0.871325	0.999716	0.943727
1748		12015	W98547	Bcl-associated death promoter	Bad	1.02709	1.41303	1.25058	1.47593	1.39839	1.06549	0.957323	0.646445	0.770191	-1.04214	0.991333	0.867168	0.0562715	0.903703
1749	active	18971	W91387	polymerase (DNA directed), delta 1, catalytic subunit	Pold1	1.30638	0.968849	1.17084	1.0428	0.847137	0.643176	0.64286	0.998627	-3.04319	0.168181	-4.54033	0.998592	0.999992	0.999987
1750		11757	W91307	peroxiredoxin 3	Prdx3	1.36575	1.46662	1.27789	1.49991	1.39401	1.25336	0.965168	0.986608	0.999432	-0.385646	0.999743	0.904377	0.987593	-4.37084
1751			W98230			0.932973	0.801179	0.98333	1.11606	1.01322	0.95652	0.895374	-3.62541	0.504202	-4.83567	-2.17635	-4.24462	-4.86417	-3.19884
1752	active	12444	W98440	cyclin D2	Ccnd2	1.09904	1.33021	0.686893	0.559821	0.35232	0.360262	0.262853	-0.998596	-1.69388	0.836113	0.999296	1	1	1
1753		18761	W98195	protein kinase C, theta	Prkcq	0.876006	0.861423	0.743619	0.86799	0.95525	0.992666	0.832654	-4.77328	-0.594196	0.393376	-3.92501	-4.89274	-4.90382	-2.88125
1754	active	12831	W99856	procollagen, type V, alpha 1	Col5a1	0.914854	1.34916	1.65944	1.97354	2.6341	2.4175	2.15924	-3.77014	0.920233	0.997149	1	1	1	1
1755		13667	AA000219	eukaryotic translation initiation factor 2B, subunit 4 delta	Eif2b4	0.79642	1.1041	0.965559	1.15091	1.11824	0.991222	1.11647	-3.02165	-1.21772	-4.88257	-1.07577	-4.6265	-1.46109	-3.45417
1756		230654	AA000163	RIKEN cDNA D630045E04 gene	D630045E04Rik	1.03856	1.08497	0.979364	1.16673	1.41594	1.04367	1.38412	-4.59427	0.469074	-4.68603	-0.699249	0.767791	-0.856273	0.977833
1757		14533	AA000036	biogenesis of lysosome-related organelles complex-1, subunit 1	Bloc1s1	1.20306	1.09906	0.836849	0.777749	0.895119	0.881826	1.14916	-0.102601	-4.81714	-4.00621	0.152413	-4.21106	-0.520908	-4.90276
1758	active	20020	AA000244	polymerase (RNA) II (DNA directed) polypeptide A	Polr2a	1.17537	1.02306	1.08063	1.41022	1.43487	1.16985	1.49391	-2.90349	-2.53875	-3.72437	0.998065	0.999968	0.951134	0.995692
1759	active	22416	AA000971	wingless-related MMTV integration site 3A	Wnt3a	1.4197	1.24825	0.804933	1.23452	1.38493	0.952535	1.29042	0.972635	0.995589	-4.76597	1	0.998048	-3.64707	-0.344667
1760		14281	AA002910	FBJ osteosarcoma oncogene	Fos	0.802304	1.22004	0.965966	0.850617	1.65273	2.34903	3.07976	-2.38577	-2.57013	-4.82163	-2.35417	0.71945	0.997615	0.999965
1761		13360	AA003001	7-dehydrocholesterol reductase	Dhcr7	0.930975	1.25866	1.08446	1.33373	1.48241	1.29414	1.50278	-2.96813	-0.477214	-4.30203	-0.660277	0.179097	0.0598791	0.672859
1762		66963	AA002376			0.988346	1.21454	0.965046	0.882261	0.905626	0.670481	1.02433	-4.77505	0.191008	-2.02021	0.677591	-3.76044	0.805866	-4.53677
1763		11747	AA002439	annexin A5	Anxa5	1.35055	1.18378	1.08522	1.29872	1.34315	1.09611	1.07671	0.953192	0.972136	-1.87795	0.997041	0.999973	0.968745	-0.978118
1764	active	14049	AA002292	eyes absent 2 homolog (Drosophila)	Eya2	1.14965	1.26715	1.657	1.02575	1.51947	1.36843	1.43867	0.86889	0.968212	0.999972	-4.61566	0.999639	0.887541	0.999904
1765		17865	AA003042	myeloblastosis oncogene-like 2	Mybl2	1.20968	1.63218	1.36735	2.44574	1.08137	1.6116	1.6326	-2.84372	-0.0362595	-3.13542	0.999981	-2.72083	-0.685822	0.932734
1766	active	12035	AA003372	branched chain aminotransferase 1, cytosolic	Bcat1	1.38678	2.25227	1.90964	1.56621	5.74553	7.14708	5.03687	0.997917	1	0.999952	0.999517	1	1	1
1767		12587	AA003262	melanoma inhibitory activity 1	Mia1
1768		21828	AA003452	thrombospondin 4	Thbs4	1.26052					1.09877	0.791177	-3.46028					-4.84764
1769		22601	AA002763	yes-associated protein 1	Yap1	1.15018	1.55381	1.17842	1.1115	1.49559	1.06609	0.998147	-1.35194	-0.165371	-4.71677	-2.56372	0.961112	-0.739124	-2.03283
1770		12140	AA002514	fatty acid binding protein 7, brain	Fabp7	0.599357	1.23189	1.13877	0.904142	0.80869	0.688498	0.697063	0.910179	-1.6814	-3.43434	-3.90836	-1.63355	0.429296	0.366047
1771		17524	AA003740	membrane protein, palmitoylated	Mpp1	1.25855	1.04017	1.12934	1.19846	1.13553	0.953476	0.934054	0.806064	-4.87863	-3.33777	0.867034	-4.69535	-4.88397	-3.90672
1772		19255	AA003599	protein tyrosine phosphatase, non-receptor type 2	Ptpn2	1.2366	1.05487	0.955081	1.17453	1.20941	0.928634	0.899518	0.588751	-3.52562	-4.427	-3.86501	-3.61222	-1.76981	-0.419458
1773		56258	AA003549	heterogeneous nuclear ribonucleoprotein H2	Hnrph2	1.20111	1.1355	1.05403	1.45104	1.09945	1.11437	0.752466	0.405147	-3.42413	-3.34432	0.630129	-1.8605	-3.93021	-0.275096
1774		321022	AA007791	carnitine deficiency-associated gene expressed in ventricle 3	Cdv3	1.39184	1.44437	1.3305	1.53519	1.24257	1.10484	1.05764	0.189319	0.965608	0.927413	0.995211	-2.27011	-0.654143	-3.41829
1775	active	16818	AA008016	lymphocyte protein tyrosine kinase	Lck	1.62957	1.16298	1.00775	1.62429	1.54548	1.13428	1.35088	0.99431	0.117036	-4.54231	1	1	0.983836	0.993143
1776	active	18214	AA008069	discoidin domain receptor family, member 2	Ddr2	1.04748	0.978852	0.930046	0.934937	0.723154	0.603865	0.632652	-2.972	-2.16898	-3.28336	-2.96837	0.998132	0.996192	0.999994
1777		15896	AA050972	intercellular adhesion molecule 2	Icam2	1.11922	1.28652	1.15417	0.849398	0.978241	0.763265	1.00015	0.563664	0.932888	-0.333805	0.59784	-4.76254	0.0816699	0.487985
1778	active	67793	AA051083			1.2432	1.01445	1.09157	1.11892	1.30826	1.35784	1.59611	-0.42772	-0.319667	-4.4682	-1.31681	0.999951	0.999999	1
1779		20439	AA051014	seven in absentia 2	Siah2	1.325	1.38307	1.04403	1.17919	1.25156	1.3593	1.79907	0.824687	0.712494	-4.88612	0.137571	-0.849066	0.991581	0.99998
1780		22241	AA007768	Unc-51 like kinase 1 (C. elegans)	Ulk1	0.769855	1.08319	1.42475	0.804373	1.07397	0.852942	1.24972	-2.30198	-4.63612	-0.308889	-2.09167	-4.1887	-3.08824	-2.65177
1781	active	12461	AA003927	chaperonin subunit 2 (beta)	Cct2	1.07361	1.49791	1.13933	1.45241	1.29453	1.14104	1.36937	0.344572	0.999855	0.731231	0.999097	0.992211	-0.463282	0.993451
1782		20187	AA004183	receptor-like tyrosine kinase	Ryk	1.06997	1.3747	1.15636	0.810243	0.919316	0.516454	0.872819	-3.86793	-0.600335	-4.82064	-2.16772	-4.79594	0.989927	-2.9049
1783		18515	AA003969	pre B-cell leukemia transcription factor 2	Pbx2	0.90426	1.11254	1.13401	1.12409	1.13138	1.11797	0.984371	-3.5745	-2.84189	-3.30162	-1.90602	-1.80404	-4.32249	-4.76489
1784		11656	AA003951	aminolevulinic acid synthase 2, erythroid	Alas2	0.913983	1.02348	1.10227	0.846357	0.769515	0.766274	0.678276	-4.05328	-4.25281	-4.31435	0.470528	-0.843763	0.60233	0.982064
1785		19411	AA014382	retinoic acid receptor, gamma	Rarg	1.18077	1.06866	1.18657	0.89565	1.05411	1.17177	1.21565	-2.53439	-0.594807	0.768694	-3.02049	-4.07549	-3.40322	-1.10458
1786		12388	AA008582	catenin src	Catns	1.22319	1.04	1.33785	1.22127	1.3333	1.24163	1.19708	-0.433126	-3.97177	-0.794732	-0.165873	0.999028	0.892654	0.960235
1787		18974	AA008627	polymerase (DNA directed), epsilon 2 (p59 subunit)	Pole2	0.8983	1.30996	1.08874	1.44241	1.08425	1.2487	1.15115	-4.39995	-1.09252	-4.22404	-0.336659	-2.78576	-3.16146	-4.53898
1788		210573	AI466661	gene model 323, (NCBI)	na	1.60708	0.835065	1.07595	1.26504	1.39822	1.1912	1.3785	0.490921	-2.70571	-3.90661	-3.53577	-0.991315	-4.34887	-0.268019
1789		14645	AA011759	glutamate-ammonia ligase (glutamine synthase)	Glul	1.0344	0.854161	1.05657	0.795574	0.738369	0.780334	1.11555	-4.0125	-4.86802	-3.28443	0.995381	0.997328	0.940385	-2.29127
1790		23872	AA014761	E26 avian leukemia oncogene 2, 3' domain	Ets2	1.07448	1.10281	0.9716	0.808517	1.16135	1.62073	1.93673	-4.20448	-3.24951	-3.10688	0.42622	0.210809	0.999635	1
1791	active	55948	AA009229	stratifin	Sfn	1.32215	2.26234	2.49815	1.56457	1.53478	3.73871	3.26644	-1.42028	0.990814	0.997595	0.349715	0.22527	0.999992	0.999946
1792	active	17869	AA009268	myelocytomatosis oncogene	Myc	1.13841	1.36369	1.01627	0.855771	0.738537	0.637569	0.772865	-2.26222	0.993969	-3.30625	-3.17662	0.998195	0.999277	0.997431
1793		17216	AA011839	minichromosome maintenance deficient 2 mitotin (S. cerevisiae)	Mcm2	1.39885	1.53246	0.793137	2.36744	1.51011	1.42095	1.28238	0.450483	0.853201	-0.828676	0.999954	0.815836	0.554999	-0.540919
1794	active	20897	AA015434	stimulated by retinoic acid gene 6	Stra6	1.02457	0.644381	0.637458	0.516105	0.511581	0.383202	0.331941	-4.6262	0.708656	0.927841	0.998653	0.999375	0.999998	1
1795		18762	AA014771	protein kinase C, zeta	Prkcz	1.0794	0.623684	1.03916	1.19938	1.09451	0.856821	0.900176	-4.73593	-0.463603	-4.84089	-3.56094	-4.49788	-3.86212	-4.41502
1796		14661	AA014196	glutamate dehydrogenase 1	Glud1	0.848142	1.57621	1.21598	1.44792	1.72222	0.932648	0.959833	-2.07182	-0.263216	-3.05972	0.782502	0.753749	-4.09902	-4.7658
1797		15526	AA014915	heat shock protein, A	Hspa9a	0.980232	1.15965	0.980667	1.27577	0.955073	1.23679	1.18379	-4.8716	-0.306397	-3.3358	0.135673	-3.97464	-2.52021	-2.3709
1798		21928	AA014136	tumor necrosis factor, alpha-induced protein 2	Tnfaip2	1.31659	1.04931	1.16152	1.2991	1.33856	1.08007	1.05766	0.496469	-4.79979	-3.31401	0.942582	0.99027	-0.850343	-0.585033
1799		11350	AA014945	v-abl Abelson murine leukemia oncogene 1	Abl1	1.05707	0.82293	0.857988	1.15837	0.965342	0.985169	1.07172	-1.73923	-4.87666	-1.79134	-4.44872	-4.80764	-1.22333	-4.90269
1800	active	17896	AA014929	myosin, light polypeptide 4	Myl4	1.27522	0.992722	0.78736	0.956902	0.650258	0.519514	0.527224	-0.0580808	-0.43705	-0.255319	-3.62668	0.999951	0.999997	0.999995
1801		17702	AA016730	homeo box, msh-like 2	Msx2	1.07977	1.51015	1.32203	0.951234	1.62713	1.57653	1.71536	-2.86298	0.906946	0.464703	-3.14694	0.999572	0.933722	0.999238
1802		11804	AA016732	amyloid beta (A4) precursor-like protein 2	Aplp2	0.537698	1.09972	1.2784	1.43717	1.18823	0.895762	1.53656	0.928696	-4.27168	-1.77264	-0.487712	-2.62196	-4.07468	0.624719
1803	active	19173	AA016883	proteasome (prosome, macropain) subunit, beta type 5	Psmb5	1.09358	1.49511	1.03954	1.19922	1.94074	1.67824	2.11355	-0.320287	0.999913	-2.14264	0.999764	1	1	1
1804		19290	AA017896	purine rich element binding protein A	Pura	1.16389	1.28771	1.19206	1.20277	0.913558	1.16407	1.12025	-1.3885	-0.313729	-0.598824	-1.57468	-4.60711	-0.290923	-1.27644
1805		75008	AA017881			1.29348	1.09796	1.03038	0.905131	1.00608	1.0603	1.22627	-1.10328	-0.676697	-3.07712	-3.20188	-2.60049	0.279341	0.879521
1806	active	22271	AA020155	uridine phosphorylase 1	Upp1	1.27895	1.28253	1.1585	1.22655	1.5414	1.47105	1.64813	-0.957658	0.448119	-2.75522	-0.0606778	0.994718	0.998665	0.999931
1807		19352	AA020526	RAB geranylgeranyl transferase, b subunit	Rabggtb	1.41432	1.24762	0.99614	0.864485	0.853851	0.817501	0.884938	0.982406	0.979008	-4.87221	-3.29954	0.274342	0.954397	-0.0833724
1808			AI508261			1.23582	1.36358		0.778964	0.924261	0.820792	1.05574	-1.22963	-0.945923		-1.65796	-1.17393	-0.225957
1809		16336	AA023670	insulin-like 3	Insl3	1.39954	1.2743	1.27696	0.8486	0.686552	0.647806	0.642793	0.960626	0.217968	-0.624261	-2.94124	0.998346	0.931743	0.998966
1810		15436	AA022290	homeo box D4	Hoxd4	1.37999	1.28217	1.37929	1.27172	1.46324	1.30126	1.59382	0.925179	0.638003	0.941658	0.939297	0.991442	0.97258	0.999838
1811		18132	AA022302	Notch gene homolog 4 (Drosophila)	Notch4	1.20694	1.11033	0.941913	1.10081	1.11153	1.32776	1.35895	-0.16274	-2.98465	-3.3802	-2.88332	-1.87367	0.886313	0.922746
1812		13430	AA021681	dynamin 2	Dnm2	1.13142	1.18854	0.992449	1.30139	1.30814	1.18406	1.1867	-1.1557	-0.612603	-4.80112	-3.12671	0.206696	-1.47294	-1.10134
1813		20922	AA021916	suppressor of Ty 4 homolog 1 (S. cerevisiae)	Supt4h1	1.30747	0.889174	1.36391	0.939965	0.793971	1.13693	0.875689	-3.53348	-4.86359	0.989283	-2.14559	-4.53159	0.572237	-0.0246325
1814		14884	AA024318	general transcription factor II H, polypeptide 1	Gtf2h1	0.881157					1.13906	1.36695	-4.37745					-0.00540689
1815		12916	AA030254	cAMP responsive element modulator	Crem	1.63591	1.4721	2.55738	2.07064	1.60999	1.66063	1.51109	-0.678308	-1.79113	0.936134	0.509363	-1.00443	-0.546454	-1.48854
1816		12464	AA027583	chaperonin subunit 4 (delta)	Cct4	1.35744	1.10961	1.33986	1.12633	1.02484	0.861829	0.968556	0.987766	0.766052	0.958521	-3.83466	-0.304619	-0.0932824	-3.41925
1817		11821	AA030540	adenine phosphoribosyl transferase	Aprt	1.22725	1.03736	0.864611	1.14845	1.05815	0.886438	0.903869	0.986962	-3.85603	-3.46008	0.60154	-4.46838	0.978227	0.943392
1818		15492	AA028760	hydroxysteroid dehydrogenase-1, delta<5>-3-beta	Hsd3b1	0.386579	0.455242	0.476932	1.12508			0.7493	0.952291	0.601582	0.46795	-4.14555			-3.00766
1819		433760	AA027522		na	0.921311	1.03997	0.961452	0.722369	1.02979	0.85209	0.927761	-4.89444	-3.43075	-1.6239	0.997744	-4.86593	-3.76888	-3.22578
1820	active	17256	AA028786	male enhanced antigen 1	Mea1	0.950502	0.618203	0.789767	0.523133	0.851727	0.788188	0.575868	-4.89315	0.99405	0.317554	0.999954	-0.218533	-0.33999	0.9944
1821		12960	AA028309	crystallin, beta B1	Crybb1	0.891361	0.983468	0.992056	1.72393	0.879613	1.55751	1.70176	-4.90544	-4.90579	-4.84946	0.599432	-3.96078	0.547961	0.0368434
1822		16004	AA028475	insulin-like growth factor 2 receptor	Igf2r	1.38392	1.11386	0.828864	0.969375	0.922279	0.821164	0.749581	0.180775	-1.46905	0.541162	-4.90109	-1.94733	-1.14725	0.461251
1823	active	15360	AA030116	3-hydroxy-3-methylglutaryl-Coenzyme A synthase 2	Hmgcs2	1.32375	0.957602	1.06441	1.19493	0.628953	0.549431	0.473089	0.794383	-4.5962	-3.89333	-0.0565389	0.999512	0.999998	0.999995
1824		20598	AA028477	sphingomyelin phosphodiesterase 2, neutral	Smpd2
1825		19132	AA030447	peripherin 1	Prph1	0.896471	1.59467	1.08932	1.14434	0.93893	0.987085	1.20835	-4.8703	0.975434	-1.96817	-4.27197	-4.65675	-4.1343	-2.2577
1826		16002	AA030546	insulin-like growth factor 2	Igf2	1.40687	1.49067	1.21479	0.94984	0.740032	1.48772	0.796019	-0.456216	0.106059	-2.7015	-4.7139	-0.96878	0.0900295	-2.11675
1827		14272	AA032725	farnesyltransferase, CAAX box, alpha	Fnta	1.29398	1.06142	1.0738	0.98827	1.31999	1.16294	1.15481	0.98822	0.713989	-0.348157	-3.28936	0.999074	-0.149019	-0.7126
1828	active	17096	AA032394	Yamaguchi sarcoma viral (v-yes-1) oncogene homolog	Lyn	1.15908	1.07343	1.11898	1.0658	1.65282	1.98118	2.02106	-2.36086	-2.38399	-4.0497	-3.461	0.999021	0.999967	0.999996
1829	active	11740	AA033138	solute carrier family 25 (mitochondrial carrier, adenine nucleotide translocator), member 5	Slc25a5	1.34831	1.41628	1.22567	2.79954	2.56895	2.27055	2.13701	0.827699	0.999573	0.921961	1	1	1	1
1830		20866	AA032834	stromal interaction molecule 1	Stim1	1.2981	1.09936	1.01563	1.05849	0.866527	0.905138	0.897808	0.598705	-0.519845	-1.81788	-3.1677	-2.62293	-0.426971	-2.89586
1831		14050	AA033245	eyes absent 3 homolog (Drosophila)	Eya3	1.27862	1.45577	1.09943	1.21132	1.67879	1.41017	1.29998	-0.638304	0.947608	-4.73966	-3.50728	0.998325	0.937914	-0.224844
1832		13680	AA033377	DEAD (Asp-Glu-Ala-Asp) box polypeptide 19a	Ddx19a	1.92877	1.0256	0.755137	1.05065	0.937739	0.87094	0.928945	0.991431	-0.443539	0.597208	-4.1222	-4.84096	-3.17266	-1.92436
1833		54130	AA034697	ARP1 actin-related protein 1 homolog A (yeast)	Actr1a	1.37074	1.48328	1.20924	1.30442	1.16211	1.08038	0.920269	0.989572	0.996945	-2.07758	0.149519	0.824748	0.752678	-4.61932
1834		20183	AA033489	retinoid X receptor gamma	Rxrg	1.32652	1.25749	1.06992	1.15262	1.22892	1.00801	0.834281	0.924145	0.902094	-2.16921	-4.45618	-4.59238	-1.11033	-1.85254
1835		17907	AA032362	myosin light chain, phosphorylatable, fast skeletal muscle	Mylpf	1.07506	1.03618	1.55782	0.967613	0.630647	0.818342	0.703747	-4.30656	-4.88882	-2.50452	-4.90537	0.14699	-3.95423	-0.521451
1836		11545	AA032357	poly (ADP-ribose) polymerase family, member 1	Parp1	1.56059	1.3813	1.14701	1.29503	1.31484	1.27081	1.01405	0.983583	0.183612	0.90062	0.816216	-3.61105	-4.56168	-4.87751
1837	active		AA030995			1.34443	1.24449	1.07286	1.68471	2.28716	1.84887	1.96625	0.964558	-0.00971945	0.479823	1	1	0.999997	0.999988
1838		12850	AA030846	demethyl-Q 7	Coq7	1.1123	1.16747	0.878947	1.15627	1.19887	1.1266	1.12467	-0.891717	-1.71829	-3.28653	-4.12556	-1.43531	-3.07727	-3.63005
1839		11423	AA030863	acetylcholinesterase	Ache	1.06854	1.51127	1.23744	0.574273	0.933213	1.18742	0.944149	-4.62248	0.0382624	-2.5759	0.51427	-4.59848	-3.8008	-4.69161
1840		17128	AA030901	MAD homolog 4 (Drosophila)	Smad4	1.5568	0.937243	1.06926	1.17876	1.45214	1.13722	1.08422	0.870722	-4.29953	-4.90548	0.428524	0.699904	-0.885516	-4.12202
1841		19228	AA034782	parathyroid hormone receptor 1	Pthr1	1.12123	1.02815	0.955901	0.882838	1.0898	0.943669	0.60659	0.550356	-4.80985	-4.53741	-3.47546	-3.82173	0.325564	0.99999
1842	active	12832	AA034564	procollagen, type V, alpha 2	Col5a2	1.58253	1.60342	1.41105	1.24657	1.50811	1.26882	1.08568	0.998854	0.99976	0.979654	0.988235	0.999878	0.999414	0.990095
1843		14156	AA034561	flap structure specific endonuclease 1	Fen1	1.48231	1.38306	1.26514	0.879928	0.744324	0.740965	0.745826	0.994237	-1.63502	-4.59078	-4.15362	-0.217865	-0.720544	0.0672241
1844	active	19652	AA034857	RNA binding motif protein 3	Rbm3	1.08458	1.47688	1.1515	2.23342	1.72436	1.39699	1.1295	-0.696261	0.943245	0.420622	1	0.999999	0.998395	0.998829
1845		13016	AA036604	C-terminal binding protein 1	Ctbp1	1.44086	1.09424	1.00965	0.883197	0.858288	0.593386	0.79004	0.831996	-0.149576	-1.8323	-1.7884	0.946987	0.999703	0.92919
1846		103988	AA014441	glucokinase	Gck	1.4327	1.46653	1.25655	1.07958	0.846971	0.850174	0.678013	0.972415	0.816789	0.879197	-4.32292	-0.767342	-0.641798	0.778957
1847		14254	AA014250	FMS-like tyrosine kinase 1	Flt1	1.35461	1.24214	0.737271	0.97515	0.748842	0.803112	1.09329	-1.73268	-0.859167	-2.13278	-4.38164	-0.381364	-1.84431	-4.50482
1848		53331	AA014394	syntaxin 7	Stx7	1.22753	1.24984	1.35721	1.10787	1.1565	1.0926	1.35437	0.865988	0.915494	0.870711	-1.68494	-1.49533	-2.13646	0.878628
1849		12534	AA035888	cell division cycle 2 homolog A (S. pombe)	Cdc2a	1.18082	1.01708	0.999397	1.55845	1.38169	1.24408	1.08749	-0.481987	-4.84863	-4.84708	0.997604	0.961568	0.367136	-4.00608
1850			AA036275			1.33194	1.65846	1.21006	0.752566	1.38573	1.16184	1.28824	-2.27691	-0.00271001	-3.23856	-2.30831	-1.76392	-4.49351	-2.72232
1851		22057	AA036170	transducer of ErbB-2.1	Tob1	1.23084	1.58998	1.08304	1.03198	1.21101	1.30015	1.51603	-1.82094	0.757111	-2.91454	-4.64951	-1.26315	0.239399	0.351187
1852		18391	AA036319	opioid receptor, sigma 1	Oprs1	1.30193	1.30867	0.859572	0.983809	1.24742	1.25628	0.970135	0.889482	0.983705	0.140702	-4.06672	0.821648	0.207131	-3.92321
1853		13356	AA038087	DiGeorge syndrome critical region gene 2	Dgcr2	1.62326	0.991602	0.921317	1.01671	1.06564	1.13626	1.08232	0.986477	0.809836	-3.44353	-3.36162	-2.46196	-4.81602	-4.54069
1854		66684	AA038416	transcription elongation factor A (SII)-like 8	Tceal8	1.23603	1.15018	0.904711	1.16373	1.07107	0.968353	0.891713	0.932071	0.591233	-2.59352	0.419336	-3.7442	-4.14781	0.50595
1855	active	18563	AA038254	pyruvate carboxylase	Pcx	1.21483	1.10952	1.06707	0.828597	0.764696	0.643883	0.802985	0.645271	0.948446	-2.21784	-0.366207	0.998358	0.999871	0.99993
1856		13090	AA038397	cytochrome P450, family 2, subfamily b, polypeptide 19	Cyp2b19	1.4465	1.11289	1.10253	1.07791	0.935752	0.631957	0.891644	0.972793	-0.408204	-3.1288	-4.8964	-2.78843	0.994406	-2.92687
1857	active	20855	AA038788	stanniocalcin 1	Stc1	1.30196	1.0372	1.03528	0.610972	0.5288	0.31642	0.360433	-0.0563204	-4.8354	-4.8404	0.950967	0.996667	1	0.999999
1858		18797	AA041709	phospholipase C, beta 3	Plcb3	1.34693	1.43533	1.03529	1.67131	1.5404	1.28973	1.35277	0.233201	0.456227	-4.3753	0.795679	0.882398	0.833714	0.565181
1859		13000	AA041970	casein kinase II, alpha 2, polypeptide	Csnk2a2	1.22916	0.868083	1.85833	1.30024	1.13575	1.00625	1.18769	0.999734	-2.38824	0.996291	0.276195	0.970121	-4.3637	-4.70933
1860		13870	AA041710	excision repair cross-complementing rodent repair deficiency, complementation group 1	Ercc1	1.32511	1.21977	0.86295	1.33064	1.31719	0.913391	0.636049	0.856866	0.591694	-0.00425041	-2.91245	0.687563	-3.3638	0.0224644
1861	active		AA050086			1.11679	1.26213	1.01028	1.4902	1.51167	1.51387	1.32791	0.0174552	0.96903	-2.99857	0.999458	0.999951	0.999921	0.999996
1862		12386	AA049813	catenin alpha 2	Catna2	1.26219	1.18934	1.21577	1.12661	1.149	1.19089	1.1327	0.383113	0.928222	0.542621	-3.89138	0.0169943	0.735762	-1.84122
1863		16897	AA050402	lethal giant larvae homolog	Llglh
1864		19401	AA049907	retinoic acid receptor, alpha	Rara	1.33763	1.2521	0.995605	0.883314	1.27672	1.12475	1.09294	0.838463	0.342846	-4.88189	-3.58603	0.761218	-2.37774	-3.46307
1865		21405	AA049898	transcription factor 1	Tcf1	1.29936	1.18515	0.961536	1.0077	0.954222	0.9743	0.687018	0.999814	0.971823	0.937892	-3.47422	0.93892	0.988113	0.999998
1866		20182	AA050298	retinoid X receptor beta	Rxrb	1.44078	1.30116	1.26304	1.16063	1.12622	0.931761	0.746266	0.995783	0.961703	0.98577	-4.59764	-4.44187	-3.58547	-0.0802492
1867			AA050300			1.02302	0.682997	0.548084	0.914037	0.824864	0.598326	1.0215	-3.58644	0.698901	-0.335525	-1.76687	-0.55153	0.999489	-4.87371
1868			AA050765			0.923168	1.01361	0.93253	0.758873	0.776292	0.854092	1.17957	-4.61637	-1.25299	-4.16564	0.823572	0.99919	-0.249526	-4.09437
1869		18933	AA050726	paired related homeobox 1	Prrx1	1.00501	0.893134	1.24365	0.843081	1.07672	0.556164	0.577063	-4.87998	-4.19789	-2.29541	-3.15449	-4.64336	0.401968	0.247335
1870	active	15463	AA049862	HIV-1 Rev binding protein	Hrb	1.52655	1.50684	1.32184	1.46127	1.76502	1.36818	1.58429	0.992505	0.997724	0.897087	0.940822	0.999737	0.959099	0.998358
1871	active	20463	AA050684	cytochrome c oxidase subunit VIIa polypeptide 2-like	Cox7a2l	1.28625	1.12496	1.2263	0.6769	0.99136	0.680005	0.641301	0.963721	0.186509	0.890698	0.999925	-1.09874	0.99786	0.999977
1872		52477	AA050900	DNA segment, Chr 1, ERATO Doi 396, expressed	D1Ertd396e	1.26839	1.15487	1.15724	0.65984	0.737602	0.840472	0.812832	0.405683	-3.45262	-4.90073	0.651376	0.967566	0.401789	0.184079
1873		19763	AA050496	ring finger protein 1	Ring1	1.10871	1.30358	0.999288	0.955412	1.20132	1.0978	1.1735	0.550544	0.996078	-3.99172	-1.63377	0.994939	0.457104	0.524465
1874		14450	AA050540	phosphoribosylglycinamide formyltransferase	Gart	1.18991	1.19954	0.917545	0.891934	1.17635	1.14832	0.817229	-0.596738	0.529127	-0.773334	-2.76997	-0.391592	-2.69289	-3.35931
1875		20411	AA050328	sorbin and SH3 domain containing 1	Sorbs1	1.1192	1.47404	1.49267	1.224	0.891272	0.656712	0.57143	-3.86948	-2.51851	-4.55367	-0.372959	-3.31414	-1.64229	-0.824385
1876		51812	AA048134	microspherule protein 1	Mcrs1	1.16605	1.11255	0.916261	1.05317	1.15575	0.872585	0.921648	0.220043	-0.885163	-1.33395	-3.76622	0.0921035	-0.874157	-4.61387
1877		20926	AA048444	suppressor of Ty 6 homolog (S. cerevisiae)	Supt6h	1.06343	1.17216	0.955098	0.847234	1.04688	0.951118	0.950893	-4.48025	0.972354	-3.8006	0.97861	-4.90617	-2.10303	-3.85395
1878	active	23834	AA048426	cell division cycle 6 homolog (S. cerevisiae)	Cdc6	1.2226	1.25257	0.844714	1.35269	1.86698	1.50384	1.52731	0.95692	0.999437	-1.42441	1	1	1	0.999999
1879		50708	AA049416	histone 1, H1c	Hist1h1c	1.17125	1.03804	1.20477	0.803467	1.48908	1.2622	1.82544	-3.6807	-3.45735	-0.539022	0.476237	0.980141	0.41252	0.999691
1880		21945	AA049467	death effector domain-containing	Dedd	1.42136	1.23343	0.985986	0.895628	0.959459	0.92185	0.977825	0.993356	0.524451	-4.50667	-1.85563	-4.45899	-1.8498	-3.3553
1881		16907	AA049647	lamin B2	Lmnb2	1.76583	1.63356	1.01042	2.23408	1.64995	1.18942	1.29894	0.794733	0.507184	-4.80581	0.989541	0.722047	-2.9923	-1.54727
1882		21750	AA049607	telomeric repeat binding factor 2	Terf2	1.09103	1.30038	1.04413	1.32221	1.3136	0.796131	1.57484	-3.8448	-3.66888	-4.81043	-2.41163	-1.84218	-3.83882	0.0412273
1883	active	19242	AA049699	pleiotrophin	Ptn	1.42428	1.06049	0.768194	1.32238	0.729792	0.478582	0.401198	0.995864	-4.58102	-0.295409	0.735648	0.994335	1	1
1884	active		AA049744			1.53791	1.31327	0.889734	1.75077	1.76687	1.44506	0.940916	0.995452	0.911924	-3.2713	1	1	0.999906	-0.959647
1885		18626	AA051328	period homolog 1 (Drosophila)	Per1	1.20869	1.03606	1.03489	0.73299	0.790633	0.887534	0.876686	0.922908	-4.89503	-2.32126	0.999942	0.988497	0.995964	-0.542725
1886		12048	AA051441	Bcl2-like 1	Bcl2l1	1.12057	1.3949	1.02543	0.942413	0.837875	1.05354	1.07109	-2.01059	0.87172	-2.71598	-3.12593	-1.5082	-3.9013	-4.9051
1887		20535	AA048952	solute carrier family 4 (anion exchanger), member 2	Slc4a2	1.12954	1.59757	1.56553	1.01564	1.45955	2.00369	1.68733	-2.66546	0.985624	0.981734	-3.65805	0.736576	0.999757	0.990568
1888	active	16776	AA049251	laminin, alpha 5	Lama5	1.21923	1.04504	0.948172	0.877625	1.21235	1.43834	1.51693	0.629393	-4.50558	-4.8549	0.851487	0.996793	0.999999	1
1889	active	20220	AA049308	Sin3-associated polypeptide 18	Sap18	1.2624	1.40988	1.0081	1.53506	1.55541	1.27818	0.984358	0.999035	0.999951	-1.72088	1	1	0.998326	-0.987643
1890		21846	AA049318	tyrosine kinase receptor 1	Tie1	1.17798	1.32349	0.98192	1.10262	1.15037	1.22872	0.620191	0.979474	-4.04898	-4.8464	-1.57484	-4.66948	-3.05913	0.082651
1891	active	13079	AA058085	cytochrome P450, family 21, subfamily a, polypeptide 1	Cyp21a1	1.04788	0.909865	0.946691	0.526922	1.28221	2.01677	3.94992	-4.74704	-3.87035	-4.79831	0.999999	-1.75671	0.999993	1
1892		17420	AA058165	menage a trois 1	Mnat1	1.26245	1.13661	1.12247	1.04336	1.19646	0.910426	0.783119	0.987833	0.405305	-0.361703	-4.47421	0.751817	-3.50804	0.571515
1893	active	11826	AA064011	aquaporin 1	Aqp1	1.0763	0.916664	0.859369	0.514164	0.592642	0.574306	0.580356	-4.33937	-4.24623	-1.67617	0.999956	0.998228	0.998172	0.99911
1894	active	18102	AA058113	expressed in non-metastatic cells 1, protein	Nme1	1.3946	1.4859	1.27572	2.17212	2.08114	1.50468	1.63839	0.258473	0.973885	-0.299614	1	0.999939	0.982467	0.999181
1895	active	12835	AA059524	procollagen, type VI, alpha 3	Col6a3	1.14303	1.22435	1.07168	2.19347	4.17575	4.30737	2.63485	0.311513	0.978805	-3.78653	1	1	1	1
1896		12041	AA059497	branched chain ketoacid dehydrogenase kinase	Bckdk	1.53271	1.32338	1.10748	1.04303	1.01528	0.804568	0.763861	0.997445	0.717109	-2.69777	0.716781	-4.64693	-3.55622	0.199268
1897		20893	AA064241	basic helix-loop-helix domain containing, class B2	Bhlhb2	1.08285	1.01612	1.19582	1.00565	0.959699	0.777378	0.842348	0.197418	-4.87241	0.155279	-1.3671	-3.3847	0.996691	0.303778
1898	active	17196	AA059540	myelin basic protein	Mbp	0.862552	1.58748	0.914775	0.663843	0.713576	0.582319	0.639087	-2.34062	0.998815	-3.78279	0.996577	0.906093	0.99967	0.986736
1899		17939	AA060459	N-acetyl galactosaminidase, alpha	Naga	1.32469	1.08542	1.01307	1.10389	1.41318	1.44513	1.514	0.640401	0.750897	-2.98268	-1.80436	0.956607	0.946735	0.957281
1900	active	14718	AA060494	glutamate oxaloacetate transaminase 1, soluble	Got1	1.32899	1.16894	1.02803	1.11341	1.65123	1.29803	0.99462	0.99471	-0.760793	-4.87667	-1.55093	0.999989	0.999027	0.867683
1901		12839	AA060364	procollagen, type IX, alpha 1	Col9a1	0.985736	1.14343	0.723422	1.00699	1.05286	1.0808	0.994518	-4.71785	-4.24924	-1.56094	-4.39964	-4.54034	-4.89632	-4.68466
1902		17187	AA060226	Max protein	Max	1.0677	1.37861	1.08828	0.810307	1.34058	1.12015	1.06588	-0.11446	0.998506	-0.412851	0.989582	0.988117	0.321816	-2.07867
1903		13119	AA060595	cytochrome P450, family 4, subfamily a, polypeptide 14	Cyp4a14	1.14743	1.07066	1.07835	0.843651	0.831083	1.20607	0.727115	-2.84064	-3.15711	-3.56937	-0.244283	-2.4053	-1.20762	0.1114
1904	active	20818	AA059893	signal recognition particle receptor, B subunit	Srprb	1.09281	1.27649	0.958496	1.16162	1.38254	1.63125	1.51813	-0.565926	0.987243	-3.23199	-0.0556661	0.997094	0.999998	0.999017
1905		14567	AA060905	guanosine diphosphate (GDP) dissociation inhibitor 1	Gdi1	1.23386	1.26527	1.12883	0.81779	0.833198	0.862862	0.771428	0.637299	0.99918	-1.50536	0.998935	0.0317327	0.964955	0.971011
1906	active	22195	AA060906	ubiquitin-conjugating enzyme E2L 3	Ube2l3	1.56507	1.53843	1.53322	2.53053	2.08417	1.49889	1.7827	0.99854	0.99914	0.973201	1	1	1	1
1907		11287	AA061055	pregnancy zone protein	Pzp	1.70375	0.817889	1.04436	1.26393	0.856369	0.891671	0.90488	0.770368	-3.89798	-4.85936	-3.09868	-3.92955	-4.89926	-2.26844
1908		73710	AA061838	RIKEN cDNA 2410129E14 gene	2410129E14Rik	1.44952	1.04942	1.12923	1.02011	1.30612	0.884991	0.649541	0.999917	0.203755	-1.65646	0.455892	-2.97162	-0.772543	0.999882
1909		16426	AA062129	inter-alpha trypsin inhibitor, heavy chain 3	Itih3	1.1405	1.00046	1.05054	0.96979	1.00949	0.829436	0.867123	-1.63193	-4.90348	-2.01123	-2.55702	-0.580483	-0.723833	-4.01374
1910		22229	AA062091	uncoupling protein 3, mitochondrial	Ucp3	0.99194	1.1493	1.18398	1.03875	0.763688	1.00676	0.767442	-4.79212	0.519661	-0.196471	-4.82907	0.90553	-4.44883	0.971313
1911		11364	AA061679	acetyl-Coenzyme A dehydrogenase, medium chain	Acadm	0.949378	0.898237	1.12956	1.03148	1.04865	0.902168	0.782458	-3.67694	-4.57489	0.394006	-2.04351	-0.557224	0.905411	0.903739
1912		18479	AA061378	p21 (CDKN1A)-activated kinase 1	Pak1	1.25326	1.12794	1.00937	0.991912	0.838552	0.991743	1.0095	-0.635245	-3.05952	-4.89274	-4.89599	-1.67403	-4.89556	-4.89237
1913	active	19660	AA061550	retinol binding protein 2, cellular	Rbp2	1.238	2.31982	3.41464	2.45751	1.94533	4.24931	3.70148	-2.78298	0.985033	0.999883	0.991528	0.879	0.999993	0.999965
1914	active	22318	AA061343	vesicle-associated membrane protein 2	Vamp2	1.19868	0.999933	0.847747	0.712292	0.634489	0.641225	0.388377	-2.7508	-4.86385	-1.36479	0.997429	0.999989	0.999947	1
1915		17131	AA061644	MAD homolog 7 (Drosophila)	Smad7	1.00712	0.909862	0.882976	1.19526	0.71302	0.573523	0.653622	-4.89829	-4.69366	0.201471	-4.32668	0.987589	0.999646	0.997643
1916		13805	AA080278	endoglin	Eng	1.24832	0.944352	0.927863	0.789085	1.08344	1.0352	0.720333	0.205285	-2.48028	-3.16015	0.464266	-3.59388	-4.2708	0.93658
1917		12748	AA097860	CDC-like kinase 2	Clk2	0.964234	1.25877	0.956895	1.05704	1.19933	1.04424	0.805508	-1.56161	-0.41787	-4.83462	-3.21323	-0.0238367	-4.28538	0.955255
1918	active	12153	AA097223	bone morphogenetic protein 1	Bmp1	1.27492	1.09998	1.23357	1.21088	1.24741	1.33324	1.15277	0.994963	0.968802	0.502651	0.947752	0.999759	0.999992	0.560221
1919	active	18654	AA098166	placental growth factor	Pgf	1.20403	1.36118	1.16142	1.10807	2.2246	2.69241	2.58871	-3.38826	0.996094	-1.65357	-3.66679	1	1	1
1920	active	17762	AI427767	microtubule-associated protein tau	Mapt	1.7923	1.20526	1.09224	1.53434	1.40585	1.49113	1.47342	0.999747	0.900654	-0.89466	0.999968	0.999901	0.999809	0.998472
1921			AA061388			0.986106	1.12736	1.21926	0.973093	0.786492	0.821148	0.837913	-4.89073	-0.00989457	0.710673	-4.85203	0.706436	0.994053	0.873891
1922		26369	AA061546	centrin 1	Cetn1		0.875323		1.08275	0.878194	1.08914	1.03877		-4.90502		-4.90599	-4.69946
1923		18598	AA061521	pyruvate dehydrogenase E1 alpha 2	Pdha2	0.907	1.11738	0.986259	0.722069	1.07626	0.867286	0.999958	-3.97037	-2.93583	-2.50417	0.910763	-3.37348	-3.35874	-4.90082
1924		21756	AA063894	testicular serine protease 2	Tesp2	0.977519	1.09908	1.11366	0.977552	0.974791	0.939039	0.880882	-1.70947	-2.53776	-2.16693	-0.0545853	-4.86276	-1.49013	-3.43003
1925		15504	AA061150	DnaJ (Hsp40) homolog, subfamily B, member 3	Dnajb3	1.02406	0.909114	0.884541	1.04323	1.12324	0.938313	0.996091	-0.23419	-2.0588	0.102324	-1.81474	-3.88639	-2.00445	-3.29598
1926		11451	AA065536	acrosomal vesicle protein 1	Acrv1	1.00477	1.03037	1.06295	0.646665	1.12037	0.931512	1.12906	-4.71599	-3.88389	-1.67283	0.732454	-3.54747	-0.827021	-2.95559
1927		11910	AA062231	activating transcription factor 3	Atf3	1.06954	1.0173	0.806362	1.14682	0.989192	0.833536	0.800028	-4.8482	-4.08191	0.615935	-1.00908	-4.00567	0.227977	0.993799
1928		21461	AA118406	t-complex protein 10b	Tcp10b	0.999616	0.999812	1.00083	0.999385	0.999977	0.999658	0.999635	-2.21687	-4.90614	-1.68508	-3.7185	-3.27876	-1.58456	-4.62509
1929		19821	AA089102	ring finger protein 2	Rnf2	1.20531	1.25618	1.08786	1.03505	1.15695	0.825851	0.983142	0.870403	0.989495	-3.43977	-1.64424	-3.09772	-1.84672	-4.89594
1930		16833	AA110449	lactate dehydrogenase 3, C chain, sperm specific	Ldh3	1.30675	1.03165	1.08176	0.871449	0.976285	0.861313	0.9922	0.997138	-0.876194	-2.87313	-0.112618	-3.17006	-1.22514	-1.6926
1931		18459	AA108977	poly A binding protein, cytoplasmic 2	Pabpc2	1.48184	1.38119	1.28103	1.2095	1.31468	0.97087	1.12252	0.413209	0.999729	0.445294	-2.71175	0.971872	-2.66082	0.452752
1932	active	13137	AI326546	decay accelerating factor 2	Daf2	1.32737	0.985962	0.937996	1.12274	1.55852	1.43423	1.61076	0.894259	-3.21847	-4.08357	-0.797418	0.999982	0.999381	0.999995
1933		11495	AA108219	a disintegrin and metalloprotease domain 2	Adam2	0.927855	0.968001	0.822775	1.03389	0.78406	0.959094	1.09172	-4.76939	-4.71184	0.450232	-4.12173	0.599273	-0.720654	-4.1509
1934		18981	AA066640			1.17392	1.09693	0.97674	1.12423	1.24082	1.49099	1.64355	0.949353	0.478582	-4.54567	-0.43187	0.910235	0.999993	0.999998
1935		12321	AA067258	calumenin	Calu	1.07791	0.902443	0.953874	0.847753	0.965607	0.913917	0.965177	-3.01594	-1.36431	-4.68833	-1.31569	-3.19162	-2.47783	-4.07438
1936		17977	AA097341	nuclear receptor coactivator 1	Ncoa1
1937		17246	AA072086	transformed mouse 3T3 cell double minute 2	Mdm2	1.0282	1.15712	1.17071	0.789756	1.05338	0.979994	1.041	-4.67145	-3.49133	0.127234	0.963002	-0.526842	-2.61772	-3.73962
1938	active	22235	AA067191	UDP-glucose dehydrogenase	Ugdh	0.918853	1.04575	0.906455	0.976608	1.4802	1.23265	1.26818	-0.0684679	-3.5488	-1.22205	-4.80556	0.999992	0.991432	0.994521
1939		16905	AA066180	lamin A	Lmna	1.06902	1.02521	0.851641	1.05614	1.16965	1.04817	1.10072	-1.88209	-3.70864	-1.61126	-3.50863	0.264791	-4.88945	-3.5684
1940	active	22129	AA065714	tetratricopeptide repeat domain 3	Ttc3	1.20209	1.01168	1.0275	0.845133	0.709667	0.848817	0.80743	0.999463	-1.91988	-3.09392	0.99563	1	0.999997	0.999999
1941	active	12013	AA088927	BTB and CNC homology 1	Bach1	1.36691	1.06409	1.22596	0.837147	0.618853	0.563876	0.817397	0.904434	-2.33147	-0.688937	0.398916	0.999417	0.999746	0.9981
1942		20619	AA088934	synaptosomal-associated protein 23	Snap23	1.41162	1.08571	1.15332	1.11757	1.2871	1.23428	0.782407	0.999995	0.889913	0.667195	0.931693	0.967945	0.9991	-0.456277
1943		15254	AA068901	histidine triad nucleotide binding protein 1	Hint1	0.832122	1.01517	1.19783	1.02331	1.08241	1.2515	0.963502	-2.34531	-2.07322	-1.35862	0.748857	-2.34367	-0.546272	-0.383808
1944	active		AA068750			1.04497	0.819951	0.697455	0.749026	0.670985	0.771175	0.819281	-2.33906	0.839042	0.999707	0.997497	0.99994	0.984776	0.86724
1945		20302	AA071899	chemokine (C-C motif) ligand 3	Ccl3			1.03524	0.869319	0.854284	0.778064	0.693336			-1.35589	-0.477964	0.363633
1946		12842	AA073604	procollagen, type I, alpha 1	Col1a1	0.75007	0.817064	1.13355	0.565863	0.721798	0.824566	1.0137	-0.163326	-0.443583	-1.99843	0.96842	0.0828288	-1.12589	-2.31317
1947		22627	AA080011	tyrosine 3-monooxygenase/tryptophan 5-monooxygenase activation protein, epsilon polypeptide	Ywhae	1.12172	1.28332	1.08873	2.42556	1.54314	1.3782	0.969581	-1.73584	0.978755	-1.76447	1	0.998783	0.970085	-2.15265
1948		27226	AA073963	phospholipase A2, group VII (platelet-activating factor acetylhydrolase, plasma)	Pla2g7	1.19315	1.07058	1.32443	1.08298	0.657458	0.842626	0.665758	0.612554	-0.156743	0.57726	-2.38122	0.995876	0.462496	0.984575
1949	active	12362	AA098139	caspase 1	Casp1	1.23546	1.21402	1.36116	0.971941	1.97775	1.63941	2.12724	0.481925	-0.381025	0.972087	-2.39831	1	0.999998	1
1950		11798	AA097958	baculoviral IAP repeat-containing 4	Birc4	1.03703		1.43807			0.945557	0.997268	-2.3946		-1.07828			-2.4093
1951		13117	AA097980	cytochrome P450, family 4, subfamily a, polypeptide 10	Cyp4a10	1.04782	0.961558	0.846414	0.981966	0.90975	0.87371	0.796186	-2.24937	-1.98993	0.786445	-2.15984	-0.707331	0.210549	0.811905
1952		17756	AA125125	microtubule-associated protein 2	Mtap2	1.38824	1.31778	1.0195	0.994048	0.915625	1.00262	1.0379	0.920149	0.933844	-2.242	-0.746265	-0.727932	-1.39769	0.581737
1953		15369	AA183852	heme oxygenase (decycling) 2	Hmox2	1.17631	1.11224	1.07872	1.19731	1.32236	1.18799	1.19597	0.483957	0.465456	-1.19895	0.904627	0.998222	0.843784	0.716851
1954		12971	AA108639	crystallin, mu	Crym	1.02789	1.32526	0.939598	1.00791	1.21418	1.86958	1.84302	-2.36092	0.258111	-2.15678	-2.40818	-0.625904	0.994871	0.993433
1955		27367	AA108363	ribosomal protein L3	Rpl3	1.04336	0.948949	0.979453	1.00876	0.988469	0.974972	1.0074	-1.16368	-2.41244	-2.23243	-1.73256	-1.7968	-2.24824	-2.38712
1956		57320	AA108826	Parkinson disease (autosomal recessive, early onset) 7	Park7	1.02093	0.985779	1.04753	1.05771	1.01726	0.863979	0.934953	0.189993	-1.6045	0.057555	-1.45773	-2.41233	0.480538	-2.40864
1957		19265	AA108738	protein tyrosine phosphatase, receptor type, C polypeptide-associated protein	Ptprcap	1.04287	0.932184	1.11843	0.991929	0.996973	0.972468	1.09089	-1.7262	-2.37985	-0.270602	-2.22037	-1.094	-2.41045	0.170563
1958		19215	AA108857	prostaglandin D2 synthase (brain)	Ptgds	1.02244	1.01675	1.02199	1.02195	1.00696	0.915075	0.995603	-0.898813	0.0930772	-2.40804	-0.797374	-1.00302	-1.95777	-2.40942
1959		12176	AA105295	BCL2/adenovirus E1B 19kDa-interacting protein 1, NIP3	Bnip3	1.15736	0.976721	1.14033	0.89988	0.918459	0.99789	0.994325	-2.2912	-2.1087	-0.727901	-0.0212378	-0.267781	-2.13647	0.0315413
1960	active	12747	AA108933	CDC-like kinase 1	Clk1	1.04811	0.963857	0.934686	0.668583	0.640185	0.644975	0.765839	-2.27439	-0.990951	-2.40645	0.999299	0.999945	0.999802	0.962402
1961	active	20750	AA108928	secreted phosphoprotein 1	Spp1	1.17589	0.960151	1.14171	1.36207	1.25732	1.22791	1.30436	0.620683	-1.75644	-2.39795	0.999986	0.999993	0.999994	0.9999
1962		12315	AA109041	calmodulin 3	Calm3	1.17709	1.12719	1.00729	1.18455	1.20808	1.13462	1.14018	0.938221	0.627177	-0.00899523	0.875527	0.999384	0.980013	0.999002
1963		17874	AA110412	myeloid differentiation primary response gene 88	Myd88	1.07246	0.938483	1.03153	1.06524	1.09931	1.30594	1.22498	-0.705595	-1.4459	-1.34484	-1.80658	0.839634	0.815009	0.998359
1964		23857	AA111662	cyclin D binding myb-like transcription factor 1	Dmtf1	1.31693	1.14503	0.854944	0.92911	0.788356	0.820979	0.794581	0.768176	-1.74851	0.29819	-1.7291	0.974964	0.868951	-0.781046
1965		12443	AA111722	cyclin D1	Ccnd1	1.26424	0.903567	0.881541	1.58115	1.42251	1.08322	1.00261	-0.0165238	-1.31082	-2.28647	0.999975	0.977701	-1.48633	-1.94131
1966	active		AA111688			1.15494	1.41922	1.2274	1.4766	1.80214	1.77548	1.56279	0.718148	0.999757	0.853085	0.999922	1	1	0.999997
1967		15001	AA118886	histocompatibility 2, O region alpha locus	H2-Oa	1.18406	1.07181	0.954053	1.06916	1.06535	1.07298	1.07733	-1.40894	-1.99794	-2.27763	-2.30281	-1.58854	-2.40838	-2.40429
1968	active		AA118721			1.36711	1.02632	1.10794	1.06614	0.866933	0.755833	0.794983	0.999448	-1.97216	-0.910254	0.432295	0.54368	0.999483	0.998157
1969		22596	AA118775	X-ray repair complementing defective repair in Chinese hamster cells 5	Xrcc5	1.00878	1.17916	0.974079	1.00685	1.24197	1.17871	1.10579	-2.38276	0.508639	-1.98983	-1.31316	0.924645	0.804629	-0.0407013
1970		22121	AI530569	ribosomal protein L13a	Rpl13a	1.10954	1.09012	1.08963	0.968546	0.907596	0.646709	0.818728	0.958001	-0.873864	-2.24547	0.901817	0.990653	0.999844	0.770387
1971		50497	AA119654	heat shock 70kDa protein 14	Hspa14	1.01747	1.18329	1.09579	1.0993	1.23441	1.10706	1.1277	-1.00393	0.514117	-2.1924	-2.16102	0.628952	0.219339	0.905721
1972	active	66447	AA120639	microsomal glutathione S-transferase 3	Mgst3	1.12509	1.17919	0.90641	1.17867	1.35564	1.47404	1.6826	-0.411487	0.9929	-1.50261	0.709525	0.999862	0.999998	1
1973		20841	AA118392	zinc finger protein 143	Zfp143	0.940891	0.969134	0.799169	0.71378	0.854607	0.826514	0.86828	-2.26038	-1.9179	0.897232	0.995168	0.30649	0.685731	0.876786
1974		12499	AA120757	ectonucleoside triphosphate diphosphohydrolase 5	Entpd5	1.48323	1.1212	0.720431	1.11928	0.880382	0.834964	1.04647	0.97719	0.453622	-0.496848	-0.653738	0.338348	0.569253	-1.11071
1975		19252	AA125367	dual specificity phosphatase 1	Dusp1	1.1074	1.21386	1.10421	0.970927	0.948817	0.729092	0.840813	-0.167005	0.8719	0.851764	-1.77295	0.639095	0.999238	0.982292
1976		108086	AI323634		Ubce7ip1	1.43543	1.32835	1.07394	0.856529	0.91274	0.824829	0.862549	0.999786	0.445247	-1.98329	0.297241	-1.1919	0.54541	-2.06334
1977		12465	AA120241	chaperonin subunit 5 (epsilon)	Cct5	1.4189	1.1593	0.995834	1.00971	1.12581	0.819899	0.871525	0.994056	0.495215	-0.377584	-1.29832	-1.78623	0.926184	0.084526
1978		21841	AA117605	cytotoxic granule-associated RNA binding protein 1	Tia1	0.994837	0.978719	0.907674	0.970309	0.904407	0.996277	0.941479	-2.06203	-2.10703	-0.530055	-2.41173	0.516728	-1.0363	-0.746204
1979	active	12429	AA124592	cyclin B1, related sequence 1	Ccnb1-rs1	1.32578	1.08197	1.12416	1.3797	1.59254	1.09322	0.966009	0.999995	0.737836	0.895575	1	1	0.890651	-1.87036
1980			AA120355			1.16584	1.00746	1.14086	0.970038	0.959877	0.974642	0.960935	0.881942	0.523043	-1.95465	-1.6666	-2.28898	0.819869	-2.13625
1981			AA120351			0.908861	1.03425	0.894566	0.77274	1.01697	1.06219	1.2885	-2.13191	-2.00051	-1.05001	0.920432	-0.190661	-1.5375	0.948629
1982		18201	AA122528	neutral sphingomyelinase (N-SMase) activation associated factor	Nsmaf	1.24047	1.13745	0.824473	0.901754	1.03378	0.835138	0.86096	0.459903	0.841155	0.758444	-0.640842	0.437233	0.594907	-1.63027
1983		16963	AA120030	chemokine (C motif) ligand 1	Xcl1	1.4021	1.2112	1.33049	0.974533	0.721991	0.813912	0.734508	0.973999	0.618094	0.96839	-2.2587	0.949006	0.838137	0.995116
1984	active	233835	AA116548			0.98285	0.786903	0.956453	0.720447	0.742138	0.70567	0.835552	-0.393296	0.869418	0.946084	0.999957	0.999998	0.999997	0.973763
1985	active	20292	AA139170	small chemokine (C-C motif) ligand 11	Ccl11	1.23888	1.10744	1.01143	1.20372	5.02928	4.84033	4.64098	0.200851	-0.729058	-2.40985	0.695046	1	1	1
1986	active	22019	AA139288	tripeptidyl peptidase II	Tpp2	1.24762	1.32561	1.19302	1.59114	1.73559	1.77319	1.62485	0.971824	0.996975	0.712525	1	1	1	1
1987		12460	AA123360	copper chaperone for superoxide dismutase	Ccs	1.01107	0.987881	1.01008	0.998035	1.0116	1.01122	1.01147	-1.40256	-2.37854	-1.94932	-0.843539	-2.38249	-1.68143	-1.23093
1988		14600	AA124236	growth hormone receptor	Ghr	1.30023	1.2879	1.21934	0.838072	1.04902	0.847012	0.877196	0.817578	0.100478	0.49987	-0.727058	-2.31113	0.207585	-2.02796
1989		13850	AA124202	epoxide hydrolase 2, cytoplasmic	Ephx2	1.13546	1.22861	0.821399	1.15863	1.03827	1.00408	1.02137	-0.613466	0.0200889	-0.870411	-1.78194	-1.4869	-2.11682	-2.22591
1990	active	14433	AA122891		LOC14433	1.05441	1.28156	1.1503	1.52976	1.85795	1.79202	1.79417	-1.92358	0.773861	0.344947	1	1	1	1
1991	active	21859	AA145784	tissue inhibitor of metalloproteinase 3	Timp3	1.17233	1.15183	0.938017	1.66414	1.89564	1.32371	1.65095	0.991141	0.952326	0.0814273	1	1	0.999996	1
1992	active	110454	AA145865	lymphocyte antigen 6 complex, locus A	Ly6a	1.24566	1.30445	1.17742	1.09817	3.26881	2.6477	2.31097	-1.36889	0.911709	0.0852072	-0.0122367	1	1	1
1993	active	20517	AA140078	solute carrier family 22 (organic cation transporter), member 1	Slc22a1	0.630209	1.15849	0.618985	0.504419	0.579391	0.513431	0.639901	0.991021	-0.669568	0.987202	0.999939	0.998706	0.999928	0.986822
1994		11501	AA154162	a disintegrin and metalloprotease domain 8	Adam8	0.971693	1.71187	1.43764	0.890196	1.03735	1.05931	1.13763	-2.10853	0.999579	0.987207	-0.440137	-0.962068	-2.41229	0.0282892
1995	active	15482	AA154104	heat shock protein 1-like	Hspa1l	1.10409	1.18888	1.06713	0.882068	0.721853	0.697003	0.772334	-0.447499	0.331183	-1.23765	0.799156	0.995171	0.997682	0.995249
1996		20963	AA142676	spleen tyrosine kinase	Syk	0.861496	0.859521	0.900738	0.786193	0.929465	1.09283	1.05211	0.183206	-0.0233662	-2.41214	0.892337	-0.641421	-2.18972	-2.37664
1997	active	110460	AA143990	acetyl-Coenzyme A acetyltransferase 2	Acat2	1.11916	1.50572	1.12694	1.04812	1.31796	1.52452	1.79473	-1.87364	0.992916	-0.0136421	-0.959557	0.995724	0.999917	0.999995
1998		20773	AA123420	serine palmitoyltransferase, long chain base subunit 2	Sptlc2	1.1932	1.13901	1.05685	0.72981	1.26145	0.949913	1.15237	-2.16651	0.153376	-2.37425	0.140787	-1.59931	-2.41159	0.958599
[truncated: 11,363 more rows]
