# Supplementary material for: Comparative temporal and dose-dependent morphological and transcriptional uterine effects elicited by tamoxifen and ethynylestradiol in immature, ovariectomized mice
Source: BMC Genomics. 2007 Jun 7;8:151. doi: 10.1186/1471-2164-8-151 (PMC1914052; doi:10.1186/1471-2164-8-151)
Supplement: Additional file 3 — List of time course clones active for both EE and TAM treatments. [file 1471-2164-8-151-S3.xls]

## Sheet: Sheet1
Supplemental Table 3: Active time course clones active for both EE and TAM treatments. Blank ratios or P1(t) values are due to lack of or inapproprate statistical data for computation. Unique, Similar, Potent, Divergent and Ambiguous classifications were given only to annotated clones with sufficient EE and TAM data for comparison.
					Ethynyl Estradiol															Tamoxifen
dbZach Clone ID	Classification	EntrezGene Number	Gene Name	Gene Symbol	2hr ratio	4hr ratio	8hr ratio	12hr ratio	18hr ratio	24hr ratio	72hr ratio	2hr P1(t)	4hr P1(t)	8hr P1(t)	12hr P1(t)	18hr P1(t)	24hr P1(t)	72hr P1(t)		2hr ratio	4hr ratio	8hr ratio	12hr ratio	18hr ratio	24hr ratio	72hr ratio	2hr P1(t)	4hr P1(t)	8hr P1(t)	12hr P1(t)	18hr P1(t)	24hr P1(t)	72hr P1(t)
2	S	13030	cathepsin B	Ctsb	0.941509	1.02584	0.736747	0.635638	0.768962	0.463404	0.66999	-1.45991	-2.401	0.9988	0.999998	0.992971	1	0.999979		0.695397	1.01406	0.800318	0.595817	0.676366	0.448269	0.521412	-0.938756	-3814.54	-120.35	0.991412	0.25029	0.999999	0.999919
5	S	66256	signal sequence receptor, beta	Ssr2	1.21351	2.45948	3.08431	3.64375	3.36113	2.60752	2.04307	0.00599801	1	1	1	1	1	1		1.12563	1.00287	1.21963	1.68346	2.13403	2.64427	1.70245	-860.192	-1185.14	-487.6	-4.61407	0.938806	0.999168	-3.5983
15	S	20823	Sjogren syndrome antigen B	Ssb	0.740997	0.809011	0.643019	0.606291	0.672127	0.522405	0.793564	0.937607	0.4813	0.998976	0.999838	0.996067	0.999998	0.657391		0.888155	0.934156	0.707637	0.515617	0.771906	0.310754	0.486011	-347.73	-429.429	-37.7319	0.814528	-110.829	0.999991	0.940813
25	S	21408	zinc finger protein 354A	Zfp354a	0.849817	0.845262	0.735529	0.745263	0.965243	0.645959	0.861114	0.853121	0.877382	0.999702	0.999449	-2.08914	0.999999	0.763199		0.808404	1.06067	0.953392	0.587794	0.837842	0.611886	0.68584	-8.48768	-159.33	-174.029	0.999794	-22.1831	0.999122	0.947894
29		14716			0.625802	0.392766	0.509575	0.413947	0.240108	0.410031	0.60932	0.339435	0.985015	0.84853	0.974901	0.999913	0.977333	0.441208		0.408139	1.0197	0.602868	0.890423	0.285065	0.587575	0.377951	0.860187	-205.369	-13.2935	-177.154	0.999023	-10.0615	0.950404
51	S	233575		Frag1	1.73879	3.36944	5.4374	3.84641	3.07595	3.13494	2.24271	0.999984	1	1	1	1	1	1		1.28532	1.04582	1.33103	4.44077	1.60628	3.066	1.37669	-10.2374	-93.7381	-5.12468	1	0.891825	1	-2.23782
52	S	57312	mitochondrial ribosomal protein S31	Mrps31	1.157	2.48606	2.7062	2.56665	2.52384	1.80419	1.11688	-0.0324028	1	1	1	1	1	-1.91901		1.00635	1.05228	1.14491	1.85184	1.49739	1.71436	0.851892	-100.902	-87.2022	-36.3299	0.999916	0.937827	0.999052	-24.2835
57	S	78891	SCY1-like 1 (S. cerevisiae)	Scyl1	1.04376	1.66715	1.87054	2.09871	2.16292	1.76939	1.24058	-8.90058	1	1	1	1	1	0.972412		1.06684	1.10358	1.18497	1.5904	1.49352	1.63151	1.3705	-53.9918	-24.0909	-1.12636	0.999999	0.999974	1	0.997923
64	A	20184	retinoid X receptor interacting protein 110	Rxrip110	1.04759	1.44243	1.43664	1.62158	1.68387	1.52117	1.2694	-9.51545	1	0.999999	1	1	1	0.998802		1.07143	1.13606	1.08055	1.5063	1.11638	1.5512	1.23707	-38.2048	-3.71096	-29.8023	0.999999	-8.82394	1	0.943167
65	S	22190	ubiquitin C	Ubc	0.892929	1.48097	1.72136	1.96971	1.98633	1.87598	1.85244	-4.85141	0.998995	0.999997	1	1	1	1		1.16291	1.03027	1.07302	1.47706	1.2752	1.4276	1.56628	-2.71886	-87.5947	-45.9099	0.999976	0.947021	0.999856	0.999999
70	S	16477	Jun-B oncogene	Junb	1.0205	1.88969	1.4222	1.21567	0.923034	0.907309	0.787108	-15.708	0.99962	0.704919	-3.4067	-12.3861	-11.0355	-1.33706		1.08342	1.00962	1.29982	2.07199	1.10554	0.99773	1.13517	-69.3665	-100.544	-1.71909	0.999998	-56.161	-101.06	-39.7967
78	S	228836	discs, large homolog-associated protein 4 (Drosophila)	Dlgap4	1.02603	1.31477	1.46392	1.37771	1.82895	1.35109	0.922117	-21.0682	0.980529	0.999826	0.997386	1	0.993939	-10.137		0.97673	1.02409	1.09178	1.59398	1.35159	1.76603	0.996142	-97.2776	-97.1954	-59.5623	0.997923	0.508817	0.99994	-100.986
82	S	19217	prostaglandin E receptor 2 (subtype EP2)	Ptger2	1.18426	2.27395	1.93883	2.03357	2.19473	1.57814	1.03822	-0.699804	1	1	1	1	0.999987	-26.7694		1.01242	1.10123	1.20454	1.68951	1.32822	1.55537	0.930109	-99.8155	-47.1533	-6.22163	0.999951	0.636715	0.998882	-65.5301
92	S	14425	UDP-N-acetyl-alpha-D-galactosamine:polypeptide N-acetylgalactosaminyltransferase 3	Galnt3	0.953093	1.23997	1.54712	1.64409	1.64206	1.36304	1.30152	-35.2881	0.959688	1	1	1	0.999814	0.997336		1.08748	1.06593	1.11187	1.49636	1.30904	1.59752	1.46229	-23.63	-33.1802	-14.602	0.999835	0.940468	0.999991	0.999536
100	S	18749	protein kinase, cAMP dependent, catalytic, beta	Prkacb	0.926649	1.26273	0.790329	0.886042	0.933278	0.669073	0.60662	-3462.52	-15.1087	-13.8546	-996.673	-3272.2	0.993154	0.999924		0.828087	1.03812	1.02691	0.917776	0.892781	0.61892	0.667536	0.300047	-43.7338	-48.219	-19.1004	-8.91284	0.999999	0.999974
103	S	217737	AHA1, activator of heat shock 90kDa protein ATPase homolog 1 (yeast)	Ahsa1	1.2298	1.82033	1.66486	1.86336	2.08997	1.54014	0.877976	0.96949	1	1	1	1	1	-1.79896		0.970322	1.07244	1.06975	1.86236	1.36393	1.66038	0.903444	-48.763	-33.1932	-34.3148	1	0.966959	0.999988	-19.7848
109	S	11911	activating transcription factor 4	Atf4	1.74149	4.41786	3.13889	2.77438	2.38968	1.79819	1.34993	0.999999	1	1	1	1	1	0.967768		1.05782	1.06516	1.66941	2.96463	1.29117	1.7989	1.07324	-49.2427	-48.2448	0.7708	0.999998	-10.7843	0.944062	-47.0505
110	S	11486	adenosine deaminase	Ada	1.10725	1.74977	1.25119	1.51758	1.46561	1.50612	3.39738	-25.3936	0.99626	-5.07579	0.876151	0.72036	0.85072	1		1.20604	1.13285	1.25236	1.39618	1.35673	1.2065	3.88022	-25.8017	-38.5538	-18.7865	-5.3396	-7.86571	-25.7273	1
111	S	12638	cystic fibrosis transmembrane conductance regulator homolog	Cftr	1.05775	1.32745	1.25047	1.58677	1.72431	1.40774	3.27737	-33.2012	-0.35796	-3.50742	0.983663	0.998355	0.648084	1		0.956792	1.0759	1.12675	1.22557	1.50214	1.1859	4.33053	-48.2608	-40.6667	-26.0981	-6.75439	0.93638	-12.5262	1
112	A	15374	hematological and neurological expressed sequence 1	Hn1	0.929515	1.43602	1.74006	2.22051	2.34271	2.37895	1.84366	-31.4426	0.461596	0.993683	0.999986	0.999996	0.999997	0.998538		1.24156	1.21844	1.30954	1.72316	1.47482	1.80876	2.8668	-5.45628	-8.03744	-1.20202	0.998448	0.878415	0.99962	1
113	S	16601	basic transcription element binding protein 1	Bteb1	0.772353	0.71174	0.720799	0.531536	0.566312	0.643197	0.522739	0.00402589	0.867796	0.814997	0.999973	0.999818	0.99204	0.999983		0.761442	1.15717	1.25899	0.757691	0.550738	0.65566	0.616693	-1.39775	-19.9208	-4.53447	-1.16051	0.999477	0.934461	0.987494
123	A	20877	aurora kinase B	Aurkb	0.816843	1.0304	1.05834	0.763866	1.32132	2.27593	1.73023	-1.62415	-14.0667	-12.7913	-0.220476	-0.0338789	0.999997	0.997432		1.33593	1.20364	1.29598	1.24477	2.88228	2.1281	3.9622	-26.1945	-39.7577	-30.1286	-35.4421	0.970954	0.214356	0.999344
129	S	54137	proacrosin binding protein	Acrbp	0.920088	0.783251	0.679433	0.638905	0.69903	0.58008	0.868456	-9.42332	0.357893	0.986909	0.998023	0.969948	0.99964	-4.01023		0.777799	0.965925	0.884107	0.65574	0.795238	0.531125	0.660681	-1.39322	-49.8549	-23.326	0.974846	-2.90259	0.999959	0.968641
130	S	15234	hepatocyte growth factor	Hgf	0.61417	0.562117	0.671866	0.623369	0.736585	0.679216	0.700192	0.999838	0.999992	0.99657	0.999732	0.934454	0.995154	0.986909		0.815378	1.01744	0.561068	0.322181	0.935173	0.445555	0.501368	-20.3106	-52.8936	0.90796	0.999998	-47.9438	0.998965	0.989244
133	A	13039	cathepsin L	Ctsl	0.770697	0.731941	0.624574	0.633702	0.816842	0.723859	4.60825	0.441619	0.816205	0.996545	0.994852	-0.60341	0.855699	1		0.854856	1.0783	1.14976	0.825761	0.880723	0.500926	1.42991	-16.3651	-40.4256	-20.8805	-9.19308	-24.4869	0.999976	0.715199
144					1.05858	1.89923	2.47689	2.72911	2.04901	1.95578	1.52451	-4.58129	1	1	1	1	1	1		1.02127	1.04676	1.25527	1.91307	1.72678	1.90147	1.188	-50.8598	-42.8619	0.470863	1	0.999999	1	-2.27999
146	A	51793	dimethylarginine dimethylaminohydrolase 2	Ddah2	0.891915	0.843438	0.654342	0.776062	0.863984	0.589008	0.609921	0.404942	0.965538	1	0.999764	0.872359	1	1		1.03141	1.06504	1.15661	0.822823	1.02909	0.589556	0.828136	-50.4995	-42.7131	-16.6483	-6.57487	-50.8786	0.999088	-7.55197
147	S	11431	acid phosphatase 1, soluble	Acp1	0.852991	1.04048	1.1482	1.38331	1.77922	1.41314	1.07521	0.946098	-5.48043	0.837049	0.999998	1	1	-1.7937		1.07963	0.958291	1.08218	1.18409	1.56834	1.3318	1.37404	-26.2056	-42.7064	-25.0813	-1.37677	0.999987	0.978064	0.994544
152	A	15902	inhibitor of DNA binding 2	Idb2	0.683169	0.411396	0.366123	0.359226	0.666693	0.39504	0.262534	0.937607	1	1	1	0.963477	1	1		0.756815	0.94239	0.953793	0.616058	0.796322	0.67225	0.37615	-2.7632	-46.6391	-48.9483	0.953912	-7.72905	0.652677	1
155	A	66082	abhydrolase domain containing 6	Abhd6	0.922667	0.961295	0.728543	0.818079	0.749526	0.767427	3.07702	-0.857915	-3.43737	0.999976	0.987042	0.999886	0.999573	1		0.896472	0.987022	1.11568	0.855027	1.00958	0.599069	1.27721	-21.4306	-52.5682	-21.3684	-8.25626	-52.8934	0.999909	0.0433296
163	A	28080	ATP synthase, H+ transporting, mitochondrial F1 complex, O subunit	Atp5o	0.981126	1.08543	1.28317	1.89284	1.55676	1.65042	1.12126	-4.5116	-0.885229	0.998709	1	1	1	0.317228		1.1564	1.03626	1.14833	1.41786	1.16863	1.7263	1.37635	-11.3085	-48.4573	-13.0778	0.960319	-8.95637	0.999962	0.893023
166	S	19042	protein phosphatase 1A, magnesium dependent, alpha isoform	Ppm1a	0.949586	0.965412	0.852797	1.15944	1.08089	1.02778	1.7326	-2.81644	-3.82092	0.850507	0.763723	-1.26156	-4.18933	1		0.955628	0.993095	1.16575	0.951689	0.929087	0.774618	1.54681	-38.7787	-52.8712	-1.09283	-36.5194	-23.2821	0.979045	0.999998
170	S	27053	asparagine synthetase	Asns	0.773659	2.82546	2.19807	1.71687	1.26049	1.11115	1.4401	0.828119	1	1	0.999964	0.685595	-2.07854	0.991167		1.13746	1.01003	1.09521	2.2166	1.20188	2.28804	1.1645	-33.9236	-53.1208	-42.4993	0.999632	-21.3531	0.999815	-28.3923
171	A	53323	huntingtin interacting protein 2	Hip2	0.98042	2.04927	1.62893	1.88639	2.07718	1.78033	1.76198	-4.60436	1	1	1	1	1	1		1.1395	1.09644	1.15068	1.85208	1.24379	1.7511	1.56331	-4.62495	-15.9528	-3.05677	1	0.820549	1	0.999997
172	PT	16618	kallikrein 26	Klk26	1.2678	2.2561	2.24347	2.76018	1.13713	1.64301	1.80921	0.491637	1	1	1	-1.77287	0.999114	0.999939		0.989721	0.877689	1.06836	2.19501	0.999499	1.75809	11.0729	-53.1573	-38.5315	-48.9969	0.992635	-53.2657	0.683283	1
178	S	22378	WW domain binding protein 2	Wbp2	0.857407	0.876398	0.65846	0.68579	0.820327	0.708232	0.913606	0.996062	0.981567	1	1	0.999865	1	0.753046		0.908465	1.01467	1.09771	0.7586	0.652843	0.543406	1.04835	-29.2906	-52.5305	-30.2983	0.28428	0.993017	0.999985	-46.0434
184	S	15452	hypoxanthine guanine phosphoribosyl transferase 1	Hprt1	0.827742	1.61395	1.56935	1.68217	1.9271	1.51037	1.16901	0.956056	1	1	1	1	0.999999	0.842977		1.13885	1.10508	1.36136	1.829	1.31348	1.87781	1.37299	-9.24573	-14.5774	0.838217	0.999989	0.555541	0.999995	0.873923
187	S	66913	KDEL (Lys-Asp-Glu-Leu) endoplasmic reticulum protein retention receptor 2	Kdelr2	0.732234	1.13259	1.60812	1.97502	2.06771	1.8241	1.35034	0.989998	-0.223762	0.999962	1	1	1	0.985459		1.1828	1.02065	1.23393	1.91905	1.96607	2.50704	1.66133	-8.74371	-27.5527	-4.3973	0.999797	0.999893	1	0.991179
194	S	20525	solute carrier family 2 (facilitated glucose transporter), member 1	Slc2a1	1.268	1.50551	1.23077	1.04221	1.3358	1.03131	1.49318	0.945132	0.999876	0.86574	-2.15931	0.989998	-2.37459	0.999829		0.879154	0.958283	0.976786	1.21673	1.0851	1.00543	1.7343	-8.18744	-24.5017	-26.9087	-1.24032	-17.1134	-27.9724	0.999979
198	S	236539	3-phosphoglycerate dehydrogenase	Phgdh	0.943956	1.7617	1.88672	1.51244	1.51547	1.33739	0.951143	-0.935219	1	1	1	1	0.999963	-1.26262		1.06694	1.05428	0.969233	1.61168	1.39253	2.09455	0.857636	-18.5959	-21.3269	-25.4751	0.999977	0.991637	1	-2.54727
199	A	14608	G protein-coupled receptor 83	Gpr83	1.10851	1.221	1.23546	0.991801	1.01298	0.719509	0.663497	0.386191	0.989998	0.994509	-2.60694	-2.54239	0.99999	1		0.845063	0.936443	0.96791	1.0666	1.01836	0.664087	0.80934	-0.482153	-16.8475	-24.7167	-17.1582	-26.9554	0.999931	0.674636
204					0.944733	0.910123	1.27236	1.79145	1.95905	1.31311	0.910402	-1.63243	-0.521568	0.976091	1	1	0.992576	-0.541283		0.908429	1.04693	1.08936	1.25817	1.62741	1.26487	1.48669	-15.1597	-24.3578	-17.2013	-0.290953	0.999518	-0.130107	0.990361
212	S	13057	cytochrome b-245, alpha polypeptide	Cyba	1.00349	0.997084	1.07336	1.17363	1.26976	0.978683	1.82043	-2.63978	-2.64222	-0.331352	0.964928	0.999551	-2.31833	1		0.943032	0.990864	1.07608	1.0306	1.17765	0.794482	1.77547	-20.7351	-27.8267	-17.5053	-25.8842	-2.4383	0.467019	0.999998
220	S	26431	G protein-coupled receptor kinase-interactor 2	Git2	1.03141	1.31238	0.937149	0.960709	1.44042	1.0606	2.45887	-2.43838	0.942385	-1.79958	-2.30358	0.99617	-1.93932	1		0.836547	1.09297	0.881889	0.809884	1.2144	0.745039	1.71323	-3.66751	-17.1161	-10.4507	-1.3788	-2.39768	0.703289	0.999846
223	S	109979	ADP-ribosyltransferase 3	Art3	0.761655	0.539177	0.586068	0.707695	0.417367	0.505356	0.597584	0.386191	0.99826	0.991022	0.77299	0.999991	0.999524	0.987269		0.753296	0.92337	0.922906	0.75076	0.256055	0.546041	0.6582	-11.9098	-26.1907	-26.1682	-11.6674	0.999931	0.0555907	-4.19575
234	S	13136	decay accelerating factor 1	Daf1	0.856903	0.992982	0.956599	1.08105	0.96344	0.656069	2.19573	-0.765366	-2.64428	-2.43838	-2.03435	-2.49446	0.969102	0.99999		0.88017	1.10932	1.08232	0.915427	0.814117	0.593992	2.47171	-12.4779	-16.4219	-20.5345	-19.0144	-3.22938	0.998322	1
237	S	56612	prefoldin 5	Pfdn5	0.914197	0.851317	0.669756	0.631721	0.726369	0.537073	0.673631	0.341499	0.975465	1	1	0.999998	1	1		0.874703	1.07657	0.98429	0.720856	0.769969	0.533047	0.600242	-3.71089	-15.3758	-27.2659	0.99568	0.93529	1	0.999998
238	S	20643	small nuclear ribonucleoprotein E	Snrpe	1.03886	1.59989	1.69638	2.02954	2.11777	1.76917	1.1152	-2.0157	1	1	1	1	1	0.192841		1.11526	1.06028	1.17133	1.39631	1.71911	1.45789	1.35731	-13.2653	-22.5913	-5.73397	0.90657	0.999871	0.974476	0.78919
243	S	18541	pericentrin 2	Pcnt2	1.37571	2.94295	5.35668	4.37465	2.91501	2.69133	1.63043	0.997023	1	1	1	1	1	0.999995		1.21157	1.09247	1.12493	4.29574	1.55969	2.57641	1.34268	-2.35287	-16.9431	-11.4866	1	0.997422	1	0.740785
248	S	20018	RNA polymerase 1-3	Rpo1-3	1.10223	1.84275	1.82384	1.84174	2.04199	1.60115	1.3862	-0.703035	1	1	1	1	0.999986	0.997023		1.06666	1.2401	1.15744	1.47475	1.20684	1.51162	1.35768	-8.34227	0.998287	0.834888	1	0.988955	1	0.999997
254	A	18673	prohibitin	Phb	1.05371	1.50595	1.7386	2.09647	1.81982	1.42718	0.865115	-1.90013	0.999887	1	1	1	0.99915	0.341499		0.942162	1.14072	1.11347	1.73303	1.13954	1.55126	0.76225	-22.3924	-9.35802	-13.5103	0.999905	-9.52254	0.996498	0.476429
259	S	20439	seven in absentia 2	Siah2	1.0072	2.45366	1.55169	1.33791	1.50876	1.04542	1.11171	-2.63379	1	0.999971	0.992161	0.999913	-2.07107	-0.40587		1.07754	1.08356	1.34943	1.78541	1.17849	1.21458	1.23576	-20.5294	-19.5651	0.600433	0.999887	-6.15289	-3.20304	-2.00141
260	A	17865	myeloblastosis oncogene-like 2	Mybl2	1.24855	2.36825	1.85249	1.92851	1.68912	1.31054	0.894167	0.998867	1	1	1	1	0.999935	0.683983		0.827706	1.10438	1.21366	1.60777	1.02649	1.13437	1.01129	-0.515473	-11.2262	-0.328418	0.999959	-26.3053	-6.34501	-27.7063
264	S	56455	dynein, cytoplasmic, light chain 1	Dnclc1	0.926973	1.53737	1.72371	1.71285	2.3286	1.55865	1.16654	-1.21865	0.999956	0.999999	0.999999	1	0.999974	0.47823		1.18087	1.20324	1.25072	1.55181	1.28455	1.31171	1.18432	-1.76411	-0.647748	0.494599	0.99985	0.792701	0.900498	-1.55728
268	S	85305	lysyl-tRNA synthetase	Kars	0.894089	1.35496	1.90366	2.08403	2.07958	1.40914	0.930602	0.68274	0.999982	1	1	1	0.999998	-0.113369		1.07653	1.06974	1.0008	1.51785	1.6233	1.61018	1.09574	-19.0337	-20.2812	-28.0322	0.996896	0.999694	0.999594	-15.4647
271	S	14645	glutamate-ammonia ligase (glutamine synthase)	Glul	0.901129	0.917249	0.938045	0.996517	1.06561	0.654866	1.14302	0.0308511	-0.348706	-0.896194	-1.88606	-0.913525	0.99999	0.505226		0.817045	1.07795	0.899163	0.723052	0.58436	0.516058	0.691987	-2.78994	-20.6061	-15.1339	0.767919	0.999503	0.999989	0.928667
277	S	16832	lactate dehydrogenase 2, B chain	Ldh2	0.861513	0.875558	0.628561	0.723981	0.684475	0.562385	0.576995	0.450712	0.23723	0.999976	0.996316	0.999481	1	0.999999		0.804513	1.03534	0.939389	0.702966	0.574478	0.478948	0.534936	-1.14589	-26.0309	-22.0553	0.938271	0.999891	1	0.999989
286	S	22359	very low density lipoprotein receptor	Vldlr	0.931565	1.40927	0.879466	0.755315	0.830961	0.584691	0.886825	-1.11831	0.993445	-0.0689463	0.960613	0.60908	0.999986	-0.204995		0.873278	1.02842	0.953972	0.685692	0.943232	0.433283	0.526193	-13.6346	-27.1791	-25.6867	0.74111	-24.5073	0.999997	0.999603
300	A	59069	tropomyosin 3, gamma	Tpm3	0.908086	1.45834	1.4307	1.50865	1.66291	1.31964	1.52548	0.820221	1	1	1	1	0.999999	1		0.996818	0.963734	1.15328	1.42954	1.4684	1.45288	1.84736	-28.0101	-25.0631	-5.20254	0.990195	0.99629	0.994537	0.999999
302	S	22117	thiosulfate sulfurtransferase, mitochondrial	Tst	1.0739	1.29719	1.64854	1.93704	1.88876	1.54003	1.20538	-0.0543543	0.999876	1	1	1	1	0.992289		1.00313	1.06761	1.08206	1.54776	1.43914	1.53427	1.29167	-27.9821	-12.5707	-8.71513	1	0.999992	1	0.996683
303	S	51810	heterogeneous nuclear ribonucleoprotein U	Hnrpu	0.950415	1.85747	1.75364	1.98595	2.22397	1.63668	0.937261	-1.01682	1	1	1	1	1	-0.635572		1.03655	1.03864	1.14023	1.70509	1.50168	1.54889	1.07542	-24.7759	-24.4259	-5.30579	0.999997	0.999516	0.999861	-16.9097
304	S	17096	Yamaguchi sarcoma viral (v-yes-1) oncogene homolog	Lyn	0.809017	0.929053	0.932053	1.03891	0.986439	0.874015	1.61784	0.992079	-0.267999	-0.348706	-1.29673	-1.80537	0.791812	1		0.892646	0.947646	1.07643	0.94383	0.991779	0.691688	1.79826	-13.9199	-23.9521	-20.8744	-23.3734	-27.9296	0.927648	0.999885
312	S	20832	signal sequence receptor, delta	Ssr4	0.898874	1.18162	1.56882	2.343	2.02168	1.68991	1.5986	0.460096	0.937606	1	1	1	1	1		1.07457	1.04551	1.19486	1.36799	1.63355	2.00168	1.68662	-19.1209	-24.2064	-2.43328	0.921468	0.999823	1	0.999943
318	S	54401	tyrosine 3-monooxygenase/tryptophan 5-monooxygenase activation protein, beta polypeptide	Ywhab	1.01119	1.63789	1.81441	1.61691	1.58289	1.2857	1.07605	-1.77553	1	1	1	1	0.999995	0.421835		1.02531	1.09384	1.10025	1.51029	0.970498	1.29796	0.936081	-25.344	-7.63613	-6.38143	0.999997	-24.2556	0.992759	-13.8861
319					0.956601	0.820747	0.567959	0.387026	0.38389	0.433397	0.55724	-1.47455	0.827697	0.999999	1	1	1	1		0.79449	1.04487	1.07167	0.580992	0.51866	0.330758	0.848899	-0.847895	-25.0542	-21.2079	0.999755	0.999993	1	-5.80569
328					0.944902	1.61673	1.40159	1.7717	2.04694	1.52627	1.21867	-1.03388	1	0.99977	1	1	0.999994	0.939073		1.14759	1.1633	1.26049	1.45715	1.4285	1.60823	1.25162	-4.07721	-2.61095	0.690493	0.998838	0.997393	0.99998	0.605789
330					0.928384	0.857207	0.613103	0.656338	0.693039	0.500997	1.00548	-0.515569	0.787455	1	0.999997	0.999964	1	-1.88027		0.846633	1.05676	1.01587	0.814347	0.872546	0.523488	0.830864	-3.72265	-22.5533	-27.5408	-0.963934	-7.41473	0.999999	-2.14413
331	A	19242	pleiotrophin	Ptn	0.815365	0.696451	0.716342	0.896347	0.93297	0.72465	0.635805	0.941912	0.999883	0.999623	0.150774	-0.757045	0.999383	0.999997		1.0157	1.00092	0.95201	0.779039	1.34639	0.698602	0.617547	-27.3544	-28.0311	-21.9685	0.84289	0.973897	0.997739	0.999986
337	S	12585	cerebellar degeneration-related 2	Cdr2	1.47819	2.49935	1.61269	1.98588	1.62391	1.4443	1.11049	0.999245	1	0.999961	1	0.999969	0.998366	-0.365087		1.07823	1.18159	1.36423	2.63674	1.07175	1.97086	0.883112	-16.6186	-1.83947	0.973662	1	-18.0065	1	-6.69295
338	S	15211	hexosaminidase A	Hexa	0.84439	0.749583	0.552423	0.705558	0.658857	0.619659	0.934496	0.958626	0.999896	1	0.999996	1	1	-0.348706		0.939152	1.12398	1.05739	0.718979	0.651475	0.42306	1.17075	-24.1279	-16.6846	-24.899	0.212914	0.904341	0.999998	-10.903
339	A	12859	cytochrome c oxidase, subunit Vb	Cox5b	0.980332	1.35247	1.66654	1.95893	1.49725	1.52921	1.39253	-1.75903	0.999346	1	1	0.999993	0.999997	0.999818		1.14427	1.0687	1.19315	1.52674	1.16359	1.65616	1.53091	-6.52581	-19.7094	-2.03567	0.998916	-4.35851	0.999945	0.999019
341	S	20422	split hand/foot deleted gene 1	Shfdg1	0.942009	1.23324	1.32901	1.54878	1.69903	1.20161	1.31209	-0.861467	0.974256	0.998903	0.999999	1	0.931412	0.998118		1.11534	1.04064	1.15146	1.16829	1.42209	1.26699	1.60395	-6.50656	-23.0986	-2.2078	-1.06127	0.999302	0.893418	0.999997
342	A	22433	X-box binding protein 1	Xbp1	1.07011	1.83923	1.87317	1.52279	1.49951	1.0897	1.79225	-0.267999	1	1	1	1	0.213147	1		1.03726	1.07659	1.0602	1.91204	0.94869	1.17855	1.1615	-22.627	-11.738	-16.2376	1	-17.9903	0.316024	-0.223367
345	A	17748	metallothionein 1	Mt1	0.96294	1.38528	0.576728	0.529101	0.878116	0.588213	0.842978	-1.723	0.944629	0.999245	0.999978	-0.448059	0.999634	0.111879		0.910558	1.05877	1.08544	0.765169	1.03871	0.56726	1.20765	-18.1082	-23.8253	-20.0584	-0.240528	-26.0866	0.999561	-4.64564
346	S	14681	guanine nucleotide binding protein, alpha o	Gnao1	0.760911	0.938295	0.631863	0.56135	0.653912	0.643127	0.756685	0.996514	-0.861467	0.999999	1	0.999994	0.999997	0.997211		0.781733	1.03212	0.909712	0.763732	0.583998	0.425831	0.475291	-2.94245	-27.0399	-20.3034	-1.72321	0.989937	0.999996	0.99972
349	S	26457	solute carrier family 27 (fatty acid transporter), member 1	Slc27a1	0.876206	0.702075	0.732399	0.658635	0.639147	0.597357	0.712155	0.0583339	0.99661	0.987533	0.999576	0.999843	0.999984	0.994729		0.748758	0.917463	0.920846	0.688602	0.508328	0.397353	0.509579	-1.53217	-22.0567	-22.5027	0.40451	0.999168	0.999997	0.999119
351	S	22195	ubiquitin-conjugating enzyme E2L 3	Ube2l3	0.794358	1.34649	1.42564	1.86771	1.73419	1.6556	1.44107	0.994583	0.999777	0.999986	1	1	1	0.999992		1.1428	1.06591	1.18573	1.54188	1.3492	1.66725	1.6845	-2.12215	-15.9951	0.122965	0.999995	0.996833	1	1
352	S	14595	UDP-Gal:betaGlcNAc beta 1,4- galactosyltransferase, polypeptide 1	B4galt1	0.867233	1.37296	1.28759	1.34279	1.58809	1.38715	1.54669	0.959631	0.999999	0.999946	0.999996	1	1	1		1.02887	1.16348	1.28649	1.34462	1.18389	1.05434	1.63411	-22.7466	0.886807	0.999798	0.99998	0.925579	-7.05054	1
353	A	22388	WD repeat domain 1	Wdr1	1.18629	1.63513	1.97417	1.74308	1.70868	1.34768	1.39503	0.956547	1	1	1	1	0.999923	0.999987		0.935941	1.04938	1.30015	1.79699	1.34346	1.17179	1.43142	-11.8406	-13.2229	0.31606	0.999901	0.676512	-3.7338	0.933937
354	S	14077	fatty acid binding protein 3, muscle and heart	Fabp3	0.962803	1.42473	0.66696	0.62297	0.837741	0.581988	0.924082	-1.6934	0.984618	0.995997	0.999383	0.339435	0.999913	-1.13498		0.916099	1.16692	1.23092	0.823101	0.908348	0.571978	1.25082	-8.6925	-2.54378	-0.140997	-0.542504	-7.77154	0.99998	0.226122
357	A	108143	TAF9 RNA polymerase II, TATA box binding protein (TBP)-associated factor	Taf9	0.896449	1.69509	1.44174	1.65025	2.10112	1.53926	0.898392	-0.982546	0.997575	0.934576	0.995651	0.999982	0.981548	-1.01682		1.01923	1.08747	1.24242	1.48714	1.428	1.55865	1.26027	-14.5038	-8.05022	0.515463	0.999004	0.995511	0.999831	0.683207
361	S	18263	ornithine decarboxylase, structural 1	Odc1	1.09324	1.99672	3.00261	3.4371	3.27574	2.49044	0.909576	-0.532582	1	1	1	1	1	-0.414666		0.998355	1.03164	1.1148	2.27194	2.29291	2.86867	1.05375	-14.9715	-14.6394	-11.3805	0.999615	0.999678	0.999996	-14.0504
364	S	66105	ubiquitin-conjugating enzyme E2D 3 (UBC4/5 homolog, yeast)	Ube2d3	0.922662	1.77991	1.64424	1.93907	1.84743	1.33134	1.07822	-0.670177	1	0.999997	1	1	0.992289	-0.774453		1.01368	1.05585	1.18823	1.5633	1.25301	1.46669	1.21702	-14.5172	-9.11684	0.74357	1	0.977568	0.999993	0.911159
375	A	67680	succinate dehydrogenase complex, subunit B, iron sulfur (Ip)	Sdhb	0.876416	1.36753	1.35047	1.54927	1.52703	1.54456	1.29684	0.571379	0.999524	0.999176	0.999998	0.999996	0.999998	0.995405		1.11793	1.0207	1.09585	1.54074	1.06941	1.56575	1.49599	-1.81022	-14.0182	-3.8589	0.999999	-7.34053	1	0.999995
381	S	18813	proliferation-associated 2G4	Pa2g4	1.04794	2.10126	2.56237	2.83063	2.98517	2.40479	1.18258	-1.13498	1	1	1	1	1	0.913407		1.08139	1.07009	1.27904	2.32479	1.92906	2.75885	1.21971	-12.624	-13.1758	-2.51749	0.999949	0.997329	0.999999	-4.87495
389	A	50995	ubiquitin-like 1 (sentrin) activating enzyme E1B	Uble1b	1.09117	1.60552	1.42268	1.68927	1.83896	1.29944	0.78998	0.514269	1	1	1	1	0.999964	0.999816		1.10454	1.09004	1.1888	1.61504	1.50196	1.393	1.01692	-7.86661	-9.24159	-1.85083	0.999428	0.994206	0.943149	-14.7027
391					0.996473	1.37162	1.30206	1.58282	1.53929	1.21853	0.802698	-1.59769	0.984238	0.936824	0.999787	0.999491	0.703344	0.816551		1.07683	1.03383	1.10601	2.02218	1.20422	1.63547	1.07614	-10.6627	-13.9823	-7.95796	0.999999	-1.40375	0.99946	-10.7252
393		22272	RIKEN cDNA 1500040F11 gene	1500040F11Rik	0.993886	1.78012	2.29954	2.73307	1.71376	2.27661	1.52334	-1.59327	0.999997	1	1	0.99999	1	0.999533		1.33378	1.12981	1.23489	2.22138	1.22978	2.78679	1.64548	-1.744	-10.4872	-5.07204	0.999521	-5.29886	0.999995	0.870354
397	S	12465	chaperonin subunit 5 (epsilon)	Cct5	1.27427	3.75122	2.31006	2.25514	1.86984	1.39748	1.00679	0.918429	1	1	1	1	0.994261	-1.59127		1.04495	1.14646	1.49335	2.46468	1.33089	1.61449	1.02715	-14.1772	-8.81037	0.645758	0.999987	-1.0803	0.912917	-14.6721
404	S	18412	sequestosome 1	Sqstm1	0.878247	0.947206	0.59745	0.628303	0.715538	0.444184	0.677442	0.117999	-1.66065	0.999998	0.999984	0.997969	1	0.999722		0.804973	1.01231	1.06903	0.764343	0.74792	0.553172	0.835765	0.792838	-14.7238	-9.07524	0.970357	0.987541	1	0.269145
405	A	12349	carbonic anhydrase 2	Car2	0.755479	0.881209	1.73548	4.59282	4.75372	6.06593	5.82898	0.73445	-0.961738	0.999138	1	1	1	1		1.17251	0.978007	1.04634	1.40417	2.39142	2.3292	5.34398	-9.53172	-14.8416	-14.4368	-1.58944	0.998828	0.998174	1
406	A	14433		LOC14433	0.928633	1.56201	1.76323	2.30119	2.04954	1.9752	1.64728	-1.34879	0.999831	0.999997	1	1	1	0.999972		1.2294	1.15729	1.18305	1.48746	1.47349	1.94277	2.05391	-1.66599	-5.3743	-3.78105	0.954706	0.942674	0.999967	0.999993
426	S	269523	valosin containing protein	Vcp	0.842027	1.36562	2.15369	2.12391	1.83566	1.59217	1.12856	-0.246928	0.912254	1	0.999999	0.999962	0.998106	-1.37485		1.03223	1.12257	1.30976	2.04718	1.63185	1.8157	1.32589	-14.4721	-9.51462	-0.832479	0.999837	0.970824	0.997325	-0.518616
444	S	12540	cell division cycle 42 homolog (S. cerevisiae)	Cdc42	1.13685	1.76719	1.62978	1.75604	1.45542	1.12472	1.01986	-3.46605	0.999745	0.997722	0.999696	0.9569	-6.43593	-8.07852		1.08944	1.07367	1.27852	1.82984	1.34076	1.16666	1.28641	-8.74467	-10.3495	0.605931	0.999997	0.899018	-2.38412	0.666996
445	S	14069	coagulation factor VIII	F8	1.26862	2.0022	1.38255	1.51387	1.67167	1.08713	0.791758	0.675371	1	0.971058	0.998342	0.999938	-4.89081	0.636645		1.00639	0.971681	1.26651	1.79808	1.40969	1.25028	1.14297	-14.921	-13.959	0.695118	0.999999	0.991275	0.554049	-3.07396
450	A	19063	palmitoyl-protein thioesterase 1	Ppt1	0.722439	0.786814	0.558764	0.556368	0.646245	0.65819	0.791265	0.99785	0.939514	1	1	0.999978	0.999954	0.925719		0.863687	1.14795	1.12506	0.683704	0.729443	0.446606	0.830963	-6.88024	-7.52627	-9.08279	0.779737	0.249425	0.999989	-4.23854
459	S	12336	calpain, small subunit 1	Capns1	0.964293	1.06946	1.17436	1.58022	1.50198	1.4387	1.62678	-6.99247	-4.66839	0.321038	0.999995	0.999957	0.99973	0.999999		1.09647	1.06223	1.04954	1.07543	1.03796	1.01634	1.62662	-7.54543	-11.1746	-12.4131	-9.78539	-13.3959	-14.6606	0.999925
461	S	55989	nucleolar protein 5	Nol5	1.47642	3.17006	2.80309	3.01664	1.48834	1.68451	1.06061	0.954575	1	1	1	0.962226	0.998243	-7.03546		1.15784	1.03667	1.32906	2.74754	1.24232	2.26207	1.22436	-9.84227	-14.5992	-2.87218	0.999951	-5.90713	0.998432	-6.68332
463	A	229841	centromere protein E	Cenpe	0.811711	0.472028	0.458371	0.439438	0.614614	0.76841	0.989727	0.437757	1	1	1	0.999915	0.871043	-8.16304		1.13471	1.3916	1.0309	0.394126	0.893489	0.608812	1.32359	-9.19401	0.087647	-14.5569	0.999997	-10.171	0.956149	-0.943482
469	S	17069	lymphocyte antigen 6 complex, locus E	Ly6e	0.842472	0.726	0.535832	0.696617	0.685339	0.767221	1.8959	-1.43663	0.871043	0.999965	0.952132	0.96864	0.556495	0.999977		0.98708	1.16803	1.08135	0.846352	0.91041	0.918445	1.96019	-14.7503	-1.4068	-8.69255	-0.831361	-6.81318	-7.85792	1
475	S	14872	glutathione S-transferase, theta 2	Gstt2	0.874667	0.632502	0.519072	0.643294	0.807699	0.810086	2.1503	-0.369205	0.999997	1	0.999993	0.896841	0.883171	1		0.985559	1.08963	1.10098	0.687048	0.663951	0.626998	2.57454	-14.8612	-11.5435	-10.7973	0.742079	0.870191	0.96151	1
479	S	67160	eukaryotic translation elongation factor 1 gamma	Eef1g	0.856772	1.12209	1.45427	1.73022	1.87008	1.54474	0.908088	-0.910361	-2.79972	0.995598	0.999988	0.999999	0.99942	-3.95025		1.16097	1.24884	1.15982	1.54683	1.76825	1.58221	1.23163	-5.25282	-1.12956	-5.3289	0.981197	0.99947	0.98953	-1.68525
481	S	50912	exosome component 10	Exosc10	1.00481	1.69113	1.54578	1.52219	1.39008	0.954698	0.723322	-8.19281	1	1	1	0.999983	-5.22311	0.999977		0.950192	1.05615	1.17449	1.61513	1.34619	1.34787	0.698494	-12.6834	-12.3852	-2.6519	0.999349	0.839311	0.844693	0.972269
483	S	30939	pituitary tumor-transforming 1	Pttg1	0.878248	0.732841	0.618603	0.618343	0.840214	0.633353	0.695132	0.652603	0.999988	1	1	0.962226	1	0.999999		0.885797	0.991409	1.02296	0.755462	0.740625	0.606778	0.718978	-5.41624	-14.8969	-14.4575	0.804471	0.888432	0.999804	0.953443
484	S	59126	NIMA (never in mitosis gene a)-related expressed kinase 6	Nek6	0.969876	1.70834	2.01335	2.26398	2.19639	1.84724	1.12929	-7.28077	1	1	1	1	1	-0.754669		1.11706	1.15148	1.10273	1.70949	1.44626	1.73257	1.41103	-2.7441	-0.604925	-4.09712	1	0.999878	1	0.999615
486	S	15368	heme oxygenase (decycling) 1	Hmox1	0.676219	1.30844	1.24219	1.63821	1.48868	1.98958	2.20068	0.96603	0.483795	-0.344417	0.997516	0.971823	0.999987	0.999999		0.985117	1.02193	1.49457	1.6186	1.19363	1.07411	2.65112	-14.9025	-14.8264	0.120888	0.715551	-7.75326	-13.0256	0.999949
489	A	11651	thymoma viral proto-oncogene 1	Akt1	1.10534	1.87595	1.9008	2.10348	1.80371	1.62551	1.14162	-1.28754	1	1	1	1	1	0.133835		1.05158	1.0878	1.15895	1.55927	1.31409	1.69377	1.09775	-12.9134	-9.8823	-4.04205	0.996469	0.594255	0.999718	-8.98258
490					1.5211	4.41949	2.6413	3.49977	4.05122	5.25363	2.33342	0.99883	1	1	1	1	1	1		1.41898	1.19999	2.07393	3.94555	2.1946	3.93346	3.78052	-0.635755	-7.35168	0.995918	1	0.998544	1	1
493	A	229905	cysteine conjugate-beta lyase 2	Ccbl2	1.10626	2.23772	1.67934	1.49839	1.52438	1.37472	0.874451	-3.25628	1	0.999989	0.999288	0.999616	0.98572	-1.39876		0.979327	1.11526	1.10253	1.54227	1.14482	1.1956	0.929777	-14.3399	-4.4796	-5.74836	0.999909	-2.16596	-0.0381681	-8.83756
494	A	73078	peptidase (mitochondrial processing) beta	Pmpcb	0.894683	1.41873	1.39392	1.64658	1.63528	1.23135	0.949728	0.682658	1	1	1	1	0.99942	-3.20446		1.04948	1.09456	1.11934	1.55991	1.23662	1.43359	1.10256	-12.0018	-6.85343	-4.35302	0.999916	0.565902	0.997705	-5.99114
500	S	20656	superoxide dismutase 2, mitochondrial	Sod2	1.14353	2.15568	1.95216	2.20137	1.87234	1.93518	1.24322	0.133835	1	1	1	1	1	0.967792		1.07109	1.22893	1.38108	1.98705	1.25988	1.84671	1.25207	-10.7201	-0.175312	0.952535	1	0.361046	0.999997	0.252552
501	S	22627	tyrosine 3-monooxygenase/tryptophan 5-monooxygenase activation protein, epsilon polypeptide	Ywhae	0.944647	1.65807	1.73059	1.80152	1.89431	1.57972	1.20198	-3.46605	1	1	1	1	1	0.984061		1.10557	1.13556	1.25964	1.7391	1.34321	1.6433	1.42721	-4.97869	-2.38618	0.849691	1	0.986653	0.999997	0.998861
505	S	16418	integrin beta 4 binding protein	Itgb4bp	1.15607	2.02456	1.93142	1.97177	1.98582	1.53931	1.38473	0.87418	1	1	1	1	1	0.999998		1.16252	1.03421	1.26606	1.728	1.51328	1.81114	1.22241	-3.93086	-14.034	-0.0160258	0.999818	0.990177	0.999957	-1.07967
509	A	11522	alcohol dehydrogenase 1 (class I)	Adh1	1.28176	2.02711	1.95468	2.43953	2.08529	2.05442	2.73164	0.0808244	0.999984	0.999958	1	0.999992	0.999989	1		0.799761	1.21607	1.88185	1.33721	1.05286	2.06803	2.41589	-3.03176	-4.50751	0.997639	-0.652331	-13.804	0.999708	0.999991
517	S	23991	calcium and integrin binding 1 (calmyrin)	Cib1	1.09404	1.47875	1.47007	1.87976	1.94206	2.12211	2.90138	-7.42096	0.987262	0.984944	0.999991	0.999976	1	1		1.14765	1.08556	1.36991	1.73467	1.11709	1.99283	3.19989	-5.20536	-10.3477	0.814486	0.999764	-7.61839	0.999996	1
520					0.880917	0.749031	0.783711	0.871909	0.681075	0.621267	0.705533	-2.37547	0.97165	0.866609	-1.68525	0.999195	0.999977	0.996926		0.862716	0.942906	1.09438	0.887425	0.703472	0.595574	0.678101	-4.04116	-12.0274	-8.92351	-5.99098	0.965166	0.999808	0.988415
521					1.21088	2.11524	2.03068	1.83567	1.85268	1.43721	0.884531	-0.238189	1	1	0.999998	0.999998	0.990905	-3.81469		0.98389	1.02091	1.22828	1.86744	1.55955	1.65779	1.12166	-14.7823	-14.6649	-1.58337	0.999923	0.988554	0.997826	-7.86634
524	S	12753	circadian locomoter output cycles kaput	Clock	1.03674	2.31188	2.06892	2.33372	2.61863	2.29398	1.4916	-10.2361	1	1	1	1	1	0.999974		1.07228	1.022	1.44399	2.08728	1.55233	1.97815	1.63252	-11.3424	-14.5743	0.961554	0.999999	0.995187	0.999997	0.998931
525				ESTs, Highly sim	1.02685	1.77483	1.33658	1.56817	1.3487	1.21749	1.34675	-11.1041	1	0.99613	0.999997	0.997415	0.806375	0.997261		1.05216	1.05816	1.2509	1.72115	1.10808	1.45928	1.35728	-12.8084	-12.3439	-0.154752	0.999869	-7.89139	0.979172	0.841511
531	S	11841	ADP-ribosylation factor 2	Arf2	1.11612	1.73629	1.54603	1.61418	1.40895	1.14147	1.13492	0.0880563	1	1	1	0.999999	0.694094	0.585962		1.01992	1.12105	1.23238	1.52805	1.23363	1.31405	1.06478	-14.1966	-2.22989	0.875715	0.999993	0.880722	0.992233	-8.70784
535	S	16403	integrin alpha 6	Itga6	0.867363	1.60956	1.09511	1.08602	1.51877	1.35229	2.2534	-1.21978	0.999985	-5.23365	-6.07642	0.999854	0.986531	1		0.937235	1.15675	1.23444	1.08117	1.10619	1.51265	1.73403	-10.3329	-2.01658	0.423922	-8.73379	-6.03125	0.999492	0.999997
536	S	59043	WD repeat and SOCS box-containing 2	Wsb2	1.20245	2.3974	1.62939	1.93765	1.80723	1.41962	1.317	-0.288293	1	0.999924	1	0.999998	0.990645	0.893815		0.930035	1.13178	1.35065	1.67086	1.15138	1.33901	1.28219	-10.7604	-5.64415	0.844592	0.999755	-4.16439	0.803909	0.408477
537	S	16324	inhibin beta-B	Inhbb	1.83314	3.54167	1.36846	1.17059	1.11719	1.00216	1.47393	0.986901	1	-0.534932	-6.46881	-8.9756	-12.1955	0.45684		0.991577	1.02471	1.51597	2.11021	1.35257	1.20839	2.44489	-14.933	-14.6475	0.906507	0.999963	0.116917	-3.83449	0.999999
539		67100			0.793478	1.2684	1.53282	1.19952	2.26329	1.75611	1.38302	-1.59567	-1.3814	0.908957	-3.74856	0.999986	0.995132	0.379751		1.26503	0.842905	1.37975	1.7492	1.82877	2.74219	1.65242	-1.69256	-5.09535	0.350184	0.995984	0.998608	1	0.984898
543	A	17762	microtubule-associated protein tau	Mapt	0.922692	0.678348	0.691427	1.5881	1.33913	1.82626	1.31738	-8.67321	0.969243	0.94879	0.995901	0.671711	0.999922	0.525309		1.03721	1.19978	1.20713	1.32974	1.33057	1.47587	1.74604	-13.8287	-1.7515	-1.4558	0.715537	0.720029	0.983812	0.999906
545	S	14208	protein phosphatase 1G (formerly 2C), magnesium-dependent, gamma isoform	Ppm1g	1.30221	2.71057	1.93237	1.99686	2.31374	1.93714	1.17246	0.406457	1	0.999985	0.999994	1	0.999986	-2.99583		1.04779	1.10241	1.24994	2.36399	1.85505	2.31466	1.35612	-13.8284	-10.5763	-2.15084	0.999997	0.999068	0.999996	0.133791
549	S	192159	pre-mRNA processing factor 8	Prpf8	1.09168	2.57834	2.77272	3.19139	2.15982	1.81181	1.23147	-3.17676	1	1	1	1	1	0.953958		0.945582	1.0512	1.72835	3.45316	2.00349	2.51252	1.63505	-14.2164	-14.3673	0.740129	0.999995	0.968673	0.999128	0.465411
551	S	26443	proteasome (prosome, macropain) subunit, alpha type 6	Psma6	0.959316	1.46648	1.46629	1.79804	1.72474	1.41415	1.13993	-9.05021	0.999995	0.999995	1	1	0.999967	-0.0324028		1.10653	1.15455	1.11907	1.60302	1.37204	1.48706	1.14479	-4.04945	-0.686314	-2.89326	0.999998	0.997849	0.999942	-1.15148
552	S	97165	high mobility group box 2	Hmgb2	0.942475	0.929075	0.686619	1.02324	1.90524	2.08581	1.18668	-9.488	-8.20977	0.992747	-11.745	0.999999	1	-1.06666		1.20492	1.09568	1.06529	1.15541	2.33883	1.53427	2.46016	-7.25008	-12.5967	-13.7837	-9.70975	0.999451	0.369641	0.999783
558	A	17966	neighbor of Brca1 gene 1	Nbr1	0.870646	0.749667	0.642105	0.6902	0.743492	0.547144	0.831577	0.848805	0.999991	1	1	0.999995	1	0.990905		0.89145	1.10251	0.954153	0.759432	0.706952	0.554589	0.890501	-6.87369	-8.56201	-13.1663	0.611341	0.939857	0.999959	-6.77273
559	A	53328	progesterone receptor membrane component 1	Pgrmc1	0.77629	0.713432	0.625936	0.750301	0.784931	0.6195	0.714486	0.999195	0.999994	1	0.999892	0.998467	1	0.999994		0.954514	1.02971	1.02792	0.715828	0.881299	0.607823	0.853128	-12.7911	-14.0691	-14.1706	0.971103	-4.56723	0.999881	-2.10547
565	S	12494	CD38 antigen	Cd38	0.892563	0.857434	0.858797	0.939705	1.09346	0.928648	1.53662	-4.22181	-1.50831	-1.59567	-8.9756	-6.39	-7.8171	0.9994		1.01276	1.30042	1.12062	1.06379	1.04025	0.90316	1.57621	-14.7489	0.911859	-4.30346	-10.4563	-12.9403	-5.57612	0.999938
571	S	94217	low density lipoprotein-related protein 1B (deleted in tumors)	Lrp1b	1.11338	2.65856	3.03718	3.08443	3.23333	2.59027	1.08699	-3.68293	1	1	1	1	1	-5.99851		1.40078	1.08484	1.43311	3.13393	2.53882	3.67942	1.53262	-1.97326	-13.4131	-1.37888	0.999977	0.999274	0.999998	-0.156823
585					0.820864	1.09986	1.1101	0.995072	0.967531	0.911594	2.17328	0.33771	-5.30879	-4.43173	-12.1717	-11.0528	-5.53615	1		1.05077	1.11928	1.15557	0.932783	1.083	1.00284	2.43507	-13.2662	-7.96752	-5.23594	-11.7881	-10.9348	-14.9665	1
603		432733		na	0.787027	0.500583	0.43209	0.621094	0.668557	1.0124	1.62131	0.444613	0.999999	1	0.99945	0.994385	-12.0818	0.999566		1.06172	1.13012	1.04154	0.849091	0.790597	0.793884	2.12703	-13.308	-9.1386	-14.1797	-6.14284	-2.15623	-2.33231	0.999915
609	S	20224	SAR1a gene homolog 1 (S. cerevisiae)	Sara1	0.883014	1.83913	1.9209	1.97423	2.01933	1.86319	1.054	-7.89599	0.993707	0.997415	0.998511	0.999068	0.995132	-11.2993		1.40586	1.19975	1.15428	1.79304	1.71923	2.41554	1.41173	0.124407	-5.62351	-8.20098	0.990674	0.977902	0.999985	0.180136
610					1.13022	2.53724	1.81967	1.7211	1.92681	1.58102	1.10532	-5.68921	1	0.999871	0.999382	0.999974	0.993707	-7.34151		1.13764	1.08653	1.39811	1.75898	1.49932	1.74555	1.27972	-4.92777	-9.52289	0.951991	0.999968	0.994351	0.999959	0.456954
625	S	20686	sperm autoantigenic protein 17	Spa17	1.0085	2.02901	2.73201	2.03964	1.31545	1.44005	1.01626	-15.8879	0.999999	1	0.999999	0.61606	0.966427	-15.708		1.05025	1.1739	1.20318	2.40448	0.910073	1.76774	1.17448	-12.6059	-2.0887	-0.852227	1	-7.89698	0.999988	-2.05898
642	PT	12585	cerebellar degeneration-related 2	Cdr2	2.06191	2.70422	3.44223	2.03228	0.788511	1.31679	1.08017	0.417018	0.986919	0.999294	0.6977	-9.31112	-7.69528	-15.0884		1.30311	1.34973	1.78753	5.21262	1.22592	2.24018	0.938469	-3.33927	-2.05152	0.937027	1	-6.29966	0.998762	-13.7789
648	S	20755	small proline-rich protein 2A	Sprr2a	0.769585	1.53848	1.76118	3.82154	1.52762	10.5112	18.6243	-7.7945	-2.0074	0.0516902	0.999905	-2.16839	1	1		1.47411	1.77272	2.22959	2.81786	1.16874	11.8152	7.63179	-10.4972	-6.86958	-4.02097	-0.737289	-14.1404	0.999254	0.989521
658	S	12317	calreticulin	Calr	1.16701	1.44592	3.3598	4.63026	2.80886	2.51382	1.62473	-4.93442	0.914335	1	1	1	1	0.995815		1.25188	1.05353	1.1016	3.9675	2.14627	2.6701	1.6779	-3.27036	-13.8379	-11.4097	1	0.999798	0.999998	0.96351
659	A	15904	inhibitor of DNA binding 4	Idb4	0.967916	1.10563	0.785883	0.768622	0.705059	0.534576	0.575435	-14.7454	-7.59639	0.547449	0.75117	0.982201	0.999999	0.999982		1.02933	1.15668	0.933825	0.778321	0.879863	0.547134	0.582208	-14.4519	-6.02737	-12.2746	-0.554222	-7.43737	0.99957	0.997833
663	S	20377	secreted frizzled-related sequence protein 1	Sfrp1	0.843587	0.648445	0.455458	0.515115	0.432072	0.454677	0.427424	-4.13509	0.97585	0.999998	0.999946	0.999999	0.999998	1		0.913203	1.0801	0.898196	0.628323	0.682806	0.50487	0.436201	-6.35925	-6.77517	-5.80733	0.90531	0.632174	0.99848	0.999922
681	S	15452	hypoxanthine guanine phosphoribosyl transferase 1	Hprt1	0.978969	1.68784	1.71662	1.81119	1.85809	1.69734	1.36286	-15.288	0.999995	0.999997	1	1	0.999996	0.982691		1.08131	1.08572	1.27628	1.61143	1.32158	1.91791	1.27061	-4.35423	-4.07199	0.897408	0.999982	0.968114	1	0.8816
684	A	321022	carnitine deficiency-associated gene expressed in ventricle 3	Cdv3	1.06327	1.9826	1.59075	2.04078	1.8154	1.61953	1.04928	-12.1057	1	0.999585	1	0.999995	0.999777	-13.5217		1.04781	1.07379	1.39918	1.91483	1.45508	1.5708	1.09232	-7.08803	-6.06489	0.914899	0.999985	0.968105	0.995867	-5.22335
685	S	12461	chaperonin subunit 2 (beta)	Cct2	0.964568	2.09492	2.11144	2.38526	2.80726	1.95781	1.29338	-14.2835	1	1	1	1	1	0.83284		1.19979	1.12535	1.25163	1.79946	1.653	1.84595	1.22104	-1.24429	-3.94146	-0.140452	0.999822	0.998208	0.999912	-0.718425
692	A	23988	protein (peptidyl-prolyl cis/trans isomerase) NIMA-interacting 1	Pin1	1.04321	1.4281	1.56008	1.6909	1.72582	1.38039	0.864895	-11.9156	0.999964	1	1	1	0.999796	0.148883		1.0413	1.06019	1.21633	1.77662	1.38147	1.65436	1.09062	-6.73636	-5.60155	0.620121	1	0.995262	0.999996	-3.60145
698	S	77605	H2A histone family, member V	H2afv	0.887272	0.692533	0.417213	0.353391	0.768183	0.773701	0.943087	-3.98364	0.998031	1	1	0.912063	0.885976	-11.529		1.04506	1.02357	1.14219	0.662376	0.696157	0.449687	1.66727	-7.54753	-7.84572	-4.84079	0.785922	0.532847	0.999876	0.961972
705	S	26446	proteasome (prosome, macropain) subunit, beta type 3	Psmb3	0.991144	1.61678	2.38934	2.60929	2.66203	2.26985	1.14702	-15.8714	0.999597	1	1	1	1	-4.28939		1.16203	1.05275	1.14681	1.78946	1.57668	2.32472	1.25868	-1.72125	-6.76206	-2.30568	0.999971	0.998571	1	0.38516
707	PE	14718	glutamate oxaloacetate transaminase 1, soluble	Got1	1.37246	3.61329	1.97974	1.94835	1.55561	1.39716	0.985839	0.185246	1	0.999725	0.999597	0.930607	-0.326754	-15.8532		1.07171	0.888023	1.43611	1.78511	1.09453	1.92172	1.00179	-6.82286	-5.02429	0.69612	0.995667	-6.11515	0.999125	-7.9634
708	S	20525	solute carrier family 2 (facilitated glucose transporter), member 1	Slc2a1	1.15957	1.32961	1.08909	1.04791	1.32288	1.06568	1.70543	-4.21189	0.690319	-10.331	-13.9922	0.642451	-12.5697	0.999763		0.874457	0.926982	1.06203	1.15826	1.18374	1.22431	1.85005	-2.27693	-5.45883	-6.28632	-1.69925	-0.873441	0.0180825	0.999994
712	S	22144	tubulin, alpha 3	Tuba3	0.785886	0.939139	1.46516	1.96932	1.96197	1.70361	0.711574	-1.56153	-13.8397	0.790634	0.999763	0.999733	0.99236	0.5259		1.15441	1.17109	1.09338	1.56996	1.53941	1.66341	1.10778	-0.319938	0.094314	-3.16908	0.999985	0.999967	0.999999	-2.29898
723		67817			0.890729	1.85563	2.1033	2.32771	2.29661	1.71388	1.03254	-1.75293	1	1	1	1	1	-13.6828		1.02077	1.07537	1.21985	1.82172	1.54622	2.36357	1.088	-7.73634	-5.51485	0.061708	0.999994	0.998766	1	-4.83912
729		66542			0.870105	1.0488	1.27265	1.87336	1.36192	1.57091	1.68556	-1.56948	-17.1738	0.938025	1	0.996794	0.999995	1		1.03424	0.988722	1.03189	1.16016	1.03303	1.37775	1.56427	-7.04541	-7.85454	-7.15943	-0.21995	-7.10467	0.996331	0.999979
734		66542			0.917245	1.01408	1.26591	1.77242	1.39074	1.47036	1.54018	-7.35041	-22.2216	0.966943	1	0.999646	0.999977	0.999998		1.11558	1.08634	1.08365	1.26634	1.05654	1.33285	1.63294	-3.39957	-4.93997	-5.08442	0.594093	-6.46741	0.890783	0.99978
737	S	14824	granulin	Grn	0.852412	0.837783	0.673906	0.5883	0.5581	0.640401	1.64244	-3.85574	-2.47529	0.991687	0.999907	0.999984	0.998456	0.999712		0.81379	0.972292	1.02305	0.619603	0.694308	0.414771	1.69449	-2.35547	-7.79738	-7.85409	0.922303	0.512859	0.99997	0.967368
741					0.67121	0.461257	0.412432	0.519714	0.525985	0.47286	0.747489	0.966018	0.999999	1	0.999979	0.99997	0.999999	0.4724		0.796029	1.19121	0.850112	0.576296	0.625421	0.434506	0.963951	-2.70714	-4.30379	-4.69872	0.911606	0.720024	0.999088	-7.7565
748	S	16478	Jun proto-oncogene related gene d1	Jund1	0.700028	1.00597	0.823826	1.20288	0.92457	0.505896	0.289863	0.719691	-22.8319	-4.72672	-5.4975	-17.7052	0.999912	1		0.788673	0.841551	1.03729	1.45358	0.596025	0.531497	0.400626	-2.79506	-4.66401	-7.77841	-0.141809	0.789808	0.957022	0.999486
749	S	17149	mago-nashi homolog, proliferation-associated (Drosophila)	Magoh	1.07474	2.27621	2.02568	2.24805	2.01019	1.47218	0.861906	-11.2353	1	1	1	1	0.999948	-0.649068		1.10441	1.02407	1.18465	1.72892	1.61749	1.73875	1.03989	-4.06853	-7.6713	-0.790028	0.999954	0.999616	0.999962	-7.19534
750	S	15115	histidyl-tRNA synthetase	Hars	0.942621	1.6378	1.71479	1.84951	1.63094	1.30143	0.970624	-10.137	1	1	1	1	0.999602	-18.5981		0.982049	0.969716	1.06883	1.55981	1.31729	1.63739	0.964314	-7.74448	-7.34621	-5.43043	0.999819	0.937786	0.999969	-7.11386
756	S	68961	phosphorylase kinase, gamma 2 (testis)	Phkg2	0.900187	0.839595	0.669656	0.744743	0.924604	0.590285	0.594524	-0.828978	0.957654	1	0.999981	-4.45467	1	1		0.82867	0.975272	0.989968	0.813269	1.02189	0.657493	0.566535	0.927077	-7.12714	-7.8225	0.969151	-7.33004	0.999999	1
761	S	20775	squalene epoxidase	Sqle	0.858292	1.93927	2.46749	1.84803	1.72782	2.06948	1.22405	-8.44261	0.999878	1	0.999565	0.997461	0.999977	-7.58682		1.21942	0.964568	1.31047	2.93221	1.22845	2.89861	1.65637	-2.20421	-7.65582	-0.387813	1	-1.97096	1	0.972469
764	S	19085	protein kinase, cAMP dependent regulatory, type I beta	Prkar1b	0.885077	1.00249	0.85604	1.04094	1.21794	0.784436	0.60806	-1.37605	-22.8429	0.348207	-17.3079	0.897054	0.98925	1		0.77678	1.02907	0.99504	0.961876	0.996669	0.657544	0.607425	0.539817	-7.59891	-7.95297	-7.30435	-7.95915	0.993341	0.999325
778	S	17002	lactotransferrin	Ltf	1.07195	1.03542	1.18074	1.37096	2.14737	1.989	5.52125	-18.7212	-21.7116	-7.2336	0.317241	0.999989	0.999924	1		1.07936	1.23642	0.910303	0.914131	1.89888	1.71676	5.5257	-6.21616	-0.793188	-5.46102	-5.6468	0.999856	0.998162	1
782					1.0415	1.11165	0.675852	0.645707	0.723043	0.56152	1.00119	-19.7715	-8.44261	0.998544	0.999744	0.982104	0.999999	-22.8577		0.879216	1.03593	1.04409	0.634499	0.593968	0.492838	1.00034	-4.03617	-7.57802	-7.39395	0.98022	0.995747	0.999956	-7.96417
786	S	59008	anaphase-promoting complex subunit 5	Anapc5	0.963705	0.912302	0.690788	0.655139	0.773772	0.578294	0.751276	-18.2217	-5.70046	0.999978	0.999999	0.992588	1	0.998363		0.834223	1.06177	0.935635	0.800588	0.85405	0.538799	0.729229	0.400082	-5.52974	-5.0716	0.823459	-0.11312	1	0.993165
790		52894			1.08642	0.62166	0.428563	0.420584	0.561918	0.442681	0.437264	-7.8269	1	1	1	1	1	1		0.727792	1.16169	1.04936	0.660922	0.587018	0.441983	0.657355	0.764587	-2.72633	-7.17002	0.972777	0.998596	0.999999	0.976079
791	A	22027	tumor rejection antigen gp96	Tra1	0.996979	0.797248	0.676967	0.772756	0.761276	0.722356	0.633159	-22.8429	0.822171	0.999804	0.947322	0.971218	0.996794	0.999989		1.11171	1.04988	0.899728	0.884577	1.36644	0.590659	0.522952	-4.02215	-6.91859	-4.03487	-3.13888	0.899545	0.999776	0.999994
792	A	22594	X-ray repair complementing defective repair in Chinese hamster cells 1	Xrcc1	1.01242	0.733664	0.555753	0.630143	0.65473	0.610293	0.623188	-22.6558	0.752647	0.999924	0.996602	0.989552	0.998705	0.997605		0.93809	0.97288	0.866877	0.794398	1.34139	0.582498	0.529829	-6.70393	-7.71547	-3.2587	-0.381377	0.531026	0.998105	0.999826
794	S	234847	spastic paraplegia 7 homolog (human)	Spg7	0.952904	1.10091	0.877454	1.02891	0.853122	0.898021	2.07685	-27.9521	-19.8894	-13.4088	-30.147	-8.96651	-17.7428	0.999995		1.10903	1.02429	0.996239	0.686256	1.22163	0.773305	4.77299	-5.4796	-7.80778	-7.96032	0.813821	-1.74103	-0.322981	1
796		55978	RIKEN cDNA 0610009H04 gene	0610009H04Rik	0.959913	1.15266	1.05871	1.00688	1.45544	2	1.44566	-28.7456	-10.6695	-26.4538	-31.3474	0.928411	0.999993	0.913471		1.39936	1.17718	1.06664	1.21749	1.80721	1.6021	3.27599	-1.56019	-5.61752	-7.54554	-4.77324	0.761455	0.175092	0.999906
802	PT	20677	SRY-box containing gene 4	Sox4	0.987722	1.1328	0.907249	0.857683	0.992851	1.08425	4.20628	-31.1896	-15.0624	-20.0844	-10.3482	-31.3474	-22.9588	1		1.03076	1.04642	1.08286	0.747227	1.13109	0.78042	6.58728	-7.77066	-7.53623	-6.71463	-0.325291	-5.27084	-1.20086	1
806	S	20184	retinoid X receptor interacting protein 110	Rxrip110	0.905666	1.13872	1.4576	1.3903	1.31716	1.24083	1.84607	-20.2791	-14.8754	0.831841	0.487964	-0.592461	-3.80999	0.999653		0.911485	1.04965	0.999951	1.31995	1.19405	1.27197	1.71564	-1.97156	-5.58231	-7.96421	0.997146	0.787724	0.9846	1
815	S	22629	tyrosine 3-monooxygenase/tryptophan 5-monooxygenase activation protein, eta polypeptide	Ywhah	0.836556	0.933943	0.875909	1.18758	1.14113	1.19516	1.90426	-1.43494	-20.6678	-6.41288	-1.9237	-6.53472	-1.43494	1		1.11438	1.02358	1.05133	1.07052	1.03271	0.771124	1.94138	-2.19329	-7.53416	-6.15316	-4.91374	-7.16252	0.952997	1
823					0.873135	1.69331	1.48079	1.30516	0.926073	0.98617	0.972937	-7.29514	0.99997	0.996234	0.725408	-19.6943	-30.9502	-29.5575		0.900463	0.968874	1.27332	1.6541	0.896772	0.918197	0.821363	-2.57959	-7.22949	0.890219	0.999993	-2.33329	-3.85326	0.571296
824	A	18203	N-terminal Asn amidase	Ntan1	0.991702	1.84748	1.67805	1.59674	1.84798	1.58483	1.50596	-31.1896	1	0.999998	0.999986	1	0.99998	0.999829		1.06479	1.07777	1.07356	1.51948	1.19899	1.5408	1.28829	-4.47818	-3.46595	-3.78774	0.999995	0.787758	0.999997	0.988727
829	D	57431	DnaJ (Hsp40) homolog, subfamily C, member 4	Dnajc4	0.906095	1.06574	0.925068	0.952606	1.05509	0.810268	1.66766	-13.0512	-21.8243	-18.1322	-25.4648	-24.2415	0.0282535	0.999984		0.812114	0.917966	0.81613	0.754497	0.664394	0.527243	0.930009	0.781822	-3.51154	0.744604	0.983557	0.999895	1	-4.45814
861	S	16430	intergral membrane protein 1	Itm1	0.871151	1.21289	1.718	1.57691	1.58517	1.29864	1.26354	-12.9855	-4.08854	0.999787	0.996689	0.99714	-0.0429295	-1.01728		1.0057	1.08473	1.05396	1.54075	1.4546	1.71948	1.16041	-7.94348	-4.61692	-6.36335	0.999568	0.996827	0.999991	-0.965316
864	A	140781	myosin, heavy polypeptide 7, cardiac muscle, beta	Myh7	0.968531	1.2748	1.20595	1.30442	1.44633	1.32465	2.46847	-34.0251	0.994064	0.872467	0.998411	0.999996	0.999345	1		1.00926	1.17941	1.07932	1.35629	1.34804	1.33324	1.51695	-7.87511	0.527291	-3.57519	0.998161	0.997593	0.9961	0.999988
866	S	14287	folylpolyglutamyl synthetase	Fpgs	1.02224	1.89437	1.45161	1.24066	1.214	0.980331	0.896064	-40.4513	0.999998	0.980665	-1.15401	-2.71695	-40.7658	-17.8322		1.11205	1.1808	1.60037	2.539	1.28494	1.58035	0.905212	-5.99458	-3.91277	0.880643	0.999979	-1.34755	0.853736	-6.20595
868	D	54369	expressed in non-metastatic cells 6, protein	Nme6	0.878899	1.0131	1.22313	1.71959	1.41301	0.969551	0.729358	-14.4441	-41.4877	-2.94757	0.999851	0.919552	-39.4417	0.799614		0.96284	1.02859	1.00913	1.02025	1.16092	0.971876	0.664168	-6.44079	-7.0831	-7.868	-7.50633	0.391343	-7.06306	0.999994
869	S	54369	expressed in non-metastatic cells 6, protein	Nme6	0.790938	0.975463	1.48638	1.52706	1.51193	1.0796	0.874168	0.470136	-39.581	0.998707	0.999554	0.999345	-24.3206	-7.88182		1.00397	0.979322	1.012	1.46808	1.72811	1.79161	0.840867	-7.95812	-7.79676	-7.9093	0.960818	0.999441	0.999791	-1.56258
872	A	56464	cathepsin F	Ctsf	0.798229	0.655123	0.50902	0.534143	0.759658	0.551836	0.747091	0.868998	0.999988	1	1	0.985881	1	0.993709		0.853678	0.936826	0.915526	0.590329	0.914158	0.481154	0.551398	0.128169	-4.89535	-3.19612	0.999999	-3.091	1	1
879	S	56397	mortality factor 4 like 2	Morf4l2	0.9636	1.82594	1.92462	2.36867	2.61965	1.71091	1.10066	-36.3592	1	1	1	1	0.999998	-16.4369		1.22807	1.14523	1.19624	2.07293	1.79538	1.98253	1.49189	-0.0157759	-2.35684	-0.66978	1	0.999975	0.999999	0.992777
880	S	12226	B-cell translocation gene 1, anti-proliferative	Btg1	0.662882	0.833124	0.761559	0.74368	0.860592	0.61414	0.889185	0.999999	0.809894	0.998629	0.999648	0.0951117	1	-2.64263		0.855146	1.01294	0.871062	0.649289	0.854776	0.537306	0.805656	0.711217	-7.73755	0.415044	1	0.716168	1	0.979031
881	S	27407	ATP-binding cassette, sub-family F (GCN20), member 2	Abcf2	1.23074	3.25501	2.19389	2.05102	2.47705	1.79347	1.13264	0.354646	1	1	1	1	1	-17.1283		0.988834	1.14406	1.57391	2.38636	1.54592	2.08585	1.07791	-7.91891	-3.39343	0.98972	1	0.984024	0.999993	-6.1598
884	S	12444	cyclin D2	Ccnd2	0.727823	1.32705	1.17282	0.958526	1.05107	0.621215	0.285481	0.958572	0.858041	-4.69874	-35.9568	-33.7994	0.999889	1		0.824975	1.00618	1.01084	1.24882	1.01757	0.903278	0.33639	-0.57248	-7.94741	-7.91281	0.0876384	-7.83084	-4.41406	1
885	S	12444	cyclin D2	Ccnd2	0.716297	1.20731	1.24496	0.917267	0.929444	0.577722	0.274295	0.919552	-3.44466	-1.15401	-25.0954	-28.9536	0.99994	1		0.83675	1.01615	1.03015	1.244	1.04648	0.960467	0.24604	-2.01371	-7.88314	-7.68868	-0.789584	-7.33383	-7.46321	1
887	S	15519	heat shock protein 1, alpha	Hspca	0.9432	2.13854	2.6522	2.42689	2.43716	1.71031	1.1066	-34.2487	1	1	1	1	0.999658	-22.7792		1.11128	1.05811	1.28171	3.20976	2.01975	2.0782	1.09576	-5.21408	-7.0644	-0.291468	1	0.999917	0.999958	-5.80268
898	S	74617	serine carboxypeptidase 1	Scpep1	0.867944	0.754824	0.588872	0.573971	0.741285	0.622306	0.765841	-1.39331	0.997561	1	1	0.999079	1	0.994616		0.842712	0.98369	0.983611	0.652074	0.859577	0.545582	1.02154	0.309603	-7.73873	-7.73654	0.999945	-0.170803	1	-7.58893
899	A	74617	serine carboxypeptidase 1	Scpep1	0.793224	0.733701	0.499576	0.416143	0.681514	0.61551	0.845976	0.697317	0.988198	1	1	0.999533	0.999995	-2.04582		0.930909	1.03718	1.04164	0.663834	0.879554	0.509659	1.0465	-5.96557	-7.39226	-7.25595	0.990093	-3.0358	0.999995	-7.09404
900	A	74617	serine carboxypeptidase 1	Scpep1	0.859553	0.73621	0.51183	0.416038	0.693415	0.593489	0.721904	-12.2124	0.727426	0.999998	1	0.957352	0.999757	0.848269		0.891049	1.04215	1.11745	0.694394	0.836932	0.516973	1.03206	-3.20846	-7.12167	-3.44314	0.985076	-0.558315	0.999999	-7.46123
906	S	22378	WW domain binding protein 2	Wbp2	0.929378	0.899095	0.505279	0.54583	0.657235	0.530296	0.945327	-31.5253	-16.7365	1	1	0.999814	1	-39.6914		0.870018	1.09547	0.986457	0.727189	0.706269	0.4973	0.96337	-0.867854	-3.49681	-7.82431	0.991727	0.997165	1	-6.97072
907	S	22378	WW domain binding protein 2	Wbp2	0.920352	0.902916	0.552849	0.54754	0.666979	0.573209	0.90687	-14.7245	-7.28178	1	1	0.999999	1	-8.73625		0.907134	1.03825	1.02191	0.776858	0.725	0.539485	0.921879	-4.77305	-7.39181	-7.76891	0.433214	0.876144	0.99996	-5.59025
908	S	22378	WW domain binding protein 2	Wbp2	0.901889	0.847728	0.507589	0.513125	0.624993	0.534049	0.867072	-17.5303	-2.69031	1	1	0.999982	1	-6.13717		0.84404	1.12711	1.01527	0.733955	0.624089	0.538607	1.00112	-1.59786	-3.78479	-7.87279	0.803758	0.996543	0.999941	-7.96371
932		105156			0.749171	0.839979	0.817459	0.702692	0.667964	0.500011	0.655655	-0.902113	-17.6201	-10.6714	0.605648	0.897826	0.999976	0.939897		0.797969	1.13933	0.895335	0.808099	0.830557	0.550072	0.416846	0.0627177	-3.08012	-4.07445	-0.181715	-0.884739	0.999935	1
933					0.955085	1.95715	2.04436	2.17793	2.01438	1.67876	1.35495	-64.4008	1	1	1	1	0.99999	0.943188		1.07154	1.06402	1.23489	1.84994	1.44757	1.90726	1.47924	-5.42288	-5.84738	0.49994	0.999999	0.995867	1	0.998015
940		28146	DNA segment, Chr 3, University of California at Los Angeles 1	D3Ucla1	0.807313	1.62613	1.66168	2.40648	1.21412	1.09014	0.899833	-2.93535	0.99938	0.999704	1	-5.53119	-46.2801	-35.5006		1.05222	0.992612	1.19065	2.14331	1.12999	1.82992	1.06983	-6.52526	-7.93082	-0.27148	1	-2.34701	0.999998	-5.59774
941	S	22059	transformation related protein 53	Trp53	0.953476	2.5439	3.07063	2.50805	2.90227	2.00928	1.29354	-70.5475	1	1	1	1	0.999981	-2.76678		1.08569	1.04467	1.23434	2.95602	1.94149	1.94541	1.18055	-6.41461	-7.49429	-1.67661	1	0.999251	0.999283	-3.1879
943					0.582211	0.616743	0.536447	0.491899	0.738143	0.484294	0.640358	1	0.999996	1	1	0.987551	1	0.999981		0.805078	0.922475	0.72135	0.541114	0.710037	0.385021	0.481896	-0.930263	-6.18733	0.672327	0.999423	0.756366	1	0.999966
950	D	14955	H19 fetal liver mRNA	H19	0.894102	0.631024	0.666812	0.745675	0.852951	0.768654	0.871816	-39.7911	0.999357	0.994914	0.709634	-14.4073	0.208551	-24.1409		0.854178	0.793884	0.947248	0.919876	0.869439	0.625193	1.1063	-0.269004	0.828013	-6.03147	-4.06287	-0.887039	0.999969	-2.9102
964	A	12306	annexin A2	Anxa2	0.894642	1.34424	1.44195	1.57248	1.41009	1.3041	1.50033	-40.3557	0.724916	0.977458	0.999109	0.949634	0.248288	0.994762		0.992843	1.07966	1.07125	1.27812	1.23662	1.40789	1.75223	-7.88047	-2.17658	-2.86456	0.998191	0.989293	0.999992	1
965	S	17859	Max interacting protein 1	Mxi1	0.991921	1.13383	1.70344	1.62551	1.73178	1.19135	1.16901	-110.226	-34.3864	0.999897	0.999461	0.999943	-11.7571	-18.1419		0.967573	1.07941	1.0801	1.40287	1.43757	1.68577	0.885035	-7.31001	-4.98876	-4.94833	0.987736	0.994507	0.999977	-2.25669
970		67023	RIKEN cDNA 2010315L10 gene	2010315L10Rik	0.924577	0.768705	0.585293	0.532977	0.733165	0.547869	0.65674	-39.4615	0.997977	1	1	0.999894	1	1		0.835191	0.958661	0.958078	0.595141	0.74547	0.484903	0.625261	-0.389607	-7.04841	-7.02333	0.999913	0.907923	1	0.999566
978	S	12406	serine (or cysteine) proteinase inhibitor, clade H, member 1	Serpinh1	1.22882	1.95102	3.07507	3.71206	2.71419	2.44235	0.608155	-5.95929	0.999999	1	1	1	1	0.999713		1.25314	1.22269	1.171	3.5057	1.95626	2.51358	1.53197	-0.868646	-1.55256	-3.08898	1	0.999769	0.999999	0.942876
981	S	66902	methylthioadenosine phosphorylase	Mtap	1.05205	1.28563	1.95664	2.65426	2.81034	2.41464	1.03502	-221.809	-12.8636	0.999862	1	1	1	-237.691		1.09026	1.1692	1.17081	1.91696	1.65172	2.55159	1.10598	-5.61812	-2.38481	-2.32854	0.999948	0.997315	1	-4.94282
982	S	27418	muskelin 1, intracellular mediator containing kelch motifs	Mkln1	1.00784	1.64818	1.33388	1.50094	1.30696	1.31164	1.19921	-250.439	0.999984	0.852646	0.999092	0.658659	0.702835	-7.70804		0.992517	1.10423	1.21115	1.50701	1.02167	1.3181	1.22294	-7.92517	-3.25713	0.354882	0.999467	-7.65138	0.944591	0.498408
983					0.98095	2.06351	2.59157	2.37908	2.45495	1.73084	1.21877	-247.147	0.999985	1	1	1	0.997206	-33.267		1.10205	1.13235	1.31062	3.01081	1.69274	1.91836	1.20803	-5.37675	-4.15186	0.24977	1	0.996893	0.999862	-1.55576
985	S	54124	CDC28 protein kinase 1b	Cks1b	0.980839	1.1609	1.37196	1.67921	2.36156	2.66069	1.6707	-319.327	-106.886	-2.73902	0.986003	0.999999	1	0.983785		1.29205	1.02037	0.993495	1.52172	1.93963	2.1453	1.79656	-0.519566	-7.86113	-7.95335	0.891014	0.999277	0.999923	0.996178
989		67023	RIKEN cDNA 2010315L10 gene	2010315L10Rik	0.905665	0.89253	0.677556	0.617876	0.8545	0.560886	0.739368	-87.0837	-54.6838	0.999912	0.999999	-9.73128	1	0.991299		0.805444	0.985995	0.936204	0.572635	0.717151	0.474105	0.602549	0.181277	-7.86707	-6.07639	0.999939	0.95057	1	0.999704
995					1.01837	1.87778	3.00707	3.75969	3.8158	2.69449	1.50964	-725.869	1	1	1	1	1	0.997927		1.17813	1.11558	1.13235	2.1176	2.08527	2.90295	1.48203	-2.25155	-4.66604	-3.96814	0.999994	0.999991	1	0.948995
996	S	11951	ATP synthase, H+ transporting, mitochondrial F0 complex, subunit c (subunit 9), isoform 1	Atp5g1	1.10951	1.90949	2.85091	3.718	3.76523	2.24764	1.54654	-368.434	0.9999	1	1	1	0.999999	0.885403		1.19973	1.08563	1.1512	2.01897	2.16811	2.86335	1.39701	-2.79366	-6.49881	-4.33387	0.999498	0.999891	1	0.423603
998	A	11739	solute carrier family 25 (mitochondrial carrier, adenine nucleotide translocator), member 4	Slc25a4	0.998393	1.29994	1.62391	2.08228	1.90714	1.62766	0.832632	-2585.19	0.932754	1	1	1	1	-5.71991		1.0111	1.0758	0.987163	1.339	1.26135	1.50462	0.859484	-7.86747	-4.60665	-7.83195	0.983635	0.871332	0.99981	-0.29858
1002		216501			0.934976	0.612107	0.524064	0.570511	0.789387	0.509046	0.641951	-758.468	0.999874	1	0.999993	-5.14646	1	0.999033		0.856082	1.09206	0.885611	0.58659	0.836944	0.54281	0.694821	-1.10175	-4.55202	-2.64218	0.999959	-0.368245	0.999997	0.989966
1010	A	16571	kinesin family member 4	Kif4	0.95104	0.920863	0.898021	1.38434	1.63242	1.59655	1.68074	-221.847	-87.5397	-32.4172	0.999891	1	1	1		0.992067	0.964221	1.03128	1.02238	1.35647	0.964922	2.02179	-7.91669	-7.02316	-7.28057	-7.60395	0.985749	-7.05825	1
1021	PE	69274	CTD (carboxy-terminal domain, RNA polymerase II, polypeptide A) small phosphatase-like	Ctdspl	1.00099	1.34139	0.835237	0.8829	1.19557	0.983753	4.59176	-242.098	-10.1784	-70.4433	-132.25	-71.5238	-239.669	1		0.798501	1.04631	0.904121	0.70423	0.990992	0.678466	1.73929	-0.0550064	-7.17726	-4.71126	0.926456	-7.93128	0.970573	0.999652
1030	S	13665	eukaryotic translation initiation factor 2, subunit 1 alpha	Eif2s1	1.10804	2.67641	2.37719	2.52853	2.38883	1.94246	1.07739	-52.5673	1	1	1	1	1	-77.8926		1.23139	1.19043	1.39731	2.60422	1.80329	2.35945	1.38534	-2.30437	-3.42553	0.241999	0.999993	0.989534	0.999951	0.147552
1038	S	18645	profilin 2	Pfn2	0.829784	0.988437	0.872248	0.79924	0.950507	0.657835	0.761899	0.736722	-87.5688	-2.05837	0.966425	-53.79	1	0.997835		0.883228	1.00788	0.972332	0.853201	0.960245	0.675103	0.633396	-0.915807	-7.90664	-7.25703	0.23133	-6.55267	0.999904	0.999994
1039	S	20249	stearoyl-Coenzyme A desaturase 1	Scd1	0.610527	0.380971	0.765656	0.545294	0.323136	0.405827	0.286105	-4.19976	0.98943	-36.4625	-0.402407	0.999054	0.973306	0.999844		0.631582	1.6054	0.795961	0.889062	0.286544	0.496206	0.354128	0.445138	0.525574	-3.32707	-6.36606	0.999995	0.975382	0.999856
1052	A	20678	SRY-box containing gene 5	Sox5	0.877823	1.03644	1.19072	1.60173	1.38406	1.41854	1.43891	-2.9165	-69.3361	0.552143	1	0.999918	0.999981	0.999991		1.00401	1.02758	1.09348	1.26488	1.02703	1.39793	1.59725	-7.95576	-7.58311	-4.64057	0.54339	-7.5976	0.966767	0.999427
1059		67684	RIKEN cDNA 3300001P08 gene	3300001P08Rik	1.02503	1.14755	0.851532	0.8127	0.797814	0.514661	0.627647	-53.6306	-6.63856	-2.88457	0.220574	0.605899	1	0.999987		0.833723	1.09326	0.925435	0.960307	1.04537	0.662002	0.626717	-0.348514	-4.57795	-5.25704	-7.11965	-6.96077	0.997265	0.999523
1069	S	18619	preproenkephalin 1	Penk1	0.808292	0.404027	0.257601	0.232706	0.48465	0.304865	0.278235	-0.327015	1	1	1	1	1	1		0.783886	1.01562	0.875309	0.447451	0.545595	0.203204	0.525715	-2.98072	-7.93407	-6.00356	0.993965	0.901418	1	0.939907
1071		107350	expressed sequence AW112010	AW112010	0.742143	0.538768	0.437582	0.418596	0.300417	0.397974	0.451647	0.760155	0.999996	1	1	1	1	1		0.908775	1.05539	0.994427	0.600913	0.406053	0.26336	0.93144	-7.16926	-7.70326	-7.96136	0.232863	0.989706	0.999964	-7.51635
1073	A	19737	regulator of G-protein signaling 5	Rgs5	0.609059	0.47152	0.370739	0.290886	0.300806	0.432199	0.623775	0.653746	0.997486	0.999981	1	1	0.999573	0.464416		0.874683	1.10759	0.95154	0.844291	0.571094	0.443131	1.42749	-5.48947	-6.42122	-7.57132	-4.36449	0.935862	0.999063	-0.0292231
1096	A	50908	complement component 1, s subcomponent	C1s	0.69664	0.513106	0.284099	0.262107	0.254175	0.232268	0.262382	0.989372	1	1	1	1	1	1		0.717798	1.10295	0.913771	0.541369	0.678209	0.238272	0.535382	0.313179	-6.05143	-6.31377	0.995398	0.711047	1	0.996319
1114	A	12350	carbonic anhydrase 3	Car3	0.5677	0.218332	0.335765	0.196904	0.113845	0.195279	0.365455	-7.59459	0.99421	0.760509	0.997727	0.999985	0.997918	0.535977		0.265152	0.754716	0.582478	0.847063	0.123133	0.41446	0.150497	0.978995	-5.49487	-1.80958	-7.00824	0.999963	0.519791	0.999795
1134	S	20363	selenoprotein P, plasma, 1	Sepp1	0.728552	0.411303	0.315306	0.307985	0.261293	0.275427	0.497568	0.867796	1	1	1	1	1	0.999999		0.736199	0.993392	0.93158	0.414534	0.374079	0.18721	0.540545	-1.70192	-7.959	-7.38871	0.997214	0.999396	1	0.890464
1135	A	15505	heat shock protein 105	Hsp105	1.17021	3.18562	2.30022	2.05905	1.3739	1.11249	0.794767	-9.35217	1	0.999993	0.999902	0.0260076	-15.3123	-3.14294		1.25293	1.1142	1.31547	4.96996	1.42912	2.42396	0.960329	-2.0305	-5.9434	-0.844976	1	0.335544	0.999945	-7.64707
1142	A	241308	Ral GEF with PH domain and SH3 binding motif 1	Ralgps1	1.3262	1.84488	0.722569	0.818751	0.644926	0.481928	0.46853	0.949412	1	0.989993	0.16817	0.999887	1	1		0.907686	1.37614	1.24208	0.823517	0.825546	0.505543	0.83069	-5.42965	0.673195	-0.801209	-1.44573	-1.52414	0.999925	-1.7292
1147	S	19385	RAN binding protein 1	Ranbp1	0.973264	2.39579	2.87811	3.36392	3.11364	2.84383	0.913012	-22.37	1	1	1	1	1	-15.3123		1.31636	1.14828	1.52019	2.82807	2.4353	3.25417	1.38529	-1.34391	-5.32167	0.540178	0.999985	0.999783	0.999999	-0.398513
1159					0.815915	0.920563	0.714525	0.659036	0.561072	0.568378	0.946128	0.887023	-7.82854	0.999839	0.999997	1	1	-14.2956		0.87108	1.168	1.17198	0.96511	0.57462	0.746844	1.03366	-3.07692	-2.32553	-2.18668	-7.49915	0.999458	0.661875	-7.55847
1162					1.04295	2.32894	2.08375	2.14325	2.31822	1.77887	0.905036	-19.9502	1	1	1	1	0.999998	-9.88572		1.18401	1.12257	1.3309	2.14209	1.64206	1.97526	1.03126	-2.68686	-4.87863	0.213285	0.999971	0.986394	0.999803	-7.69712
1178					0.97838	1.22843	1.00289	1.50484	0.899672	1.25761	1.40994	-22.0302	0.513602	-23.1774	0.999839	-6.88496	0.784431	0.997571		0.98798	1.09691	1.12802	1.36919	0.788352	1.40276	2.03008	-7.91581	-5.5489	-4.28073	0.675891	-0.240378	0.798942	0.999971
1182		66588	RIKEN cDNA 0610011D08 gene	0610011D08Rik	0.944768	0.566183	0.750128	1.75883	1.34125	2.16011	1.91057	-20.8073	0.993674	-0.932205	0.993104	-0.743246	0.999944	0.998992		1.08092	1.13524	1.10684	1.45947	1.60668	1.83233	2.13398	-6.89032	-5.39895	-6.21829	0.44896	0.866559	0.985422	0.99912
1195	S	18700	phosphatidylinositol glycan, class A	Piga	0.746737	0.463722	0.361194	0.377039	0.446056	0.381172	0.647793	0.722758	1	1	1	1	1	0.995779		0.698488	0.9624	0.706807	0.50424	0.62337	0.355832	0.619595	0.704846	-7.58742	0.638619	0.999643	0.965336	1	0.969339
1210					0.748241	0.747271	0.784114	0.711113	0.596937	0.612398	0.883944	0.84623	0.85006	0.463717	0.964614	0.999864	0.999689	-5.17307		1.00529	1.13267	0.916795	0.805988	0.844557	0.503806	1.06352	-7.95697	-4.74801	-6.21189	-1.44372	-2.99261	0.999624	-7.03333
1214	S	11883	arylsulfatase A	Arsa	0.814269	0.623398	0.425671	0.354864	0.298151	0.226549	0.481603	-2.68387	0.957238	0.99999	1	1	1	0.999957		0.708787	1.18456	1.00455	0.529853	0.435363	0.271581	0.335432	0.483485	-1.72386	-3.7971	0.993811	0.999825	1	0.999999
1216	S	17283	multiple endocrine neoplasia 1	Men1	1.25113	2.19271	2.04655	1.94911	1.44816	1.24865	1.24416	0.765427	1	1	1	0.99899	0.747612	0.715126		1.04728	1.05729	1.44769	1.89804	1.36612	1.23482	1.43517	-3.53024	-3.41342	0.833164	0.999119	0.587092	-0.498368	0.807635
1219		67095	RIKEN cDNA 2310001H13 gene	2310001H13Rik	0.875546	1.72229	1.88828	2.00308	2.27873	1.61026	1.00095	-5.33797	0.999747	0.999984	0.999997	1	0.998135	-14.5993		1.14452	1.30912	1.2219	2.37084	1.44971	2.10809	1.52789	-1.66298	0.486943	-0.34394	0.999999	0.914812	0.999982	0.970424
1229	S	19309	muscle glycogen phosphorylase	Pygm	0.843527	1.40439	1.80574	1.9514	1.68521	1.52378	1.0868	-0.171329	0.997116	1	1	0.999998	0.999893	-7.09003		1.15177	1.14714	1.12208	1.66589	1.4956	1.50984	1.26695	0.110719	0.0263863	-0.537786	0.999998	0.999866	0.999908	0.939189
1233	S	20405	SH3-domain GRB2-like 1	Sh3gl1	0.992828	1.39146	1.44213	1.73313	1.26831	1.35829	1.29183	-14.5351	0.991898	0.997904	0.999998	0.792556	0.980655	0.88669		1.18599	1.05056	1.12396	1.42858	1.02502	1.63193	1.23433	0.0475769	-3.16759	-1.20515	0.990038	-3.63155	0.999833	0.567873
1234					0.979765	1.36524	1.64494	1.82367	1.28366	1.52504	1.24541	-13.9395	0.994565	0.999998	1	0.937834	0.999947	0.812131		1.13737	1.06893	1.15432	1.62471	1.14367	1.908	1.3813	-1.29177	-2.92412	-0.923882	0.998887	-1.15124	0.999988	0.928446
1251	A	57319	sphingomyelin phosphodiesterase, acid-like 3A	Smpdl3a	0.837368	0.808758	0.595005	0.675946	0.734823	0.627604	1.38465	0.00874902	0.655083	0.999997	0.99957	0.988625	0.999978	0.994078		0.771895	0.996865	1.0615	0.731975	0.844219	0.503841	0.90944	0.439256	-3.79747	-3.25236	0.76989	-0.854377	0.999945	-2.53969
1253	A	14057	sideroflexin 1	Sfxn1	0.957638	0.915983	0.717667	0.677801	0.690058	0.505775	0.740146	-9.51657	-2.28296	0.999993	1	0.999999	1	0.999958		0.886053	1.04166	1.03392	0.766517	0.892604	0.528515	0.862686	-1.00153	-3.33471	-3.48342	0.899946	-1.21429	0.999999	-0.323575
1257		68028	RIKEN cDNA 3110001N18 gene	3110001N18Rik	0.981377	1.19181	1.2006	1.48512	1.67111	1.12283	0.7961	-13.9395	0.487607	0.611907	0.99996	1	-2.22836	0.9309		1.12577	1.05838	1.11924	0.964664	1.67507	1.04843	1.09758	-1.60081	-3.16199	-1.75543	-3.53138	0.999426	-3.3464	-2.27883
1258		320585	RIKEN cDNA 5730405G21 gene	5730405G21Rik	1.06543	1.55088	1.29127	1.54908	1.28453	1.07633	0.855558	-4.23182	1	0.999941	1	0.999915	-2.62458	0.95109		1.11503	1.12187	1.31292	1.56631	1.21213	1.47437	1.02784	-1.4923	-1.31416	0.886449	0.999234	0.330299	0.995262	-3.59979
1276	S	67443	microtubule-associated protein 1 light chain 3 beta	Map1lc3b	1.0778	0.809749	0.357971	0.284258	0.36832	0.278218	0.456574	-8.57914	0.553649	1	1	1	1	1		0.879547	1.12143	0.911908	0.598725	0.602418	0.467618	0.761813	-2.08464	-2.37066	-2.81471	0.988043	0.986499	0.999935	0.28488
1291	A	14999	histocompatibility 2, class II, locus Mb1	H2-DMb1	0.512883	0.330908	0.674878	0.557934	0.156168	0.328484	0.221916	0.233945	0.988625	-4.15732	-0.493123	0.999997	0.989548	0.999864		0.607577	1.52715	0.908418	1.09605	0.177677	0.636317	0.366081	-0.134809	-0.674441	-3.53881	-3.56116	0.999981	-0.452168	0.974644
1304		76855			0.91347	1.10459	0.712184	0.725289	0.730636	0.471262	0.589371	-2.50803	-1.57797	0.999988	0.999967	0.99995	1	1		0.826819	0.945426	1.01649	0.893762	0.926658	0.589752	0.756473	0.242908	-3.05369	-3.73049	-1.4643	-2.52089	0.999906	0.88829
1309		213393	RIKEN cDNA 8430408G22 gene	8430408G22Rik	1.08112	0.944546	0.63065	0.740483	0.31102	0.39315	0.70251	-12.7913	-13.5945	0.686418	-1.67097	0.999999	0.999927	-0.40645		0.775103	0.966341	1.36122	1.16072	0.381551	0.23837	0.599062	-1.80817	-3.75216	-1.20049	-2.98748	0.992334	0.999971	0.396532
1319	S	229279	heterogeneous nuclear ribonucleoprotein A3	Hnrpa3	0.83889	1.55006	1.82978	2.7494	2.19579	1.90803	0.919785	0.647574	0.999995	1	1	1	1	-3.21301		1.2423	1.08961	1.2083	1.87532	1.96545	2.20016	1.33925	0.668309	-2.07251	0.393483	0.999999	1	1	0.950696
1321	S	18538	proliferating cell nuclear antigen	Pcna	0.944419	2.00354	2.00635	2.63327	4.11999	3.57615	1.02646	-7.5163	0.999621	0.999632	0.999999	1	1	-8.19244		1.78713	1.20664	1.3356	2.52095	2.65542	2.85395	1.41029	0.978542	-1.50215	-0.062359	0.999946	0.999979	0.999994	0.407887
1323	A	19156	prosaposin	Psap	0.779229	0.575458	0.428523	0.501346	0.427607	0.449196	0.903326	0.995136	1	1	1	1	1	-1.07153		0.896328	1.00642	1.10161	0.68031	0.603703	0.415738	1.05166	-2.50061	-3.79387	-2.74826	0.86301	0.984296	0.999994	-3.48675
1329		223649	cDNA sequence BC011468	BC011468	0.586817	0.718267	0.579416	0.541688	0.485	0.420625	0.767359	0.999492	0.892701	0.999643	0.999946	0.999998	1	0.529993		0.900928	0.954007	1.04727	0.696685	0.608155	0.549708	0.769761	-2.18064	-3.40993	-3.42396	0.940726	0.997503	0.999806	0.581709
1341	S	12575	cyclin-dependent kinase inhibitor 1A (P21)	Cdkn1a	1.63837	3.12653	2.24913	1.44184	1.22649	0.981826	1.13961	0.912235	1	0.999742	0.392263	-2.80475	-8.2957	-5.42482		1.0679	1.0527	1.94685	4.5273	1.08769	2.33509	3.66776	-3.657	-3.71169	0.722044	0.999941	-3.56876	0.941555	0.999409
1347	S	54141	sperm associated antigen 5	Spag5	0.951649	0.764673	0.521055	0.556321	0.528856	0.639401	1.41819	-7.27905	0.63956	0.99999	0.999934	0.999985	0.996342	0.948834		0.738981	1.12953	1.15459	0.694158	0.736932	0.451216	1.37123	0.447669	-2.31742	-1.87565	0.776486	0.46798	0.999942	0.539004
1349	A	22025	nuclear receptor subfamily 2, group C, member 1	Nr2c1	0.899164	0.922405	0.654701	0.600801	0.586185	0.486468	0.692156	-1.07153	-2.85473	0.999998	1	1	1	0.99997		0.975581	1.02637	0.993568	0.748958	0.836516	0.459235	0.787108	-3.68007	-3.6674	-3.79088	0.791657	-0.356585	0.999999	0.473833
1356		100974			1.21517	0.935426	0.677523	0.864371	0.493323	1.66791	14.0161	-3.69271	-7.62567	0.311208	-5.31321	0.994396	0.872359	1		1.12641	0.831185	1.16451	0.916087	1.94086	0.809283	5.87396	-2.73746	-1.64095	-2.19314	-3.18892	0.992497	-1.20388	1
1358	A	18197	neuron specific gene family member 2	Nsg2	0.906282	0.661775	0.604252	0.671047	0.615296	0.423946	0.61525	-4.07736	0.997941	0.999894	0.996737	0.999808	1	0.999808		0.790524	1.01369	1.20315	0.601491	0.862559	0.494686	0.493634	-0.427349	-3.77897	-1.24317	0.96966	-1.94051	0.999194	0.999227
1365	A	26414	mitogen activated protein kinase 10	Mapk10	0.817358	0.902358	0.772858	0.714259	0.632653	0.529381	0.603757	0.744203	-2.41684	0.963658	0.998269	0.999988	1	0.999998		1.1273	1.1765	1.097	0.891706	0.991351	0.51484	0.942134	-1.43541	-0.404785	-2.19125	-1.57741	-3.78168	0.999996	-3.04753
1372	S	11861	ADP-ribosylation factor-like 4	Arl4	0.705223	0.766081	0.674916	0.651403	0.5567	0.631989	0.680891	0.859183	0.282216	0.947483	0.976958	0.999535	0.988704	0.935389		0.940846	0.923544	1.04388	0.810095	0.611804	0.526387	0.642701	-3.32105	-3.01593	-3.55538	-0.42753	0.985012	0.999367	0.960773
1376	S	21687	endothelial-specific receptor tyrosine kinase	Tek	0.731331	0.678779	0.602299	0.463358	0.419278	0.444061	0.615693	0.935389	0.99257	0.999819	1	1	1	0.999632		0.930259	1.14027	0.983232	0.763469	0.523775	0.389855	0.75565	-2.86865	-1.38142	-3.7425	0.704621	0.999972	1	0.757978
1384	A	18016	neurofibromatosis 2	Nf2	0.888747	0.734206	0.681208	0.675027	0.626588	0.510268	0.472271	-5.31321	0.23679	0.777726	0.811753	0.952694	0.999338	0.999709		0.857863	0.885943	0.905971	0.772178	1.06498	0.439356	0.783607	-2.12706	-2.87391	-3.01264	-0.457591	-3.46135	0.999611	-0.656092
1387	A	21872	tight junction protein 1	Tjp1	0.763896	0.717315	0.533848	0.491229	0.473662	0.388404	0.436323	0.855699	0.976958	0.999999	1	1	1	1		0.85678	1.20033	0.943692	0.748447	0.650754	0.502179	0.599976	-1.05126	-0.482074	-3.24787	0.714062	0.983829	0.999971	0.997592
1414	S	17151	cyclin D-type binding-protein 1	Ccndbp1	0.947714	0.705837	0.546664	0.484567	0.412598	0.451124	0.838202	-6.83486	0.98196	0.999995	1	1	1	-0.493253		0.923285	1.06466	1.13411	0.511816	0.580931	0.354884	1.0648	-3.13569	-3.37801	-2.32305	0.998731	0.985893	0.999999	-3.37635
1417	A	12826	procollagen, type IV, alpha 1	Col4a1	0.690016	0.91953	1.36367	1.83625	1.23682	1.47062	1.2292	0.912235	-6.13232	0.685308	0.999734	-0.749662	0.937033	-0.905639		0.973416	1.12759	1.2242	1.51955	1.09625	1.50191	2.31108	-3.68401	-1.98186	-0.284468	0.969304	-2.62608	0.960853	0.999998
1418	A	11820	amyloid beta (A4) precursor protein	App	0.77822	0.660442	0.440986	0.537458	0.451926	0.404395	0.64176	0.750091	0.998112	1	0.999998	1	1	0.999277		0.806924	1.21023	1.04363	0.716531	0.7554	0.447437	0.944408	0.631739	0.389193	-3.30244	0.983212	0.926953	1	-2.94696
1419	S	13684	eukaryotic translation initiation factor 4E	Eif4e	1.19003	2.76715	1.69263	1.93631	2.00563	1.17925	0.787323	-0.440408	1	0.999957	0.999999	1	-0.749662	0.678064		1.10932	1.14441	1.41086	2.14073	1.35052	1.52826	1.06954	-2.31603	-1.58054	0.880562	0.999993	0.731387	0.976973	-3.10521
1422	A	12350	carbonic anhydrase 3	Car3	0.525285	0.18233	0.376593	0.279082	0.0638563	0.235461	0.367649	-0.749662	0.999087	0.750091	0.971415	1	0.99257	0.78798		0.247534	0.820247	0.474765	0.764391	0.122938	0.369513	0.146132	0.996325	-3.01768	0.546107	-2.46621	0.999992	0.913153	0.999964
1423					1.12413	1.05473	1.73061	1.91262	1.2968	1.8884	3.80866	-4.46872	-7.36077	0.998974	0.999923	0.23679	0.999894	1		1.46662	0.88375	1.17768	1.37389	2.15309	1.63527	4.20399	0.682675	-2.54338	-1.83081	0.291554	0.999413	0.933427	1
1425	S	20846	signal transducer and activator of transcription 1	Stat1	0.78335	0.749015	0.773941	0.716693	0.569363	0.661704	0.959206	0.509131	0.82482	0.623044	0.944678	0.999932	0.9939	-7.5163		1.09358	1.14866	1.03138	0.814399	0.562145	0.591126	1.21528	-2.67954	-1.55366	-3.64836	-0.236908	0.999111	0.99713	-0.406475
1427	S	53872	GPI-anchored membrane protein 1	Gpiap1	1.16954	2.42477	2.08162	2.49035	1.94084	1.7964	1.29651	0.0675168	1	1	1	1	1	0.969024		1.13818	1.21032	1.28739	1.94519	1.60376	1.72857	1.50775	-1.80673	-0.52509	0.324602	0.999868	0.988898	0.997918	0.959263
1433	PT	140742	sestrin 1	Sesn1	0.829129	1.09424	0.902171	1.10896	1.29704	1.44804	2.22848	-1.83572	-5.03244	-4.24446	-4.24446	0.678064	0.98196	1		1.0892	1.07935	1.10163	1.09612	1.71941	1.23377	5.00047	-2.95768	-3.11364	-2.74886	-2.84288	0.99241	-0.544003	1
1435	S	12445	cyclin D3	Ccnd3	0.840644	0.843812	1.2607	1.45524	1.58875	1.26142	0.941253	0.922697	0.90769	0.996127	0.999999	1	0.996236	-3.85653		1.12857	1.11959	1.13764	1.61369	1.44219	1.31194	0.706079	-1.3598	-1.57956	-1.1461	0.999234	0.98276	0.825748	0.972383
1437	S	21817	transglutaminase 2, C polypeptide	Tgm2	1.00894	1.78816	1.95781	1.92238	1.85477	1.6245	7.65451	-8.33407	0.999139	0.999911	0.999857	0.999653	0.99121	1		0.975606	1.12649	1.18475	2.07728	1.22159	1.16532	1.87481	-3.64894	-1.32487	-0.138764	1	0.333492	-0.474205	0.999994
1445	S	21463	t-complex protein 11	Tcp11	0.942282	0.834822	0.684461	0.720103	0.544006	0.515911	0.680538	-7.1518	-1.75208	0.924644	0.777726	0.999718	0.999928	0.933705		0.899324	0.97284	1.14454	0.939372	0.694252	0.423914	0.747443	-2.75447	-3.7199	-2.23106	-3.40506	0.67864	0.999949	0.180919
1448	S	19107	DnaJ (Hsp40) homolog, subfamily C, member 3	Dnajc3	0.968146	1.54985	2.79998	2.73655	1.92788	2.09401	2.08278	-8.0447	0.962681	1	1	0.999764	0.999967	0.999963		1.14215	1.15266	1.56174	3.54227	1.81276	2.32012	2.50111	-2.66552	-2.52862	0.712644	0.999999	0.957892	0.998989	0.999698
1458	S	20341	selenium binding protein 1	Selenbp1	0.880013	1.05292	0.740763	0.788447	0.955036	0.933162	3.28924	-2.51177	-6.97394	0.922697	0.605859	-7.23724	-5.97262	1		0.860343	1.22596	1.05149	0.800456	1.66842	0.762188	2.52018	-2.53971	-1.7569	-3.63784	-1.48132	0.811439	-0.813554	0.999343
1460					1.4849	1.93559	1.06467	0.953874	0.848045	0.784108	0.593552	0.88722	0.999663	-7.23724	-7.72847	-3.00651	-0.54758	0.992141		0.92672	1.49525	2.98193	3.19096	0.907617	0.989139	0.519984	-3.49364	0.166466	0.999793	0.99992	-3.314	-3.79258	0.9344
1468	A	19043	protein phosphatase 1B, magnesium dependent, beta isoform	Ppm1b	0.925451	0.783502	0.400953	0.356136	0.313968	0.331706	0.377127	-6.73962	-0.54758	0.999999	1	1	1	1		0.820816	0.850724	1.15961	0.78012	0.855574	0.428208	0.904853	-1.00051	-1.6566	-1.91804	-0.226418	-1.76563	0.999958	-2.81854
1480	S	15528	heat shock protein 1 (chaperonin 10)	Hspe1	0.883653	2.0908	3.64484	3.56091	2.99503	2.53681	0.719969	-4.63765	0.99996	1	1	1	1	0.63956		1.25634	1.26401	1.47662	3.43066	2.32503	2.80036	1.10694	-0.37797	-0.291296	0.842459	1	0.999976	0.999999	-2.72073
1482	S	107995	cell division cycle 20 homolog (S. cerevisiae)	Cdc20	0.825274	1.36106	1.25064	1.59007	1.66243	2.21896	1.16075	-4.75046	0.155694	-1.51072	0.938638	0.973629	0.999938	-4.18863		1.76821	1	1	1	2.57125	1.28136	3.06164	-1.89585	NA	NA	NA	0.999998	0.999847	NA
1489	S	13476	deleted in polyposis 1	Dp1	0.950285	1.23779	1.26303	1.55278	1.09781	1.14741	1.25012	-3.91091	0.671757	0.807199	0.9997	-2.25225	-0.673582	0.747404		1.07249	1.04595	1.20034	1.43719	1.10826	1.30555	1.72723	-2.66175	-3.2907	0.177706	0.989414	-1.69112	0.864515	0.99996
1495	S	12406	serine (or cysteine) proteinase inhibitor, clade H, member 1	Serpinh1	1.07451	1.8428	2.72305	3.58888	2.4607	2.12421	0.533417	-4.18933	0.99521	0.999998	1	0.999984	0.9997	0.996487		1.24147	1.19444	1.13005	3.20731	1.941	2.51438	1.44559	-1.0208	-1.6648	-2.62337	0.999999	0.994747	0.999947	0.565173
1505	S	12509	CD59a antigen	Cd59a	1.02827	0.617312	0.470895	0.697089	0.529427	0.438372	0.522903	-4.71226	0.99209	0.999988	0.892809	0.999789	0.999998	0.999843		0.9045	1.04911	1.0736	0.717598	0.866956	0.502193	0.7458	-2.72395	-3.52777	-3.22494	0.640332	-1.88356	0.999494	0.385814
1514	D	68240	replication protein A3	Rpa3	0.591571	0.691674	0.659052	0.99954	1.56282	1.53657	0.752469	0.99986	0.986319	0.996487	-4.86994	0.998509	0.997572	0.87624		1.22869	1.50492	1.27001	1.26006	1.97439	1.19067	1.52488	-0.310392	0.953442	0.146575	0.0503857	0.999889	-0.871482	0.964273
1517		103692			1.22056	2.45516	1.76601	1.89458	1.63498	1.40523	1.04801	0.577112	1	0.999997	1	0.99996	0.99292	-4.02649		1.17063	1.17638	1.63244	1.84208	1.35143	1.34696	1.00891	-1.02396	-0.919124	0.995497	0.999759	0.753225	0.73801	-3.78564
1522	S	22154	tubulin, beta 5	Tubb5	0.879319	1.04061	2.08859	3.10965	2.43305	2.46937	0.825641	-2.6044	-4.60436	0.999935	1	0.999998	0.999997	-1.02538		1.38654	1.14173	1.30603	1.87241	2.07447	2.50065	1.48201	0.170911	-2.55097	-0.458219	0.984681	0.997061	0.999878	0.602229
1542	A	16419	integrin beta 5	Itgb5	0.815676	0.735673	0.520525	0.40115	0.426836	0.377935	0.626407	0.627016	0.980584	1	1	1	1	0.999918		0.822759	0.945964	0.984162	0.723103	0.628097	0.389172	0.934014	-0.186229	-3.26677	-3.75257	0.871089	0.994499	1	-3.01962
1543	A	53376	ubiquitin specific protease 2	Usp2	0.939387	0.715718	0.584388	0.402058	0.597646	0.568967	0.605173	-3.96936	0.917999	0.99952	1	0.999114	0.999763	0.998782		0.92492	1.11083	1.23637	0.762195	1.19996	0.568828	0.420934	-3.28081	-2.90284	-1.09786	-0.262054	-1.59586	0.972234	0.999845
1550	S	15516	heat shock protein 1, beta	Hspcb	0.929192	1.61164	1.64074	1.7944	1.7435	1.2748	0.996609	-3.85122	0.992516	0.995074	0.999411	0.998816	0.191061	-4.86722		0.90056	1.05868	1.1552	1.85996	1.57466	1.59262	1.06114	-2.32889	-3.30252	-1.41272	0.999708	0.986176	0.989231	-3.26374
1573	S	68842	tubby like protein 4	Tulp4	1.02516	2.25551	2.02462	2.46998	2.47795	1.83222	0.628256	-4.68413	1	0.999999	1	1	0.999988	0.99914		1.05579	1.05356	1.29422	1.99217	1.6693	2.10184	0.95998	-3.47503	-3.49899	-0.0565767	0.99921	0.976906	0.99973	-3.73438
1574	S	15481	heat shock protein 8	Hspa8	1.03453	2.75424	3.92163	2.78922	2.01986	2.03483	1.10482	-4.65382	1	1	1	0.999947	0.999956	-3.20036		1.11057	1.12275	1.41409	3.23027	1.10403	2.41401	1.15912	-2.51539	-2.28616	0.790367	1	-2.63615	0.999997	-1.6029
1578	S	14782	glutathione reductase 1	Gsr	0.807415	1.16121	1.2027	1.60707	1.52215	1.45723	1.27274	0.0471156	-0.0593004	0.540764	0.999976	0.999818	0.987389	0.907317		1.11763	0.877078	1.10054	1.58889	1.17158	1.71686	2.4677	-2.33706	-1.59339	-2.66222	0.978937	-1.31495	0.995812	0.999999
1585	S	14852	G1 to S phase transition 1	Gspt1	1.18168	2.60849	3.01845	2.38717	2.10053	2.1748	1.07006	-1.05411	1	1	1	0.999994	0.999957	-3.91091		1.26678	1.37071	1.17352	2.49548	1.69945	3.10823	1.53649	-0.733977	0.18345	-1.9892	0.999934	0.952133	0.999999	0.795454
1592					1.04096	1.99683	2.02269	2.07159	1.84482	1.52433	1.22261	-4.78324	0.999999	1	1	0.999992	0.99743	0.277069		1.11552	1.14604	1.25567	2.05182	1.43136	1.84563	1.60887	-2.32847	-1.72586	-0.0345874	0.999944	0.866944	0.999353	0.986662
1594	S	16000	insulin-like growth factor 1	Igf1	1.4567	2.03067	4.03375	4.49785	3.51175	3.17134	1.23891	0.730097	0.999338	1	1	1	1	-1.02538		1.14957	1.13589	1.73773	4.13528	2.56353	4.39778	2.21497	-2.74729	-2.90181	0.859893	0.999999	0.999245	0.999998	0.993875
1604	A	16782	laminin, gamma 2	Lamc2	0.823376	2.45776	2.06488	1.75797	1.94187	1.49619	2.60018	-1.47939	0.999982	0.999428	0.987728	0.998124	0.807199	0.999994		1.05502	1.03367	1.2056	1.62149	1.60502	1.23595	2.45099	-3.55393	-3.70375	-1.55943	0.895467	0.879248	-1.15013	0.999889
1619	S	11792	apurinic/apyrimidinic endonuclease 1	Apex1	1.41685	1.92209	1.78447	2.36617	2.32727	1.68303	0.703468	0.993114	1	0.999997	1	1	0.999979	0.993839		1.07981	1.1567	1.46304	2.15333	1.66516	1.9983	1.0498	-3.22402	-2.04641	0.734048	0.999674	0.964108	0.998642	-3.55935
1620	A	12351	carbonic anhydrase 4	Car4	0.465467	0.712668	0.679326	0.585397	0.476924	0.621707	0.595435	0.999983	0.798209	0.917999	0.996585	0.999971	0.967082	0.994934		0.985013	1.03052	0.958296	0.406101	0.580961	0.270906	0.505859	-3.78564	-3.74603	-3.69322	0.998225	0.822407	0.999995	0.965792
1635	PE	27053	asparagine synthetase	Asns	0.955244	5.05589	5.20247	2.23114	2.06262	2.4099	1.03002	-4.24055	1	1	1	1	1	-4.60436		1.32733	1.1914	1.29187	2.69134	1.43906	3.7686	0.896274	-0.288465	-1.86828	-0.625269	0.999961	0.425367	1	-2.91714
1636	S	13614	endothelin 1	Edn1	1.04222	0.975265	0.694463	0.527153	0.255919	0.384246	0.733644	-4.56877	-4.75029	0.85736	0.999585	1	1	0.627016		0.524327	0.785546	1.83715	1.01816	0.363437	0.347483	0.559673	0.924189	-1.52473	0.884535	-3.78166	0.999306	0.999626	0.84373
1639	S	19883	RAR-related orphan receptor alpha	Rora	0.950131	0.758135	0.565295	0.60617	0.715607	0.541324	0.633352	-3.30286	0.996387	1	1	0.999725	1	0.999999		0.817591	1.11659	0.865866	0.490304	0.762827	0.452233	0.491885	-0.300665	-2.2111	-1.43165	0.999966	0.515217	0.999995	0.999964
1652	A	15182	histone deacetylase 2	Hdac2	0.980768	1.4832	1.48951	1.69485	1.88896	1.33464	1.00639	-4.5116	0.999999	0.999999	1	1	0.99977	-4.83347		1.1553	1.17309	1.2495	1.65919	1.47323	1.42535	1.11542	-0.974498	-0.629545	0.37892	0.999169	0.981772	0.959543	-1.87039
1654	S	15452	hypoxanthine guanine phosphoribosyl transferase 1	Hprt1	0.97833	1.82022	1.67995	1.88181	1.88683	1.58317	1.22104	-4.69847	0.999995	0.999935	0.999998	0.999998	0.999338	0.38012		1.11852	1.12332	1.44946	1.90099	1.35836	1.91078	1.42781	-1.73263	-1.61706	0.977681	0.999986	0.895671	0.999988	0.967646
1655	A	19730	ral guanine nucleotide dissociation stimulator	Ralgds	0.609194	0.71512	0.725325	0.978475	0.689028	0.871261	0.945188	0.99956	0.960532	0.943581	-4.7255	0.985161	-1.26156	-3.96936		0.846188	0.981194	1.03474	1.09907	0.675937	0.933751	2.01401	-0.980123	-3.74312	-3.62052	-2.59769	0.940665	-3.12117	0.999943
1657	A	15904	inhibitor of DNA binding 4	Idb4	0.841786	1.01726	0.649067	0.621981	0.62513	0.462679	0.506643	-0.0409674	-4.76185	0.999114	0.99977	0.999733	1	1		1.08404	1.06725	0.991	0.734825	0.704039	0.593575	0.477107	-2.95921	-3.23361	-3.78745	0.648792	0.826831	0.993755	0.999952
1659	S	17967	neural cell adhesion molecule 1	Ncam1	0.966913	0.596516	0.541601	0.516659	0.659813	0.410357	1.02201	-4.42854	0.999974	0.999999	1	0.999234	1	-4.68413		0.961896	1.04965	1.1729	0.680945	0.763589	0.426772	0.531759	-3.6688	-3.59803	-2.03533	0.608649	-0.334596	0.999748	0.989094
1671	S	15388	heterogeneous nuclear ribonucleoprotein L	Hnrpl	0.86119	0.866621	0.604915	0.42409	0.347861	0.233719	0.259646	-0.477913	-0.648242	0.999937	1	1	1	1		0.763213	0.972161	0.920298	0.664425	0.710539	0.352605	0.391599	0.503553	-3.67393	-2.82305	0.961163	0.855033	1	1
1675	A	13395	distal-less homeobox 5	Dlx5	1.08696	1.43647	1.70874	1.69074	1.72275	1.64046	0.905564	-2.8869	0.99092	0.99996	0.999944	0.999969	0.999852	-2.28724		1.06604	1.21527	1.14742	1.79867	2.09241	1.86119	1.03176	-3.38606	-1.11538	-2.17759	0.99131	0.999492	0.995343	-3.69673
1680	S	18131	Notch gene homolog 3 (Drosophila)	Notch3	0.928926	1.05421	1.29318	1.45449	1.12211	1.09956	1.53672	-2.81644	-3.69695	0.943581	0.999005	-1.08308	-1.87358	0.999868		1.06086	1.10789	1.17727	1.32718	1.18752	1.19388	1.60182	-2.67804	-1.18217	0.306505	0.975377	0.431362	0.498872	0.999967
1690	S	50706	periostin, osteoblast specific factor	Postn	0.710503	1.3946	2.10699	3.07305	2.02759	1.8366	0.873692	0.642482	0.897862	0.999997	1	0.999992	0.999838	-1.80629		1.15766	1.00563	1.72609	3.27824	1.98982	4.14184	1.94335	-2.8774	-3.79757	0.694525	0.999195	0.927607	0.999993	0.906706
1691	A	17390	matrix metalloproteinase 2	Mmp2	0.657463	0.591605	0.506201	0.579594	0.505844	0.534142	0.447994	0.917999	0.988997	0.999573	0.992721	0.999585	0.998671	0.99997		1.04492	0.83675	1.00549	0.769901	0.981642	0.687348	0.420415	-3.62598	-1.64742	-3.79635	-0.366367	-3.76781	0.602633	0.999552
1700	S	109979	ADP-ribosyltransferase 3	Art3	0.809801	0.370622	0.485266	0.592547	0.299025	0.575344	0.573109	-1.90743	0.999923	0.993839	0.884797	0.999998	0.923849	0.927531		0.885868	1.07642	1.15938	0.808435	0.204928	0.548918	0.772644	-3.19615	-3.56641	-2.93091	-2.18443	0.999998	0.766836	-1.63343
1703	PE	17768	methylenetetrahydrofolate dehydrogenase (NAD+ dependent), methenyltetrahydrofolate cyclohydrolase	Mthfd2	1.00435	5.9771	1.95576	1.60113	2.87667	2.31181	1.17391	-4.86511	1	0.999995	0.998509	1	1	-0.777436		1.40044	1.12602	1.98165	2.6191	1.74979	3.93026	1.42625	-0.537082	-3.14928	0.9337	0.997745	0.755799	0.99999	-0.360047
1708	S	12876	carboxypeptidase E	Cpe	0.82439	0.664291	0.372496	0.368806	0.370264	0.274793	0.472165	0.619069	0.999681	1	1	1	1	1		0.780902	1.10128	1.03976	0.648808	0.61898	0.325803	0.449145	0.198037	-2.61127	-3.57986	0.965732	0.987499	1	0.999991
1709	S	16391	interferon dependent positive acting transcription factor 3 gamma	Isgf3g	0.847677	0.83325	0.723016	0.700225	0.672665	0.631824	1.38692	0.342981	0.577112	0.995598	0.998633	0.9997	0.999972	0.996067		0.958869	1.04835	1.12373	0.741544	0.928711	0.554083	1.7311	-3.48584	-3.4069	-1.87007	0.790272	-2.89611	0.999766	0.999323
1710	S	13136	decay accelerating factor 1	Daf1	0.720045	0.946517	0.844551	1.03018	0.777285	0.673769	2.14771	0.897862	-4.16313	-0.830845	-4.65382	0.511794	0.977817	0.999999		1.12759	1.11028	1.29102	0.815098	0.979149	0.726057	2.41921	-2.61609	-2.86978	-0.380894	-1.1388	-3.75711	0.295574	0.999925
1717	S	22059	transformation related protein 53	Trp53	1.02518	1.5561	1.54482	1.65274	1.70851	1.30315	0.652425	-4.56877	0.999941	0.999923	0.999994	0.999998	0.96252	0.999896		1.27328	1.1442	1.23598	1.72017	1.74824	1.39909	0.970159	0.510085	-1.28558	0.19122	0.999565	0.999717	0.925886	-3.61882
1719	S	15437	homeo box D8	Hoxd8	0.657945	0.840935	1.18586	0.90929	1.01164	0.686118	0.540365	0.999691	0.317228	0.263267	-1.97551	-4.81099	0.998633	1		0.865265	1.21673	1.07635	1.05653	1.04569	0.703263	0.628783	-0.533912	0.376966	-2.54803	-3.05154	-3.29072	0.986444	0.999518
1725	A	18541	pericentrin 2	Pcnt2	0.887197	0.893446	0.826872	0.939737	0.956458	0.632035	0.688229	0.0299723	-0.174413	0.913871	-2.5337	-3.53634	1	0.999978		0.89013	1.04799	1.11105	0.906295	1.16591	0.845607	0.66005	-1.05084	-3.16908	-1.3856	-1.60302	-0.121959	0.14165	0.999113
1732	S	13830	stomatin	Stom	0.875248	0.651363	0.777067	0.755867	0.941122	0.559066	1.07954	-0.598315	0.999789	0.917999	0.965324	-3.43737	0.999999	-2.78115		0.862632	1.08573	0.91676	0.757226	0.796327	0.564753	0.718121	-0.480337	-2.30515	-2.1663	0.898088	0.669209	0.999982	0.974558
1739	S	11803	amyloid beta (A4) precursor-like protein 1	Aplp1	1.22715	2.13195	1.65596	1.7377	1.751	1.46823	0.840176	0.602736	1	0.999967	0.999994	0.999995	0.998069	0.191061		1.23877	1.07326	1.57045	2.04085	1.4386	2.01094	1.01015	-0.340649	-3.15697	0.969797	0.999888	0.847969	0.999844	-3.78498
1750	S	11757	peroxiredoxin 3	Prdx3	0.788972	1.05237	1.3076	1.77726	1.58267	1.70324	1.32975	0.63482	-4.10957	0.820009	0.999969	0.998976	0.999886	0.879155		1.00501	1.11473	1.13226	1.53499	1.11731	1.57358	1.17945	-3.79237	-1.50858	-1.06414	0.998531	-1.44084	0.99931	-0.110995
1752	S	12444	cyclin D2	Ccnd2	0.693628	1.38562	1.22599	0.882137	0.878406	0.567313	0.224136	0.99572	0.985161	0.559257	-1.11227	-0.968608	0.999995	1		0.87653	1.17058	0.988869	1.30547	1.10299	0.947386	0.318229	-1.71439	-1.13833	-3.77907	0.480132	-2.49335	-3.35473	1
1754	A	12831	procollagen, type V, alpha 1	Col5a1	0.96876	1.20449	1.08534	2.0419	1.25605	1.55594	1.66623	-4.68413	-1.02538	-3.75948	0.999927	-0.235301	0.969562	0.971864		1.0046	1.08598	1.32644	1.30592	1.28643	1.6259	2.33604	-3.79691	-3.14993	0.062935	-0.108706	-0.294133	0.944011	0.999925
1756		230654	RIKEN cDNA D630045E04 gene	D630045E04Rik	1.26323	4.03243	2.8121	2.09336	1.88495	1.0906	0.95248	0.585806	1	1	1	0.999994	-2.95713	-4.18933		0.990585	1.26126	1.39723	1.97113	1.25832	1.31498	1.15134	-3.7861	-0.00881773	0.783101	0.999831	-0.0394058	0.432279	-1.65691
1757	A	14533	biogenesis of lysosome-related organelles complex-1, subunit 1	Bloc1s1	0.849895	0.697562	0.564748	0.712728	0.673623	0.621429	0.540575	0.191061	0.998124	0.999999	0.995954	0.99946	0.999972	1		0.929995	1.07808	1.176	0.820976	0.790276	0.527476	0.914259	-2.87399	-2.8142	-0.690584	-0.0460476	0.430239	0.999962	-2.46524
1760	PE	14281	FBJ osteosarcoma oncogene	Fos	3.15749	6.37805	2.54311	3.24615	1.44584	1.07411	2.62386	0.999988	1	0.99962	0.999992	0.129353	-4.45002	0.99977		0.985081	1.08728	2.01728	4.08115	0.989033	1.19402	2.40085	-3.77614	-3.13932	0.99867	1	-3.78672	-1.49385	0.999952
1762		66963			0.725971	1.13023	0.651783	0.613972	0.686478	0.483069	0.686393	0.867105	-2.1825	0.988692	0.997502	0.961538	0.999995	0.961538		0.949108	0.981747	1.13411	0.83119	0.809929	0.561655	0.649402	-3.35977	-3.74198	-1.76847	-0.494578	-0.0688607	0.999399	0.981949
1766	A	12035	branched chain aminotransferase 1, cytosolic	Bcat1	2.18228	5.95836	4.43918	4.64534	5.37711	3.10815	3.78397	0.998278	1	1	1	1	0.999996	1		1.23147	1.22865	1.60911	3.18023	3.77852	2.43813	5.24458	-1.83761	-1.87004	0.637728	0.999956	0.999997	0.997964	1
1775	A	16818	lymphocyte protein tyrosine kinase	Lck	0.834483	1.38732	1.68696	1.53292	1.63206	1.86515	1.03664	-0.00901326	0.924878	0.999306	0.992371	0.998402	0.999949	-2.46176		1.2597	1.15367	1.16435	1.75873	1.47475	1.53712	1.29236	0.59304	-0.787846	-0.574128	0.99994	0.990678	0.997023	0.760576
1776	A	18214	discoidin domain receptor family, member 2	Ddr2	0.585259	0.452734	0.578887	0.556046	0.582872	0.623547	0.570646	0.999829	1	0.999873	0.99996	0.999848	0.99899	0.999916		0.97378	1.11094	0.914256	0.801784	0.895046	0.611525	0.596749	-3.6556	-1.99952	-2.40741	0.339744	-1.84954	0.998639	0.999292
1789	S	14645	glutamate-ammonia ligase (glutamine synthase)	Glul	0.82849	0.845691	0.87758	0.971119	1.04095	0.648471	1.00513	0.468571	0.219163	-0.40587	-2.47298	-2.33281	0.99915	-2.64428		0.778974	1.05439	0.967712	0.764339	0.538247	0.55218	0.720102	0.543518	-3.28704	-3.59516	0.676261	0.999927	0.999856	0.901535
1790	D	23872	E26 avian leukemia oncogene 2, 3' domain	Ets2	1.45689	2.30546	1.30944	1.14473	0.968916	0.742442	1.09311	0.985069	1	0.824689	-0.621297	-2.48388	0.90487	-1.54667		0.960363	1.31865	1.02954	1.15366	0.776199	0.624978	1.18867	-3.23524	0.96954	-3.49774	-0.0702974	0.937257	0.999966	0.442519
1791	PT	55948	stratifin	Sfn	0.944975	2.16348	1.77124	2.18763	3.57481	2.61998	2.23409	-2.50471	0.9937	0.917387	0.994658	0.999996	0.999588	0.995951		1.27887	1.37142	1.23392	2.28124	1.57972	5.52407	3.8861	-1.29392	-0.444113	-1.79088	0.995219	0.57692	1	0.999998
1793	S	17216	minichromosome maintenance deficient 2 mitotin (S. cerevisiae)	Mcm2	0.895845	1.54771	1.63497	3.37755	3.98463	2.78754	1.17217	-1.69588	0.969102	0.989444	1	1	1	-0.786324		1.28087	0.881236	1.24651	2.48728	3.33285	4.42565	1.29353	-1.24583	-2.92411	-1.62226	0.998727	0.999983	1	-1.11477
1794	S	20897	stimulated by retinoic acid gene 6	Stra6	1.53552	0.705785	0.696661	0.561504	0.42516	0.349464	0.446678	0.824689	0.542019	0.59939	0.978997	0.999796	0.999994	0.999524		0.792299	1.07743	1.11705	1.20492	1.1868	0.793007	0.40719	-1.16107	-3.41435	-2.99429	-1.86556	-2.10242	-1.17402	0.99953
1798	A	21928	tumor necrosis factor, alpha-induced protein 2	Tnfaip2	0.97129	1.09798	1.10763	1.18562	1.11313	0.912155	0.60746	-2.43838	-0.978363	-0.744497	0.48775	-0.641576	-1.02172	0.999981		0.963777	1.19443	1.90316	1.90469	1.16364	1.32822	0.989365	-3.50572	-0.174832	0.999989	0.999989	-0.704831	0.838149	-3.77369
1803	P	19173	proteasome (prosome, macropain) subunit, beta type 5	Psmb5	1.08446	2.10549	2.57924	3.11494	2.63134	2.18893	2.42747	-1.19668	1	1	1	1	1	1		1.16564	1.1276	1.04381	1.78243	1.70862	2.32614	1.92798	-0.462145	-1.29176	-3.35983	0.999974	0.999906	1	0.999998
1807	A	19352	RAB geranylgeranyl transferase, b subunit	Rabggtb	1.1349	2.76557	2.23513	2.31727	1.99978	1.26821	0.867472	0.192841	1	1	1	1	0.969879	0.438753		0.943822	1.13126	1.30793	2.17808	1.52016	1.58126	0.883033	-3.47034	-2.48285	-0.10414	0.999693	0.836932	0.910125	-2.46376
1813	S	20922	suppressor of Ty 4 homolog 1 (S. cerevisiae)	Supt4h1	0.895071	0.591176	0.55624	0.570666	0.734302	0.485692	0.582052	0.26994	1	1	1	0.999777	1	1		0.901772	1.08521	0.910747	0.556712	0.91112	0.50295	0.81723	-1.86422	-2.46883	-2.1434	0.999963	-2.15491	0.999998	0.275162
1817	S	11821	adenine phosphoribosyl transferase	Aprt	0.936972	1.59648	1.63131	1.73743	2.36192	1.67183	0.779969	-0.956762	1	1	1	1	1	0.997816		1.11748	1.2179	1.15385	1.47164	2.11436	1.65067	0.82595	-2.59389	-0.960805	-1.97732	0.807105	0.99975	0.971074	-1.06461
1823	A	15360	3-hydroxy-3-methylglutaryl-Coenzyme A synthase 2	Hmgcs2	0.630565	0.367566	0.425947	0.659075	0.483332	0.44212	0.630592	0.992371	1	0.999999	0.979537	0.999987	0.999998	0.992371		1.16304	1.43088	1.12178	0.704758	0.553204	0.412521	0.620464	-2.37996	0.272932	-2.91428	0.210033	0.957957	0.999534	0.808394
1828	S	17096	Yamaguchi sarcoma viral (v-yes-1) oncogene homolog	Lyn	0.794333	0.67123	0.728932	0.864833	0.78495	0.820371	1.88174	0.868739	0.999264	0.989157	0.11011	0.90487	0.708622	1		1.01498	1.16318	1.02398	0.949524	0.930693	0.616042	1.91211	-3.76561	-1.36266	-3.71459	-3.40931	-3.07916	0.990177	0.999757
1829	S	11740	solute carrier family 25 (mitochondrial carrier, adenine nucleotide translocator), member 5	Slc25a5	1.2582	3.74837	3.80357	5.32032	3.53309	4.1189	1.88903	0.714521	1	1	1	1	1	0.999996		1.42365	1.11685	1.45266	2.95298	1.91156	4.30599	2.34945	0.436369	-2.84513	0.554517	0.999996	0.99168	1	0.999761
1830	S	20866	stromal interaction molecule 1	Stim1	0.822869	0.844019	0.680778	0.651976	0.620714	0.64067	1.134	0.820814	0.643763	0.99975	0.999952	0.999993	0.999976	0.0217105		1.00442	0.99728	0.838737	0.749895	0.545854	0.493806	1.03701	-3.79537	-3.79767	-0.457954	0.767033	0.999883	0.999992	-3.55337
1844	S	19652	RNA binding motif protein 3	Rbm3	0.820852	1.93911	2.85398	3.62767	3.57205	2.65356	1.53405	0.294403	0.999991	1	1	1	1	0.995217		1.14222	1.02106	1.37854	1.77626	2.26932	2.84131	1.50025	-2.4213	-3.75897	0.272248	0.97915	0.999709	0.999995	0.74162
1852	S	18391	opioid receptor, sigma 1	Oprs1	1.00117	2.03931	1.8324	1.88792	1.7362	2.0543	1.06145	-2.64879	1	0.999998	0.999999	0.999988	1	-1.93932		1.09133	1.19985	1.50298	2.00225	1.22807	2.11788	0.892291	-2.64395	-0.495007	0.973057	0.999974	-0.103494	0.999994	-2.01264
1854	S	66684	transcription elongation factor A (SII)-like 8	Tceal8	0.898906	1.1353	1.48994	1.79118	1.89297	1.3852	0.546284	-0.723719	-0.259052	0.99915	0.999998	1	0.991022	0.999999		1.02851	1.05627	1.14003	1.44525	1.66597	1.54456	0.848316	-3.53839	-2.88664	-0.481031	0.997727	0.999984	0.999768	0.220982
1855	S	18563	pyruvate carboxylase	Pcx	0.617018	0.647969	0.787973	0.822949	0.560553	0.838019	0.669523	0.99617	0.988249	0.47823	0.0217105	0.999612	-0.223762	0.975465		0.806142	0.966072	0.891812	0.933242	0.416792	0.717732	0.779141	-1.09638	-3.69585	-2.78335	-3.39937	0.999835	0.283476	-0.594204
1864	S	19401	retinoic acid receptor, alpha	Rara	1.02587	1.58762	1.52069	1.75274	1.89001	1.25953	1.02709	-2.50471	0.999834	0.999325	0.999994	0.999999	0.835874	-2.48388		1.12151	1.04908	1.3473	1.52855	1.56397	1.27826	1.20622	-1.23327	-3.1889	0.952597	0.998869	0.99945	0.815815	0.333797
1867					0.725997	0.373272	0.595912	0.662547	0.544501	0.365525	0.431546	0.996276	1	0.999997	0.999869	1	1	1		0.699534	0.779394	0.957441	0.391147	0.924966	0.433785	0.523496	0.845214	0.170058	-3.53721	0.999999	-3.00916	0.999994	0.999604
1871	S	20463	cytochrome c oxidase subunit VIIa polypeptide 2-like	Cox7a2l	0.832663	0.578528	0.283922	0.314394	0.395137	0.307119	0.621629	0.946459	1	1	1	1	1	1		0.797875	1.0222	1.01851	0.447561	0.631757	0.304305	0.697579	-0.465451	-3.74372	-3.76039	0.99993	0.944396	1	0.728698
1872		52477	DNA segment, Chr 1, ERATO Doi 396, expressed	D1Ertd396e	0.830634	0.616355	0.536251	0.589572	0.66156	0.527444	0.989775	0.897988	1	1	1	0.999992	1	-2.60694		0.844233	1.04091	1.00688	0.745678	0.915865	0.615506	0.861978	-0.186538	-3.42407	-3.78765	0.90291	-2.25718	0.999469	-0.621789
1874	S	14450	phosphoribosylglycinamide formyltransferase	Gart	1.12547	1.62213	1.80691	1.91635	1.92334	1.48948	0.866414	0.396994	1	1	1	1	0.999997	0.726017		1.12712	1.08548	1.15005	1.75287	1.74514	1.79328	1.02795	-2.02311	-2.85657	-1.56159	0.998544	0.998388	0.999142	-3.68138
1878	S	23834	cell division cycle 6 homolog (S. cerevisiae)	Cdc6	1.03637	1.20255	1.90855	2.33689	1.841	1.69911	1.77506	-2.08914	0.931742	1	1	1	1	1		1.15406	1.11003	1.04507	1.6969	1.45636	1.71809	1.59887	-1.16695	-2.13268	-3.44416	0.999102	0.962745	0.999347	0.99596
1879	S	50708	histone 1, H1c	Hist1h1c	0.542727	0.437121	0.404866	0.435768	0.376487	0.515901	1.24524	1	1	1	1	1	1	0.938026		0.783983	0.880527	0.758894	0.354472	0.404119	0.29447	1.51776	-1.57369	-3.03862	-1.16335	0.999313	0.996132	0.999945	0.183857
1883	A	19242	pleiotrophin	Ptn	0.955099	0.546537	0.366447	0.604284	0.505204	0.504902	0.366381	-2.31833	0.999963	1	0.999416	0.999996	0.999996	1		0.990706	1.00252	0.918326	0.742311	1.62654	0.639101	0.470851	-3.78515	-3.79807	-2.77346	0.688796	0.992883	0.983304	0.999987
1889	S	20220	Sin3-associated polypeptide 18	Sap18	1.01781	1.75869	1.40148	1.56718	1.65846	1.46402	1.04264	-2.58178	0.999987	0.986572	0.999524	0.999918	0.99617	-2.30358		1.18038	1.13307	1.20808	1.69232	1.37137	1.43308	1.19513	0.478458	-0.315998	0.717476	0.999999	0.995547	0.999134	0.62159
1891	S	13079	cytochrome P450, family 21, subfamily a, polypeptide 1	Cyp21a1	1.09272	0.934046	0.627097	0.515883	0.462803	0.475339	1.52444	-1.37244	-1.81996	0.9996	0.999999	1	1	0.998447		0.688705	1.04569	0.872562	0.540314	0.592172	0.307546	1.48863	-0.167981	-3.69884	-2.94669	0.870266	0.436683	0.999889	0.0307074
1893	S	11826	aquaporin 1	Aqp1	0.694061	0.432571	0.307535	0.304517	0.305755	0.293713	0.352403	0.9937	1	1	1	1	1	1		0.691344	1.29708	1.32027	0.676088	0.469395	0.449587	0.471725	0.639351	-0.265253	-0.0568893	0.732061	0.999387	0.999726	0.999328
1894	S	18102	expressed in non-metastatic cells 1, protein	Nme1	0.88008	2.53064	4.87511	6.23183	5.40259	4.8812	1.38845	-1.04347	1	1	1	1	1	0.888111		1.41675	1.18228	1.46384	3.75788	2.80515	4.96385	1.88849	-0.219035	-2.46304	0.0573858	0.999994	0.999615	1	0.928089
1895	S	12835	procollagen, type VI, alpha 3	Col6a3	1.2869	2.13935	2.37618	4.44637	3.09457	3.57045	3.0391	0.86574	1	1	1	1	1	1		1.09865	1.07186	1.31356	2.13808	2.24915	1.91262	3.6211	-2.35178	-2.94408	0.710969	0.999998	1	0.99997	1
1904	S	20818	signal recognition particle receptor, B subunit	Srprb	1.00561	1.85647	2.21629	1.91427	1.71144	1.35925	1.18656	-2.63379	1	1	1	1	0.999674	0.888111		1.18265	1.10471	1.22316	1.84864	1.40975	1.99875	1.18468	-0.740429	-2.33435	-0.132055	0.999837	0.90343	0.999978	-0.705477
1906	A	22195	ubiquitin-conjugating enzyme E2L 3	Ube2l3	0.740683	1.54573	1.53092	2.11103	2.15791	1.82667	1.78143	0.969879	0.999495	0.999306	1	1	0.999998	0.999995		1.24289	1.0623	1.26913	1.71637	1.46953	1.78412	2.18501	-0.0667451	-3.25267	0.200066	0.997855	0.93724	0.99913	0.999993
1909	A	16426	inter-alpha trypsin inhibitor, heavy chain 3	Itih3	0.859789	0.769119	0.603715	0.975628	0.652348	0.534368	0.679484	-0.223762	0.835874	0.999693	-2.54239	0.997339	0.999991	0.991945		0.908572	1.06878	0.975305	0.781172	0.830297	0.539951	0.943423	-2.42057	-3.07406	-3.68884	0.43134	-0.387069	0.999847	-3.2322
1911	S	11364	acetyl-Coenzyme A dehydrogenase, medium chain	Acadm	0.944498	1.05262	0.603686	0.673075	0.635808	0.506383	0.648164	-1.32855	-1.54667	1	0.999997	1	1	0.999999		0.900959	1.22237	1.13387	0.877962	0.772742	0.614482	0.826249	-1.75482	0.333792	-1.15678	-1.03701	0.79345	0.999567	0.201571
1912	A	18479	p21 (CDKN1A)-activated kinase 1	Pak1	0.740149	0.803234	0.638991	0.70534	0.79019	0.527204	0.648756	0.99805	0.954951	0.999996	0.999734	0.975465	1	0.999992		0.831811	1.08909	0.962837	0.66475	0.757901	0.440491	0.886076	0.0832872	-2.31837	-3.46001	0.995414	0.861973	1	-1.30482
1914	S	22318	vesicle-associated membrane protein 2	Vamp2	0.983366	0.882428	0.72728	0.713209	0.674952	0.447245	0.481134	-2.48388	0.671021	0.999969	0.999989	0.999999	1	1		0.921751	1.14494	1.15358	0.780816	0.847318	0.689671	0.578607	-1.85712	-0.18885	-0.0208053	0.933807	0.382978	0.999024	0.999999
1915	S	17131	MAD homolog 7 (Drosophila)	Smad7	0.958089	1.06743	0.66683	0.621908	0.54768	0.361103	0.381305	-2.37459	-2.05281	0.98856	0.997994	0.999929	1	1		0.962953	1.04937	0.964159	0.738524	0.926138	0.516028	0.671107	-3.52023	-3.35346	-3.53787	0.854029	-2.75246	0.999984	0.983414
1919	S	18654	placental growth factor	Pgf	2.04404	4.35416	1.36661	1.26315	1.08678	1.19358	1.18979	0.999684	1	0.607085	-0.00901326	-2.08914	-0.723719	-0.765366		0.976909	1.02668	2.70393	4.2413	1.04369	1.20061	1.20303	-3.69069	-3.66188	1	1	-3.44595	-0.248042	-0.212628
1926	S	11451	acrosomal vesicle protein 1	Acrv1	0.860372	0.89573	0.798779	0.72162	0.577489	0.65451	0.975569	0.657618	0.0217105	0.972807	0.999576	1	0.999994	-2.401		0.872609	0.986982	0.898198	0.769472	0.577977	0.591061	0.983043	-0.760641	-3.75352	-1.55794	0.848032	0.999961	0.999922	-3.72173
1930	S	16833	lactate dehydrogenase 3, C chain, sperm specific	Ldh3	0.752545	0.820119	0.758821	0.736578	0.620956	0.629105	0.898378	0.967492	0.690301	0.959223	0.982963	0.999933	0.999896	-0.703035		0.93258	1.01467	0.985477	0.775112	0.647481	0.587881	0.990251	-2.80833	-3.75075	-3.75028	0.723645	0.996689	0.999781	-3.77713
1932	A	13137	decay accelerating factor 2	Daf2	0.95264	1.09287	1.29626	1.79714	1.45307	1.53239	1.08873	-1.79958	-0.521568	0.993525	1	0.999952	0.999995	-0.621297		1.05403	1.18362	1.06391	1.34119	0.971178	1.57123	1.26397	-3.01822	0.159294	-2.75381	0.961432	-3.54209	0.999737	0.808507
1937	S	17246	transformed mouse 3T3 cell double minute 2	Mdm2	0.893009	1.0745	1.01594	0.80718	0.73527	0.628079	0.784625	0.448834	-0.661961	-2.50471	0.990776	0.999911	1	0.997623		0.850174	0.947003	1.00568	1.01543	0.738592	0.66004	0.930193	0.560053	-2.60607	-3.78416	-3.69107	0.996454	0.999963	-1.90605
1944					1.05047	1.13495	1.1531	1.23965	1.05249	0.660861	0.582988	-1.79958	0.329952	0.559048	0.958192	-1.7377	0.99999	1		0.886448	1.07272	1.35595	1.37103	0.953283	0.852472	0.65335	-0.703727	-2.35425	0.984743	0.989343	-3.05981	0.188647	0.999758
1947	S	22627	tyrosine 3-monooxygenase/tryptophan 5-monooxygenase activation protein, epsilon polypeptide	Ywhae	1.00566	1.46277	2.44497	3.84961	3.49475	3.50832	0.920585	-2.64597	0.795951	0.999978	1	1	1	-2.14209		1.42273	1.25426	1.2218	2.0939	2.3681	2.8161	1.51605	0.739697	-0.357835	-0.774572	0.99983	0.999987	1	0.906514
1960	S	12747	CDC-like kinase 1	Clk1	0.793348	0.651843	0.363366	0.300678	0.438047	0.287246	0.441499	0.977877	0.999994	1	1	1	1	1		0.743857	1.08979	0.877764	0.445586	0.634469	0.305738	0.635379	0.575533	-2.85801	-1.917	0.99999	0.975321	1	0.974604
1966					1.1549	3.39156	2.12394	2.83596	2.22193	2.18404	1.53266	0.777753	1	1	1	1	1	1		1.17614	1.156	1.56632	2.46645	1.62441	2.40218	1.58101	-1.3961	-1.75029	0.957292	0.999997	0.978479	0.999994	0.96408
1984		233835			0.912752	0.890659	0.77196	0.645609	0.795605	0.501043	0.709379	0.257478	0.702619	0.999824	1	0.99899	1	0.999999		0.775577	0.989293	0.857108	0.810024	0.835566	0.558488	0.672876	0.919412	-3.75962	0.0477617	0.738083	0.447101	0.999999	0.999159
1985	A	20292	small chemokine (C-C motif) ligand 11	Ccl11	0.787034	0.855812	1.77538	2.1471	2.46161	1.78993	1.1699	0.930082	0.418162	1	1	1	1	0.438753		1.07752	1.20423	1.22823	1.18775	1.24233	0.935591	3.32437	-2.32589	0.445152	0.645561	0.256747	0.730558	-2.58298	1
1988	A	14600	growth hormone receptor	Ghr	0.718731	0.677999	0.655986	0.752439	0.551036	0.606063	0.728534	0.999345	0.999941	0.999985	0.995837	1	0.999999	0.998867		0.848752	0.948143	1.02514	0.707036	0.424569	0.657104	0.793613	-1.48171	-3.47141	-3.72577	0.699841	0.999983	0.905749	-0.325183
1990		14433		LOC14433	0.958206	1.60335	1.93132	2.44739	2.04241	2.09891	2.06088	-2.12465	0.99999	1	1	1	1	1		1.19282	1.1348	1.16538	1.48278	1.27312	1.39674	1.53913	0.565022	-0.33972	0.236809	0.999685	0.932382	0.997125	0.999923
1991	A	21859	tissue inhibitor of metalloproteinase 3	Timp3	0.883362	1.42262	1.66534	2.19995	1.85812	1.76707	1.57091	0.294403	0.999861	1	1	1	1	0.999998		1.16666	1.14158	1.25159	1.74847	1.29814	1.77987	1.6203	0.0670569	-0.4124	0.824079	0.999998	0.937161	0.999999	0.999964
1992	S	110454	lymphocyte antigen 6 complex, locus A	Ly6a	0.947588	1.47936	1.60107	2.04507	2.16188	1.9939	3.75657	-2.107	0.99617	0.999634	1	1	1	1		1.0833	1.28942	1.61994	1.55214	1.12615	1.60699	3.46119	-2.1567	0.895602	0.999924	0.999677	-0.930478	0.9999	1
1997	A	110460	acetyl-Coenzyme A acetyltransferase 2	Acat2	0.966549	1.63124	1.48207	1.64199	1.32037	1.40526	1.37063	-2.45023	0.999524	0.99316	0.9996	0.880147	0.972807	0.950265		1.2382	1.01934	1.25731	1.47179	1.4509	1.70329	1.80036	0.217401	-3.72601	0.392904	0.977119	0.843933	0.999443	0.999874
2007	S	12304	calcium binding protein, intestinal	Cai	1.04565	1.5917	1.83548	2.06977	1.6616	1.26239	1.02851	-2.07107	0.999987	1	1	0.999997	0.940965	-2.41376		0.988931	1.04616	1.17254	1.85159	1.38937	1.40021	1.1783	-3.74386	-2.97164	0.479119	1	0.998353	0.998784	0.542506
2024	S	14961	histocompatibility 2, class II antigen A, beta 1	H2-Ab1	0.959232	0.82304	0.643527	0.702913	0.520505	0.560366	0.74479	-2.22588	0.690301	0.999834	0.996761	1	0.999999	0.980064		0.670117	0.905306	1.13924	0.689988	0.632868	0.437738	0.466542	0.676775	-3.01163	-2.53176	0.538895	0.84719	0.999598	0.998778
2033	S	12508	CD53 antigen	Cd53	0.817774	1.46071	1.61092	2.23909	2.33733	1.50393	0.873439	0.98856	0.999999	1	1	1	1	0.787021		0.960758	1.01086	1.03633	1.23345	1.6807	1.24865	0.859318	-3.44314	-3.77218	-3.51393	0.352132	0.999711	0.483133	-0.639261
2055	S	19063	palmitoyl-protein thioesterase 1	Ppt1	0.73186	0.776749	0.691605	0.745914	0.793773	0.636049	0.760877	0.999972	0.999306	0.999999	0.999921	0.997816	1	0.999771		0.845473	1.01924	0.974869	0.717884	0.832482	0.524408	0.81407	-0.0524816	-3.70211	-3.62753	0.97586	0.20318	0.999998	0.484891
2056	A	12111	biglycan	Bgn	0.733335	0.619421	0.526327	0.662713	0.791609	0.789044	0.701487	0.999989	1	1	1	0.999125	0.999264	0.999999		0.801105	1.06448	1.05596	0.839062	0.808061	0.625336	1.17407	0.553683	-2.92607	-3.11953	-0.0451086	0.470641	0.999261	-0.329222
2058	S	12366	caspase 2	Casp2	0.734195	0.652962	0.600401	0.603823	0.744284	0.561398	0.895553	0.963115	0.998654	0.999893	0.999873	0.947757	0.999987	-0.892319		0.85824	0.976257	0.822784	0.593419	0.894449	0.559578	0.927419	-0.23491	-3.63476	0.446102	0.999956	-1.29928	0.999993	-2.41723
2063	S	22695	zinc finger protein 36	Zfp36	1.43474	2.12988	1.07795	0.957901	0.98698	0.699931	0.950604	0.99948	1	-1.21865	-2.08914	-2.59508	0.999382	-1.90013		0.846876	1.02876	1.4965	1.60819	0.806629	0.739033	0.865864	-0.315712	-3.61533	0.992934	0.999043	0.41964	0.908724	-0.800014
2064	A	17972	neutrophil cytosolic factor 4	Ncf4	1.10884	1.22852	1.22131	1.34336	1.55491	1.70203	1.65572	-0.786324	0.747831	0.714521	0.977877	0.999808	0.999991	0.999977		1.28669	1.0755	1.20903	1.55281	1.49115	1.17508	2.22184	0.101884	-3.14709	-0.819419	0.955292	0.906664	-1.36871	0.999976
2069	S	24017	ring finger protein 13	Rnf13	0.937592	0.651214	0.578529	0.711643	0.74112	0.53895	0.702638	-0.978363	1	1	0.999976	0.999819	1	0.999988		0.802299	1.02607	0.882615	0.568243	0.708496	0.536786	0.714386	0.916253	-3.5103	-0.176733	1	0.999139	1	0.998807
2071	A	11502	a disintegrin and metalloproteinase domain 9 (meltrin gamma)	Adam9	0.873089	1.45364	1.10599	1.4014	1.50466	1.50527	2.17772	0.820814	0.999999	0.352895	0.999994	1	1	1		0.930115	1.10734	1.11091	0.950048	0.97366	1.23978	1.88704	-1.75893	-0.629623	-0.524206	-2.63019	-3.44704	0.938639	1
2088	S	14872	glutathione S-transferase, theta 2	Gstt2	0.975602	0.527335	0.410424	0.565228	0.762173	0.733605	2.35247	-2.46176	1	1	1	0.983837	0.995837	1		0.900825	0.989959	1.10075	0.603274	0.718289	0.616018	2.0741	-2.43294	-3.78395	-2.61484	0.993019	0.784375	0.98908	0.999957
2092	A	17242	midkine	Mdk	0.908955	0.812515	0.943434	1.15914	1.33713	0.836169	0.462573	-0.223762	0.964928	-1.41624	0.702619	0.99893	0.895595	1		0.895579	0.950663	0.959381	0.972742	1.90418	0.926483	0.68236	-1.49866	-3.1746	-3.36955	-3.60303	0.999998	-2.49907	0.993335
2096	D	12955	crystallin, alpha B	Cryab	1.16115	1.75317	1.60272	1.67415	1.34381	0.779902	0.829223	0.124292	0.999996	0.999918	0.999981	0.976091	0.911329	0.59939		0.975403	1.08344	1.02562	1.37095	1.00057	1.0491	0.627687	-3.5077	-1.53557	-3.49879	0.998316	-3.79893	-2.8094	0.999997
2099	PE	14962	histocompatibility 2, complement component factor B	H2-Bf	0.954208	1.26366	1.13961	1.30956	1.52446	1.42793	4.95997	-1.71684	0.992161	0.575563	0.998402	0.999999	0.999973	1		0.984012	1.06445	1.05383	1.16671	1.07186	1.31485	2.41349	-3.6994	-2.51072	-2.84797	0.225422	-2.26525	0.973584	1
2101	S	50493	thioredoxin reductase 1	Txnrd1	0.965488	1.93587	1.71667	1.96984	2.13681	1.84968	1.8647	-2.0157	1	1	1	1	1	1		1.0703	1.07273	1.13186	1.68626	1.37017	1.61431	1.58974	-1.76206	-1.66208	0.184907	1	0.999503	1	0.999999
2109	S	11651	thymoma viral proto-oncogene 1	Akt1	0.940365	1.06625	1.33197	1.16977	0.869367	0.639021	1.04154	-1.43809	-1.37244	0.996938	0.683983	0.497133	0.999997	-2.05281		0.94976	0.998471	1.00198	1.64495	0.864014	0.715071	0.751048	-2.53904	-3.79779	-3.79691	1	0.524083	0.999713	0.997535
2110	A	22224	ubiquitin specific protease 10	Usp10	0.828573	0.72355	0.645369	0.656657	0.740914	0.621794	0.680826	0.926651	0.999771	0.999999	0.999997	0.999325	1	0.999986		0.81553	0.957764	0.978488	0.719034	0.699215	0.603468	0.798277	0.140962	-3.42669	-3.70148	0.927073	0.961766	0.999107	0.399437
2111	A	14786	growth factor receptor bound protein 7	Grb7	0.799635	0.588018	0.482469	0.59691	0.640961	0.604814	1.24879	0.808736	0.999985	1	0.999975	0.999734	0.999961	0.804554		0.91961	0.907138	0.703692	0.419831	0.71139	0.461317	1.81116	-3.31876	-3.16183	0.180521	0.999236	0.0918079	0.996663	0.953652
2112	S	18816	serine (or cysteine) proteinase inhibitor, clade F, member 2	Serpinf2	1.08457	1.35128	1.73159	2.35967	1.73167	1.5847	1.2084	-0.561116	0.999576	1	1	1	1	0.943774		0.989214	1.0746	1.12677	1.92318	1.6948	1.94609	1.09443	-3.77081	-2.70678	-1.37921	0.999996	0.999835	0.999997	-2.20246
2114	S	13482	dipeptidylpeptidase 4	Dpp4	0.949359	0.953748	0.638471	0.704166	0.632506	0.471917	0.682393	-2.12465	-2.2096	0.999433	0.989725	0.995599	0.999999	0.995837		0.734079	0.983672	0.919651	0.510339	0.758926	0.355571	1.10578	0.394965	-3.76926	-3.08684	0.998639	0.0950763	0.999999	-2.80902
2118	S	19370	retinoic acid early transcript gamma	Raet1c	0.87667	0.601983	0.902264	0.923976	0.359428	0.701738	0.822861	-1.86033	0.862679	-2.14209	-2.34702	0.999911	0.318254	-1.15278		0.711279	0.711292	0.664881	0.943296	0.384045	0.82133	0.840435	-0.0193237	-0.0194843	0.4591	-3.57648	0.999674	-1.81764	-2.16349
2123	S	11812	apolipoprotein C-I	Apoc1	0.874216	0.660281	0.705695	0.800962	0.434092	0.602566	0.847184	-1.17472	0.954951	0.853121	0.0812733	0.999994	0.992576	-0.661961		0.557875	0.938604	0.934323	0.820065	0.254727	0.699114	0.644124	0.431904	-3.67251	-3.65389	-2.69943	0.999607	-1.08535	-0.383434
2128	S	20529	solute carrier family 31, member 1	Slc31a1	1.04376	1.27167	1.10119	1.30737	1.31778	1.1653	1.62378	-1.75844	0.997185	0.0812733	0.999285	0.999524	0.862679	1		0.982971	0.960594	1.07766	1.27724	1.02485	1.33652	1.61607	-3.66583	-3.11523	-1.83489	0.965986	-3.53104	0.993566	0.999997
2129	S	11671	aldehyde dehydrogenase family 3, subfamily A2	Aldh3a2	0.936378	0.845863	0.703889	0.742453	0.824866	0.613578	0.554903	-1.41624	0.708622	0.999588	0.996575	0.862679	0.999998	1		0.891654	1.08455	0.917175	0.703754	0.8218	0.603522	0.700423	-0.852626	-1.95985	-1.77621	0.997009	0.662051	0.999987	0.997459
2130	S	11889	asialoglycoprotein receptor 1	Asgr1	0.891676	0.920859	0.809324	0.711853	0.633801	0.671823	1.03995	-0.849692	-1.54667	0.607085	0.980577	0.999243	0.995951	-2.36095		0.988755	0.910806	0.896634	0.73961	0.621126	0.568382	1.03894	-3.77122	-2.23929	-1.81364	0.883578	0.998569	0.999878	-3.49099
2131	S	12514	CD68 antigen	Cd68	0.816055	1.1486	1.11862	1.41215	1.44509	1.19256	2.19533	0.591572	-0.276914	-0.82849	0.987269	0.993345	0.306405	1		0.938536	0.840013	1.22744	1.04454	1.14764	0.788783	2.08781	-2.94388	-0.147723	0.315451	-3.37331	-0.939053	0.630412	1
2135	S	21452	transcobalamin 2	Tcn2	1.32026	3.14683	2.1701	3.3913	1.8961	6.83785	9.34096	0.407651	1	0.999916	1	0.998692	1	1		1.3754	1.24006	1.87924	2.7755	1.02222	3.21842	3.60183	-0.515081	-1.81123	0.923464	0.999548	-3.77197	0.999945	0.999989
2142					0.855743	1.2315	1.26305	1.25781	2.24455	2.20112	6.01268	-0.463151	0.26994	0.506379	0.468571	0.999999	0.999999	1		0.959737	1.0937	0.878615	0.919711	1.15961	0.997567	4.64649	-3.10471	-1.3122	-0.0802402	-1.53226	0.302051	-3.79644	1
2152					1.08574	1.39672	0.913861	0.864559	0.954755	0.598201	0.78784	-0.87097	0.999306	-0.661961	0.506379	-1.95867	1	0.972807		0.820412	1.04285	1.01185	1.00389	0.952042	0.63025	0.667548	0.979087	-2.61222	-3.69207	-3.78733	-2.2538	1	1
2153	S	11840	ADP-ribosylation factor 1	Arf1	1.06837	1.72081	1.80475	1.91978	1.94147	1.46023	1.34368	-0.786324	1	1	1	1	0.999999	0.999902		1.06262	1.06991	1.07447	1.5786	1.21371	1.41635	1.17145	-0.689214	-0.32947	-0.133096	1	0.999022	1	0.989273
2159	A	17863	myeloblastosis oncogene	Myb	1.13791	1.34611	1.63307	1.96099	2.20876	2.17942	3.82185	0.124292	0.994509	0.999997	1	1	1	1		1.05437	1.03859	0.908806	1.02727	1.09176	0.979675	2.02164	-2.99489	-3.36829	-1.65666	-3.57616	-1.91145	-3.66791	1
2160	S	20437	seven in absentia 1A	Siah1a	0.938141	1.05915	0.779105	0.74593	0.846058	0.583075	0.659881	-1.06527	-1.2846	0.997105	0.999644	0.897988	1	0.999999		0.90644	1.07442	1.05806	0.880888	0.899621	0.639306	0.711947	-1.56916	-2.42809	-2.89506	-0.714135	-1.32997	0.999743	0.99135
2167	S	17112	transmembrane 4 superfamily member 1	Tm4sf1	0.899145	1.09173	1.12817	1.00339	0.891486	0.389199	0.441182	-0.786324	-1.24063	-0.463151	-2.64597	-0.581064	1	1		0.831903	0.963682	0.994276	0.970341	0.93903	0.581986	0.357501	0.505872	-3.35188	-3.78776	-3.49774	-2.6221	0.999995	1
2172	S	20775	squalene epoxidase	Sqle	0.886468	1.55243	1.95461	1.60846	1.27218	1.54958	1.05392	-0.241334	0.999911	1	0.999975	0.928385	0.999905	-1.95867		1.0236	1.02793	1.1424	1.71359	1.10992	1.74176	1.46643	-3.61084	-3.5386	-0.362435	0.999996	-1.19279	0.999998	0.99893
2176	A	16403	integrin alpha 6	Itga6	0.937003	1.35816	1.02133	1.01958	1.43313	1.15094	1.55129	-1.45991	0.997185	-2.49446	-2.52422	0.999655	0.386191	0.999986		0.951599	1.10344	1.15581	1.2006	1.11111	1.36734	1.60975	-2.98399	-1.33222	-0.0436208	0.552622	-1.10455	0.990273	0.99997
2183	D	17022	lumican	Lum	0.941312	0.504165	0.438565	0.795794	0.741963	1.09646	0.878478	-1.8803	1	1	0.832218	0.974825	-1.13086	-0.276914		1.01846	1.11819	1.08118	0.797882	1.00789	0.872556	1.8288	-3.73399	-1.90379	-2.74843	0.329053	-3.78699	-1.28262	0.999899
2184	A	12493	CD37 antigen	Cd37	1.00131	0.639702	0.596018	0.802526	0.729717	0.836228	1.4453	-2.64879	0.997816	0.999684	0.559048	0.939512	0.124292	0.982963		0.857185	0.989592	1.16026	0.808771	0.766971	0.517846	1.36553	-1.38683	-3.78335	-1.50348	-0.305252	0.346653	0.999711	0.675542
2195	A	22228	uncoupling protein 2, mitochondrial	Ucp2	0.868208	0.844358	0.83654	1.36303	1.38361	1.39617	1.78824	0.787021	0.930082	0.952662	0.999918	0.999962	0.999976	1		1.0009	1.0981	1.1573	0.818575	1.04936	0.972275	1.83481	-3.79863	-0.751869	0.54744	0.92804	-2.65322	-3.37119	1
2199	S	12355	nuclear receptor subfamily 1, group I, member 3	Nr1i3	0.950147	1.56577	1.54868	1.74658	1.81663	1.54978	0.913654	-1.52506	1	1	1	1	1	-0.17193		1.0797	1.07571	1.09775	1.45954	1.2788	1.52014	1.21405	-1.67245	-1.82159	-1.03242	0.999874	0.97483	0.999977	0.847099
2206	PT	246730	2'-5' oligoadenylate synthetase 1A	Oas1a	0.872519	1.05848	0.833036	0.819563	0.846755	0.939716	2.86957	-0.621297	-2.15931	0.124292	0.318254	-0.104922	-2.07107	1		1.03674	1.2971	1.02167	0.82901	0.912352	0.668374	5.7851	-3.65498	-0.0518779	-3.74771	-1.1452	-2.94464	0.846438	1
2209		19362	RAD51 associated protein 1	Rad51ap1	1.03071	0.85953	0.969112	1.36879	1.48639	0.86529	0.407515	-2.48388	-0.17193	-2.47298	0.956056	0.994945	-0.294918	1		0.97666	1.04031	1.08196	1.01328	2.20129	1.09496	0.778276	-3.74305	-3.64394	-3.21309	-3.78151	0.999731	-3.03865	-0.339613
2211	S	20312	chemokine (C-X3-C motif) ligand 1	Cx3cl1	1.09698	0.916241	0.845325	0.953603	0.866721	0.646496	0.930465	-1.04347	-1.17472	0.418162	-2.12465	0.0518066	0.999777	-1.56822		0.746421	0.969012	0.855125	0.557379	0.854535	0.477464	0.676825	0.499121	-3.66694	-1.43742	0.997774	-1.42315	0.999924	0.897102
2235	S	20363	selenoprotein P, plasma, 1	Sepp1	0.742297	0.562917	0.467249	0.548623	0.470535	0.4541	0.746669	0.969102	0.999995	1	0.999998	1	1	0.963115		0.875617	0.901398	0.917098	0.585278	0.675222	0.340394	0.781655	-1.90747	-2.52764	-2.87265	0.9945	0.908527	1	0.0935856
2238		319544	RIKEN cDNA B430217B02 gene	B430217B02Rik	0.761383	0.881379	0.762168	0.816103	0.606803	0.46924	0.522102	0.978997	-0.0403623	0.978444	0.82849	0.999994	1	1		0.88543	0.847116	1.03655	0.863032	0.690301	0.599211	0.808673	-0.709058	0.262877	-3.37577	-0.0782902	0.998082	0.999987	0.754291
2240	S	13663	etoposide induced 2.4 mRNA	Ei24	0.887588	0.557764	0.754371	1.05463	0.38959	0.564765	0.685297	-1.52506	0.997339	0.497133	-2.38794	0.999999	0.996575	0.880147		0.652187	0.974103	1.12772	1.0464	0.347799	0.985741	0.475587	0.509815	-3.75523	-2.96209	-3.66929	0.999899	-3.7859	0.989749
2242	S	11909	activating transcription factor 2	Atf2	0.863482	0.660293	0.487104	0.449809	0.446192	0.393675	0.642202	0.506379	0.999971	1	1	1	1	0.999991		0.739012	0.99902	0.943385	0.420074	0.389356	0.202577	0.622918	-0.116085	-3.79901	-3.53594	0.999618	0.999894	1	0.836249
2256	A	51788	H2A histone family, member Z	H2afz	0.798852	1.22289	1.51157	1.46614	1.67787	1.86524	1.13089	0.808736	0.671021	0.999198	0.997877	0.999974	0.999999	-0.424834		1.23662	1.02434	1.18251	1.5931	1.73657	1.5109	1.27629	0.313804	-3.67422	-0.392883	0.998111	0.999826	0.992252	0.61521
2264	A	12450	cyclin G1	Ccng1	0.782693	0.733686	0.684758	0.852932	0.663223	0.944334	1.14272	0.90487	0.985069	0.998309	0.282249	0.999416	-1.9198	-0.138122		0.948067	1.1664	1.23233	1.09127	0.808637	0.967445	2.39957	-3.52618	-1.9641	-0.995469	-3.10338	-0.938702	-3.69197	0.999938
2270	S	12491	CD36 antigen	Cd36	0.59232	0.302608	0.51155	0.621796	0.160869	0.305442	0.497133	0.702619	0.999873	0.928385	0.550599	1	0.999857	0.947757		0.672319	0.851448	0.819632	0.914287	0.280463	0.508559	0.529756	0.0719814	-1.21832	-1.02203	-1.50451	0.999502	0.851635	0.796912
2273	S	13014	cystatin B	Cstb	1.07633	2.75964	2.65106	2.01209	1.55006	1.22002	1.53165	-1.8803	1	1	0.999997	0.996276	0.306405	0.994945		1.03068	1.10294	1.30381	1.58077	1.30001	1.17102	1.84464	-1.52645	-0.637712	0.896914	0.999344	0.890007	0.218323	0.999993
2274	A	18770	pyruvate kinase liver and red blood cell	Pklr	0.656693	0.723683	0.612149	0.548932	0.587236	0.50031	0.697744	0.999829	0.994804	0.999986	1	0.999997	1	0.998533		0.848165	0.997772	1.09445	0.566465	0.91788	0.508828	0.889518	-0.323041	-1.64556	-1.14247	0.997265	-1.18723	0.999698	-0.857615
2280	S	26401	mitogen activated protein kinase kinase kinase 1	Map3k1	0.657789	0.767434	0.67223	0.640875	0.502047	0.556317	0.794099	1	0.99899	0.999999	1	1	1	0.994804		1.07823	1.04484	1.044	0.725163	0.630133	0.631387	0.965867	-0.970571	-1.3929	-1.40165	0.976275	0.999532	0.999504	-1.48417
2289	S	18415	osmotic stress protein	Osp94	0.921629	1.13617	0.769198	0.793589	0.796319	0.635824	0.747539	-0.443929	0.591572	0.998491	0.993525	0.992371	1	0.999612		0.910612	0.990463	1.02814	0.646909	0.808021	0.661901	0.830711	-0.526011	-1.63046	-1.51927	0.998895	0.818799	0.999432	0.664967
2293	A	19219	prostaglandin E receptor 4 (subtype EP4)	Ptger4	0.999425	1.89587	1.78488	1.87115	1.81884	1.41616	1.27043	-2.64879	1	1	1	1	1	0.999893		1.11951	1.197	1.28906	1.97693	1.35396	1.76902	1.3716	-0.256857	0.575655	0.918287	1	0.977495	0.999994	0.984304
2295	A	20402	zinc finger protein 106	Zfp106	0.792726	0.619547	0.666897	0.661955	0.856383	0.612245	0.74013	0.995083	1	0.999999	0.999999	0.862679	1	0.999834		0.751978	1.09333	1.06718	0.768092	0.915102	0.616831	0.773116	0.981041	-0.526021	-0.971135	0.964493	-0.535453	0.999975	0.95717
2296	D	64291	oxysterol binding protein-like 1A	Osbpl1a	0.924726	0.776724	0.621705	0.99408	0.942319	1.0165	1.06197	-1.45991	0.913392	0.999913	-2.63978	-1.90013	-2.58861	-1.8803		1.05327	1.17536	1.22342	1.14387	1.22132	1.21889	1.95999	-1.34357	0.155452	0.539159	-0.191008	0.52597	0.510316	0.999997
2305	PE	20701	serine (or cysteine) proteinase inhibitor, clade A, member 1b	Serpina1b	1.30464	1.23455	1.08328	1.4844	1.33414	1.89433	13.4401	0.11011	-0.4825	-2.19307	0.812839	0.294403	0.996276	1		0.974916	1.09548	0.983222	1.07135	1.09385	1.04805	2.18731	-1.52151	-0.436835	-1.58993	-0.862044	-0.464961	-1.24617	1
2307	S	13063	cytochrome c, somatic	Cycs	1.3276	3.6255	3.93718	4.69281	2.824	3.77318	1.56402	0.985839	1	1	1	1	1	0.999962		1.33948	1.13113	1.46417	4.21544	1.47184	3.80136	1.46553	0.451162	-0.979688	0.803101	1	0.81577	1	0.805403
2308					0.840574	1.13393	1.20502	1.74698	1.94354	1.83769	1.02285	0.895595	0.47823	0.934954	1	1	1	-2.41376		1.16566	0.973815	1.08895	1.23939	1.95929	1.59226	1.85299	-0.232838	-1.58477	-1.08221	0.389783	0.999949	0.993585	0.999805
2310	A	12350	carbonic anhydrase 3	Car3	0.513072	0.176873	0.366714	0.263163	0.0908166	0.202893	0.429211	0.306405	0.999538	0.895595	0.989725	0.999998	0.998615	0.731616		0.223553	0.783168	0.443128	0.78379	0.129177	0.370866	0.133467	0.996664	-1.13401	0.720626	-1.13697	0.999952	0.896712	0.999938
2313	PE	14281	FBJ osteosarcoma oncogene	Fos	2.95348	5.94535	2.11712	3.10195	1.37464	0.840594	2.59438	0.999999	1	0.999399	0.999999	0.47823	-1.00002	0.999986		0.970615	1.35256	2.01703	3.13915	0.77953	1.11907	2.47841	-1.59524	0.59562	0.999375	1	0.278383	-1.0137	0.999988
2318	D	16438	inositol 1,4,5-triphosphate receptor 1	Itpr1	0.792445	0.71532	0.660932	0.640733	0.634772	0.539274	0.649949	0.86574	0.992971	0.999465	0.999808	0.999861	0.999999	0.999693		0.957499	1.02908	1.05398	1.06428	0.976016	1.0941	1.53163	-1.38142	-1.52707	-1.26799	-1.13189	-1.56008	-0.691921	0.999133
2323	S	16189	interleukin 4	Il4	0.722371	0.301245	0.303799	0.369306	0.456467	0.343161	0.478305	0.981078	1	1	1	1	1	1		0.730134	1.07392	0.702013	0.42358	0.706007	0.410767	0.701614	0.833889	-1.26941	0.914701	0.999999	0.905777	0.999999	0.915552
2324	S	15370	nuclear receptor subfamily 4, group A, member 1	Nr4a1	1.94562	3.07385	0.989853	1.14405	0.61514	0.523618	0.553413	0.998692	1	-2.63978	-1.41624	0.965803	0.998158	0.994804		0.920336	1.07759	2.04367	2.43423	0.725986	0.769687	0.944888	-1.21531	-1.29092	0.999861	0.999997	0.776873	0.512116	-1.43504
2328	S	14068	coagulation factor VII	F7	0.760508	0.859663	0.75993	0.826839	0.519213	0.651911	0.625211	0.930082	0.0217105	0.931742	0.524465	0.999999	0.999198	0.999784		0.950055	1.03744	1.02649	0.851971	0.925704	0.650276	0.994791	-1.15262	-1.37856	-1.50691	0.612047	-0.662014	0.999937	-1.6402
2332	S	16007	cysteine rich protein 61	Cyr61	1.68515	3.78778	2.31688	2.77894	1.1817	0.684403	0.722979	0.992971	1	0.999992	1	-0.703035	0.90033	0.753046		0.932431	0.867527	2.16202	3.48527	1.1405	0.957524	1.26709	-1.49767	-1.0883	0.99274	0.999991	-1.16033	-1.58777	-0.382694
2334		103885	expressed sequence AI875142	AI875142	0.790088	0.774556	0.640175	0.549844	0.418997	0.489806	0.861546	0.58363	0.708622	0.995837	0.999921	1	0.999996	-0.4825		0.891444	0.979151	0.880854	0.753718	0.551323	0.602556	1.00566	-0.63965	-1.60312	-0.479189	0.824824	0.999844	0.998596	-1.64281
2338	A	18671	ATP-binding cassette, sub-family B (MDR/TAP), member 1A	Abcb1a	0.898816	0.524176	0.452176	0.509313	0.49523	0.368248	0.439601	-1.48167	0.999876	0.999996	0.999937	0.999968	1	0.999998		0.836714	1.16073	0.963951	0.570391	1.0356	0.376391	0.55552	-0.8406	-1.05141	-1.60508	0.902843	-1.60882	0.999485	0.927131
2343	S	18600	peptidyl arginine deiminase, type II	Padi2	0.993516	2.19441	1.34671	2.57084	1.95498	2.02438	2.29409	-2.64879	0.981567	-0.424834	0.999264	0.970638	0.953819	0.989157		1.17991	1.08664	1.08191	1.33102	1.4304	1.50106	2.45291	-0.0628975	-1.09264	-1.14314	0.802426	0.94704	0.980122	1
2344	A	17392	matrix metalloproteinase 3	Mmp3	1.12208	1.4886	1.42879	1.57865	1.65314	1.48063	1.3846	0.294403	0.999995	0.999965	1	1	0.999993	0.999848		1.06984	1.0523	1.16412	1.43539	1.42585	1.37327	1.52301	-0.94673	-1.2197	0.410874	0.997979	0.99749	0.991736	0.999719
2349	S	18590	platelet derived growth factor, alpha	Pdgfa	1.12808	1.08074	0.861877	0.996956	0.689925	0.491774	0.716775	-1.19668	-1.95867	-0.703035	-2.64729	0.947757	0.99998	0.890658		0.920376	1.11002	1.08102	0.934834	0.928111	0.553494	0.622938	-1.07236	-0.800194	-1.13278	-1.25123	-1.17108	0.999789	0.996374
2360	D	14858	glutathione S-transferase, alpha 2 (Yc2)	Gsta2	0.706143	1.12033	0.984955	0.747745	0.424901	1.36157	1.13216	0.428529	-1.95867	-2.63697	0.0217105	0.999538	-0.104922	-1.86033		1.2674	1.2249	1.22933	1.05751	1.1123	2.18145	3.60608	-0.0171396	-0.306534	-0.274507	-1.50525	-1.17262	0.999353	1
2366	A	17390	matrix metalloproteinase 2	Mmp2	0.726614	0.618902	0.472088	0.512503	0.432605	0.420454	0.25114	0.946459	0.999174	1	0.999996	1	1	1		0.762843	1.1781	1.09622	0.770575	0.991166	0.557716	0.694341	0.897813	0.252662	-0.761097	0.87286	-1.63575	0.999978	0.989434
2368	S	12292	calcium channel, voltage-dependent, L type, alpha 1S subunit	Cacna1s	0.737819	1.12926	1.265	1.53422	0.933252	0.982404	7.93357	0.957136	-0.661961	0.77299	0.998615	-1.81996	-2.58861	1		1.3748	1.35404	1.36883	1.80471	1.13503	1.70799	4.90906	-0.15127	-0.242168	-0.176983	0.824084	-1.3131	0.72341	0.999998
2378					1.28002	2.3772	2.49044	2.54261	1.94467	1.81115	1.35366	0.83946	1	1	1	0.999999	0.999993	0.96023		0.965987	0.966262	1.18224	1.72702	1.49158	1.71773	1.1354	-1.50809	-1.51029	0.211785	0.999871	0.993419	0.99985	-0.304905
2379	A	53607	small nuclear ribonucleoprotein polypeptide A	Snrpa	0.975354	1.19347	1.68664	1.57761	1.54915	1.17036	0.814898	-2.49446	0.550599	0.999992	0.999916	0.999843	-0.4825	0.768139		1.01993	1.12641	0.975743	1.91125	1.33243	1.39254	1.05543	-1.60581	-0.530882	-1.58409	0.999976	0.863583	0.943448	-1.36135
2383					0.623581	0.829179	0.635313	0.514022	0.510252	0.59297	0.785869	0.99922	0.294403	0.998692	0.999997	0.999998	0.999819	0.737117		0.784398	1.15012	0.876688	0.799696	0.669291	0.32894	0.567975	0.700313	-0.246115	-0.356263	0.589082	0.988185	1	0.999798
2384	A	18619	preproenkephalin 1	Penk1	0.716205	0.35672	0.213164	0.241353	0.401567	0.30038	0.225276	0.895595	1	1	1	1	1	1		0.99009	1.08697	0.744583	0.441284	0.416282	0.307444	0.573779	-1.64393	-1.51139	-0.392821	0.968164	0.981952	0.99927	0.700146
2385	PT	21784	trefoil factor 1	Tff1	1.10682	0.894254	1.00676	1.22071	5.01984	3.22044	1.79485	-2.43838	-2.401	-2.64823	-1.99687	0.999911	0.99387	0.418162		1.55629	1.48806	1.34537	2.21563	3.19046	16.7015	1.87345	0.398143	0.20734	-0.338172	0.96742	0.999347	1	0.849232
2389	S	11739	solute carrier family 25 (mitochondrial carrier, adenine nucleotide translocator), member 4	Slc25a4	0.972456	1.19143	1.59452	2.02077	1.71719	1.54259	0.832627	-2.14209	0.977877	1	1	1	1	0.985069		1.09337	1.07286	1.06983	1.43826	1.35167	1.53327	0.912695	-0.60722	-0.93851	-0.986207	0.997193	0.981837	0.999637	-0.570284
2400		22660			0.810916	0.598481	0.575576	0.780506	0.827104	0.621703	1.47767	0.877382	0.999998	0.999999	0.962176	0.78243	0.999991	0.999764		0.875639	1.26976	0.967288	0.668605	0.723589	0.579791	1.78959	-0.0191718	0.856484	-1.48835	0.998154	0.982594	0.999977	0.999993
2402	S	21833	thyroid hormone receptor alpha	Thra	0.7593	0.646591	0.646772	0.909453	0.819874	0.556375	0.680216	0.999285	1	1	-0.0246098	0.974825	1	0.999997		0.809097	1.03728	0.866542	0.59152	0.783521	0.437597	0.552392	0.695548	-1.4705	0.0477497	0.999916	0.841272	1	0.999989
2403	S	16191	interleukin 5	Il5	1.17529	3.85931	4.06111	4.44517	2.62666	3.48202	1.6593	0.542019	1	1	1	1	1	0.999997		1.22037	1.08057	1.49116	3.57913	1.50336	3.90101	1.38192	-0.315157	-1.37592	0.814572	1	0.832435	1	0.556934
2406	S	12500	CD3 antigen, delta polypeptide	Cd3d	0.654138	0.5604	0.787712	0.793941	0.331918	0.560591	0.631703	0.846425	0.996938	0.124292	0.0518066	1	0.996938	0.969879		1.00684	0.909915	0.874957	0.696114	0.520058	0.600534	0.702497	-1.64261	-1.08817	-0.652389	0.891951	0.9996	0.99242	0.874962
2419	S	16010	insulin-like growth factor binding protein 4	Igfbp4	0.753183	0.635582	0.577878	0.709994	0.750984	0.555961	0.839363	0.998309	0.999999	1	0.999876	0.998533	1	0.871679		0.785839	1.01927	0.865439	0.56778	0.783268	0.551422	0.951217	0.881583	-1.59013	0.188231	0.999992	0.890443	0.999997	-1.28697
2421	A	72002	solute carrier family 39 (metal ion transporter), member 5	Slc39a5	0.718867	0.901168	0.757583	0.724534	0.593351	0.574808	0.849122	0.999974	0.282249	0.999623	0.999962	1	1	0.915411		1.03072	1.03128	1.05734	0.871532	0.74415	0.661944	0.964109	-1.47657	-1.47075	-1.11595	0.291192	0.987985	0.999764	-1.40275
2425	S	17002	lactotransferrin	Ltf	0.750006	0.857255	0.852705	0.977053	1.28662	1.60553	3.99321	0.59939	-0.87097	-0.786324	-2.59508	0.352895	0.984258	1		1.07513	1.10736	0.925466	0.841096	0.965857	1.07441	3.28571	-0.937436	-0.434479	-0.853703	0.520512	-1.46171	-0.948467	1
2428	S	16000	insulin-like growth factor 1	Igf1	1.02314	1.80511	1.82234	1.84829	1.62242	1.25153	0.927546	-2.47298	1	1	1	0.999998	0.949025	-1.13086		1.04585	1.0499	1.18641	2.1071	1.73358	1.76727	1.39314	-1.43501	-1.399	0.179078	0.999999	0.999793	0.999876	0.953788
2429	S	12628	complement component factor h	Cfh	0.905705	0.66239	0.375024	0.358607	0.454381	0.341517	1.28109	-0.443929	0.999963	1	1	1	1	0.977877		0.684605	0.978145	0.846833	0.43755	0.628616	0.230202	0.736518	0.821562	-1.6198	-0.522854	0.999903	0.946756	1	0.563929
2444					0.86733	1.38214	1.31129	1.78914	1.67953	1.20762	1.09328	0.364142	0.99805	0.986572	1	0.999999	0.808736	-0.807366		1.09256	1.1511	1.21798	1.26221	0.979449	1.11812	1.67895	-0.906839	-0.169769	0.448645	0.691923	-1.59822	-0.52896	0.999575
2448	S	12266	complement component 3	C3	1.10847	0.619891	0.705006	1.47225	0.47864	0.777073	3.62456	-1.93932	0.943774	0.650747	0.787021	0.999345	-0.0246098	1		0.762715	0.937035	1.08848	0.912344	0.652923	0.503405	5.35556	-0.242847	-1.53085	-1.45352	-1.42218	0.569165	0.966362	1
2452	PE	16324	inhibin beta-B	Inhbb	3.31146	7.57503	3.02622	2.06605	2.38591	1.78349	2.64199	0.999999	1	0.999996	0.997623	0.99979	0.975465	0.999963		1.23508	1.06884	1.94877	2.90437	1.44331	1.78323	3.25873	0.395358	-1.2717	0.999957	1	0.957244	0.99963	1
2456	D	15130	hemoglobin, beta adult minor chain	Hbb-b2	0.814028	0.970886	0.830306	1.05724	0.856277	0.733145	0.593471	0.753046	-2.42622	0.643763	-1.9198	0.306405	0.989444	0.999992		1.04195	1.20549	1.15513	1.23019	1.29582	1.40027	2.2032	-1.51688	0.032304	-0.443577	0.225177	0.598453	0.877603	0.999991
2457	S	17901	myosin, light polypeptide 1	Myl1	0.921351	0.783584	0.829709	1.295	0.998287	1.25308	1.70588	-1.48167	0.83946	0.448834	0.885511	-2.64823	0.753046	0.999962		1.023	1.11429	1.20544	1.13183	1.14539	1.50032	2.09225	-1.5812	-0.523055	0.464465	-0.288259	-0.118171	0.996059	1
2465	A	11537	adipsin	Adn	0.53203	0.448661	0.569466	0.390377	0.285284	0.295863	0.470653	0.871679	0.977877	0.758168	0.995475	0.999902	0.999843	0.963115		0.485351	0.776581	0.58742	1.03144	0.353158	0.643144	0.523962	0.997416	0.0370954	0.95568	-1.60498	0.999987	0.856458	0.991529
2476	A	18383	tumor necrosis factor receptor superfamily, member 11b (osteoprotegerin)	Tnfrsf11b	0.607695	0.560337	0.660239	0.716609	0.353709	0.57753	0.731676	0.950265	0.98621	0.835874	0.533308	0.999996	0.977877	0.407651		0.838643	1.05422	1.02279	0.687332	0.907756	0.60632	0.646394	0.23422	-1.35774	-1.59076	0.982771	-0.801512	0.99924	0.9961
2482	S	12534	cell division cycle 2 homolog A (S. pombe)	Cdc2a	0.827573	0.817881	0.946629	1.24512	1.21524	1.83158	1.89145	0.835874	0.885511	-1.7377	0.936507	0.862679	1	1		1.45125	0.957074	1.09693	1.30299	2.07387	2.21829	3.31686	0.427721	-1.58782	-1.3978	-0.200844	0.986274	0.99417	0.999977
2486	A	13982	estrogen receptor 1 (alpha)	Esr1	0.576592	0.370624	0.484398	0.272746	0.231252	0.254907	0.54559	0.559048	0.991495	0.890658	0.999684	0.99995	0.999852	0.708622		0.250015	1.27716	0.619588	0.849043	0.231503	0.37051	0.147234	0.999545	-0.872076	0.27107	-1.26451	0.999788	0.981736	0.999998
2487	S	11722	amylase 1, salivary	Amy1	0.5926	0.365001	1.19072	0.55021	0.172264	0.4077	0.678775	0.48775	0.993525	-1.90013	0.702619	0.999999	0.980064	-0.223762		0.82094	0.820908	0.860637	0.827114	0.441631	0.684142	0.609037	0.267505	0.267863	-0.244156	0.196517	0.999999	0.96569	0.997259
2497	S	17448	malate dehydrogenase 2, NAD (mitochondrial)	Mdh2	1.02126	1.15312	1.18785	1.50673	1.29562	1.13393	1.1307	-2.401	0.812839	0.943774	1	0.999073	0.650747	0.614659		0.992939	1.16589	1.18756	1.28717	1.27788	1.52839	1.24373	-1.6358	0.520784	0.681786	0.963566	0.95477	0.999894	0.901853
2503	S	17863	myeloblastosis oncogene	Myb	0.875657	1.13909	1.06082	1.25612	1.16955	1.12423	1.72936	0.0812733	0.0368371	-1.75844	0.915411	0.448834	-0.241334	0.999999		0.941921	0.975715	0.98764	0.943688	1.06006	0.772915	2.18613	-1.30844	-1.58546	-1.63029	-1.32788	-1.32415	0.752778	0.999999
2504	A	17888	myosin, heavy polypeptide 6, cardiac muscle, alpha	Myh6	0.805869	0.839554	1.44944	0.666275	0.377237	0.610541	1.18744	-1.06527	-1.5034	0.294403	0.47823	0.999551	0.777753	-1.52506		0.949225	0.965462	0.942802	0.815	0.581533	0.621614	0.817588	-1.27344	-1.46902	-1.1802	0.707879	0.999976	0.99981	0.688632
2505	S	14824	granulin	Grn	0.877384	0.889604	0.601036	0.587926	0.600272	0.656629	1.77579	0.244862	-0.0246098	0.999999	1	0.999999	0.999973	1		0.863815	1.07098	0.98313	0.596002	0.741852	0.416612	1.63088	-0.439741	-1.31097	-1.62387	0.995638	0.760798	0.999998	0.992192
2517					1.00646	0.862827	0.662405	0.668297	0.679942	0.497421	0.621684	-2.62202	0.882857	1	1	0.999999	1	1		0.849588	1.05503	0.972686	0.804523	0.785921	0.534355	0.894659	0.450082	-1.2175	-1.52346	0.823271	0.898978	0.999999	-0.249611
2518	S	13120	cytochrome P450, family 4, subfamily b, polypeptide 1	Cyp4b1	0.805995	0.536169	0.567628	0.409964	0.414745	0.528247	0.542733	0.0666187	0.999538	0.998356	0.999999	0.999999	0.999664	0.999399		0.805063	1.09373	0.94882	0.55473	0.407699	0.36816	0.525585	-0.0597813	-1.2555	-1.50417	0.992328	0.999971	0.999996	0.996963
2522	S	67941	ribosomal protein S27-like	Rps27l	0.938545	1.86552	2.81165	2.95333	2.54795	1.83086	0.97191	-1.86033	0.999999	1	1	1	0.999998	-2.47298		1.16939	1.04564	1.22615	1.71825	1.57571	1.96782	1.16039	0.052415	-1.42835	0.52095	0.999806	0.998054	0.999995	-0.0434059
2523	A	110310	keratin complex 2, basic, gene 7	Krt2-7	1.46525	3.99849	3.81382	4.66716	3.00441	3.26662	5.30586	0.934954	1	1	1	1	1	1		1.01889	1.08992	1.26844	1.98287	1.03615	3.2848	4.3065	-1.63227	-1.3727	-0.171642	0.992182	-1.59719	0.999997	1
2526	D	54153	RAS p21 protein activator 4	Rasa4	0.937263	1.07106	0.696203	0.589775	0.692249	0.524353	3.48444	-1.8803	-1.77907	0.992776	0.999955	0.994036	0.999999	1		0.828078	1.16778	1.03279	1.08189	0.977876	0.598597	1.22234	0.77075	0.51195	-1.4507	-0.685255	-1.55009	0.999994	0.830175
2527	A	74551	phosphoenolpyruvate carboxykinase 2 (mitochondrial)	Pck2	0.862196	0.98742	0.715832	0.821177	0.56981	0.648831	0.869519	-0.313065	-2.62202	0.964032	0.364142	0.999925	0.997185	-0.4825		0.917541	1.13039	0.959955	0.869177	0.715638	0.925538	0.517199	-1.1503	-0.741646	-1.52444	-0.533838	0.854363	-1.23699	0.999754
2528	S	74153	ubiquitin-activating enzyme E1-like	Ube1l	0.923774	0.540301	0.610753	0.497919	0.428524	0.480762	1.12329	-1.48167	0.999999	0.999925	1	1	1	-0.601125		0.835574	0.981332	0.905744	0.575135	0.706385	0.358145	1.20374	0.0713928	-1.61468	-0.912321	0.999161	0.930194	1	0.13116
2529	S	13877	enhancer of rudimentary homolog (Drosophila)	Erh	1.10053	2.32236	2.2807	2.67769	2.74502	2.24143	1.32492	-0.561116	1	1	1	1	1	0.992576		1.15922	1.07417	1.17317	1.85072	1.92648	1.98138	1.44534	-0.29061	-1.22997	-0.146794	0.999814	0.999929	0.999964	0.953831
2531	A	13649	epidermal growth factor receptor	Egfr	1.18205	1.95184	2.02978	1.78504	1.88015	1.39461	1.15526	0.0957703	0.999998	1	0.999978	0.999995	0.974168	-0.276914		1.1018	1.00401	1.20836	2.71347	1.07203	1.89134	1.18868	-0.714407	-1.64392	0.465363	1	-1.11349	0.999993	0.309638
2532	S	68743	anillin, actin binding protein (scraps homolog, Drosophila)	Anln	0.917328	1.05803	1.15579	1.19386	1.60566	2.24301	1.57641	-1.43809	-2.07107	-0.206336	0.282249	0.999634	1	0.999363		1.34903	0.930531	1.10174	1.10169	1.36771	1.46934	2.67051	0.311304	-1.44069	-1.28667	-1.28698	0.389996	0.698198	0.999949
2537					0.900513	0.958959	0.812117	0.857321	0.662454	0.621661	0.584766	-0.765366	-2.25773	0.731616	0.165893	0.999285	0.999911	0.999988		0.918501	1.11328	1.01782	0.771794	0.972302	0.601181	0.709391	-0.737004	-0.359453	-1.59773	0.925175	-1.52583	0.999955	0.992389
2539	S	19363	RAD51-like 1 (S. cerevisiae)	Rad51l1	0.798189	0.589668	0.334333	0.429136	0.642067	0.496641	0.537601	0.468571	0.999306	1	1	0.994198	0.999992	0.999937		1.00827	1.26612	0.979265	0.450615	0.750288	0.308467	1.01356	-1.64146	0.0362477	-1.61729	0.999965	0.61727	1	-1.63403
2540	A	19172	proteasome (prosome, macropain) subunit, beta type 4	Psmb4	1.14914	1.64466	1.57645	1.76879	1.60385	1.23228	0.986713	-0.0246098	0.999969	0.999869	0.999997	0.999927	0.763199	-2.60694		0.963077	1.0071	1.2343	1.51973	1.33132	1.23688	1.06938	-1.35008	-1.63479	0.9096	0.999939	0.992027	0.914972	-0.820005
2543	A	64075	SPARC related modular calcium binding 1	Smoc1	0.972603	0.850902	0.991703	1.83723	1.247	1.54814	1.11208	-2.24193	0.907069	-2.60694	1	0.993345	1	0.318254		0.997594	1.13427	1.15539	1.4299	1.04459	1.33287	1.82989	-1.64504	-0.113158	0.144707	0.993414	-1.37951	0.956038	0.999996
2544		72462	RIKEN cDNA 2600005C20 gene	2600005C20Rik	1.2179	1.32811	1.10498	1.50077	1.14277	1.49768	2.28176	0.607085	0.952662	-1.00002	0.998692	-0.259052	0.998615	1		0.876417	1.17913	1.1646	1.71459	1.25695	1.2592	1.78448	-0.180721	0.236783	0.0911045	0.999899	0.740214	0.748907	0.999968
2545				ESTs	0.981277	1.59601	1.80496	1.94564	1.67688	1.4829	1.44573	-2.52422	0.999967	1	1	0.999999	0.999908	0.99975		1.04261	1.01904	1.06797	1.33592	1.13786	1.56728	1.41303	-1.24983	-1.55935	-0.773676	0.995957	0.406617	0.999993	0.999535
2547	S	19072	prolyl endopeptidase	Prep	1.05076	1.61386	1.58005	2.2297	2.04064	1.89455	1.51255	-1.79958	0.999999	0.999998	1	1	1	0.999989		0.963168	1.11488	1.11551	1.50658	1.38843	1.74009	1.5012	-1.24652	0.299385	0.30856	0.999995	0.999797	1	0.999994
2551	S	56295		Hig1	1.43367	3.45394	2.64593	3.36083	2.56285	4.22003	3.26874	0.986925	1	1	1	1	1	1		1.28189	1.06829	1.63439	3.50658	1.4938	4.03376	3.68586	-0.0411376	-1.47279	0.911428	0.999999	0.744735	1	1
2553	S	14388	growth factor receptor bound protein 2-associated protein 1	Gab1	1.05394	0.461836	0.384284	0.454526	0.577175	0.490132	0.775316	-1.79958	1	1	1	1	1	0.982963		0.809556	0.867156	0.836896	0.569869	0.686843	0.430134	0.598508	0.272542	-0.452736	-0.0472541	0.998656	0.940447	0.999998	0.996128
2555	A	109689	arrestin, beta 1	Arrb1	0.992049	0.848129	0.656754	0.755001	0.704569	0.613017	0.759443	-2.62631	0.683983	0.999974	0.993525	0.999564	0.999998	0.991945		0.976672	1.09017	0.979173	0.708062	0.806608	0.434121	0.664902	-1.58798	-0.972362	-1.59974	0.960013	0.538281	1	0.990359
2557	S	12522	CD83 antigen	Cd83	0.775183	0.52243	0.603562	0.570127	0.49952	0.368699	0.52225	0.559048	0.999905	0.981567	0.99922	0.999968	1	0.999905		0.751865	1.01014	0.702363	0.659691	0.901348	0.471356	0.612915	0.961928	-1.63006	0.99434	0.99915	-0.415915	1	0.999917
2560	A	107503	activating transcription factor 5	Atf5	1.24257	3.58954	3.97494	3.09993	2.54387	1.14704	0.770577	0.950265	1	1	1	1	0.418162	0.989725		0.847116	1.01024	1.04399	2.25999	1.69649	1.88323	0.63227	-0.566624	-1.6406	-1.55292	0.999827	0.976073	0.995653	0.931401
2561					1.06133	1.1151	1.26511	0.849746	0.736266	0.517213	0.627834	-1.45991	-0.00901326	0.981567	0.763199	0.99899	1	0.999999		0.714889	1.02836	0.874342	0.947692	0.90631	0.643675	0.653408	0.996456	-1.50253	0.235727	-1.1559	-0.343951	0.999902	0.999834
2562	S	66197	CDC28 protein kinase regulatory subunit 2	Cks2	0.913812	1.21943	1.02785	1.61265	2.80136	5.25473	2.23808	-1.0871	0.72032	-2.46176	0.999956	1	1	1		1.4428	1.11397	1.26742	1.48102	2.35301	2.43409	5.29359	0.408877	-1.31151	-0.392345	0.521298	0.997453	0.998387	1
2563		101757	expressed sequence AU020206	AU020206	1.2064	1.86761	1.92313	2.03062	2.13806	1.57313	0.59715	0.989157	1	1	1	1	1	1		1.02986	1.07631	1.04718	1.98815	1.73715	1.62414	0.832383	-1.54871	-1.09703	-1.41399	0.999997	0.999858	0.999133	0.346957
2565	A	19720	tripartite motif protein 27	Trim27	1.25814	1.74303	1.56805	1.628	1.72047	1.3582	1.43366	0.991495	1	1	1	1	0.999757	0.999982		0.915667	1.03618	1.24902	1.6486	1.39078	1.3518	1.24898	-0.879419	-1.50153	0.666974	0.999517	0.963185	0.930383	0.66679
2569	S	60365	RNA binding motif protein 8a	Rbm8a	1.11581	2.14652	1.63935	1.57195	1.89368	1.33754	1.19646	-0.703035	1	0.999949	0.999796	1	0.968307	0.48775		1.06439	1.08832	1.14336	1.83205	1.66492	1.86083	1.22544	-1.07972	-0.703463	0.104329	0.999999	0.999972	0.999999	0.760122
2587		67458	RIKEN cDNA 1200007D18 gene	1200007D18Rik	0.999273	1.01662	0.938838	0.836699	1.04689	0.699189	0.62659	-2.64879	-2.54239	-1.39436	0.835874	-1.9198	0.999843	0.999999		0.880062	1.11105	1.03496	1.04397	0.896755	0.639986	0.813474	0.475957	0.133367	-1.34128	-1.18496	0.197129	0.999997	0.948971
2589		30877	EST C77032	C77032	1.77448	4.45585	2.71453	2.56169	2.50494	1.69569	0.623306	0.999989	1	1	1	1	0.999956	0.999757		1.05016	1.14326	1.64543	2.60417	1.66903	1.80718	0.754015	-1.54904	-1.00551	0.91944	0.999922	0.932889	0.977102	0.203134
2590	D	11464	actin, alpha, cardiac	Actc1	0.847758	0.793372	0.860869	1.1757	0.778641	1.0145	1.5981	0.559048	0.928385	0.37524	0.524465	0.96023	-2.58861	0.999984		1.01069	0.935109	1.0928	0.858291	1.06045	0.476172	1.14953	-1.63879	-1.37795	-1.19599	-0.531226	-1.43815	0.99985	-0.676983
2606	S	26914	H2A histone family, member Y	H2afy	0.834372	0.540464	0.296909	0.197909	0.16038	0.173434	0.325394	-0.349778	0.999551	1	1	1	1	1		0.739568	0.978321	0.892511	0.347695	0.289332	0.19272	0.285674	0.246132	-1.62779	-1.20128	0.999969	0.999998	1	0.999999
2607		54644	DNA segment, Chr X, Immunex 46, expressed	DXImx46e	0.821682	0.856958	0.803283	0.638888	0.492414	0.504833	0.848488	0.20608	-0.40587	0.438753	0.995719	0.999995	0.999991	-0.241334		0.936554	1.02708	1.03831	0.910985	0.836556	0.623456	0.763816	-1.06027	-1.53755	-1.43589	-0.600909	0.551411	0.999849	0.941424
2608	A	72415	shugoshin-like 1 (S. pombe)	Sgol1	0.841801	0.72954	0.506163	0.538919	0.565661	0.497958	0.724027	0.58363	0.99387	1	1	0.999999	1	0.995217		0.856867	1.02678	1.02076	0.770915	0.898347	0.631377	0.916971	0.799527	-1.4396	-1.51908	0.996062	0.271722	0.999999	-0.12622
2609	S	103135	ubiquitin specific protease 52	Usp52	1.13337	2.1139	1.19766	1.09946	1.13185	0.737642	0.620196	0.0957703	1	0.777753	-0.601125	0.0812733	0.996575	0.999996		0.938972	0.972314	1.44277	2.2807	0.917474	0.895562	1.02812	-1.02017	-1.50687	0.998387	1	-0.602434	-0.171069	-1.5102
2611	A	104027	synaptopodin	Synpo	1.01021	0.94786	0.597519	0.73445	0.660696	0.513391	0.610462	-2.62202	-1.95867	0.999992	0.989725	0.99971	1	0.999982		0.814776	1.07099	1.19549	0.989553	0.761749	0.630067	0.840066	0.680853	-1.0602	0.481531	-1.63031	0.92598	0.999601	0.441803
2614	S	18050	nerve growth factor, gamma	Ngfg	0.793841	0.944914	0.73069	0.769684	0.531318	0.623534	1.12762	0.90033	-1.8803	0.992161	0.959223	1	0.999969	-0.276914		1.06627	1.03305	1.08709	0.783059	0.728799	0.555913	0.969407	-1.1443	-1.50624	-0.856032	0.843854	0.970809	0.999987	-1.51808
2615	S	19085	protein kinase, cAMP dependent regulatory, type I beta	Prkar1b	1.01432	1.35073	1.33811	1.82449	1.79377	2.03065	1.52453	-2.55096	0.9996	0.999382	1	1	1	0.999999		1.36884	0.98798	1.35059	1.65413	1.72085	1.89861	1.86809	0.865135	-1.6332	0.830164	0.997106	0.998822	0.999883	0.999827
2616	S	11512	adenylate cyclase 6	Adcy6	0.847224	0.889158	0.805806	0.968422	0.928903	0.99443	6.36579	-0.349778	-0.87097	0.575563	-2.55919	-1.79958	-2.64428	1		1.21305	1.33241	1.23995	0.734187	1.00622	0.780963	6.37684	-0.824636	-0.176723	-0.670851	-0.0378035	-1.64488	-0.44503	1
2617	D	68083	PAK1 interacting protein 1	Pak1ip1	1.12187	1.98779	1.53925	1.65101	1.92255	1.26567	1.20593	0.00642695	1	0.999989	0.999999	1	0.972101	0.856371		0.853203	1.01948	1.03996	0.814387	0.923321	0.638388	0.781569	0.582848	-1.57094	-1.35068	0.866739	-0.628738	0.999962	0.958677
2621	S	16323	inhibin beta-A	Inhba	1.10952	2.0179	1.67195	2.02054	2.15945	1.81672	1.10718	-0.223762	1	1	1	1	1	-0.276914		1.03218	1.00924	1.33581	1.88429	1.53084	1.98149	0.940487	-1.55238	-1.63787	0.835499	0.999928	0.989565	0.99998	-1.31251
2622					0.675502	0.457245	0.293982	0.38145	0.52203	0.588737	0.403379	0.999931	1	1	1	1	1	1		0.845181	0.856158	0.920856	0.70165	0.825596	0.593371	0.828057	0.672478	0.560975	-0.564834	0.998929	0.816186	0.999998	0.801593
2629		432731		na	1.05798	1.34084	1.59782	1.81653	2.02028	1.74155	2.07764	-2.107	0.928385	0.999382	0.999986	0.999999	0.99995	1		1.02477	1.15187	1.18366	1.65463	1.33291	1.30443	1.47878	-1.54361	0.257346	0.554031	0.999979	0.976873	0.957388	0.999082
2635	A	16523	potassium inwardly-rectifying channel, subfamily J, member 8	Kcnj8	1.44828	0.623485	0.355625	0.498187	1.04963	2.80416	7.95085	0.820814	0.964928	0.999999	0.99948	-2.45023	0.999999	1		0.917832	1.93534	1.66208	0.567441	1.53829	0.66376	10.38	-1.52301	0.80705	0.464265	0.629265	0.172314	0.0792937	1
2637	A	26934	Rac GTPase-activating protein 1	Racgap1	0.946178	1.39048	0.604945	0.509616	0.622182	0.537678	1.10717	-2.14209	0.965803	0.999693	0.999998	0.999306	0.99999	-1.19668		0.915328	1.11875	0.938725	0.880412	0.825089	0.523106	1.11869	-1.12325	-0.859531	-1.36376	-0.681983	0.041852	0.999694	-0.860252
2644					0.961845	1.09373	1.29806	1.92686	1.3302	1.7348	1.30738	-2.05281	-0.463151	0.994509	1	0.99805	1	0.995951		1.0093	1.13287	1.16416	1.39049	1.10673	1.27719	1.78949	-1.6347	-0.244249	0.126808	0.97578	-0.601413	0.829016	0.999979
2646	S	26941	solute carrier family 9 (sodium/hydrogen exchanger), isoform 3 regulator 1	Slc9a3r1	0.970349	1.05345	0.98311	1.04608	0.988997	1.19108	3.01963	-2.45023	-2.07107	-2.58178	-2.2096	-2.62202	0.418162	1		1.17765	1.13831	1.0768	0.985982	1.00226	0.979726	3.64672	-0.160424	-0.570186	-1.22791	-1.62931	-1.64548	-1.61111	1
2648					0.953706	1.13771	1.15807	1.12962	1.58656	2.4536	8.47032	-2.19307	-0.387038	-0.0562702	-0.541283	0.999718	1	1		1.05142	1.0476	1.27125	1.15251	1.46946	1.46068	5.22233	-1.39493	-1.42853	0.692251	-0.209226	0.983467	0.981046	1
2649	S	19111	prolactin-like protein B	Prlpb	0.801433	0.879522	0.939824	1.10604	1.13514	2.21094	1.74354	0.575563	-0.703035	-2.05281	-1.2846	-0.744497	1	0.999899		1.26858	1.02129	1.20335	1.10334	1.34095	1.24964	2.63246	0.0786585	-1.62344	-0.386454	-1.19936	0.455084	-0.0449127	0.999989
2662			expressed sequence C76256	C76256	0.823003	0.298695	0.170688	0.364079	0.548953	0.369399	0.500257	-0.223762	1	1	1	0.999046	1	0.99988		0.988863	1.06395	1.29891	0.359104	0.807073	0.503773	0.525689	-1.63562	-1.34937	0.643236	1	0.328234	0.999935	0.999825
2666	S	14580	glial fibrillary acidic protein	Gfap	0.564115	0.592224	1.03208	0.986063	0.287968	0.794602	0.494168	0.880147	0.800293	-2.60694	-2.63978	0.999982	-1.00002	0.974168		0.622484	1.3236	0.956002	1.36765	0.264017	0.948607	0.497513	0.705631	-0.18914	-1.59074	0.0188117	0.999991	-1.57037	0.969283
2669		66693	RIKEN cDNA 4631408O11 gene	4631408O11Rik	1.05791	2.43648	3.88621	3.02222	2.28125	3.23937	2.37789	-2.48388	1	1	1	1	1	1		1.25517	0.973443	1.23225	2.38996	1.4392	2.76832	1.94992	-0.191373	-1.61579	-0.34569	0.999715	0.634269	0.999975	0.992913
2672	S	71665	fucosidase, alpha-L- 1, tissue	Fuca1	0.971583	1.45612	1.71468	2.04103	1.98929	1.39157	0.842009	-1.6394	0.999949	1	1	1	0.999644	0.84853		0.88214	1.01613	0.984214	1.50418	1.5692	1.59272	0.877555	-0.189997	-1.61093	-1.61131	0.997679	0.999315	0.999557	-0.11384
2676	S	17189	myoglobin	Mb	0.795833	0.981659	0.348995	0.558614	0.361683	0.429484	0.699453	0.339435	-1.86076	1	0.998871	1	0.999972	0.902893		0.970435	1.13599	0.927852	0.904449	0.775085	0.563652	0.795984	-1.55825	-0.454579	-1.14754	-0.821044	0.728218	0.999763	0.583195
2679	S	16012	insulin-like growth factor binding protein 6	Igfbp6	0.780852	0.580185	0.328645	0.32534	0.356793	0.319441	0.308169	0.993792	1	1	1	1	1	1		0.686348	1.09118	0.960977	0.602888	0.533111	0.344449	0.574716	0.933336	-1.1258	-1.52754	0.994498	0.999603	1	0.997979
2681		320508	RIKEN cDNA B430218L07 gene	B430218L07Rik	1.27812	3.29745	1.22824	1.00369	0.942771	0.79941	0.880095	0.922884	1	0.787455	-1.8874	-1.29673	0.864174	0.00290353		0.838994	1.01433	1.20578	1.14805	0.841091	0.636005	0.874127	0.4945	-1.61589	0.59183	0.0667822	0.471414	0.999625	0.0177235
2684	S	64292	prostaglandin E synthase	Ptges	0.882115	1.25665	0.873768	0.804061	0.753615	0.649832	0.701992	0.89125	0.999664	0.931412	0.999365	0.999989	1	1		0.921593	1.09652	1.16101	1.0805	0.736328	0.590734	0.614226	-0.126195	0.102121	0.823222	-0.225182	0.999762	1	1
2718		107071	RIKEN cDNA 5730436H21 gene	5730436H21Rik	1.15379	2.22852	1.83121	1.47245	1.75141	1.32732	0.976163	-0.267999	1	0.999937	0.984618	0.999802	0.854967	-1.81867		1.01007	1.21409	1.42655	2.3592	1.47728	2.04026	0.752855	-1.64107	-0.352065	0.693872	0.999874	0.797622	0.998421	0.352387
2763		98244			0.964977	1.95802	2.26029	2.78299	2.55707	2.09173	1.34331	-1.61624	1	1	1	1	1	0.99094		1.27475	0.82553	0.908282	1.71254	1.63882	2.11671	1.25388	0.0178238	-0.354835	-1.23017	0.975568	0.926768	0.999263	-0.0490357
2780	A	11535	adrenomedullin	Adm	1.09089	1.16605	0.961313	1.24537	1.58715	1.40258	1.73852	-0.601088	0.505226	-1.55472	0.905084	0.999976	0.997893	0.999999		1.4471	1.61945	1.85095	1.89637	0.987803	1.1576	0.869692	0.94868	0.99494	0.999758	0.999863	-1.63303	-0.340297	-0.423297
2837	A	19324	RAB1, member RAS oncogene family	Rab1	0.921474	1.58216	1.26251	1.29028	1.49047	1.35285	1.23098	-0.670177	0.999984	0.948487	0.974256	0.999848	0.994729	0.89125		1.28844	1.43441	1.35368	1.66837	1.10852	1.75163	1.71844	0.662928	0.949039	0.850419	0.998041	-0.850232	0.999373	0.999016
2881		108961	RIKEN cDNA 4432406C08 gene	4432406C08Rik	1.04621	1.61442	1.91418	2.91688	3.33379	2.60783	1.01689	-1.60435	0.9996	0.999997	1	1	1	-1.8471		1.18175	1.06653	1.22288	1.94057	2.00577	2.14055	1.38985	-0.429384	-1.41093	-0.0898585	0.99895	0.999443	0.999843	0.729419
2882	S	70294	ring finger protein 126	Rnf126	1.08588	1.77503	2.33929	3.85539	3.44597	3.06723	0.99276	-0.549643	1	1	1	1	1	-1.87494		1.03703	1.23698	1.30206	1.89044	1.99943	2.33558	1.50774	-1.58819	-0.2635	0.141691	0.991341	0.99639	0.999717	0.805339
2915		68523	RIKEN cDNA 1110019N10 gene	1110019N10Rik	0.781353	1.2201	0.821941	1.23	0.759237	0.564511	0.439698	0.787455	0.496437	0.46936	0.563508	0.88368	0.999944	1		1.1668	1.29529	1.16345	1.53273	1.32092	1.26296	1.11753	0.317465	0.925673	0.283773	0.999411	0.954955	0.863075	-0.292899
2928	PE	18452	procollagen-proline, 2-oxoglutarate 4-dioxygenase (proline 4-hydroxylase), alpha II polypeptide	P4ha2	2.03088	5.28694	1.78583	1.16793	1.50623	1.7237	1.19499	0.999935	1	0.998871	-0.43133	0.963428	0.997642	-0.158732		1.75618	0.892319	1.47398	3.49766	1.87814	2.26398	1.90108	0.971257	-1.14481	0.732706	1	0.989202	0.999435	0.991005
2932	S	94214	sparc/osteonectin, cwcv and kazal-like domains proteoglycan 2	Spock2	0.87242	0.697009	0.34222	0.29487	0.462576	0.424358	0.601719	0.539218	0.999865	1	1	1	1	1		0.795182	1.36665	0.699999	0.558003	0.604929	0.301269	0.271374	-0.579312	-0.0265887	0.22241	0.880993	0.748539	0.999926	0.999981
2947	S	12313	calmodulin 1	Calm1	0.9277	1.20852	1.24701	1.43181	1.62758	1.33772	1.01129	-0.398069	0.956547	0.987858	0.999978	1	0.999466	-1.84197		1.06442	1.18945	1.07875	1.54315	1.20818	1.41776	1.2839	-1.12601	0.477761	-0.918231	0.999347	0.608923	0.992026	0.893613
2952	A	14828	heat shock 70kD protein 5 (glucose-regulated protein)	Hspa5	1.32281	2.84899	4.4391	3.96573	2.93507	2.68309	1.77701	0.991179	1	1	1	1	1	1		0.934399	1.14502	2.1195	6.72191	1.60582	3.27538	1.544	-1.55458	-1.27717	0.983695	1	0.797023	0.999942	0.605329
2965	S	11513	adenylate cyclase 7	Adcy7	0.802118	0.930781	0.899341	0.976095	1.10831	0.717258	0.655378	0.964323	-0.722253	0.0583339	-1.723	-0.0112421	0.999524	0.999989		0.767565	1.08007	0.975338	0.805701	1.00108	0.636221	0.679356	0.970855	-0.720127	-1.52754	0.884582	-1.64567	0.999949	0.999475
2981	A	21379	transforming growth factor beta regulated gene 4	Tbrg4	1.02947	1.81375	1.63667	1.22097	1.38451	1.55443	1.32818	-1.79831	0.99989	0.998499	0.350168	0.929778	0.994729	0.841844		1.05636	0.933985	1.25267	1.49817	1.3374	1.82902	1.26576	-1.2875	-1.11219	0.736836	0.996216	0.933976	0.999987	0.785189
2999					0.967937	1.05679	1.08124	1.06738	0.897435	0.92462	1.79413	-1.7504	-1.50199	-1.1681	-1.35829	-0.670177	-1.1681	0.999968		1.07561	1.11618	1.07384	0.996466	0.832961	1.02789	2.52051	-1.17665	-0.702644	-1.19563	-1.64467	0.197345	-1.573	1
3038	S	68981	small nuclear ribonucleoprotein polypeptide A'	Snrpa1	1.0036	1.60384	1.57603	1.86814	2.48294	1.84727	0.862144	-1.88606	0.999994	0.999987	1	1	1	0.530894		1.30671	1.06093	1.3419	2.4421	2.1077	2.47525	1.05634	0.71723	-1.35557	0.816482	1	0.999991	1	-1.39444
3040		57871			1.01188	1.61754	1.54699	1.74167	1.58471	1.35523	1.02279	-1.87183	0.998993	0.996793	0.999861	0.998271	0.924663	-1.82491		1.05608	0.979949	1.1802	1.82623	1.66189	2.4353	1.03013	-1.46235	-1.61977	-0.378708	0.997845	0.987296	0.999994	-1.59012
3120	S	76895	bicaudal D homolog 2 (Drosophila)	Bicd2	1.68118	2.63268	1.07	0.950608	0.990594	0.809157	0.750984	0.999576	1	-1.37335	-1.59224	-1.87775	0.530894	0.881055		0.900643	1.18336	1.43339	1.82618	0.811667	1.01782	0.958668	-0.266715	0.582451	0.998022	1	0.83277	-1.58984	-1.34208
3124	S	11947	ATP synthase, H+ transporting mitochondrial F1 complex, beta subunit	Atp5b	0.94392	1.26857	1.46445	1.69874	1.39871	1.4831	1.21351	-0.635572	0.998735	0.999999	1	0.999993	1	0.988175		1.05941	1.00667	1.11666	1.54046	1.0961	1.67128	1.29872	-0.825199	-1.63276	0.293703	0.999997	-0.0503347	1	0.995514
3125		67098	RIKEN cDNA 2210403K04 gene	2210403K04Rik	1.23138	2.18398	1.89747	2.54305	1.76039	1.71778	2.36489	0.841844	1	1	1	0.999999	0.999997	1		0.938332	1.05602	1.80432	1.93605	0.960441	2.50807	2.09858	-1.37444	-1.44381	0.99851	0.999659	-1.533	0.999999	0.999939
3129	D	110695	aldehyde dehydrogenase family 7, member A1	Aldh7a1	0.913773	0.718594	0.536705	0.648198	0.811071	0.677256	0.457685	-0.791864	0.988175	0.999999	0.99945	0.744643	0.997893	1		0.989822	1.10272	1.21009	1.50944	1.24558	1.30122	1.18473	-1.62772	-0.424725	0.720051	0.999532	0.857375	0.954342	0.561847
3153	S	14388	growth factor receptor bound protein 2-associated protein 1	Gab1	0.770558	0.452048	0.443784	0.458707	0.585812	0.460657	0.661894	0.867126	1	1	1	0.999908	1	0.99705		0.717507	0.871547	0.761912	0.46045	0.696738	0.372346	0.582564	0.891908	-0.464243	0.709357	0.999994	0.936498	1	0.998469
3156					1.03671	2.1865	1.78411	1.57546	2.08644	1.45737	1.18244	-1.7035	1	0.999976	0.999102	1	0.992289	0.249085		0.974764	0.990575	1.02508	1.62098	1.49028	1.93219	0.835452	-1.57947	-1.63668	-1.58344	0.99454	0.986884	0.999981	0.215451
3169		226334			1.05355	1.54569	0.970764	1.21354	1.27641	1.00907	1.22141	-0.87884	1	-1.50199	0.983794	0.998582	-1.85194	0.987858		0.944721	1.13622	1.18245	1.04713	0.898922	1.02564	1.55872	-1.07481	0.197657	0.644366	-1.2551	-0.1431	-1.5207	0.999945
3182	A	27998	exosome component 5	Exosc5	0.895634	1.42652	1.29419	1.65596	1.74997	1.41721	1.02156	0.513898	0.999993	0.999049	1	1	0.999802	-1.6934		1.12804	1.05728	1.05942	1.30781	1.26572	1.52272	1.14168	-0.0494071	-1.16241	-1.13055	0.959209	0.902523	0.999632	0.130192
3184		104720			1.2359	1.90398	1.4063	1.45027	1.60965	1.10235	0.944205	0.993959	1	0.999993	0.999999	1	0.360776	-0.687516		0.964365	1.05571	1.23146	1.55933	1.09237	1.26257	1.06913	-1.2959	-0.930579	0.958514	0.999998	-0.159612	0.983391	-0.642247
3193	S	235431	coronin, actin binding protein, 2B	Coro2b	0.930918	1.34022	1.22248	1.35324	2.32618	1.45099	0.82742	-1.3431	0.886254	0.411966	0.905084	1	0.979543	0.306489		1.06852	0.971065	1.15651	1.24896	1.56048	1.16665	0.940573	-0.932956	-1.48666	0.386897	0.896833	0.999923	0.484121	-1.02253
3218	A	13506	desmocollin 2	Dsc2	1.07025	1.29644	1.17432	1.278	1.85873	1.54157	1.65642	-1.41765	0.749732	-0.0836468	0.68274	0.999939	0.993445	0.998871		1.09944	1.16722	1.09764	1.7863	1.87907	4.55369	5.33416	-1.08279	-0.409817	-1.09982	0.998171	0.999362	1	1
3271	S	16956	lipoprotein lipase	Lpl	0.525477	0.273005	0.556652	0.787139	0.167678	0.395558	0.393996	0.831333	0.99977	0.734204	-0.896194	0.999999	0.987858	0.988175		0.633444	0.937048	0.873872	0.775952	0.264949	0.650564	0.352183	0.470779	-1.55706	-1.28564	-0.58454	0.999922	0.369415	0.997888
3291		52014	DNA segment, Chr 10, ERATO Doi 438, expressed	D10Ertd438e	0.958884	1.69151	1.57539	1.65776	1.69132	1.2316	1.66927	-1.56742	0.999991	0.999899	0.999982	0.999991	0.812467	0.999986		1.03617	1.03903	1.26536	1.70073	1.1011	1.52062	1.46373	-1.3917	-1.35313	0.94961	0.999999	-0.276478	0.999914	0.999649
3297	S	73723	SH3 domain binding glutamic acid-rich protein-like 3	Sh3bgrl3	0.83882	0.985586	0.855953	1.1793	1.48943	1.49286	2.25554	0.787455	-1.83657	0.637305	0.717881	0.99992	0.999927	1		1.06103	0.983448	1.1996	1.02224	1.15705	1.14429	1.68779	-0.914718	-1.57827	0.845069	-1.52958	0.594322	0.47283	1
3365	S	20224	SAR1a gene homolog 1 (S. cerevisiae)	Sara1	1.00575	1.72968	1.44338	1.44587	1.85724	1.33954	0.999451	-1.88027	1	0.999777	0.999796	1	0.995997	-1.88963		1.08539	1.1541	1.17738	1.67601	1.35578	1.62663	1.07465	-0.427952	0.572303	0.742774	1	0.997675	0.999998	-0.640544
3394	A	19352	RAB geranylgeranyl transferase, b subunit	Rabggtb	0.951316	1.87865	1.58276	1.69776	1.87529	1.29593	0.979785	-1.60435	0.999971	0.997506	0.999589	0.99997	0.778509	-1.84197		1.09433	1.32069	1.20554	2.23148	1.61815	1.76963	0.848472	-1.21971	0.468389	-0.25853	0.99991	0.968247	0.993058	-0.485997
3413					0.856235	1.21584	1.00034	1.15975	1.63817	1.19427	1.46001	-0.0543543	0.401974	-1.88978	-0.143509	0.999176	0.213147	0.985015		1.04244	1.08177	1.09066	0.965822	1.01724	1.11154	1.51404	-1.21744	-0.41822	-0.240811	-1.33774	-1.56772	0.130527	0.999987
3427	S	14969	histocompatibility 2, class II antigen E beta	H2-Eb1	1.13797	0.830634	0.53595	0.587951	0.448583	0.471263	0.375099	-0.267999	0.450712	0.999994	0.999908	1	1	1		0.662546	1.02653	1.27667	0.818474	0.746968	0.453064	0.346659	0.699301	-1.62123	-0.192713	-0.542132	0.141758	0.997518	0.999956
3428	S	13664	eukaryotic translation initiation factor 1A	Eif1a	1.20709	2.38498	2.1509	2.60239	2.29023	1.8336	1.2789	0.0986724	1	0.999995	1	0.999999	0.999757	0.586788		0.998657	1.02964	1.2836	1.7862	1.26397	1.50298	1.14756	-1.64556	-1.48865	0.951123	0.999999	0.924681	0.999705	0.287596
3464					1.042	1.59928	1.71558	1.95644	1.59602	1.56173	1.18198	-1.13498	1	1	1	1	1	0.963428		0.96452	1.11313	1.08028	1.54921	1.22582	1.41615	1.27738	-1.3787	-0.0591506	-0.635174	0.999964	0.880886	0.998968	0.964918
3465	A	20515	solute carrier family 20, member 1	Slc20a1	1.6491	2.84421	2.01129	1.934	2.00908	1.7552	1.17987	0.999674	1	0.999999	0.999997	0.999999	0.999944	0.188568		1.13253	1.09379	1.72508	2.76014	1.1519	1.40662	0.825906	-0.668638	-1.07981	0.998101	1	-0.462393	0.8921	0.0924198
3471	S	56455	dynein, cytoplasmic, light chain 1	Dnclc1	1.08293	1.87775	1.93962	1.80532	2.31588	1.4967	1.16634	-0.381542	1	1	1	1	0.999993	0.787455		1.03766	1.14542	1.13693	1.62284	1.25303	1.56583	1.20703	-1.40996	0.218346	0.113461	0.99997	0.889827	0.999898	0.727056
3472	S	14156	flap structure specific endonuclease 1	Fen1	1.07479	1.56436	1.4232	1.6666	2.37038	2.39536	1.31405	-1.44642	0.988786	0.924663	0.997132	0.999999	0.999999	0.706543		1.22128	1.2408	1.11629	2.15989	2.22169	2.62053	1.55577	-0.0126481	0.131383	-0.967014	0.999937	0.999965	0.999999	0.962717
3475		70082	RIKEN cDNA 2210402C18 gene	2210402C18Rik	0.938717	1.80595	2.0798	1.97835	2.31832	1.48647	0.91904	-1.03388	1	1	1	1	0.99989	-0.549643		1.05601	1.05898	1.08588	1.92803	1.60111	1.18889	0.933721	-1.22056	-1.18005	-0.777167	1	0.999853	0.512214	-1.00633
3491	PE	67204	eukaryotic translation initiation factor 2, subunit 2 (beta)	Eif2s2	1.33312	4.35527	3.65036	3.22653	3.58142	2.42653	1.60291	0.986858	1	1	1	1	1	0.99998		0.978386	1.12512	1.34206	2.49888	1.81542	2.38607	1.27264	-1.62022	-0.996368	0.509227	0.999983	0.993927	0.999959	0.161442
3513	A	52033	PDZ binding kinase	Pbk	0.911986	1.56021	1.64289	1.74426	2.45112	2.79131	1.28153	-0.704876	0.999749	0.999953	0.999993	1	1	0.91139		1.48636	1.25271	1.2699	1.88891	3.60793	2.78417	4.08755	0.21335	-0.771337	-0.685969	0.863974	0.999856	0.997196	0.999967
3515	PE	12702	suppressor of cytokine signaling 3	Socs3	2.7114	7.83385	2.46823	1.95783	2.17689	1.12917	1.00378	0.999997	1	0.999984	0.998698	0.999824	-1.10155	-1.88919		1.0882	1.16309	1.68064	2.35177	1.30852	0.934699	0.950124	-1.00562	-0.108249	0.999307	1	0.807408	-1.21586	-1.38926
3537			expressed sequence C79326	C79326	0.915715	1.81139	2.68943	4.46917	2.23586	3.69164	5.69809	-0.87884	0.999994	1	1	1	1	1		1.18362	1.05433	1.06833	1.58959	1.0686	2.04026	2.96506	0.0798624	-1.37762	-1.23989	0.996888	-1.237	0.999995	1
3549	S	11769	adaptor protein complex AP-1, sigma 1	Ap1s1	0.992267	0.974482	1.36782	1.6911	1.58745	1.59792	1.49274	-1.86474	-1.62793	0.999902	1	1	1	0.999999		1.24102	1.01693	1.07456	1.44758	1.39895	1.46497	1.89442	0.872767	-1.59347	-0.839179	0.998841	0.996384	0.999227	1
3556		236294		na	1.2442	2.20691	1.98616	2.4475	2.78989	1.90058	1.09966	0.783021	1	1	1	1	0.999999	-0.722253		1.16001	1.14794	1.24666	1.69096	1.93125	2.07857	1.46273	-0.122036	-0.257811	0.579629	0.999484	0.999984	0.999998	0.981961
3579	S	22195	ubiquitin-conjugating enzyme E2L 3	Ube2l3	0.895554	1.59098	1.68196	1.91391	2.2125	1.78876	1.78178	-0.739644	0.997951	0.99951	0.999984	1	0.999905	0.999893		1.14893	1.08805	1.1229	1.4716	1.39794	1.66921	1.65034	0.583767	-0.30555	0.285948	0.999951	0.999582	1	1
3627	A	56198	hairy/enhancer-of-split related with YRPW motif-like	Heyl	1.15056	1.59084	1.32031	1.28914	1.34336	0.928874	0.865791	0.579139	0.999998	0.995885	0.989645	0.997951	-0.652861	0.623404		1.0627	0.921959	1.04235	0.90858	0.942224	0.768883	1.53526	-1.08967	-0.740021	-1.36989	-0.4803	-1.11053	0.949311	0.999681
3628	S	14043	exostoses (multiple) 2	Ext2	0.986022	1.27418	1.22255	1.69931	1.49727	1.2999	1.08801	-1.79098	0.998993	0.991641	1	1	0.999644	0.111879		1.02153	1.14559	1.20206	1.50836	1.23646	1.49127	1.01463	-1.54786	0.394314	0.806372	0.999913	0.911601	0.999866	-1.59985
3634		66048	RIKEN cDNA 0610009E20 gene	0610009E20Rik	1.02214	1.70072	1.64781	1.71349	1.47179	1.22069	1.0776	-1.77553	0.999999	0.999996	0.999999	0.999726	0.854967	-0.826681		1.00293	1.11097	1.18193	1.96989	1.46099	1.45534	0.937723	-1.6452	-0.887395	-0.142265	0.999917	0.948865	0.945048	-1.33061
3642	S	217869	eukaryotic translation initiation factor 5	Eif5	0.952788	1.95324	1.8399	1.78028	1.51735	1.18937	1.11735	-0.809274	1	1	1	1	0.984618	0.723412		1.06982	0.97929	1.40017	1.86658	1.19701	1.96373	1.25033	-1.13329	-1.59138	0.975894	0.999991	0.394322	0.999998	0.714456
3651					0.725516	1.15047	1.34149	1.29275	1.63785	1.25209	0.887807	0.997893	0.431582	0.994279	0.979543	0.999997	0.943285	0.124966		1.03813	1.15709	1.58528	2.17041	1.43552	1.86125	1.17079	-1.4872	-0.0571098	0.998565	1	0.982116	0.999982	0.0895818
3713	A	54709	eukaryotic translation initiation factor 3, subunit 2 (beta)	Eif3s2	0.832164	1.37232	1.55793	1.72657	1.98354	1.27566	1.04513	0.980063	0.99998	1	1	1	0.998993	-1.06784		1.11127	1.10549	1.83092	3.57921	1.1586	1.68853	0.789436	-1.00357	-1.05758	0.998385	1	-0.545866	0.992184	0.316844
3721	S	74244	autophagy 7-like (S. cerevisiae)	Apg7l	1.00543	1.92774	1.99076	2.02393	2.56641	1.66551	1.19796	-1.8825	1	1	1	1	0.999999	0.812467		1.17376	1.09587	1.23286	1.58513	1.23502	1.60191	1.2743	0.527057	-0.479831	0.846138	0.999947	0.85278	0.999963	0.935707
3735	A	21854	translocator of inner mitochondrial membrane 17a	Timm17a	0.941488	2.14517	2.08155	2.27472	2.4746	1.93279	1.17247	-1.48836	0.999999	0.999998	1	1	0.999986	-0.0398722		1.17461	1.01154	1.08626	1.41591	1.48849	1.75779	1.48904	0.185319	-1.62955	-0.922956	0.980813	0.994641	0.999947	0.994693
3769		68633			1.0275	2.04528	1.70725	2.02752	1.87798	1.54946	0.909266	-1.51545	1	1	1	1	1	0.431582		1.03826	1.01025	1.35208	2.4288	1.82288	2.54658	1.28567	-1.58876	-1.64164	0.318186	0.999748	0.979248	0.999883	-0.0211492
3773	S	23837	craniofacial development protein 1	Cfdp1	0.781361	0.797331	0.824157	0.923483	1.01096	0.865569	0.645075	0.922884	0.870022	0.712258	-0.913525	-1.86843	0.23723	0.999783		0.922018	1.23836	1.08536	0.868342	0.967202	1.04414	0.620636	-0.844527	0.750407	-0.832746	0.0913034	-1.48836	-1.38727	0.999798
3814	S	12988	c-src tyrosine kinase	Csk	0.791164	0.705092	0.693083	0.765577	0.764806	0.556784	0.716787	0.778509	0.985015	0.990442	0.89125	0.893674	0.99997	0.977333		0.953885	1.00893	1.02998	0.889001	0.901914	0.578262	0.864171	-1.3328	-1.63408	-1.51836	-0.227665	-0.4606	0.999982	0.177652
3815					0.62369	1.05263	1.22911	1.69059	2.34721	1.80652	1.00369	0.966054	-1.723	-0.128387	0.986508	0.999973	0.995885	-1.88919		1.19712	1.14137	1.03044	1.35488	1.82903	1.5416	0.989077	0.211833	-0.361373	-1.55541	0.897553	0.999916	0.993888	-1.63357
3819		55933			1.08967	1.87985	1.69574	1.86303	2.2008	2.2262	1.14172	-0.236314	1	1	1	1	1	0.586788		1.18958	1.2714	1.43626	2.42064	1.86635	2.89773	1.78371	-0.201295	0.398183	0.892305	0.999997	0.999262	1	0.998112
3855	S	56422	Hbs1-like (S. cerevisiae)	Hbs1l	1.33471	2.30076	2.74879	2.89456	2.3802	1.99371	1.51958	0.99853	1	1	1	1	1	0.999995		0.985711	1.07783	1.12525	1.79813	1.57818	1.90018	1.14297	-1.59393	-0.557013	0.268712	1	0.999996	1	0.482939
3864					0.892798	1.74304	1.76465	1.75568	2.1691	2.80489	1.3205	-1.06629	0.977419	0.981116	0.979608	0.99932	0.999992	0.302987		1.26556	0.980756	1.14249	2.01111	1.68406	2.28665	1.55543	0.542443	-1.61287	-0.480269	0.999973	0.998191	0.999999	0.989434
3884	S	15081	H3 histone, family 3B	H3f3b	1.23671	1.86464	3.13224	3.97432	2.86671	2.56505	1.76857	0.997756	1	1	1	1	1	1		1.09051	1.04809	0.98409	2.31275	1.79043	2.21677	1.48824	-0.911587	-1.40329	-1.61633	1	0.999943	1	0.992177
3896					0.846229	0.486143	0.674904	0.47639	0.630857	0.494874	0.71514	0.0250834	0.999992	0.980123	0.999995	0.995511	0.999988	0.933789		0.816641	0.946921	0.839227	0.630529	0.871625	0.584877	0.84421	0.645794	-1.26867	0.425345	0.999495	-0.0191958	0.999946	0.366565
3900		68046	RIKEN cDNA 2700062C07 gene	2700062C07Rik	1.47699	4.88829	2.21453	2.34727	2.02973	1.50814	0.942915	0.99999	1	1	1	1	0.999996	-0.721527		1.06766	1.10864	1.43109	2.35474	1.24308	1.65578	1.08325	-1.31357	-0.899913	0.930093	0.999999	0.365734	0.996341	-1.16656
3915					1.15806	3.16019	2.62639	2.95684	2.4714	1.8986	2.01945	-0.242921	1	1	1	1	0.999919	0.999982		1.05103	1.11953	1.15478	1.63401	1.16658	1.69136	1.35847	-1.24227	-0.147249	0.30579	0.999972	0.424434	0.999991	0.987831
3941	S	215615	arginyl aminopeptidase (aminopeptidase B)	Rnpep	1.11477	1.85706	1.13335	0.673465	0.746086	0.490859	0.628912	-0.0151677	1	0.247427	0.999822	0.992874	1	0.999986		0.81631	1.07019	0.970936	0.942064	0.628058	0.522471	0.491003	0.646886	-1.08793	-1.52943	-1.2021	0.999543	0.999998	1
3943	A	78816	Gem-interacting protein	Gmip	0.99375	1.46554	0.534359	0.34472	0.641421	0.339017	0.225521	-1.59769	0.904342	0.998862	1	0.965428	1	1		0.864378	1.00366	1.00619	0.719591	1.23811	0.445808	0.889714	-0.858299	-1.64531	-1.64421	0.531465	-0.249489	0.999469	-1.10653
3948	S	12332	capping protein (actin filament), gelsolin-like	Capg	0.76303	1.60189	1.44908	1.81702	2.59662	1.9947	1.04697	0.470967	0.96946	0.854619	0.996685	0.999997	0.999428	-1.47443		1.09837	1.14105	1.17823	1.59663	1.62796	1.59962	1.28333	-0.535863	0.0831364	0.471904	0.999896	0.999945	0.999902	0.922051
3952	A	56371	fizzy/cell division cycle 20 related 1 (Drosophila)	Fzr1	0.912594	1.39673	1.31386	1.62414	1.92567	1.48235	0.763973	-0.980034	0.906479	0.735988	0.995633	0.999912	0.970212	0.720056		1.05817	1.11627	1.13674	1.65043	1.33887	1.62579	0.972784	-1.2571	-0.460731	-0.18669	0.999793	0.941263	0.999679	-1.54727
3954		52064	DNA segment, Chr 5, ERATO Doi 33, expressed	D5Ertd33e	1.16585	1.58802	1.68658	2.15307	2.34864	1.39827	1.09205	0.948976	1	1	1	1	0.999997	0.355753		1.05924	1.04771	1.00908	1.46585	1.42709	1.6527	1.00292	-1.20688	-1.34859	-1.63401	0.996491	0.99248	0.999905	-1.64466
3966	S	12010	beta-2 microglobulin	B2m	1.05386	0.829113	0.60363	0.664645	0.770175	0.43765	0.724127	-1.12167	0.177119	0.997627	0.980626	0.703344	0.999999	0.897667		0.806682	0.998225	0.903986	0.729946	0.923453	0.605647	0.807076	0.845115	-1.64534	-0.357489	0.990328	-0.741319	0.99998	0.843261
3976	A	14904	GTP binding protein 1	Gtpbp1	1.2049	1.94692	1.25282	1.33353	1.41075	1.32962	1.41624	0.756059	1	0.908574	0.985036	0.99756	0.983824	0.997879		1.03402	1.01986	1.2039	1.02699	0.990749	1.33005	2.2852	-1.57191	-1.62009	-0.128298	-1.59875	-1.64011	0.623751	0.999984
3989	A	58180	hypermethylated in cancer 2	Hic2	1.1143	2.3336	2.57613	2.80129	1.90382	1.68229	1.45516	-0.198713	1	1	1	1	0.99999	0.99865		0.949259	1.00556	1.22515	2.4547	1.37868	2.37957	1.1243	-1.24261	-1.64092	0.750183	1	0.987988	1	-0.163546
3996		107695			0.839617	1.85673	1.60156	1.79773	2.5942	1.91857	1.15674	0.355753	0.999989	0.99928	0.999971	1	0.999996	0.0250834		0.972673	0.982649	1.15764	1.64527	1.62073	1.84624	1.14497	-1.51061	-1.59101	0.353258	0.999981	0.999969	1	0.212475
4009	S	210126	LIM domain containing preferred translocation partner in lipoma	Lpp	0.890951	1.1474	0.886587	0.855321	1.03073	0.64356	0.848106	0.189109	0.488616	0.269985	0.673697	-1.39461	0.999985	0.735988		0.836825	1.08226	1.07559	0.905023	0.864549	0.597198	0.792535	0.751028	-0.618688	-0.74123	-0.216969	0.472485	0.999998	0.943913
4026	S	227682	TruB pseudouridine (psi) synthase homolog 2 (E. coli)	Trub2	1.25726	1.19788	1.45041	1.65998	1.99458	1.6227	0.834038	-0.0901187	-0.661623	0.801889	0.975972	0.999138	0.964816	-0.642128		1.15394	1.40779	1.42602	2.22001	1.9674	1.87854	1.54349	-0.671519	0.776684	0.8127	0.999929	0.999243	0.998171	0.942329
4029	S	100340	sphingomyelin phosphodiesterase, acid-like 3B	Smpdl3b	1.01055	1.40349	1.36833	1.6962	1.90381	1.76716	1.04628	-2.2782	1	1	1	1	1	-0.760218		1.30046	0.975165	1.07438	1.96524	2.17948	2.3598	1.11124	0.760903	-1.58419	-1.18563	0.999982	0.999999	1	-0.755011
4033					1.18755	2.47001	1.98596	2.22529	2.46859	1.7677	1.03996	0.978881	1	1	1	1	1	-1.50769		1.04836	1.04495	1.17974	1.91504	1.53535	1.73569	1.1893	-1.41064	-1.44061	0.126342	0.999987	0.99551	0.999815	0.215089
4039	S	108148	UDP-N-acetyl-alpha-D-galactosamine:polypeptide N-acetylgalactosaminyltransferase 2	Galnt2	1.08776	1.59684	1.53176	1.76523	1.88318	1.53415	1.02472	-0.204522	1	1	1	1	1	-2.10015		1.20012	1.09968	1.3718	2.13263	1.89391	2.12509	1.22981	0.316047	-0.813914	0.939845	0.999999	0.999984	0.999999	0.526781
4049	S	18717	phosphatidylinositol-4-phosphate 5-kinase, type 1 gamma	Pip5k1c	0.947351	1.31674	2.1072	2.67901	1.7014	1.57054	0.948743	-1.8397	0.94094	1	1	0.999975	0.999679	-1.87349		1.10927	1.03446	1.05247	2.20137	1.55693	1.68847	1.18909	-0.57019	-1.50066	-1.32717	1	0.998787	0.999882	0.359286
4053	A	74117	ARP3 actin-related protein 3 homolog (yeast)	Actr3	0.961239	1.60796	1.45979	1.77798	1.61411	1.48884	1.35435	-2.2201	0.994603	0.957043	0.999488	0.995031	0.971259	0.818198		1.08541	1.15717	1.31624	1.52399	1.362	1.50263	1.65387	-0.62973	0.405666	0.978236	0.99984	0.992575	0.999737	0.999991
4081					1.01244	1.83442	1.62273	1.93772	1.72732	1.36453	1.18157	-2.32506	1	1	1	1	0.999826	0.895922		0.802412	1.03766	1.22164	1.6515	1.10927	1.64195	1.38271	0.821741	-1.43749	0.723812	0.999952	-0.401435	0.999942	0.987996
4090		77114	RIKEN cDNA 6030426L16 gene	6030426L16Rik	0.983431	1.9907	1.99134	2.18249	2.39613	1.98425	1.39215	-2.26005	1	1	1	1	1	0.999951		1.12858	1.07769	1.24954	1.7701	1.51111	1.84226	1.62032	-0.022819	-0.827992	0.872709	0.999998	0.999587	1	0.999961
4091	A	54132	PDZ and LIM domain 1 (elfin)	Pdlim1	0.814091	0.75463	0.540311	0.680145	1.11095	1.03669	1.06844	0.788837	0.974705	1	0.999113	-0.564998	-2.10015	-1.4881		0.998876	1.00891	0.971762	0.963822	1.09696	0.970055	1.68096	-1.64553	-1.62297	-1.41685	-1.27827	-0.0514811	-1.3894	1
4101		108860			0.926138	1.82126	1.94398	2.12892	2.22974	1.57262	0.854031	-1.18642	1	1	1	1	0.999942	0.42904		1.24147	1.21187	1.24737	1.83365	1.87897	1.71355	1.43547	0.51882	0.320122	0.552152	0.999913	0.999954	0.999511	0.967465
4109	S	26445	proteasome (prosome, macropain) subunit, beta type 2	Psmb2	0.985759	2.03585	2.13716	2.03591	2.35093	1.90977	1.48037	-2.24067	1	1	1	1	1	1		1.06548	1.01577	1.23687	1.62842	1.4869	1.81545	1.39066	-0.877123	-1.5907	0.921393	0.999997	0.999885	1	0.998545
4114	S	14228	FK506 binding protein 4	Fkbp4	1.33055	2.8632	2.68952	2.26604	2.64344	1.67953	0.89974	0.999746	1	1	1	1	1	0.354824		1.0106	0.992007	1.07972	2.04194	1.51487	1.66736	1.19452	-1.63125	-1.6374	-0.976819	1	0.997606	0.999847	0.416274
4115	S	53334	golgi SNAP receptor complex member 1	Gosr1	1.09089	1.99138	1.88202	1.94295	1.67079	1.16411	0.922316	-0.154678	1	1	1	1	0.847332	-0.325368		0.934761	1.02347	1.07271	1.78543	1.28902	1.3971	1.0755	-0.949391	-1.55135	-0.901357	0.999999	0.946251	0.995101	-0.855116
4141					1.01572	1.92205	2.32282	2.26786	2.30602	1.90804	1.13937	-2.25051	1	1	1	1	1	0.806081		0.986997	1.04408	1.18307	1.63245	1.45956	1.75686	1.14738	-1.61457	-1.32578	0.589293	0.999979	0.998994	0.999998	0.255139
4147					0.930164	1.28258	1.28951	1.48782	1.81014	1.38369	1.06416	0.158894	0.999977	0.999984	1	1	1	-0.204522		1.06411	1.13357	1.16909	1.49595	1.41293	1.61779	1.11953	-0.880713	0.314015	0.660569	0.999931	0.999361	0.999997	0.121645
4166					0.989653	1.60361	2.25767	2.2638	2.15519	1.53941	1.02131	-2.36917	0.999968	1	1	1	0.999863	-2.2868		0.993683	1.00225	1.13218	1.74043	1.49816	1.77651	1.26234	-1.63867	-1.64499	0.0464287	0.999997	0.999523	0.999999	0.907835
4170		329967		na	1.1008	1.73911	2.05981	2.14423	1.96784	1.87925	0.947905	-2.27692	0.999224	0.999989	0.999996	0.999965	0.999888	-3.12711		1.16423	1.06426	1.20789	1.53455	1.32085	1.66996	1.44715	0.65904	-0.844372	0.876981	0.999984	0.993989	0.999999	0.999826
4172					0.557536	0.44773	0.333694	0.373897	0.40129	0.443838	0.886973	0.997816	0.999981	1	1	0.999998	0.999984	-2.05979		0.944665	0.949355	0.954406	0.461343	0.538568	0.346764	1.33096	-1.53231	-1.55085	-1.56899	0.996632	0.971954	0.999953	0.0965694
4178	S	20492	stem-loop binding protein	Slbp	1.08831	2.3624	1.54277	1.63908	2.52624	2.06066	1.18196	-1.94987	1	0.999402	0.999914	1	1	0.129542		1.04652	1.09432	1.32889	1.55852	1.50804	1.49709	1.264	-1.09689	-0.0793182	0.998324	0.999998	0.999994	0.999991	0.987039
4183	S	59014	RRS1 ribosome biogenesis regulator homolog (S. cerevisiae)	Rrs1	1.32813	3.14685	2.66685	2.55798	2.38831	1.97623	1.28884	0.987104	1	1	1	1	1	0.96408		0.917634	1.17807	1.85234	3.56541	1.62811	2.28977	0.861951	-1.34226	-0.705679	0.987742	1	0.923846	0.999583	-0.843023
4192					1.40423	2.36179	1.81531	1.65931	1.81591	1.16688	0.967851	0.802937	0.999997	0.998837	0.992093	0.99887	-1.32135	-3.43448		1.11866	0.92867	1.12225	1.53979	1.48025	1.44463	1.05247	-0.182941	-0.854945	-0.13038	0.999748	0.999076	0.997969	-1.23118
4196					1.2013	2.66993	2.67941	2.33052	2.37484	1.58877	0.877672	0.765114	1	1	1	1	0.999994	0.0523063		0.926197	0.977266	1.10497	2.75883	1.75755	1.6243	0.845529	-1.15989	-1.59778	-0.878309	1	0.999494	0.996761	-0.0218384
4203	A	229285	spastic paraplegia 20, spartin (Troyer syndrome) homolog (human)	Spg20	0.943989	1.37538	0.533813	0.388228	0.668855	0.446664	0.248394	-3.31514	0.229673	0.989033	0.999955	0.702816	0.999468	1		0.84938	1.00826	1.0282	0.687402	1.14784	0.522658	0.753913	-0.0645086	-1.63964	-1.57516	0.965555	-0.375262	0.999941	0.802674
4212	S	57295	isoprenylcysteine carboxyl methyltransferase	Icmt	0.997823	1.51884	1.23411	1.40519	1.54459	1.42798	0.890192	-3.57732	0.999625	0.749369	0.994775	0.999792	0.996932	-0.788158		1.10606	1.13924	1.21035	1.64563	1.32951	1.27606	1.02662	-0.371358	0.106558	0.721384	0.999974	0.975082	0.922812	-1.52835
4222					0.778974	0.813421	0.82398	0.701311	0.75072	0.538739	0.562913	0.506895	0.036278	-0.152996	0.934435	0.74392	0.999881	0.999636		0.852367	1.12684	0.915031	0.861153	0.886749	0.557914	0.660862	0.179144	-0.362367	-0.827416	0.0545955	-0.350908	0.999972	0.996689
4234	S	213827	archain 1	Arcn1	1.16636	1.84989	1.73389	1.85575	1.65275	1.2956	1.05084	0.33306	1	0.999999	1	0.999996	0.968405	-2.71311		1.05549	1.20339	1.20417	1.59485	1.43368	1.89412	1.19573	-1.107	0.784046	0.78754	0.999983	0.999144	1	0.746812
4254	S	108954	protein phosphatase 1, regulatory (inhibitor) subunit 15b	Ppp1r15b	1.16922	2.7224	1.68622	1.84278	1.53593	1.29249	1.32997	0.403207	1	0.999999	1	0.999949	0.969209	0.988423		0.985856	1.08476	1.37759	1.76856	1.21297	1.40355	1.01313	-1.61102	-0.724909	0.990991	0.999998	0.730212	0.994918	-1.61663
4259	S	57785		Rangnrf	1.00265	1.37521	2.05744	2.3419	2.53082	1.92488	0.793319	-3.57567	0.999178	1	1	1	1	0.971507		1.25836	1.00903	1.27568	2.30251	2.05905	2.67485	0.695944	-0.0672109	-1.64213	0.0421092	0.999758	0.998377	0.999982	0.70012
4270					1.05599	0.947618	0.78081	0.990073	1.12019	0.83653	1.87706	-2.63964	-2.66433	0.931141	-3.54561	-0.740724	0.544015	1		1.07648	0.928158	1.03655	0.884352	1.53975	0.832484	3.36719	-0.338698	-0.317907	-1.24553	0.57675	0.999999	0.943411	1
4273	S	228136	zinc finger, DHHC domain containing 5	Zdhhc5	1.07974	1.87948	1.83898	1.96437	2.12628	1.31828	1.51291	-2.25005	0.999998	0.999996	1	1	0.914337	0.998358		0.897456	1.06897	1.12292	1.34805	1.19333	1.61583	1.34834	0.0144307	-0.806074	0.14469	0.995648	0.787268	0.999996	0.995682
4287	S	66853	patatin-like phospholipase domain containing 2	Pnpla2	1.15074	0.754177	0.691619	0.65653	0.261905	0.60266	0.94919	-3.49549	-0.450892	0.478287	0.737517	1	0.927321	-5.3053		0.716625	0.646075	0.874581	0.713434	0.322466	0.665189	1.11257	-0.0277546	0.463189	-1.26266	-0.00257931	0.999543	0.345758	-1.39579
4289	S	16905	lamin A	Lmna	1.00643	1.61756	1.86908	2.32232	2.33311	1.95295	1.12243	-5.64657	0.999989	1	1	1	1	-1.17301		1.2201	1.19786	1.24501	2.15778	1.60843	2.28183	1.04175	0.349346	0.173385	0.510961	0.999998	0.997105	1	-1.48772
4295		67501	RIKEN cDNA 2610529H08 gene	2610529H08Rik	1.1857	1.84872	1.90984	2.27785	2.09086	1.83057	1.03071	0.627101	1	1	1	1	1	-5.0373		1.10916	1.15087	1.22968	2.06834	1.65518	1.91275	1.09529	-0.582646	-0.0397351	0.628311	1	0.999767	0.999997	-0.777203
4296	S	68585	reticulon 4	Rtn4	0.801021	1.19484	0.924604	1.20467	1.19654	1.12454	1.66602	0.99887	0.984458	-0.705758	0.990238	0.985674	0.635035	1		0.912554	1.17368	1.02455	0.832334	0.77068	0.858883	1.67406	-0.264333	0.697876	-1.50956	0.838734	0.986004	0.630777	0.999999
4301		213473	cDNA sequence BC028799	BC028799	0.830016	1.30134	1.21676	1.47205	1.61826	1.31227	1.06413	0.749046	0.98403	0.817853	0.999895	0.999998	0.988486	-3.49549		1.10504	0.957722	0.947437	1.345	1.56502	1.49478	1.02929	-0.534289	-1.38641	-1.25242	0.964082	0.99952	0.998099	-1.52651
4306	S	66999	mediator of RNA polymerase II transcription, subunit 28 homolog (yeast)	Med28	1.11368	2.24053	1.86667	1.9918	2.38029	1.67837	0.993021	-0.267548	1	1	1	1	1	-5.61925		1.07442	1.02325	1.33705	1.8763	1.63063	1.59793	1.28876	-1.02799	-1.57423	0.947263	0.999997	0.99978	0.999599	0.876286
4334	S	67843	solute carrier family 35, member A4	Slc35a4	0.919117	1.20185	1.62664	1.82863	1.72998	1.46076	0.969993	-3.3757	-0.00725835	0.999767	0.999994	0.999967	0.993381	-5.3053		0.953628	0.964825	1.0193	1.62221	1.32407	1.49994	0.88998	-1.21448	-1.39062	-1.57037	0.999992	0.987392	0.999845	0.0705381
4356	A	57170	dolichyl pyrophosphate phosphatase 1	Dolpp1	1.03971	1.77653	1.30146	1.38107	1.63874	1.16731	1.4703	-5.06426	0.999993	0.872225	0.976105	0.999895	0.0288122	0.996437		0.946364	1.17889	1.01587	1.52347	1.13524	1.54044	1.82359	-1.34213	0.0814425	-1.61963	0.993348	-0.400491	0.994912	0.999933
4395		230596	RIKEN cDNA 2410002M20 gene	2410002M20Rik	0.83233	1.34333	1.27636	1.64337	2.30994	1.55536	0.917642	-2.46165	0.167743	-0.695099	0.979622	0.999989	0.937932	-6.43593		1.23467	1.15724	1.10218	1.29203	1.54544	1.38889	0.954891	0.897153	0.483585	-0.257318	0.973606	0.999953	0.99768	-1.2317
4397	S	67949	Mki67 (FHA domain) interacting nucleolar phosphoprotein	Mki67ip	1.33102	2.568	2.49742	2.31102	2.13031	1.43383	0.763417	0.857758	1	1	1	1	0.981725	0.786006		0.966472	1.12588	1.32146	1.99817	1.56424	1.81568	0.789997	-1.57957	-0.951471	0.476319	0.999277	0.946609	0.995738	0.181757
4398	S	17913	myosin IC	Myo1c	1.13658	1.63542	1.61995	1.96821	2.2105	1.59168	1.11526	0.449588	1	1	1	1	1	-0.136903		0.932579	1.03435	1.10132	1.56275	1.22446	1.3513	1.05239	-0.717502	-1.38906	-0.168877	0.999988	0.906406	0.99669	-1.09685
4438	S	17758	microtubule-associated protein 4	Mtap4	1.06391	1.9487	2.06628	1.93992	1.91614	1.41284	0.947553	-6.33679	0.999999	1	0.999999	0.999998	0.976664	-6.76926		0.940535	0.996972	1.00754	1.59877	1.34178	1.22588	1.04933	-0.781589	-1.64331	-1.63008	0.999999	0.99837	0.948367	-1.07088
4439	S	110172	UDP-galactose translocator 2	Ugalt2	1.10045	1.65888	1.92654	1.6415	1.45968	1.11876	0.955393	-3.67938	0.999977	1	0.999966	0.997787	-2.65287	-6.9048		0.954683	1.04745	1.13599	2.87242	1.72286	2.56787	1.0442	-1.46581	-1.46597	-0.563739	1	0.998837	1	-1.48847
4493	S	54128	phosphomannomutase 2	Pmm2	0.994906	1.12321	1.17222	1.48366	1.64099	1.21244	1.02892	-8.21937	-3.20446	-1.21538	0.994154	0.999745	-0.158608	-7.786		1.04114	1.13409	1.06293	1.26697	1.13579	1.45952	1.58467	-1.42724	-0.162283	-1.17278	0.830939	-0.140174	0.995214	0.99956
4523	S	51886	far upstream element (FUSE) binding protein 1	Fubp1	1.11134	2.52398	2.28906	2.56591	2.55186	1.53734	0.769292	-5.27818	1	0.999997	1	1	0.961214	0.0251581		1.09033	0.894682	1.22294	2.28256	1.84676	1.99083	1.07	-1.02477	-0.702613	0.349082	0.999999	0.999885	0.999982	-1.24513
4550		109309	RIKEN cDNA A930019L04 gene	A930019L04Rik	0.956445	1.38132	0.592999	0.461669	0.951838	0.57961	0.756861	-7.6039	0.652603	0.995068	0.999988	-7.46734	0.997132	0.247681		0.906436	1.08947	1.03111	0.746776	0.960087	0.564206	1.13117	-0.767747	-0.945045	-1.54309	0.900196	-1.46701	0.999902	-0.408062
4556	A	192193	ER degradation enhancer, mannosidase alpha-like 1	Edem1	0.998334	1.35767	1.45587	1.64005	1.86216	1.73857	1.40707	-7.72844	0.941057	0.992676	0.999841	0.999997	0.999976	0.979061		1.07667	1.05833	0.964075	1.73887	1.22126	1.77846	1.9984	-1.26377	-1.4133	-1.54626	0.99786	0.128867	0.998675	0.999897
4561	A	15505	heat shock protein 105	Hsp105	1.27238	3.14469	2.62336	2.40442	2.04963	1.3333	0.85197	-0.136903	1	1	1	0.999981	0.494778	-2.55659		1.20724	1.17041	1.16571	5.36376	1.32546	2.38239	0.798019	-0.0439631	-0.375233	-0.420663	1	0.647946	0.999996	0.293005
4564		78246	RIKEN cDNA 2410141M05 gene	2410141M05Rik	1.45183	2.10325	1.19891	1.24486	1.61046	0.887812	0.909746	0.999616	1	0.526516	0.861193	0.999995	-1.39876	-2.89916		0.901207	1.08697	1.34436	1.54287	1.101	0.929524	0.847697	-0.293293	-0.664612	0.983776	0.999811	-0.431568	-0.851522	0.541508
4580	A	22376	Wiskott-Aldrich syndrome homolog (human)	Was	0.846958	0.656714	0.557239	0.674954	0.781781	0.537318	0.516927	0.846976	1	1	0.999999	0.996784	1	1		0.927584	1.12487	0.965398	0.789433	0.791596	0.659386	0.848927	-0.281423	0.529016	-1.25086	0.99417	0.993433	0.999999	0.892402
4583	A	99138	START domain containing 7	Stard7	1.09883	1.41657	1.29307	1.52354	1.72722	1.09736	0.769396	-3.95025	0.991335	0.854244	0.999267	0.99999	-4.05968	0.87418		0.916179	1.10843	0.997877	1.21856	1.14869	1.37954	0.63554	-0.252312	0.0516809	-1.64471	0.921506	0.570624	0.999208	0.999997
4594	A	21428	transcription factor-like 4	Tcfl4	1.0628	1.62171	1.77775	1.875	2.18235	1.28172	1.32077	-6.53343	0.999308	0.999957	0.999991	1	0.56611	0.786006		0.920997	1.10116	1.11229	1.51879	1.07486	1.38151	0.944846	-0.612845	-0.347007	-0.165374	0.999836	-0.805647	0.99565	-1.08762
4676	S	12468	chaperonin subunit 7 (eta)	Cct7	1.0858	2.14803	2.62738	2.66215	2.98776	2.07588	1.08182	-3.95025	1	1	1	1	1	-4.22474		1.07212	1.22872	1.18847	2.41916	1.83003	2.11114	1.09683	-1.34135	0.0666817	-0.264072	0.999995	0.998416	0.999916	-1.13435
4680	S	18538	proliferating cell nuclear antigen	Pcna	1.24406	2.61554	2.20629	2.77317	4.81614	4.09962	1.18925	0.425707	1	1	1	1	1	-0.525495		1.29901	1.0205	1.24563	2.0904	2.49314	2.65887	1.36737	0.678932	-1.61048	0.41709	0.999988	1	1	0.860725
4685	S	68703	arginine glutamic acid dipeptide (RE) repeats	Rere	0.8483	0.595157	0.493559	0.54345	0.877696	0.586438	0.559398	0.425707	1	1	1	-0.525495	1	1		0.739704	1.08137	0.84922	0.48637	0.695653	0.414869	0.524896	0.872797	-1.11985	-0.0256616	0.999993	0.961983	1	0.999952
4695	S	20163	Ras suppressor protein 1	Rsu1	0.860763	0.814583	0.601253	0.811432	1.00044	0.718343	0.619933	0.116455	0.857758	1	0.877246	-8.23077	0.999126	0.999999		0.836997	1.07727	0.957832	0.690289	0.797883	0.593381	0.698636	0.983037	0.0220843	-0.883528	1	0.998595	1	0.999999
4708		74451	RIKEN cDNA 4933424M23 gene	4933424M23Rik	1.16293	2.21749	1.73074	1.74576	2.14557	1.43339	1.41091	-0.754669	1	0.999996	0.999997	1	0.996182	0.993456		1.10651	1.11644	1.58778	1.97136	1.2611	1.36822	1.17896	-0.613341	-0.474899	0.999278	0.999999	0.772958	0.962388	0.264159
4719	S	27058	signal recognition particle 9	Srp9	0.839927	1.35355	1.44311	1.63588	1.57139	1.438	1.40205	0.133835	0.983618	0.998342	0.999985	0.999933	0.998139	0.99534		1.10017	1.04374	1.19764	1.47999	1.27106	1.55051	1.53272	0.140145	-1.09819	0.93579	0.999995	0.994188	0.999999	0.999999
4725	S	209039	tensin like C1 domain-containing phosphatase	Tenc1	0.80258	0.438204	0.458036	0.369127	0.654514	0.464462	0.439341	0.216518	1	1	1	0.996072	1	1		0.832256	1.05705	1.02779	0.715413	0.716757	0.484378	0.458756	0.548477	-1.23439	-1.53855	0.986785	0.986091	1	1
4738	S	80859	nuclear factor of kappa light polypeptide gene enhancer in B-cells inhibitor, zeta	Nfkbiz	0.909708	1.36787	1.15712	1.59627	1.81566	1.57325	3.08958	-5.16793	0.831428	-2.55659	0.996595	0.999904	0.995068	1		0.907083	0.936226	1.00438	0.911694	1.17834	0.912618	1.9289	-0.687912	-1.15184	-1.64349	-0.765622	0.237462	-0.781083	0.999997
4778	S	19181	proteasome (prosome, macropain) 26S subunit, ATPase 2	Psmc2	1.16371	2.26821	2.42012	2.49168	2.69062	2.10349	1.05984	0.636645	1	1	1	1	1	-4.50164		1.01359	1.02006	1.14865	1.73655	1.48242	1.96482	1.04606	-1.61699	-1.58374	0.137697	0.999991	0.998516	1	-1.34248
4785	S	16669	keratin complex 1, acidic, gene 19	Krt1-19	0.685562	1.04703	1.34517	1.81405	2.10014	2.28089	3.71146	0.667934	-7.72844	-0.0944761	0.993987	0.999705	0.999947	1		0.920835	0.955556	1.13719	1.17685	0.962967	1.92611	3.34111	-0.968493	-1.41723	-0.300691	0.141623	-1.48602	0.999993	1
4796	S	26440	proteasome (prosome, macropain) subunit, alpha type 1	Psma1	0.947255	1.49824	1.60441	1.9997	2.12318	1.56036	0.958185	-5.55146	0.999977	0.999999	1	1	0.999996	-6.43593		1.08824	1.02661	1.08455	1.25615	1.38737	1.58134	1.21158	0.0237768	-1.39725	-0.0537735	0.99471	0.999957	1	0.973885
4808	S	21981	protein phosphatase 1, regulatory (inhibitor) subunit 13B	Ppp1r13b	0.756318	0.897285	0.699597	0.696664	0.814051	0.646839	0.709558	0.909008	-3.20446	0.991807	0.992879	0.362058	0.999385	0.987212		0.944357	1.07079	1.00652	0.885034	0.810842	0.617874	0.721022	-1.20182	-1.03685	-1.6396	-0.16428	0.739212	0.999847	0.985112
4829	A	192292	nuclear receptor binding protein	Nrbp	0.779875	1.33575	1.48273	1.50548	1.75385	1.29513	1.00333	0.644704	0.87418	0.993269	0.995841	0.999964	0.723384	-8.22364		1.08917	1.06426	1.23009	1.61175	1.41768	1.59327	1.46632	-0.231287	-0.754364	0.955309	0.999999	0.999846	0.999999	0.999964
4834					0.972715	1.31204	1.2419	1.60034	1.52248	1.32885	1.41431	-7.66771	0.945468	0.703649	0.999956	0.999714	0.839375	0.974005		0.969087	0.924527	1.10281	1.51789	1.13717	1.50935	1.31407	-1.43594	-0.588728	-0.204511	0.999676	0.304713	0.999921	0.987548
4838	S	20843	stromal antigen 2	Stag2	0.95697	0.929505	0.715355	0.806071	0.848304	0.600459	0.703749	-6.08242	-3.51907	0.999841	0.959111	0.675371	1	0.999926		0.807592	1.03347	0.962863	0.680454	0.902903	0.621225	0.715294	0.964405	-1.35709	-1.27157	0.999967	0.103174	0.999999	0.999717
4844	S	76282	glutamic pyruvic transaminase 1, soluble	Gpt1	0.856201	0.816811	0.804746	0.756007	0.513645	0.684024	0.878707	-3.67938	-1.92181	-1.47489	-0.0944761	0.999367	0.780898	-4.72401		0.802563	0.999489	1.03416	0.948883	0.438328	0.881997	0.603332	-0.11385	-1.64589	-1.59177	-1.51584	0.999785	-0.986344	0.958211
4856					1.64355	4.85647	4.70793	3.44566	3.30725	2.13042	1.0604	0.999878	1	1	1	1	1	-6.38656		1.02367	1.16024	1.46674	2.38892	1.41735	2.71685	1.17371	-1.60838	-0.499905	0.917241	0.999995	0.857205	1	-0.37105
4879	s	51797	cytidine 5'-triphosphate synthase	Ctps	1.08229	3.01106	2.39886	2.08628	2.11712	1.56048	0.926057	-5.76681	1	1	0.999999	0.999999	0.99629	-5.87311		1.12194	1.15326	1.51193	2.19183	1.38328	1.69899	0.925908	-0.678796	-0.321905	0.984209	0.999998	0.905074	0.998882	-1.15525
4896	S	16828	lactate dehydrogenase 1, A chain	Ldh1	0.800099	1.48479	1.85651	2.60247	1.89847	2.59382	2.56886	0.963214	0.999987	1	1	1	1	1		1.11557	1.03575	1.14544	1.95463	1.27758	2.36547	2.65665	-0.102082	-1.41245	0.301923	1	0.951985	1	1
4900	s	19387	RAN GTPase activating protein 1	Rangap1	0.888858	1.60846	1.87569	1.80324	2.1935	1.96096	1.11377	-5.82009	0.880243	0.991574	0.982697	0.999555	0.99629	-6.18522		1.06621	1.07005	1.07109	1.63697	1.37235	1.44075	1.13093	-1.00465	-0.942178	-0.925064	0.999977	0.991647	0.998232	0.0276544
4903	S	68612	ubiquitin-conjugating enzyme E2C	Ube2c	0.983602	0.970654	0.933308	0.898888	1.67559	2.87689	2.07066	-8.07852	-7.75762	-6.03054	-3.8414	0.999846	1	0.999995		1.20404	0.993423	1.01361	1.113	1.50034	1.04803	2.75832	-0.378566	-1.64368	-1.6366	-1.12452	0.856493	-1.5362	0.999995
4906	S	12751	ceroid-lipofuscinosis, neuronal 2	Cln2	0.675452	0.614664	0.4788	0.568174	0.731948	0.652349	0.951388	0.982217	0.998686	0.999999	0.999863	0.861193	0.993077	-7.1609		0.8659	1.09949	1.02435	0.660497	0.607942	0.509766	0.970644	-0.444068	-1.02923	-1.6008	0.970174	0.994323	0.99988	-1.57705
4910	S	53421	Sec61 alpha 1 subunit (S. cerevisiae)	Sec61a1	0.934129	1.67967	2.64354	2.80877	2.78287	1.89795	1.44842	-3.10158	1	1	1	1	1	0.999998		1.19254	1.04651	1.18536	2.025	2.03786	2.60908	1.39961	0.167583	-1.44366	0.102259	0.999994	0.999995	1	0.945976
4915	S	16002	insulin-like growth factor 2	Igf2	0.960945	0.79545	0.780049	0.667465	0.694307	0.439733	0.43648	-7.20149	0.735875	0.850651	0.999151	0.996595	1	1		0.667178	0.992821	0.918491	0.762414	0.571342	0.363622	0.318177	0.995498	-1.63946	-0.890266	0.887093	0.999939	1	1
4927	S	15211	hexosaminidase A	Hexa	0.83741	0.723679	0.542546	0.66634	0.671623	0.623015	1.18255	-0.637057	0.948232	0.999992	0.995206	0.993987	0.999403	-0.942671		0.792531	0.942492	1.04958	0.596454	0.654619	0.392006	1.16949	0.3392	-1.4099	-1.4858	0.993318	0.961763	0.999999	-0.391517
4948	S	12534	cell division cycle 2 homolog A (S. pombe)	Cdc2a	0.926814	0.825452	0.731076	1.03643	3.30622	6.61618	2.59625	-6.33679	-1.25126	0.735875	-7.75762	1	1	1		1.37584	1.05278	1.09722	1.39995	3.67648	3.05428	4.90292	-0.335252	-1.5984	-1.49461	-0.238921	0.999642	0.997478	0.999984
4986					0.926151	1.87731	1.96816	1.80966	1.77013	1.3999	1.13207	-4.05968	1	1	1	1	0.998723	-1.00847		1.07385	1.05428	1.25258	1.89628	1.51892	2.1592	1.15903	-1.10537	-1.33226	0.694668	0.999992	0.996146	1	-0.0129
5143	S	14057	sideroflexin 1	Sfxn1	0.892368	1.14518	1.4095	1.74255	1.50342	1.52581	1.07181	-4.29133	-2.70539	0.986531	0.999991	0.998511	0.999094	-8.36537		1.46263	1.21924	1.09713	1.76632	1.50131	1.60477	1.41051	0.969979	0.303664	-0.958662	0.999599	0.98272	0.996093	0.937489
5236	PE	12035	branched chain aminotransferase 1, cytosolic	Bcat1	1.51137	4.34603	2.79583	3.35856	4.41357	2.49898	3.4214	0.753153	1	0.999999	1	1	0.99999	1		1.00018	1.23053	1.27091	1.97788	2.16766	2.12907	3.88901	-1.6459	0.436061	0.654309	0.999986	0.999999	0.999998	1
5244	S	68219	cleavage and polyadenylation specific factor 5	Cpsf5	0.973279	1.5333	1.49242	1.76749	2.31099	1.60598	1.21926	-11.6744	0.994845	0.988611	0.999928	1	0.998714	-0.752182		1.19367	1.1395	1.14511	1.27183	1.63037	1.55884	1.36747	0.815282	0.4087	0.470085	0.974267	0.999998	0.999989	0.998124
5260	A	14083	PTK2 protein tyrosine kinase 2	Ptk2	0.953557	1.50805	1.21043	1.17371	1.39906	0.998825	0.865303	-7.50036	1	0.966641	0.841081	0.999991	-12.1934	0.663926		1.01132	1.11576	1.085	1.60291	1.50748	1.60321	1.37201	-1.61421	0.123909	-0.420963	0.999998	0.99997	0.999998	0.998671
5263	S	321022	carnitine deficiency-associated gene expressed in ventricle 3	Cdv3	1.3395	2.52439	2.00378	2.12209	2.27607	1.69837	1.12924	0.95144	1	1	1	1	0.999989	-3.36259		1.02438	1.09621	1.20385	1.67818	1.35648	1.51131	1.0785	-1.37105	0.4278	0.989688	1	0.999987	1	0.0747981
5278		384929	gene model 1947, (NCBI)	na	1.20792	2.14983	2.46797	1.74263	2.20751	1.86557	1.00451	-3.61782	0.999933	0.999997	0.992538	0.999964	0.998328	-12.19		1.13897	1.17311	1.47191	2.6803	2.41022	2.7246	0.863109	-1.1786	-0.976362	0.489218	0.999545	0.998057	0.999638	-1.06402
5292	A	68278	DEAD (Asp-Glu-Ala-Asp) box polypeptide 39	Ddx39	0.821985	1.51899	1.32125	1.73595	1.24697	1.08389	0.650606	-1.50831	0.980142	0.45684	0.99945	-0.65624	-8.90058	0.985357		1.16279	1.05122	1.2852	2.3105	2.4667	3.3071	1.55596	-0.779283	-1.53209	0.0986591	0.999772	0.999927	1	0.886314
5295	S	11740	solute carrier family 25 (mitochondrial carrier, adenine nucleotide translocator), member 5	Slc25a5	1.10818	3.39627	4.24718	5.27323	3.86951	4.32323	1.92329	-6.07642	1	1	1	1	1	0.999998		1.27634	1.06184	1.37223	2.7348	1.64767	3.45621	2.2395	0.399668	-1.41008	0.766397	1	0.989353	1	0.999981
5310		67817			0.976119	2.11847	2.16844	2.06737	2.42953	1.95076	1.17228	-11.7103	1	1	1	1	0.999999	-1.77706		1.06942	1.13563	1.32256	2.33726	1.9232	2.9823	1.20082	-1.31074	-0.634603	0.710656	0.999998	0.999833	1	0.00972969
5336	S	18972	polymerase (DNA directed), delta 2, regulatory subunit	Pold2	0.843108	1.27273	1.44459	1.14648	1.92033	1.49442	1.09378	-2.53788	-0.0537382	0.939988	-4.64561	0.999975	0.974579	-8.13162		1.11839	1.1236	1.25031	1.75844	1.6676	2.25769	0.898067	-0.0631792	0.0137207	0.910065	0.999999	0.999995	1	-0.138399
5343	PT	13039	cathepsin L	Ctsl	0.837343	0.889785	0.761037	0.720005	0.854214	0.754089	4.31253	-1.42316	-5.15884	0.70124	0.92976	-2.37547	0.759025	1		0.79551	0.987005	1.05043	0.665633	0.824485	0.446709	1.31328	0.575595	-1.62927	-1.42057	0.98595	0.294453	0.999999	0.792066
5361	D	23872	E26 avian leukemia oncogene 2, 3' domain	Ets2	1.53682	2.66712	1.29911	1.17387	1.05829	0.697803	1.26631	0.997181	1	0.655974	-2.06604	-9.90596	0.976582	0.351993		0.907201	1.09616	1.03917	1.07793	0.748015	0.665276	1.2303	-0.047737	-0.158818	-1.2831	-0.517559	0.997327	0.999978	0.943793
5377	S	170791	RNA-binding region (RNP1, RRM) containing 2	Rnpc2	0.893607	1.1303	0.695452	0.706699	0.896163	0.504204	0.573615	-1.77706	-1.14217	0.999895	0.99978	-2.01646	1	1		0.870453	1.043	0.97112	0.776708	0.82917	0.586066	0.629273	0.537198	-1.23664	-1.43857	0.985684	0.875767	1	0.999997
5385		67278	RIKEN cDNA 2900092E17 gene	2900092E17Rik	0.774253	0.557566	0.552253	0.603728	0.927908	0.739547	0.867191	0.791641	0.999997	0.999997	0.999945	-7.89599	0.947413	-2.27005		0.789284	1.07851	0.73945	0.53434	0.885987	0.443944	0.688075	0.556714	-1.18618	0.842388	0.999858	-0.628331	0.999998	0.958673
5389	A	18174	solute carrier family 11 (proton-coupled divalent metal ion transporters), member 2	Slc11a2	0.896026	1.68243	1.69926	1.73357	2.19784	1.58074	1.19623	-5.38426	0.999885	0.999917	0.999957	1	0.999121	-1.02969		1.18563	0.966799	1.00611	1.67934	1.36517	1.53057	1.31456	0.136614	-1.52842	-1.64198	0.999382	0.91947	0.993756	0.831702
5395		66409	RIKEN cDNA 2410005K20 gene	2410005K20Rik	1.1556	2.32335	2.27089	2.21252	2.45643	1.70892	0.887657	-4.01608	1	1	1	1	0.999382	-5.84337		0.901464	1.05813	1.19577	1.93839	1.55175	1.79147	0.775025	-1.01968	-1.44111	-0.200367	0.999505	0.964336	0.997572	0.449646
5400					1.07393	1.88481	1.30263	1.43042	2.26007	1.9746	0.80625	-9.4163	0.99996	0.351993	0.924046	1	0.999989	-0.687741		0.892308	0.88041	1.11292	1.19864	0.957008	1.81553	1.04653	-0.687986	-0.511606	-0.779224	0.132323	-1.47298	0.999785	-1.46118
5427	S	13361	dihydrofolate reductase	Dhfr	0.910989	0.952897	0.932022	0.934247	2.11493	2.18229	1.28725	-9.62973	-11.4345	-10.6661	-10.7812	0.999511	0.999745	-1.87113		1.28662	0.972434	1.12224	1.08463	2.47895	1.92954	1.61639	0.241816	-1.60408	-1.02139	-1.31379	0.99998	0.997897	0.958949
5451	S	101943	splicing factor 3b, subunit 3	Sf3b3	0.989237	1.96752	1.57088	1.28542	1.71379	1.30597	1.24537	-12.1412	0.999695	0.950131	-0.921855	0.992747	-0.505757	-1.96745		1.05618	1.0748	1.39752	1.84691	1.74373	1.67468	0.855308	-1.35763	-1.16535	0.945195	0.999935	0.999712	0.999197	-0.0526744
5467	A	17118	myristoylated alanine rich protein kinase C substrate	Marcks	0.650306	0.359157	0.511042	0.61444	0.60318	0.737561	0.685603	0.99999	1	1	0.999999	1	0.997261	0.999895		0.801889	0.898866	0.77377	0.622724	0.925856	0.557086	1.0149	0.628431	-0.640715	0.803531	0.998712	-1.05837	0.999935	-1.62136
5476	S	68537	mitochondrial ribosomal protein L13	Mrpl13	0.840704	0.983336	1.22512	1.51298	1.8112	1.66546	1.01087	-0.625213	-11.9272	0.196269	0.998952	0.999998	0.999965	-12.0818		1.08196	0.952579	0.966079	1.22022	1.34692	1.54915	1.02321	-0.401816	-1.07237	-1.33804	0.935051	0.998419	0.999996	-1.50482
5477	S	56399	A kinase (PRKA) anchor protein 8	Akap8	1.07459	1.00852	0.75276	0.692731	0.859512	0.512461	0.620897	-8.82517	-12.1412	0.781251	0.977832	-2.70539	0.999998	0.999171		0.862215	1.02321	0.946833	0.780011	0.9195	0.599118	0.479421	0.343286	-1.55564	-1.17522	0.932073	-0.672342	0.999984	1
5488	S	67398	signal recognition particle receptor ('docking protein')	Srpr	0.791778	1.38943	1.456	1.48538	1.67487	1.33574	1.07148	0.0880563	0.906583	0.973153	0.984944	0.999539	0.74715	-9.27132		1.10224	1.14352	1.1768	1.5968	1.34464	1.55646	1.13761	0.184758	0.698201	0.882238	1	0.999559	1	0.647455
5492	A	109333	protein kinase N2	Pkn2	0.901776	1.33409	1.79447	2.02936	2.08602	1.60398	1.06927	-6.86464	0.671711	0.999898	0.999997	0.999999	0.997339	-9.55915		0.952698	1.09686	1.08679	1.72407	1.37264	1.40022	1.12415	-1.16425	-0.287132	-0.472292	1	0.997631	0.998862	0.15445
5530	A	13030	cathepsin B	Ctsb	0.964802	1.6614	1.88038	1.98549	1.51205	1.32828	2.08096	-10.4253	0.999999	1	1	0.999965	0.990378	1		0.897329	0.858275	1.07122	0.901711	1.03561	0.631085	2.01984	0.305584	0.797219	-0.523768	0.222044	-1.29014	1	1
5551	S	13528	dystrobrevin, beta	Dtnb	1.148	1.86515	1.84194	2.34118	2.40808	1.73772	1.15201	-4.7903	0.999912	0.999874	1	1	0.999382	-4.57389		0.980219	1.08607	1.07772	1.60101	1.55054	2.13102	1.06096	-1.60321	-1.00827	-1.10876	0.998179	0.995941	0.999999	-1.29528
5554	S	72674	adiponectin receptor 1	Adipor1	1.26194	2.572	1.97394	2.62185	3.98316	2.8835	1.05505	0.595365	1	1	1	1	1	-9.7691		1.12635	0.97917	0.923858	1.51622	1.89883	1.70068	1.06119	-0.767785	-1.59588	-1.21042	0.967264	0.999689	0.996661	-1.39085
5571	S	14369	frizzled homolog 7 (Drosophila)	Fzd7	0.794181	0.647567	0.610183	0.63199	0.610433	0.399821	0.595648	0.0688564	0.995403	0.999218	0.997764	0.999218	1	0.999625		0.804945	1.07513	0.920455	0.759744	0.808442	0.58768	0.674989	0.852942	-0.870603	-0.682667	0.968424	0.83655	0.999993	0.999202
5586	S	170750	X-prolyl aminopeptidase (aminopeptidase P) 1, soluble	Xpnpep1	1.11935	1.68119	2.07329	2.09263	2.41353	2.11078	2.24457	-4.15276	0.999982	1	1	1	1	1		0.96376	1.16376	1.13652	1.72337	1.50733	2.19606	2.35572	-1.48973	0.0262584	-0.291033	0.999862	0.99496	1	1
5606		216705	expressed sequence AI642036	AI642036	1.04976	1.75005	1.47458	1.57914	1.83863	1.31453	1.60744	-9.7691	0.999999	0.999263	0.999947	1	0.94879	0.999973		1.0525	1.16314	1.20681	1.67994	1.36844	1.40398	2.35046	-1.15069	0.530829	0.805172	0.999998	0.995915	0.998335	1
5615	S	104248	calcineurin binding protein 1	Cabin1	1.1694	1.058	0.87805	0.782771	0.790006	0.659209	0.692255	0.12544	-8.05326	-0.921855	0.967531	0.952715	0.999984	0.999854		0.765933	1.08473	0.934106	0.889721	0.825691	0.586728	0.587241	0.957701	-0.723403	-0.955732	-0.10444	0.722599	0.999992	0.999992
5628	S	76267	fatty acid desaturase 1	Fads1	0.796947	0.965016	1.21395	1.48123	1.77982	1.77072	2.40466	-1.14217	-11.5991	-2.42904	0.908957	0.998822	0.998675	0.999999		0.959447	0.975081	1.05494	1.03577	0.941591	1.23241	1.9615	-1.09361	-1.42457	-0.793147	-1.23429	-0.619019	0.984856	1
5629	S	22273	ubiquinol-cytochrome c reductase core protein 1	Uqcrc1	0.918161	1.72508	1.61745	1.92404	1.72357	1.79226	1.78352	-6.78529	0.99999	0.999904	1	0.99999	0.999997	0.999997		1.07353	1.04233	1.10415	1.52119	1.10629	1.62101	1.89413	-0.32543	-1.08322	0.295719	0.999999	0.330151	1	1
5636	S	81489	DnaJ (Hsp40) homolog, subfamily B, member 1	Dnajb1	1.10387	1.77499	1.68211	1.78778	2.25274	1.54289	0.967628	-5.76616	0.999994	0.99996	0.999995	1	0.999241	-11.2521		1.04953	1.1353	1.21405	1.81445	1.23758	1.36727	1.06933	-0.920354	0.675288	0.972274	1	0.98772	0.999884	-0.436082
5639	A	13204	DEAH (Asp-Glu-Ala-His) box polypeptide 15	Dhx15	0.973882	2.17563	1.64291	1.85317	2.06775	1.34043	0.792028	-11.7103	1	0.999241	0.99998	0.999999	0.775879	0.106916		0.94897	1.05348	1.14331	1.55899	1.31766	1.30546	0.921521	-1.215	-1.21916	0.145917	0.999826	0.966312	0.956391	-0.721726
5653		68630			1.62077	2.99915	1.72487	1.47295	1.76423	1.02379	0.734832	0.997764	1	0.999614	0.969243	0.999798	-11.8417	0.775879		0.995646	0.91316	1.33892	2.14242	1.49501	1.5674	0.928746	-1.64417	-0.996897	0.823521	0.999996	0.978815	0.992362	-1.19499
5697					0.945656	1.3922	1.64013	1.46436	2.09277	1.59675	1.03676	-11.0528	0.323151	0.969243	0.721776	0.99985	0.947413	-11.7103		1.2641	1.09313	1.20437	1.52022	1.51051	1.76773	1.29952	0.86619	-0.664342	0.618781	0.999243	0.999076	0.999994	0.931676
5728		99010	expressed sequence AI505034	AI505034	1.18459	1.56939	1.31124	1.57933	1.93086	1.78395	2.90669	-5.61254	0.837084	-1.34019	0.856177	0.996743	0.984519	0.999999		1.09128	1.00605	1.09616	1.26341	1.26941	1.70666	1.89706	-0.980019	-1.64221	-0.921354	0.634042	0.660958	0.999463	0.999964
5751	A	20230	special AT-rich sequence binding protein 1	Satb1	0.873249	1.26816	1.54053	2.07912	1.79831	2.07098	2.43351	-1.77706	0.837084	0.999874	1	1	1	1		1.03957	0.970942	1.02543	1.28042	0.943007	1.3781	1.59403	-1.44622	-1.52857	-1.56028	0.858916	-1.2124	0.975569	0.999581
5784					1.06714	1.74568	1.8546	1.81615	1.88576	1.97969	1.50304	-9.12437	0.999971	0.999996	0.999992	0.999998	0.999999	0.99613		0.761433	1.11498	1.11213	1.61906	1.32939	1.84534	1.24455	0.738486	-0.791134	-0.823604	0.995622	0.785198	0.999788	0.424616
5791	D	14200	four and a half LIM domains 2	Fhl2	1.19805	1.69397	1.09314	0.98398	1.15582	0.713228	0.763721	-1.73088	0.999539	-7.89599	-12.0233	-3.68293	0.908957	0.525309		0.79679	1.02975	1.03851	0.926657	0.821062	0.617144	0.935929	0.813922	-1.52272	-1.44457	-0.922525	0.654598	0.999836	-1.07743
5842	A	27398	mitochondrial ribosomal protein L2	Mrpl2	1.08015	1.25693	1.88741	2.17233	1.95482	1.63072	1.66341	-7.34151	0.663926	1	1	1	0.999957	0.999979		1.04453	0.989476	1.05125	1.30789	1.15139	1.51709	1.10748	-1.26947	-1.62197	-1.16257	0.982994	0.434789	0.999915	-0.157784
5873		213491	DNA segment, Chr 4, ERATO Doi 22, expressed	D4Ertd22e	0.952568	1.8985	2.01353	2.09972	2.77198	3.34694	1.74499	-11.2038	0.999325	0.999831	0.999936	1	1	0.995269		1.13348	1.1234	1.11805	1.73949	1.49287	1.76575	1.30716	0.182393	0.0434939	-0.0358845	0.999999	0.999778	1	0.978692
5914	S	28030	G elongation factor 1	Gfm1	0.955064	1.38662	1.50052	1.79394	1.90063	1.38026	1.13546	-10.1062	0.987613	0.999284	0.999999	1	0.985357	-2.76236		1.00679	1.18162	1.20622	1.74483	1.26191	1.97364	1.15524	-1.64048	0.206146	0.41333	0.999903	0.726085	0.999997	-0.0672587
5950	S	216350	transmembrane 4 superfamily member 3	Tm4sf3	0.866827	0.653388	0.613575	0.69349	1.15448	1.18007	2.6231	-3.05559	0.996926	0.999578	0.981208	-2.99583	-1.77706	1		1.03645	0.996442	0.914494	0.68071	0.887323	1.10313	3.31613	-1.48676	-1.64427	-0.803798	0.99351	-0.341136	-0.668705	1
5962	A	56494	golgi SNAP receptor complex member 2	Gosr2	1.0971	1.82561	1.29847	1.35455	1.49136	0.973475	1.33369	-2.87798	1	0.995269	0.999417	0.999995	-10.8374	0.998751		0.887118	1.15961	1.10217	1.41875	1.1982	1.124	1.85016	0.557042	0.81546	0.202395	0.99997	0.942894	0.519729	1
5963	S	56484	forkhead box O3	Foxo3	1.00019	0.729932	0.554074	0.481827	0.700387	0.493806	0.731353	-12.1961	0.989821	1	1	0.99789	1	0.988611		0.894981	1.11863	0.969601	0.500015	0.847323	0.45585	0.767919	-0.421285	-0.474378	-1.52938	0.999999	0.244121	1	0.724286
5967					1.09732	1.53322	1.43999	1.20743	1.6064	0.998414	0.767344	-6.31134	0.998982	0.991644	-0.313969	0.999792	-12.1934	0.82014		0.878761	1.10646	1.08291	1.06239	1.23127	1.06732	0.453867	-0.161476	-0.590411	-0.92654	-1.20149	0.662245	-1.13851	1
5990	A	26446	proteasome (prosome, macropain) subunit, beta type 3	Psmb3	1.08164	1.7032	2.28213	2.46257	2.57511	2.11372	1.16407	-6.23285	0.999999	1	1	1	1	-0.534932		0.990081	1.00885	1.12912	1.41382	1.39581	1.76311	1.05733	-1.63001	-1.63349	-0.106492	0.993941	0.991164	0.999995	-1.19381
6028	S	18624	peptidase 4	Pep4	0.995946	1.15502	1.30578	1.65599	1.53919	1.34126	1.61298	-12.1792	-1.3814	0.93334	0.999991	0.99985	0.973876	0.999975		1.04472	0.963076	1.02444	1.49015	1.06207	1.36794	1.66056	-1.32659	-1.40564	-1.54399	0.999385	-1.07533	0.990355	0.999985
6118	S	16881	ligase I, DNA, ATP-dependent	Lig1	0.971058	1.30246	1.19396	1.4778	1.94192	1.62534	1.05667	-10.7241	0.993339	0.715078	0.999984	1	1	-7.73808		1.1521	0.959226	1.06912	1.33596	1.60661	1.61745	1.15431	0.147195	-1.39214	-1.04276	0.964679	0.999852	0.99988	0.172234
6189	S	72141	ADP-dependent glucokinase	Adpgk	1.00972	1.61244	1.91221	2.14523	1.88916	1.56858	1.19101	-15.8116	0.999989	1	1	1	0.999966	-0.0775678		0.963403	0.98795	1.19276	1.58128	1.42307	1.36588	1.06949	-1.47284	-1.62701	0.381109	0.999164	0.985555	0.960111	-1.12614
6218			expressed sequence C77662	C77662	1.20239	1.1783	0.831333	0.796886	0.787793	0.516691	0.89396	0.6977	0.347293	0.6977	0.948237	0.968212	1	-2.45085		0.784609	0.93602	0.970825	0.675309	0.740836	0.453073	0.51707	0.90693	-1.01588	-1.50461	0.998794	0.9801	1	1
6324					0.940623	1.34234	1.81232	2.41226	2.02204	1.78471	1.39748	-10.1277	0.99236	1	1	1	1	0.998653		1.08143	0.952569	1.07782	1.34646	1.47177	1.61379	1.42756	-0.7851	-1.27122	-0.844151	0.981631	0.998823	0.999944	0.996888
6349	S	83701		Ars2	1.19271	2.1826	1.54919	1.44192	1.75388	1.308	0.942811	-0.528922	1	0.999783	0.996865	0.999998	0.902391	-11.7234		1.01326	1.06383	1.01325	1.69183	1.27989	1.24064	0.821477	-1.60447	-0.874167	-1.60453	1	0.978513	0.940137	0.892774
6357	S	20901	serine/threonine kinase receptor associated protein	Strap	1.14485	2.51379	2.10829	2.19118	2.46196	1.87238	1.24264	0.185246	1	1	1	1	1	0.983631		1.05017	1.0912	1.16255	1.77343	1.38196	1.68873	1.09972	-1.28546	-0.668163	0.30684	0.999996	0.988865	0.99998	-0.53289
6362	S	26441	proteasome (prosome, macropain) subunit, alpha type 4	Psma4	0.92655	1.56858	1.86603	2.27603	2.46686	1.91215	1.06981	-12.6604	0.966427	0.999518	0.999997	1	0.999733	-13.3567		1.11497	1.05036	1.25608	1.61176	1.63333	1.70248	1.23556	-0.140578	-1.22156	0.913912	0.999977	0.999986	0.999997	0.866486
6454	S	57315	BING4 protein	Bing4	1.25684	2.16991	2.39342	2.65677	2.32827	1.658	0.890322	0.894485	1	1	1	1	0.999999	-2.94021		1.04423	0.933807	1.26596	2.0147	1.64185	2.46871	0.730505	-1.52369	-1.35103	0.315615	0.999776	0.987025	0.999997	0.74264
6503	A	65972	interferon gamma inducible protein 30	Ifi30	0.855946	0.641694	0.517147	0.756154	1.13558	1.08924	1.14706	-0.0775678	0.999995	1	0.991913	-1.56153	-6.07145	-0.898157		0.919944	0.963823	1.19387	0.742798	1.15475	0.656784	1.11651	-0.765001	-1.44324	0.542934	0.97213	0.184747	0.999244	-0.313554
6575	S	12445	cyclin D3	Ccnd3	0.880863	0.855352	1.30719	1.48799	1.80632	1.26937	1.03401	-3.83505	-1.65589	0.882999	0.998729	0.999999	0.704919	-14.4892		0.919628	1.09261	1.05102	1.42921	1.2646	1.1357	0.634209	-0.511714	-0.417166	-1.16731	0.999214	0.950421	0.253296	0.99998
6632					1.03063	1.17729	0.987811	0.801624	0.955074	0.680678	0.653071	-13.9922	0.347293	-15.6129	0.935913	-11.8198	0.999968	0.999996		0.854452	0.963293	0.947957	0.860093	0.804918	0.570262	0.589131	0.615702	-1.35865	-1.09404	0.553377	0.920624	1	0.999999
6635	S	230484	ubiquitin specific protease 1	Usp1	1.15824	1.50415	1.11959	1.31384	1.90434	1.57729	1.01655	-4.21189	0.990939	-7.30189	0.61606	0.999994	0.997851	-15.708		1.15279	1.28153	1.20895	1.62378	1.88551	1.51378	1.14973	-0.27826	0.68442	0.260952	0.997631	0.999941	0.987967	-0.312519
6644	A	12649	checkpoint kinase 1 homolog (S. pombe)	Chek1	1.13305	1.79089	1.34369	1.34373	1.85077	1.24153	0.967565	-7.1075	0.999839	0.61606	0.61606	0.999937	-1.01064	-15.0884		1.28362	1.22122	1.20774	1.69824	1.79141	1.85781	1.40607	0.561229	0.18058	0.0734527	0.99743	0.999205	0.999648	0.893391
6649		28018	DNA segment, Chr 7, Wayne State University 128, expressed	D7Wsu128e	0.915941	1.373	1.63139	1.91769	1.97736	1.47004	1.26908	-10.7352	0.763097	0.997514	0.999976	0.99999	0.95713	-0.326754		1.14317	1.06248	1.00696	1.71962	1.42822	1.51997	1.0778	-0.240669	-1.25903	-1.6404	0.999812	0.977708	0.995124	-1.07928
6651	S	55946	adaptor-related protein complex 3, mu 1 subunit	Ap3m1	1.0075	1.68391	1.90022	2.12434	2.21952	1.63143	1.04238	-15.8532	0.999999	1	1	1	0.999996	-13.1878		1.0385	1.10052	1.17043	1.73703	1.31099	1.69185	1.31087	-1.41145	-0.469797	0.434942	0.999995	0.961297	0.999989	0.961195
6654	S	11732	progressive ankylosis	Ank	1.02331	1.1333	1.13839	1.28068	1.41663	1.26447	1.83029	-14.2124	0.0718683	0.23723	0.998486	0.999996	0.996865	1		0.990838	1.12503	1.14885	1.14898	0.96117	1.0434	2.06327	-1.62771	0.11536	0.410913	0.412214	-1.32963	-1.28553	1
6691	PE	20618	synuclein, gamma	Sncg	1.14903	0.679065	0.328844	0.456772	0.202912	0.533097	0.344733	-13.4397	-4.05901	0.994732	0.810489	0.999983	0.167238	0.990939		0.825019	1.12725	1.05971	0.966822	0.481958	0.946549	0.599245	-0.220477	-0.952032	-1.46267	-1.58231	0.999591	-1.48086	0.979576
6784					1.00901	1.30639	1.25599	1.35245	1.4738	1.21528	2.55453	-15.678	0.999709	0.996865	0.999964	1	0.97897	1		1.04979	1.04505	1.29293	1.20261	1.19195	0.893376	1.67007	-1.03306	-1.12973	0.994562	0.916976	0.888096	0.330418	1
6807	S	29856	smoothelin	Smtn	1.1424	0.8137	0.586213	0.686477	0.71536	0.579049	0.623536	-0.861823	0.870342	1	0.999946	0.99962	1	0.999999		0.787876	1.19646	0.957398	0.856921	0.481011	0.54498	0.467655	0.911644	0.643502	-1.33578	0.413737	1	0.999999	1
6862					1.17996	2.41131	2.11289	2.13314	2.158	1.28633	1.22692	-1.08858	1	1	1	1	0.856405	0.23723		0.936387	1.05672	1.13419	2.6738	1.07428	1.24592	0.946131	-1.09109	-1.2409	-0.132427	1	-1.00114	0.775887	-1.23816
6902	A	56449	cold shock domain protein A	Csda	0.733601	1.46773	2.21789	2.18927	2.21839	1.96162	0.984445	-1.01064	0.286266	0.999631	0.999518	0.999631	0.995815	-15.8532		0.93908	1.15535	1.12928	1.68912	1.36096	1.99167	0.976715	-1.24584	-0.132729	-0.443887	0.999606	0.92547	0.999995	-1.58541
6917	S	68195	ribonuclease T2	Rnaset2	1.06681	1.3803	1.0318	1.23812	1.28662	1.23091	4.05508	-7.69528	0.999873	-13.4397	0.965499	0.994881	0.953514	1		0.967016	1.00962	1.03408	0.907254	0.942244	0.826319	3.07127	-1.47048	-1.63114	-1.47079	-0.497156	-1.13422	0.673809	1
6923	S	14852	G1 to S phase transition 1	Gspt1	1.18521	2.34153	2.4233	2.44734	2.65342	2.19941	1.53347	-4.60641	0.999999	1	1	1	0.999996	0.959388		1.11653	1.14305	1.32888	2.34834	1.56995	2.88967	1.28038	-0.771775	-0.471239	0.785074	0.999999	0.991492	1	0.615676
6927	A	74134	cytochrome P450, family 2, subfamily s, polypeptide 1	Cyp2s1	1.33585	1.79127	1.14636	1.2932	1.19386	1.14482	1.60055	0.514781	0.999783	-6.25524	0.0311313	-3.13574	-6.34795	0.994881		0.944689	1.17092	1.05055	1.04757	0.855751	0.892413	1.73489	-1.33799	-0.044318	-1.41093	-1.43605	-0.0685684	-0.621037	0.999648
6954	S	17463	proteasome (prosome, macropain) 26S subunit, non-ATPase, 7	Psmd7	1.09001	1.66919	1.75968	1.76057	1.8922	1.32139	0.954464	-8.29503	0.999986	0.999998	0.999998	1	0.926839	-13.1878		0.898287	1.10924	1.00696	1.5829	1.26903	1.55701	0.931713	-0.353178	-0.41318	-1.63835	0.999792	0.87888	0.999649	-0.970517
6955	S	72560	N-acetylated alpha-linked acidic dipeptidase 2	Naalad2	0.872616	1.05117	0.865996	1.00361	0.980881	0.644602	0.543223	-5.71062	-13.9165	-5.10243	-15.9446	-15.6462	0.992784	0.999952		0.814817	0.89239	0.941923	1.23097	0.570201	0.537663	0.41859	-0.264396	-1.09897	-1.48123	-0.237618	0.980599	0.992259	0.99989
6998	S	14718	glutamate oxaloacetate transaminase 1, soluble	Got1	1.20024	2.55731	1.48828	1.60371	1.59935	1.3866	1.00891	-3.06983	1	0.954751	0.993562	0.992987	0.75117	-15.9027		1.08885	1.30699	1.27406	2.29073	1.18098	1.80703	0.973271	-0.804617	0.916928	0.851677	1	0.35936	0.999992	-1.54432
7006	S	15374	hematological and neurological expressed sequence 1	Hn1	0.820106	1.21671	1.4143	1.41394	1.58542	1.15364	1.02612	0.27024	0.220237	0.995304	0.995304	0.999941	-2.11403	-14.9798		1.14176	1.01575	1.03377	1.22767	1.42649	1.25022	1.61253	0.407371	-1.58912	-1.39951	0.910725	0.999544	0.949104	0.999996
7042		207933		LOC207933	1.09092	2.4341	2.81368	1.94971	1.96895	2.33315	1.48201	-9.41328	1	1	0.999999	0.999999	1	0.994092		1.03742	1.0266	1.10725	2.20532	1.08509	2.08347	1.55716	-1.53393	-1.58809	-0.902607	0.999996	-1.1391	0.999984	0.987737
7055	S	15568	ELAV (embryonic lethal, abnormal vision, Drosophila)-like 1 (Hu antigen R)	Elavl1	1.04033	2.29893	2.26908	2.07122	2.29547	1.51358	0.990646	-14.0668	1	1	1	1	0.998934	-15.8532		1.00223	1.1987	1.13796	1.90695	1.46459	1.8175	0.950327	-1.64525	0.434596	-0.186924	0.999997	0.993414	0.999986	-1.33027
7126	S	14450	phosphoribosylglycinamide formyltransferase	Gart	1.11729	1.84876	2.21903	2.245	2.60725	1.82804	0.795882	-6.53493	0.999997	1	1	1	0.999996	0.317385		1.04117	1.00056	1.07508	1.49723	1.37736	1.57953	0.694805	-1.28969	-1.64583	-0.66793	0.999933	0.998311	0.999992	0.999685
7138	S	21366	solute carrier family 6 (neurotransmitter transporter, taurine), member 6	Slc6a6	0.853271	0.536061	0.435061	0.505909	0.522787	0.362985	0.526523	-1.51534	1	1	1	1	1	1		0.628779	0.884551	0.859097	0.612642	0.702849	0.376809	0.337026	0.996717	-0.510216	-0.128322	0.99825	0.95909	1	1
7141	S	12716	creatine kinase, mitochondrial 1, ubiquitous	Ckmt1	1.43799	1.2535	1.02165	1.8999	2.34612	2.68087	5.39531	-0.196624	-4.76906	-15.7882	0.987282	0.999756	0.999981	1		1.1061	1.33683	1.10059	1.18935	1.092	1.88594	4.81103	-0.302762	0.984702	-0.393399	0.647991	-0.538367	1	1
7209	A	210126	LIM domain containing preferred translocation partner in lipoma	Lpp	1.06243	0.776163	0.825089	1.00539	1.01366	0.646574	0.90877	-9.10695	0.989561	0.83284	-15.8879	-15.503	0.999999	-3.76185		0.769919	1.15912	0.949996	0.781421	0.813835	0.629667	0.726856	0.992021	0.665379	-1.03418	0.986128	0.942111	0.999998	0.999169
7316	S	21753	testis derived transcript	Tes	0.856104	1.21721	0.951277	0.891072	0.919731	0.53264	0.750614	-3.3818	-0.71913	-18.8432	-8.19373	-13.3652	0.999999	0.866182		0.855791	1.09072	0.94629	0.786009	0.85696	0.54706	0.670231	-0.18077	-1.0506	-1.38583	0.592394	-0.197136	0.999774	0.977008
7324		97975			0.781477	0.736115	0.702791	0.638868	0.753663	0.523069	0.682611	0.990131	0.999552	0.99996	1	0.998456	1	0.999991		0.780967	0.970523	0.612923	0.389557	0.665517	0.331255	0.288265	0.324748	-1.59145	0.978972	0.999997	0.918695	1	1
7355	S	12831	procollagen, type V, alpha 1	Col5a1	0.961	1.38703	1.58312	2.40651	2.08223	2.29768	2.41603	-20.0958	0.970408	0.999729	1	1	1	1		1.08082	1.10395	1.46786	2.25385	1.67855	1.82783	3.88117	-1.26757	-1.06242	0.913622	0.999981	0.992023	0.998507	1
7356	S	17210	myeloid cell leukemia sequence 1	Mcl1	1.02947	1.98637	1.30499	1.97266	1.58024	1.23504	1.60797	-22.1072	0.999885	-0.944729	0.999863	0.965067	-3.77424	0.976966		1.01323	1.07796	1.3327	1.35662	1.03116	1.11487	1.54081	-1.58552	-0.264389	0.999492	0.999782	-1.3338	0.418193	1
7370	PE	20501	solute carrier family 16 (monocarboxylic acid transporters), member 1	Slc16a1	2.36755	4.65912	2.23594	2.66541	1.84783	1.93995	1.93081	1	1	1	1	0.999955	0.999989	0.999988		0.999347	1.06	1.52916	2.53386	0.89664	2.0975	1.12498	-1.64585	-1.3039	0.994407	1	-0.636468	0.999999	-0.513533
7442	A	72278	cell cycle progression 1	Ccpg1	0.971108	0.774574	0.698245	0.686178	0.79652	0.616572	0.731294	-20.8879	0.899738	0.998212	0.999117	0.726593	0.999989	0.98862		0.837926	1.03816	0.878484	0.584008	0.578639	0.418018	0.722165	-0.203509	-1.55208	-0.725834	0.994684	0.99556	0.999995	0.790755
7445		66254	RIKEN cDNA 1500031M22 gene	1500031M22Rik	1.13392	1.91134	1.41192	1.43927	1.55318	1.08883	0.705734	-4.02177	1	0.997806	0.999006	0.999959	-10.4082	0.998104		0.818054	1.09125	1.09425	1.34658	1.14138	0.993382	0.661012	0.807923	-0.562045	-0.511143	0.987009	0.191667	-1.63773	0.99972
7451		69676			0.983781	1.14775	0.826917	0.578298	0.773782	0.707486	0.743603	-22.4678	-6.33372	-1.72286	0.999938	0.44683	0.957654	0.812829		0.769332	0.974775	1.18647	0.852212	0.89023	0.62682	0.663852	0.921486	-1.54994	0.456437	0.342329	-0.250224	0.99977	0.998669
7455	S	18220	nucleobindin 1	Nucb1	0.74816	0.849005	0.906129	1.09408	1.23236	0.89165	2.4662	0.899738	-2.41213	-10.5447	-11.9376	-0.121597	-7.9483	1		0.935805	1.05135	0.997862	0.921398	0.959842	0.96688	1.72781	-0.699081	-1.05313	-1.64467	-0.354064	-1.23146	-1.35795	1
7479	S	105501	abhydrolase domain containing 4	Abhd4	0.955223	0.588952	0.427348	0.412181	0.506107	0.435859	0.807657	-19.9892	0.999815	1	1	0.999998	1	-0.866894		0.762694	0.877664	0.870255	0.445176	0.439849	0.373884	0.854807	0.755121	-0.478814	-0.369766	0.999999	0.999994	1	-0.148261
7509					1.1472	0.744916	0.54776	0.622654	0.612145	0.533743	0.629593	-4.72672	0.923154	0.999999	0.999871	0.99993	0.999999	0.999804		0.754226	1.07493	0.955483	0.838219	0.748825	0.573827	0.363491	0.686111	-1.28156	-1.49433	-0.113333	0.716913	0.997866	1
7517					0.822662	0.640187	0.529812	0.569013	0.642276	0.651546	1.00619	-2.22805	0.995459	0.999986	0.999878	0.995048	0.992372	-22.8184		0.81922	0.969377	0.988725	0.47132	0.603092	0.345967	0.670062	-0.0141712	-1.58325	-1.63748	0.999911	0.988167	1	0.926341
7527	PE	99929	TCDD-inducible poly(ADP-ribose) polymerase	Tiparp	2.44423	3.46002	1.69874	1.59158	1.22685	0.721147	1.02677	0.992797	0.999957	0.122001	-0.791717	-12.9348	-5.29863	-22.6558		0.862993	0.889327	1.24582	1.6581	0.87356	0.795202	1.03341	-0.0266724	-0.443759	0.656206	0.999606	-0.188707	0.709031	-1.52106
7601	A	75717	cullin 5	Cul5	0.862043	0.987319	0.758344	0.904665	0.909252	0.628154	0.516117	-5.90751	-22.6229	0.542771	-12.5059	-13.2216	0.998048	0.999996		0.842364	0.966206	0.927846	0.783916	0.803695	0.60549	0.66851	0.724867	-1.40183	-0.679376	0.963891	0.923122	0.999997	0.999868
7648	A	20340	golgi apparatus protein 1	Glg1	0.679311	0.766146	0.832834	0.729453	1.05576	0.675052	0.443359	0.459753	-2.53937	-8.44261	-0.755103	-20.979	0.520331	0.999924		0.841286	1.15455	0.956645	0.887189	0.980272	0.661662	0.511039	0.801793	0.576472	-1.20394	0.272419	-1.54957	0.999968	1
7653					0.900325	1.07318	0.758582	0.785755	1.08588	0.939672	4.45525	-12.0792	-17.1738	0.459753	-0.250778	-15.5127	-18.2217	1		0.973496	1.06001	1.04673	0.745135	0.697957	0.594254	1.83129	-1.55953	-1.26444	-1.40428	0.926971	0.984256	0.999784	0.99998
7675					0.911816	0.785199	0.760473	0.831011	0.863409	0.569004	0.68365	-13.5089	-0.00430624	0.542771	-2.47529	-5.90751	0.999928	0.977601		0.770591	1.07343	0.886168	0.69485	0.773527	0.557752	0.639777	0.956533	-0.885015	-0.00438423	0.998189	0.951653	0.999999	0.999887
7685		73373	RIKEN cDNA 1700048E23 gene	1700048E23Rik	0.844352	0.841199	0.794083	1.24576	1.09181	1.13394	1.91693	0.16084	0.268299	0.925185	0.882578	-8.07057	-2.47529	1		1.08015	1.13124	1.19209	1.00844	1.15355	0.754286	1.69617	-1.02874	-0.35176	0.305552	-1.63751	-0.0807024	0.898163	0.999797
7732	A	12797	calponin 1	Cnn1	0.920242	1.7447	1.96759	1.45957	0.925107	1.46496	1.0243	-15.9354	0.999613	0.999988	0.939677	-16.6298	0.945872	-22.1655		1.2469	1.27339	1.08772	1.9706	0.469302	1.67942	1.23594	0.50651	0.640495	-1.0523	0.999978	0.999997	0.998845	0.44025
7802	A	23882	growth arrest and DNA-damage-inducible 45 gamma	Gadd45g	0.950434	1.26016	1.15326	1.52626	1.3536	1.32902	2.48133	-10.4082	0.999657	0.859035	1	0.999998	0.999992	1		0.908354	1.02592	1.26619	1.19773	1.11124	0.915724	2.16221	0.0433602	-1.45693	0.987953	0.907076	0.217272	-0.12255	1
7903	A	69752	zinc finger protein 511	Zfp511	1.22482	2.4563	1.8411	1.89287	1.98868	1.35062	1.13661	0.776368	1	1	1	1	0.996886	-2.16847		0.865531	1.15334	1.18551	1.52184	1.20215	1.27382	0.941605	0.218829	0.19635	0.502918	0.999368	0.620475	0.89545	-1.12768
7906		98985	expressed sequence AI462438	AI462438	0.661623	0.746247	0.664222	0.650919	0.412034	0.539588	0.764218	0.969577	0.392277	0.966018	0.979975	1	0.999898	-0.0268564		0.869729	0.897416	1.18827	0.978308	0.476756	0.381266	0.755159	-0.957999	-1.20633	-0.673947	-1.62614	0.9975	0.999931	0.193581
7926	S	69482	nucleoporin 35	Nup35	1.03269	1.39182	0.996209	1.24841	1.21699	1.15434	4.00202	-18.4738	0.999976	-22.8024	0.987954	0.952759	0.348207	1		0.968188	0.99061	1.0952	1.00592	1.0577	0.808887	2.85951	-1.4546	-1.62901	-0.473731	-1.63927	-1.11275	0.864268	1
7932	S	30843	F-box and leucine-rich repeat protein 12	Fbxl12	0.687224	0.368863	0.538304	0.400287	0.389112	0.290264	0.402916	-4.35903	0.990212	0.646558	0.994343	0.996342	0.999955	0.993829		0.873647	1.1217	0.677445	0.613283	0.666187	0.383756	0.581242	-0.590238	-0.864761	0.931493	0.988723	0.948612	0.999999	0.996067
7949		225339	RIKEN cDNA E230022H04 gene	E230022H04Rik	0.913914	0.476593	0.544653	0.474858	0.49394	0.327079	0.426091	-17.5484	1	0.999995	1	1	1	1		0.73863	0.988547	0.773911	0.502812	0.816893	0.378655	0.43862	0.794884	-1.63539	0.591134	0.999918	0.191831	1	0.999996
8019	S	269209	serine/threonine kinase 36 (fused homolog, Drosophila)	Stk36	1.06763	1.18974	0.919518	0.921652	1.10607	0.723738	0.589882	-14.5037	0.688308	-8.81966	-9.41517	-4.85223	0.999877	1		0.842831	1.1024	0.933641	0.821735	0.75902	0.628016	0.61857	0.783941	-0.125954	-0.722861	0.895672	0.992685	0.999996	0.999998
8108	A	20419	Shc SH2-domain binding protein 1	Shcbp1	1.01107	1.14476	0.970006	1.00032	1.20077	1.86272	1.59854	-31.2626	-15.0624	-30.2352	-31.4292	-8.10591	0.999391	0.9704		1.43473	1.24673	1.27625	1.25187	2.61912	2.15777	3.02081	0.16362	-0.706217	-0.549168	-0.678605	0.997353	0.976153	0.99953
8165	S	19091	protein kinase, cGMP-dependent, type I	Prkg1	0.846257	0.921795	0.638294	0.69561	0.937527	0.551416	0.576877	-4.26432	-19.6943	0.998727	0.977011	-23.3304	0.999991	0.999959		0.79028	1.05824	0.943949	0.747977	1.05281	0.520105	0.364521	0.501074	-1.39179	-1.3826	0.778425	-1.434	0.999881	1
8181	S	192654	lysophospholipase 3	Lypla3	0.87082	0.705233	0.784779	0.846327	0.741299	0.69895	0.635464	-7.29514	0.977011	0.332375	-3.63707	0.880664	0.983158	0.999391		0.805504	1.01226	1.03375	0.845347	0.931553	0.633529	0.725699	0.9876	-1.59371	-1.28369	0.914127	-0.365168	1	0.999899
8260		216440	RIKEN cDNA 4632413K17 gene	4632413K17Rik	2.10082	5.66802	1.95928	1.41518	1.87972	1.97719	1.6502	0.946999	1	0.860097	-5.3788	0.752059	0.877449	-0.276461		1.13822	1.11639	1.16032	1.20202	1.47323	1.43144	2.08581	0.238382	-0.0656836	0.478927	0.767154	0.99963	0.998969	1
8343	S	14007	CUG triplet repeat,RNA binding protein 2	Cugbp2	0.966429	0.646242	0.746704	0.937189	0.954003	0.700609	1.11089	-27.3774	0.99997	0.984089	-19.3037	-24.2415	0.998964	-8.67416		0.798601	0.986112	0.917823	0.774264	0.851287	0.572251	0.692576	0.978427	-1.5899	-0.204708	0.993471	0.809136	1	0.999941
8409	D	72050	KDEL (Lys-Asp-Glu-Leu) containing 1	Kdelc1	0.69972	0.770414	0.825502	0.911612	1.16211	0.776554	0.501308	0.711095	-1.24108	-6.29243	-21.6328	-11.6628	-1.58954	0.999949		0.985044	1.04747	0.98952	1.0228	1.56561	1.116	0.791722	-1.54689	-0.84969	-1.59701	-1.4297	1	0.610588	0.998339
8466	A	14425	UDP-N-acetyl-alpha-D-galactosamine:polypeptide N-acetylgalactosaminyltransferase 3	Galnt3	0.924373	1.99461	1.56886	1.94808	2.4396	1.60415	2.5993	-30.9551	0.999976	0.979533	0.999953	1	0.98878	1		1.11832	1.18217	1.40088	2.05297	2.13851	2.65881	6.05692	-1.10444	-0.590949	0.634003	0.998691	0.999354	0.999987	1
8734	S	50934	solute carrier family 7 (cationic amino acid transporter, y+ system), member 8	Slc7a8	0.834556	0.788386	0.779012	0.68824	0.946717	0.749829	0.627697	-0.227995	0.861787	0.915034	0.999648	-28.9536	0.983708	0.999994		0.879834	0.952623	0.770836	0.664822	1.0575	0.670943	0.789237	0.504101	-1.05909	0.993916	0.999988	-0.898554	0.999982	0.98486
8764	A	71819	kinesin family member 23	Kif23	1.14898	1.35914	0.700542	0.887788	1.43813	2.8351	2.08509	-26.1297	-4.18641	-1.67006	-29.7114	-1.39999	0.999969	0.997055		1.19787	1.04027	1.06967	1.02422	1.58119	1.38848	2.83019	-0.462811	-1.5708	-1.4335	-1.61803	0.92059	0.598906	0.999996
8798	A	320940	Atpase, class VI, type 11C	Atp11c	0.977913	0.92945	0.438842	0.500594	0.655212	0.485623	0.501347	-40.2218	-27.4195	1	1	0.998502	1	1		0.812646	1.05817	0.863691	0.692271	0.763229	0.417639	0.517636	0.805383	-1.1494	0.314563	0.997941	0.961158	1	1
8858	A	69237	GTP binding protein 4	Gtpbp4	1.3313	3.86881	2.46908	1.97381	1.88927	1.2704	0.946646	-1.67006	1	0.999999	0.999668	0.999038	-4.91465	-37.4997		0.963618	1.21838	1.37489	2.06668	1.17349	1.43057	0.749427	-1.55921	-0.0518052	0.735404	0.999821	-0.43674	0.84923	0.608857
8952	S	97998	DEP domain containing 6	Depdc6	0.872079	0.583283	0.547278	0.645407	0.727054	0.539378	0.808258	-6.98289	0.999999	1	0.999944	0.990363	1	0.315178		0.767304	1.23171	0.902204	0.501938	0.4551	0.3903	0.42324	0.619019	0.333347	-0.360108	0.999585	0.999939	0.999997	0.999985
8972	A	17151	cyclin D-type binding-protein 1	Ccndbp1	0.838233	0.780988	0.425903	0.449931	0.50647	0.460822	0.890466	-0.743678	0.893409	1	1	1	1	-10.5714		0.881779	0.971087	0.921755	0.643062	0.910669	0.561427	0.802978	0.637924	-0.576757	0.119502	0.999997	0.285452	1	0.978177
9069		74392	RIKEN cDNA 4932439K10 gene	4932439K10Rik	0.909826	0.914034	0.791749	0.774838	0.817325	0.603075	0.657308	-26.1862	-28.1572	0.0573533	0.518494	-1.44705	0.999952	0.998762		0.938456	1.00736	0.949825	0.828777	0.949081	0.66016	0.68711	-0.0313675	-0.710744	-0.22784	0.969837	-0.215279	0.999999	0.999993
9242	A	225055	F-box protein 11	Fbxo11	1.09298	1.42794	0.792146	0.871896	1.03903	0.570151	0.673192	-23.2667	0.999846	0.918201	-4.31121	-62.6937	1	0.999979		0.844431	1.16265	1.07167	0.91218	0.993547	0.663642	0.787604	0.9296	0.870205	0.0338025	0.370759	-0.71381	0.999998	0.995206
9246					0.97949	1.74668	1.16148	0.855868	1.16542	0.581734	0.648935	-77.1683	0.999704	-21.1603	-19.1774	-20.1534	0.999496	0.984302		0.905439	1.04654	0.968374	1.07756	0.928598	0.774739	0.585324	-0.113933	-0.570691	-0.644964	-0.344462	-0.349942	0.883712	0.999886
9317	S	74569	tetratricopeptide repeat domain 17	Ttc17	0.88158	1.20062	0.96914	0.804296	0.898469	0.530474	0.636531	-13.9728	-1.81824	-70.8888	0.189914	-22.551	1	0.999955		0.738804	1.1504	0.798182	0.754844	1.09831	0.497657	0.587804	0.91169	0.127442	0.688145	0.871122	-0.266087	0.999989	0.999358
9446	S	69554	kelch domain containing 2	Klhdc2	1.00237	1.17422	0.94835	1.003	1.22873	0.767009	0.61386	-79.1031	-5.26979	-58.6683	-79.0743	-0.428567	0.841347	0.999986		0.910058	1.02038	0.972525	0.874895	0.942339	0.888014	0.642635	0.592869	-0.608177	-0.511298	0.894104	0.0423301	0.816301	1
9471	S	68810	nexilin	Nexn	0.976889	1.00511	0.943534	0.96938	0.934951	0.645564	0.610464	-106.066	-110.594	-84.776	-102.394	-77.0272	0.997961	0.999743		0.854044	1.11688	0.975869	1.07253	1.06094	0.648695	0.483454	0.285664	-0.112102	-0.685789	-0.443346	-0.518045	0.994462	0.999996
9549	D	71963	cell division cycle associated 4	Cdca4	1.41221	1.94428	1.41828	1.85643	2.48149	1.82259	1.23951	0.979922	1	0.98313	1	1	0.999999	-1.30166		0.856036	0.912638	0.896344	0.796637	0.829833	0.664204	0.749416	0.799046	0.205024	0.425322	0.976918	0.915618	0.999978	0.997412
9637					0.920408	0.498605	0.29942	0.316885	0.376738	0.193318	0.367487	-67.6505	0.999999	1	1	1	1	1		0.799652	0.945093	0.904185	0.640231	0.814464	0.493347	0.527646	0.950824	-0.341888	0.212316	0.999976	0.917768	1	1
9713	S	59041	serine/threonine kinase 25 (yeast)	Stk25	1.00602	2.3496	1.81818	2.03311	2.22372	1.6736	0.971765	-156.012	1	1	1	1	1	-131.337		1.15552	1.0628	1.21717	1.88699	1.63079	1.919	1.03915	0.156981	-0.514148	0.529973	0.999944	0.998132	0.999963	-0.636328
9730	A	11768	adaptor protein complex AP-1, mu 2 subunit	Ap1m2	0.873025	1.12624	1.16248	1.63182	1.53124	1.37011	1.37673	-31.7347	-45.4849	-22.0371	0.999858	0.998306	0.877985	0.896964		0.989724	0.98175	0.957132	0.963346	1.26465	1.29541	2.11487	-0.714451	-0.696735	-0.581358	-0.618746	0.828142	0.891358	1
9917	S	17192	methyl-CpG binding domain protein 3	Mbd3	1.23363	1.7922	1.94896	2.01044	1.82486	1.52328	0.890542	0.648114	1	1	1	1	0.999999	-44.5143		0.950836	1.11115	1.03503	1.58812	1.2873	1.45653	0.986824	-0.319922	0.446421	-0.520687	0.999999	0.994219	0.999965	-0.690962
9976	A	224132	disrupted in renal carcinoma 2 (human)	Dirc2	0.889384	0.824643	0.623555	0.876131	0.999944	0.66048	1.50205	-408.249	-50.7295	0.999168	-474.112	-2586.39	0.985117	0.97939		0.999422	1.15332	1.01336	0.79567	0.774852	0.658318	1.03186	-0.722602	0.585277	-0.700682	0.945116	0.974112	0.99988	-0.603684
10019	A	64082	popeye domain containing 2	Popdc2	0.984111	1.15851	1.15113	0.997073	1.0042	0.595864	0.837865	-1211.6	-118.553	-141.528	-1247.05	-1245.77	0.999975	-44.9587		0.913081	1.26045	0.957789	1.15485	0.666807	0.708548	0.567381	-0.352304	0.620258	-0.630878	0.0551399	0.976011	0.929071	0.999109
10035	S	23983	poly(rC) binding protein 1	Pcbp1	1.45456	3.1161	2.22516	2.30105	2.47172	1.7204	1.04358	0.97793	1	1	1	1	0.999978	-626.541		1.039	1.11033	1.17129	1.73546	1.32941	1.49693	1.01279	-0.529137	0.280207	0.750309	1	0.993734	0.999913	-0.700072
10060			expressed sequence AU019795	AU019795	1.00594	1.00366	0.791492	0.730469	0.795364	0.575448	0.833651	-580.816	-582.166	-0.601507	0.956225	-0.984789	0.999999	-11.9177		0.845914	1.03447	0.97043	0.764091	0.797509	0.566602	0.840247	0.684564	-0.601403	-0.626764	0.971204	0.913277	0.999998	0.7236
10159					1.06147	0.724881	0.642718	0.659653	0.709532	0.593465	1.44756	-186.878	0.505408	0.991761	0.979522	0.758688	0.999503	0.902287		0.795438	0.959337	0.833934	0.511192	0.55726	0.304664	0.984489	0.32866	-0.668683	0.0538543	0.998097	0.992185	1	-0.714881
10225					0.73949	0.816815	0.717247	0.668333	0.661295	0.51137	0.544192	-3.54762	-35.0588	-1.16582	0.653791	0.737633	0.999833	0.99899		0.97157	0.917007	1.10808	0.553234	0.89835	0.414633	0.418426	-0.702661	-0.550931	-0.486915	0.977389	-0.467227	0.999634	0.99958
10237	S	208715	3-hydroxy-3-methylglutaryl-Coenzyme A synthase 1	Hmgcs1	1.20078	2.07218	2.81315	2.28277	1.22437	2.47131	1.01759	-11.803	1	1	1	-7.02296	1	-119.854		1.05127	1.08635	1.37786	1.91944	0.742924	2.28872	1.45338	-0.516245	-0.216337	0.982728	0.999999	0.969215	1	0.99575
10331	S	11777	adaptor-related protein complex 3, sigma 1 subunit	Ap3s1	0.808857	1.09374	1.05354	1.54383	1.07797	1.23233	2.42616	-0.347422	-49.2279	-89.6245	0.999896	-64.5663	-0.526298	1		0.946223	0.932491	1.18263	1.19102	0.981749	1.24221	2.11016	-0.591423	-0.51793	0.158499	0.207705	-0.707524	0.47163	0.999955
10363	S	22680	zinc finger protein 207	Zfp207	0.975336	1.15317	0.962298	1.08095	1.00781	0.643315	0.900514	-83.8284	-9.99831	-76.4955	-46.1986	-89.4481	0.999916	-26.9713		0.887038	0.978027	1.04252	0.839421	0.895538	0.624609	0.747377	0.572884	-0.638952	-0.447068	0.900386	0.475166	0.999999	0.998386
10516	A	19219	prostaglandin E receptor 4 (subtype EP4)	Ptger4	0.806023	0.985756	0.795836	0.811359	0.902902	0.605551	0.949014	0.596861	-87.5688	0.769922	0.462349	-21.9151	0.999999	-61.9807		0.768341	0.987993	0.69565	0.46728	1.01308	0.462518	0.641915	0.8679	-0.712662	0.98248	0.999999	-0.711096	0.999999	0.99733
10693	S	109880	Braf transforming gene	Braf	0.957305	0.923058	0.610598	0.570936	0.73624	0.421471	0.61389	-49.1917	-34.2855	0.999869	0.999989	0.887088	1	0.999844		0.789692	1.09229	0.870707	0.628487	0.73372	0.470569	0.561221	0.946091	-0.016556	0.516229	0.999963	0.993575	1	0.999999
10775		66162	RIKEN cDNA 1110025L05 gene	1110025L05Rik	1.05111	1.35993	1.44843	1.66766	1.93028	1.31596	0.974854	-41.6262	0.993763	0.999673	0.999999	1	0.972048	-52.9872		1.03261	1.03283	1.11861	1.30778	1.66702	1.43245	1.01532	-0.569697	-0.567825	0.427524	0.993234	0.999999	0.999777	-0.686992
10827	S	13057	cytochrome b-245, alpha polypeptide	Cyba	0.986293	0.881117	1.03679	1.29888	1.25496	0.971358	1.87664	-37.8485	-9.10434	-34.2666	0.784178	0.312658	-35.6762	1		0.919143	1.08697	1.09175	0.979522	1.33383	0.881896	1.68099	0.194381	0.181298	0.243097	-0.644021	0.998843	0.667857	1
10828		55978	RIKEN cDNA 0610009H04 gene	0610009H04Rik	1.13143	1.42312	1.57213	1.55274	1.87967	1.13741	0.945787	-0.856689	0.999997	1	1	1	-0.453438	-19.2542		0.944203	1.11372	1.00964	1.3977	1.27172	1.51167	0.949996	0.291078	0.909222	-0.679427	1	0.99998	1	0.155067
10895					1.17086	2.35203	1.91783	1.88553	2.33902	1.7105	1.0461	-6.63845	1	0.999998	0.999997	1	0.999926	-33.3851		1.07331	1.20181	1.18475	1.92001	1.75103	1.7259	1.0387	-0.509036	0.281896	0.183782	0.999718	0.99811	0.997474	-0.658034
11074	S	66197	CDC28 protein kinase regulatory subunit 2	Cks2	1.1613	1.36051	1.03095	1.4971	3.285	5.8764	3.18209	-9.75594	0.713081	-36.3505	0.982704	1	1	1		1.63386	1.20521	1.39054	1.38442	2.53191	2.3781	5.5491	0.794032	-0.246654	0.359803	0.343211	0.997764	0.99533	1
11163		69202	RIKEN cDNA 2610009E16 gene	2610009E16Rik	0.849541	0.722542	0.496554	0.428992	0.559448	0.746942	0.889455	-1.4575	0.995412	1	1	1	0.981162	-7.88293		0.957064	1.20938	1.02398	0.842333	0.658251	0.600021	0.944702	-0.555092	0.722846	-0.67189	0.61653	0.999018	0.999938	-0.451024
11208					0.522882	0.583976	0.436467	0.431387	0.486491	0.381691	0.740761	0.999998	0.999922	1	1	1	1	0.795165		0.671215	1.02392	0.708393	0.569993	0.844468	0.507029	1.07779	0.998193	-0.67257	0.99196	0.999986	0.595343	1	-0.283781
11244		54219	hypothetical protein 425O18-1	425O18-1	0.957319	1.05288	1.42616	1.66913	2.15432	1.50672	1.33836	-35.5316	-34.2666	0.610629	0.992035	0.999991	0.891719	-0.55486		1.05132	1.12882	1.04745	1.18228	1.40764	1.45686	1.54454	-0.449496	0.358969	-0.485284	0.726858	0.997782	0.999285	0.999902
11319	S	68240	replication protein A3	Rpa3	0.849928	0.678158	0.725091	1.13007	1.94766	1.68638	1.08575	-0.505362	0.999839	0.996933	-3.7596	1	1	-10.2933		1.20832	1.04353	0.99211	0.989315	1.71367	1.264	1.55426	0.69378	-0.571563	-0.717173	-0.712597	0.99996	0.869784	0.999308
11381		66975	RIKEN cDNA 2410002O22 gene	2410002O22Rik	1.2215	2.52569	2.04632	2.11621	2.38074	1.70904	1.09374	0.339064	1	1	1	1	0.999999	-10.0209		0.977542	1.28909	1.17215	1.93054	1.37833	1.47365	1.08342	-0.68311	0.882659	0.427034	0.999996	0.971816	0.994369	-0.293199
11446	A	56350	ADP-ribosylation factor-like 3	Arl3	0.910368	0.723122	0.666061	0.757427	1.0885	0.717977	0.671413	-7.58694	0.998133	0.999953	0.98552	-9.35217	0.998648	0.999934		0.900232	0.925776	0.902235	0.880876	1.14141	0.771663	0.533993	0.67522	0.312172	0.652807	0.840581	0.868596	0.999579	1
11484	S	20439	seven in absentia 2	Siah2	0.769726	3.04948	1.34513	1.28892	1.48143	1.11564	1.1204	0.149068	1	0.636153	-0.0183947	0.972392	-11.8329	-11.2658		1.20316	1.08365	1.25081	2.12118	1.17412	1.44297	1.13825	0.208881	-0.483461	0.442394	0.999905	0.0444773	0.903108	-0.171245
11501	A	11745	annexin A3	Anxa3	0.933233	1.58589	1.53792	2.13172	1.70767	1.45805	1.79232	-17.4287	0.997571	0.993674	1	0.999756	0.96915	0.999946		0.874222	1.08315	1.22905	1.32563	1.17155	1.16231	1.82132	0.693245	0.081454	0.962231	0.997588	0.835838	0.796273	1
11666	A	19206	patched homolog 1	Ptch1	0.661755	0.45897	0.519197	0.570761	0.650286	0.387741	0.478924	0.877768	0.999983	0.99963	0.996241	0.917798	1	0.999951		0.765754	0.977368	0.71131	0.640852	0.664949	0.514545	0.346094	0.900298	-0.683894	0.979475	0.998423	0.995955	0.999996	1
11726	S	216965	TAO kinase 1	Taok1	1.01775	1.39977	0.910151	0.892365	0.942736	0.585783	0.652818	-22.37	0.997709	-8.44845	-5.1895	-15.6007	1	0.999952		0.911559	1.04982	0.955242	0.967024	0.785157	0.615695	0.709549	0.108842	-0.432872	-0.462839	-0.577755	0.970591	0.999994	0.998955
11813	S	223453	death-associated protein	Dap	0.88554	0.748368	0.79644	1.1473	1.26413	1.40118	2.39757	-8.83085	0.749177	-0.268324	-6.77137	-0.0645808	0.935436	1		0.933498	1.04018	1.03648	1.05936	0.905523	1.07527	1.84176	-0.47005	-0.635157	-0.649912	-0.540925	-0.24071	-0.444278	0.999866
11819	S	29811	N-myc downstream regulated gene 2	Ndrg2	0.992427	0.811857	0.492235	0.490338	0.588631	0.546925	0.680796	-23.073	0.339064	1	1	0.999997	1	0.998931		0.809289	1.08023	0.904177	0.55791	0.384523	0.343969	0.416394	0.199647	-0.552627	-0.443659	0.989798	0.99998	0.999997	0.999919
11831		227622	cDNA sequence BC029214	BC029214	0.839345	0.668785	0.855502	0.949848	1.00912	0.826021	1.68827	-3.44327	0.9867	-5.1895	-19.7204	-23.073	-2.21292	0.9997		0.85057	0.95056	0.881527	0.707473	0.751469	0.580775	0.760571	0.719737	-0.429134	0.440519	0.99857	0.989825	0.999999	0.985258
12035	S	67487	DEAH (Asp-Glu-Ala-His) box polypeptide 40	Dhx40	1.05494	0.597238	0.577109	0.669046	0.709589	0.659518	1.17623	-11.4827	0.999978	0.999994	0.998686	0.989248	0.999202	-1.27196		0.875702	1.0234	0.838384	0.617075	0.703867	0.591523	0.905278	0.138907	-0.686051	0.483832	0.999043	0.977988	0.999675	-0.162655
12065	S	66885	acyl-Coenzyme A dehydrogenase, short/branched chain	Acadsb	1.02518	0.964397	0.934994	0.720579	0.687548	0.481098	0.859593	-13.6997	-12.7216	-9.14266	0.995291	0.999269	1	-0.957958		0.804774	0.992571	0.870684	0.794131	0.629306	0.497948	0.667121	0.947554	-0.714815	0.617303	0.964684	0.999991	1	0.999919
12182	A	81879	transcription factor CP2-like 1	Tcfcp2l1	1.34071	0.95251	0.504585	0.495611	0.519005	0.26046	0.601327	0.250511	-13.2484	0.999931	0.999957	0.99986	1	0.994078		0.879909	1.01323	0.923866	0.839699	1.0538	0.665078	0.848311	0.931665	-0.659497	0.534099	0.993673	0.0399971	1	0.989005
12209	S	106582	nurim (nuclear envelope membrane protein)	Nrm	1.03639	0.976737	1.04784	1.45488	2.27631	2.75481	1.14278	-13.1234	-13.9395	-12.2067	0.99657	1	1	-3.11771		1.27554	1.13849	1.1435	1.30961	2.20707	2.13561	1.74112	0.507773	-0.195836	-0.166486	0.625715	0.999932	0.999872	0.994254
12293			expressed sequence AW559012	AW559012	0.997924	0.866702	0.46709	0.35825	0.396588	0.325566	0.209813	-14.5969	-2.80445	1	1	1	1	1		0.756471	0.940896	0.814217	0.692496	0.69739	0.491891	0.349178	0.927239	-0.461343	0.71143	0.990192	0.988366	0.999999	1
12376	S	227541	calcium/calmodulin-dependent protein kinase ID	Camk1d	0.905176	1.2479	1.32145	1.63516	1.91499	1.22222	0.786186	-4.01023	0.892371	0.989838	0.999999	1	0.765427	0.949762		1.08429	1.02039	1.03947	0.930728	1.59679	0.947597	1.03704	-0.227596	-0.686396	-0.593215	-0.318741	0.999741	-0.48165	-0.607862
12388					0.788848	1.09841	1.41401	1.85424	2.22732	1.73047	1.23766	0.979552	-3.58443	0.999896	1	1	1	0.937834		1.19599	1.05563	1.1799	1.88609	1.81227	2.04441	1.494	0.699299	-0.457503	0.616373	0.999999	0.999998	1	0.998964
12428		67767	RIKEN cDNA 5830427H10 gene	5830427H10Rik	1.09842	1.73559	1.68741	1.51331	1.94756	1.49982	1.09275	-6.01806	0.999999	0.999997	0.999782	1	0.999689	-6.63688		0.894283	0.950097	1.25525	1.69109	1.23018	1.34868	1.03734	0.195627	-0.464095	0.91051	0.999989	0.857154	0.981507	-0.584507
12444	A	12034	B-cell receptor-associated protein 37	Bcap37	0.833877	1.47732	1.81764	2.13485	2.42981	1.83701	0.930576	-0.078073	0.999202	1	1	1	1	-8.95501		1.00267	1.01563	1.04696	1.51634	1.38379	1.79632	0.905882	-0.721784	-0.693857	-0.487059	0.999831	0.9964	1	0.120315
12445					1.02456	1.08734	1.04965	1.19406	1.49389	1.45582	1.9374	-12.9274	-3.18238	-8.95501	0.916964	1	0.999999	1		1.06641	0.983477	1.09646	1.20558	1.2893	1.17382	1.73138	-0.135564	-0.674589	0.25944	0.932872	0.993565	0.85006	1
12486		68839	RIKEN cDNA 1110054N06 gene	1110054N06Rik	1.25795	1.93581	1.75461	1.73366	1.34595	0.871357	1.26231	-0.195688	0.999992	0.999856	0.999788	0.741401	-4.92986	-0.123876		0.868009	0.988085	1.01853	1.03582	0.857248	0.617843	0.751155	0.723843	-0.698981	-0.667686	-0.529552	0.79886	0.999999	0.997435
12507					1.03572	1.85495	1.48912	1.70019	1.69576	1.29192	1.15947	-13.4841	0.999992	0.991425	0.999868	0.999595	0.532541	-3.44775		0.986764	0.972524	1.39495	1.90161	1.22467	2.10482	1.08361	-0.715207	-0.690377	0.860184	0.999394	0.349297	0.999922	-0.473175
12535					1.09256	1.0174	1.0291	1.62163	1.27739	1.298	1.73882	-6.19279	-14.1444	-13.3687	0.999994	0.910209	0.95109	1		0.954177	0.987087	1.08147	0.875067	0.968334	1.09672	1.61367	-0.51257	-0.705469	-0.201549	0.382539	-0.620174	-0.0463693	0.999926
12538	S	73910	Rho GTPase activating protein 18	Arhgap18	0.87694	0.590663	0.550431	0.668039	0.69931	0.535422	0.739624	-2.86576	0.999994	1	0.999331	0.996366	1	0.972316		0.804498	0.924395	0.84188	0.510431	0.74906	0.476548	0.901501	0.555197	-0.434714	0.270893	0.99992	0.831103	0.999983	-0.254684
12570	S	56399	A kinase (PRKA) anchor protein 8	Akap8	0.836555	0.880387	0.544496	0.517205	0.585465	0.435055	0.756094	-1.9146	-5.505	0.999976	0.999995	0.999782	1	0.663174		0.824303	1.00481	0.884689	0.694356	0.797011	0.497253	0.599284	0.897174	-0.719393	0.475088	0.99964	0.960612	1	0.999999
12640	S	12442	cyclin B2	Ccnb2	0.939853	0.892398	0.643367	0.848982	1.35075	3.42776	3.34989	-12.7216	-9.23634	0.9309	-5.58928	-0.0123718	1	1		1.95419	0.609852	0.970652	1.39789	1.33084	1.48754	4.84121	0.909409	0.674358	-0.711758	0.148014	-0.0220615	0.422068	0.999992
12719		76429	RIKEN cDNA 2310007H09 gene	2310007H09Rik	1.07118	0.731085	0.649673	0.915699	0.831277	0.618352	0.623732	-10.0715	0.958375	0.999225	-8.01622	-0.553336	0.999864	0.999817		0.911746	0.967319	0.843949	0.891742	1.01455	0.635213	0.475351	0.0697998	-0.588722	0.766064	0.326348	-0.696434	0.999968	1
12754	S	69051	pyrroline-5-carboxylate reductase family, member 2	Pycr2	1.04305	2.1348	2.65804	2.79838	2.64657	1.6467	2.03959	-12.651	1	1	1	1	0.999949	1		1.04002	1.31642	1.08933	1.72608	1.80791	1.67763	1.05422	-0.622561	0.886497	-0.298429	0.999765	0.999929	0.999515	-0.545965
12808					1.10651	2.48878	2.74239	2.2881	2.40951	1.7982	1.07691	-8.20354	1	1	1	1	0.999933	-10.7042		0.97811	1.08132	1.21219	2.01364	1.3926	1.52293	0.898399	-0.691551	-0.374313	0.542529	0.999994	0.955996	0.993547	-0.129716
12929	S	67530	ubiquinol-cytochrome c reductase binding protein	Uqcrb	1.15498	1.71438	2.02442	2.33558	1.77218	1.82446	1.36736	0.21706	1	1	1	1	1	0.999732		1.08232	1.07026	1.06188	1.50344	1.14682	1.51361	1.42437	-0.00128552	-0.153103	-0.257707	0.999959	0.644895	0.999968	0.999665
12938	S	50789	F-box and leucine-rich repeat protein 3	Fbxl3	0.83883	0.7769	0.576954	0.594	0.654262	0.405001	0.628502	-0.434862	0.753684	0.999997	0.99996	0.99964	1	0.99992		0.739468	1.094	0.923168	0.549479	0.760199	0.436564	0.580675	0.996311	0.0922511	-0.0353307	1	0.990647	1	1
12943	S	83436	pleckstrin homology domain-containing, family A (phosphoinositide binding specific) member 2	Plekha2	1.02201	0.938261	0.958389	1.0109	1.13201	1.23002	1.85191	-14.0257	-10.4354	-12.5793	-14.4649	-4.01023	0.233945	0.999999		0.893337	1.04879	0.899464	0.85553	0.99507	0.82721	1.64533	0.338855	-0.446561	0.262069	0.712131	-0.719392	0.869958	0.999996
13036	S	12925	cysteine-rich protein 1 (intestinal)	Crip1	0.898836	0.870976	0.834542	1.10078	1.15956	1.26899	1.58954	-5.505	-2.68387	-0.434862	-6.63688	-2.01656	0.701088	0.999872		1.0693	0.959068	1.10691	1.05632	1.05389	0.765469	2.30721	-0.396447	-0.587052	-0.0672633	-0.496598	-0.513944	0.920352	1
13102		66816	RIKEN cDNA 9030625G08 gene	9030625G08Rik	0.976025	0.991029	0.889389	1.08241	0.996419	0.826073	1.67302	-8.09133	-8.3259	-3.85653	-5.91883	-8.36055	-0.71964	0.999376		1.13814	1.05517	1.16619	1.59348	1.15023	0.987795	1.35914	0.602265	-0.326427	0.774982	0.999997	0.686348	-0.699092	0.99842
13123		28023	DNA segment, Chr 5, Wayne State University 150, expressed	D5Wsu150e	1.10342	1.50457	1.32698	1.03611	0.62827	0.546458	0.536693	-3.47715	0.999411	0.953917	-7.47844	0.999923	0.999999	1		0.853614	1.11713	1.08912	1.54416	0.532297	0.679967	0.493192	0.754523	0.354344	0.0446677	0.999974	1	0.999839	1
13138	S	20733	serine protease inhibitor, Kunitz type 2	Spint2	0.988127	0.879646	0.559759	0.641114	0.806389	0.593335	1.94284	-8.2957	-2.95562	0.999959	0.997552	0.085738	0.999764	0.999997		0.808274	1.04869	0.904044	0.575366	0.714658	0.558923	1.221	0.714588	-0.567779	-0.131684	0.999882	0.973539	0.999946	0.649192
13152		65963	RIKEN cDNA 1810009M01 gene	1810009M01Rik	1.07543	0.794452	0.486564	0.689537	0.868855	0.635921	1.58193	-5.14498	0.782908	1	0.998112	-1.07153	0.999903	0.999921		0.761734	0.96248	0.918434	0.560286	0.798519	0.476116	1.28286	0.712107	-0.659818	-0.434351	0.998351	0.502616	0.999941	0.619755
13221	A	208647	cAMP responsive element binding protein 3-like 2	Creb3l2	1.03156	0.589652	0.85999	0.703653	0.592607	0.511131	0.838166	-7.58993	0.999998	-0.31466	0.998413	0.999998	1	0.339196		0.80015	1.08399	0.898407	0.78059	0.906042	0.540645	0.613294	0.982342	0.120286	0.464787	0.992961	0.477614	1	1
13222	S	13849	epoxide hydrolase 1, microsomal	Ephx1	0.880022	0.516216	0.298154	0.467276	0.37529	0.271886	0.401398	-2.23128	1	1	1	1	1	1		0.834631	1.0397	0.997051	0.409046	0.568539	0.29399	0.742774	0.110722	-0.669689	-0.722334	0.999984	0.993518	1	0.696011
13228	S	18457	pallidin	Pldn	0.969321	0.616813	0.478005	0.444146	0.518801	0.431354	0.716375	-7.66068	0.999975	1	1	1	1	0.993725		0.740387	1.02763	0.850359	0.475537	0.448154	0.285802	0.590908	0.791185	-0.691189	0.0919764	0.999931	0.99998	1	0.99476
13232	A	14958	H1 histone family, member 0	H1f0	0.868227	0.833189	0.576759	0.650824	0.597894	0.619822	0.801224	-2.41684	-0.810874	0.999861	0.995273	0.999598	0.998847	0.121295		0.804168	0.902324	0.874034	0.726114	0.861731	0.485863	1.15692	0.698289	-0.151587	0.132016	0.951096	0.251699	0.999997	0.226534
13260	S	68877		Maf1	1.26553	0.520639	0.689298	0.391939	0.438472	0.571211	0.865313	-2.05165	0.97291	-0.220432	0.999963	0.998366	0.963658	-5.08874		0.796666	1.01356	0.828744	0.48877	0.67444	0.398182	0.58375	0.549191	-0.714235	0.317883	0.999935	0.959512	0.999999	0.997302
13293					0.846779	0.656382	0.566311	0.610498	0.65575	0.582751	0.58756	-0.749662	0.998413	0.999988	0.999853	0.998502	0.999968	0.999959		0.802787	1.16262	0.9557	0.731727	0.732208	0.553453	0.608401	0.814145	0.416772	-0.557554	0.975242	0.974847	0.999989	0.999831
13295	S	12822	procollagen, type XVIII, alpha 1	Col18a1	0.826487	0.90174	0.937465	0.618485	0.743165	0.807584	0.627322	-0.440408	-4.24446	-6.44301	0.999256	0.865921	0.085738	0.998847		0.82491	0.946682	0.898454	0.815492	0.947852	0.598682	1.21418	0.815088	-0.421951	0.16283	0.856794	-0.434107	0.999987	0.82138
13351	S	12444	cyclin D2	Ccnd2	1.06059	1.50997	1.34123	0.941479	0.929139	0.561918	0.286333	-6.88174	0.99096	0.802553	-6.78748	-6.13232	0.999918	1		0.819527	0.948393	1.00618	1.17508	0.989814	0.81478	0.28097	0.665614	-0.525735	-0.719806	0.423323	-0.714829	0.69514	1
13352	S	17181	matrilin 2	Matn2	0.886349	0.603518	0.331549	0.300543	0.314558	0.311196	0.338484	-1.92093	0.999989	1	1	1	1	1		0.702111	1.10415	0.97225	0.577391	0.505506	0.325037	0.509241	0.920903	-0.325035	-0.686309	0.997823	0.999865	1	0.999842
13403					0.911244	1.01448	0.693959	0.798501	0.800202	0.589087	0.597655	-2.90502	-8.17401	0.999643	0.905336	0.897933	1	0.999999		0.880221	1.07503	1.1022	0.859555	0.766411	0.646844	0.6804	0.552705	-0.103818	0.223661	0.734207	0.990772	0.999983	0.999882
13416		380773	RIKEN cDNA 1810035L17 gene	1810035L17Rik	0.97198	1.43215	1.97991	2.28485	1.90626	1.51945	0.984399	-6.4935	1	1	1	1	1	-7.76122		1.0707	0.993988	1.07697	1.36619	1.5367	1.4561	1.37714	-0.209268	-0.717853	-0.136196	0.996544	0.999946	0.999621	0.997359
13517		69687			0.909528	0.567938	0.402102	0.457087	0.474427	0.413531	1.02085	-4.80688	0.999938	1	1	1	1	-8.15468		0.771784	0.9236	0.99257	0.407808	0.513689	0.378066	1.03052	0.548817	-0.511786	-0.720657	0.999986	0.998944	0.999997	-0.690667
13524	S	13877	enhancer of rudimentary homolog (Drosophila)	Erh	1.10569	2.15538	2.42674	2.68657	3.07779	2.45278	1.33447	-3.37074	1	1	1	1	1	0.959599		1.10908	1.03467	1.21687	1.8469	2.0131	2.02039	1.38484	-0.0980499	-0.639654	0.640639	0.99998	0.999998	0.999998	0.968876
13527		236790	RIKEN cDNA 6330505F04 gene	6330505F04Rik	0.969133	0.580563	0.315677	0.247676	0.332377	0.222885	0.356341	-7.58993	0.999999	1	1	1	1	1		0.827522	0.947025	0.899417	0.723829	0.74615	0.544598	0.612455	0.950447	-0.248159	0.476942	0.999745	0.999077	1	1
13547	S	13665	eukaryotic translation initiation factor 2, subunit 1 alpha	Eif2s1	0.799187	0.423734	0.44865	0.335711	0.40227	0.452844	0.804342	-0.493253	0.999999	0.999998	1	1	0.999997	-0.631893		0.810998	0.952383	0.931606	0.482414	0.74223	0.395391	0.953356	0.398448	-0.624411	-0.522392	0.999904	0.782295	0.999998	-0.628361
13666		72580	RIKEN cDNA 2700019D07 gene	2700019D07Rik	0.934547	0.935075	0.672766	0.664692	0.734477	0.648951	0.957309	-4.41253	-4.46872	0.999974	0.999985	0.998627	0.999995	-6.44301		0.812623	0.926963	0.867079	0.855372	0.690716	0.556221	0.650433	0.868005	-0.194852	0.511791	0.616454	0.998619	0.999999	0.999802
13697		71678	RIKEN cDNA 0610010K06 gene	0610010K06Rik	0.73916	1.01875	0.807617	1.13888	0.868033	0.502182	0.433015	-0.780072	-8.30671	-3.00651	-5.81049	-5.42482	0.993361	0.999507		0.800377	0.883279	0.874796	1.00658	0.610479	0.566047	0.574425	0.75503	0.0821462	0.169174	-0.719567	0.99942	0.999921	0.999883
13740	A	66867	high mobility group 20A	Hmg20a	0.913637	1.23565	1.07116	1.31378	1.28487	0.938212	0.654359	-4.18863	0.54013	-5.64631	0.918661	0.840948	-5.97262	0.999477		0.820423	0.881879	0.861313	0.930346	0.663138	0.606495	0.649996	0.671258	0.13334	0.34138	-0.36921	0.996605	0.999679	0.997972
13763		353190	expressed sequence AA517853	AA517853	0.863945	0.74539	0.658234	0.700612	0.909059	0.599595	0.719773	-0.00839292	0.995273	0.999978	0.999663	-2.51177	1	0.998944		0.847191	0.892817	0.881375	0.935102	0.730291	0.611093	0.649937	0.673448	0.223652	0.355664	-0.297622	0.991878	0.999972	0.999789
13808	S	20624		Snrp116	0.994033	1.49785	1.36292	1.7744	1.79007	1.27167	1.29121	-8.34129	0.999139	0.977573	0.999998	0.999999	0.807203	0.878509		1.01407	0.965732	1.04881	1.59289	1.40831	1.74007	1.01692	-0.697503	-0.572226	-0.452945	0.999983	0.998649	0.999999	-0.686525
13824		103488			0.645541	0.218726	0.210087	0.181355	0.288951	0.272422	0.249848	0.968186	1	1	1	1	1	1		0.75431	1.044	0.732234	0.472905	1.1322	0.384554	0.411263	0.769808	-0.689515	0.848253	0.999967	-0.144599	1	0.999998
13825	A	12297	calcium channel, voltage-dependent, beta 3 subunit	Cacnb3	0.890581	0.493146	0.407739	0.558077	0.651927	0.526203	0.541023	-2.41684	1	1	0.999999	0.999692	1	1		0.887323	0.950177	0.84463	0.626843	0.766927	0.421381	0.693738	-0.105565	-0.587184	0.281138	0.994707	0.785659	0.999999	0.960146
13826					0.999807	1.21681	1.6636	2.10646	1.86102	1.68973	1.5285	-8.36489	0.811753	1	1	1	1	0.999987		0.953769	0.994558	0.950214	1.30058	1.24733	1.56275	1.23107	-0.33987	-0.716859	-0.286213	0.997284	0.985769	0.999999	0.976766
13850	A	108907	nucleolar and spindle associated protein 1	Nusap1	1.04431	0.837006	0.83702	0.905175	1.71367	2.28997	1.73891	-7.85481	-2.65676	-2.65676	-5.91883	0.992776	0.999989	0.994704		1.45226	1.02403	0.988761	1.00521	2.1125	1.45782	3.65823	0.680038	-0.71036	-0.719853	-0.722054	0.995551	0.69044	0.999999
13853	S	68988	PRP31 pre-mRNA processing factor 31 homolog (yeast)	Prpf31	0.984697	1.42165	1.62071	1.83127	2.08442	1.40024	0.773127	-8.22656	0.980421	0.999653	0.999993	1	0.969842	0.738191		1.01922	1.13519	0.949442	1.34041	1.70566	1.43329	0.869587	-0.692694	0.195434	-0.512972	0.958563	0.999934	0.991901	0.313754
13908	A	11690	arachidonate 5-lipoxygenase activating protein	Alox5ap	0.99313	1.4363	1.61522	1.92203	2.0343	1.42711	1.96888	-8.34129	0.977573	0.999277	0.999996	0.999999	0.97291	0.999998		1.04992	0.916699	1.16023	0.943083	1.31915	0.850936	3.18394	-0.512734	-0.142236	0.467292	-0.427816	0.960591	0.565042	1
13912					0.989224	1.57326	2.47108	2.50796	2.45383	1.47586	0.674681	-8.2957	0.999673	1	1	1	0.997173	0.997552		1.06729	1.07196	0.947864	1.52041	1.85138	1.52284	0.706038	-0.538759	-0.514984	-0.595956	0.97293	0.999418	0.973681	0.911506
13923	A	15130	hemoglobin, beta adult minor chain	Hbb-b2	0.648941	0.919782	0.86153	1.26733	0.948043	0.509043	0.302971	-0.414537	-7.69495	-6.39213	-4.18863	-8.09133	0.647574	0.999824		0.8127	0.944726	0.925237	0.837563	0.793129	0.635978	0.701381	0.883357	-0.386016	-0.150221	0.768422	0.936643	0.999937	0.998328
13943					0.696872	0.831521	0.731669	0.762447	0.923234	0.630704	0.720743	0.991452	-0.110322	0.961679	0.872359	-5.14498	0.999683	0.975678		0.811789	1.04337	0.884644	0.744195	0.809617	0.537683	0.65466	0.919122	-0.50053	0.43701	0.99412	0.924773	1	0.999934
13950	S	67529	FGFR1 oncogene partner 2	Fgfr1op2	0.963473	1.58813	1.53894	1.75207	1.95205	1.77989	1.31713	-7.62567	0.999188	0.997818	0.999962	0.999999	0.999977	0.816205		1.06953	1.04171	1.12646	1.34725	0.980339	1.36586	1.65029	-0.377576	-0.58553	0.137909	0.966632	-0.689172	0.975998	0.999862
13965	S	214459	formin binding protein 1-like	Fnbp1l	0.957737	0.907312	0.534105	0.609879	0.8369	0.57693	0.871969	-6.69129	-2.51177	1	0.999999	0.569396	1	-0.414537		0.875535	0.976078	0.901793	0.618896	0.845566	0.51095	0.908004	0.254971	-0.674297	-0.032668	0.999698	0.538291	0.999999	-0.101878
13968	S	71375	checkpoint supressor 1	Ches1	0.979362	0.772519	0.613313	0.710289	0.911824	0.65067	0.840899	-7.85481	0.989893	1	0.999777	-2.27713	0.999996	0.699358		0.850285	1.11613	0.94754	0.601855	0.697433	0.465384	0.681008	0.226928	-0.187227	-0.573948	0.997686	0.954818	0.999994	0.971004
13971		67972	RIKEN cDNA 2810442I22 gene	2810442I22Rik	0.77566	0.723133	0.801084	0.69243	0.736154	0.485001	0.706189	0.692405	0.951439	0.339196	0.985907	0.920703	1	0.975012		0.766078	0.988129	0.830129	0.68802	1.08163	0.464335	0.59322	0.884579	-0.712561	0.562974	0.988115	-0.339404	1	0.999705
13987	D	56177	olfactomedin 1	Olfm1	0.883401	0.895993	0.643327	0.676945	0.845835	0.829941	2.84105	-3.53071	-4.24446	0.994852	0.979881	-1.54995	-0.873656	1		0.923771	1.08072	0.967281	0.854597	0.96555	0.654658	0.58198	-0.295923	-0.311187	-0.637914	0.42201	-0.628816	0.99792	0.999917
13994	S	19249	protein tyrosine phosphatase, non-receptor type 13	Ptpn13	0.949896	0.863889	0.625385	0.805272	1.17144	0.942395	1.0818	-6.18496	-0.243469	0.999993	0.852134	0.103663	-5.59119	-4.07736		0.801444	1.05172	0.889788	0.573511	0.758114	0.616729	0.846805	0.731427	-0.556399	-0.00648435	0.999851	0.898124	0.999038	0.410927
14004	S	67439	XPA binding protein 2	Xab2	0.87442	0.890813	0.745222	0.733625	1.02802	0.921492	1.73756	-2.18581	-3.16096	0.90999	0.943223	-7.94118	-5.20115	0.999972		0.963845	1.02848	0.940224	0.813016	0.88863	0.808548	1.62237	-0.537163	-0.612087	-0.254267	0.935396	0.447549	0.94499	0.999997
14006	S	22634	pleiomorphic adenoma gene-like 1	Plagl1	0.819384	0.850251	0.552261	0.598658	0.676563	0.482471	0.487943	0.998166	0.979327	1	1	1	1	1		0.806673	0.983836	0.925951	0.790646	0.799422	0.646969	0.7257	0.960806	-0.681316	-0.0105615	0.979599	0.970661	0.99999	0.999073
14020	S	11951	ATP synthase, H+ transporting, mitochondrial F0 complex, subunit c (subunit 9), isoform 1	Atp5g1	1.01008	1.73942	2.70045	3.47035	3.21794	2.40994	1.46035	-8.28374	0.999998	1	1	1	1	0.998912		1.1661	1.08828	1.11628	2.122	2.11823	2.79529	1.39215	0.335507	-0.283543	-0.0504799	0.999999	0.999999	1	0.969541
14024	S	114584	chloride intracellular channel 1	Clic1	0.895921	1.33605	1.11823	1.4544	2.04273	1.80736	2.36468	-3.16096	0.935389	-3.05771	0.995659	1	0.999997	1		1.039	1.09334	1.13588	1.11199	1.35903	1.18779	2.21423	-0.364596	0.497426	0.847675	0.691146	0.999967	0.974164	1
14076	S	17184	matrin 3	Matr3	1.10261	1.40249	1.18273	1.15329	1.33766	0.868011	0.64839	-3.42383	0.9939	-0.131677	-0.970797	0.969024	-1.03755	0.999802		0.851077	1.012	0.958339	0.993395	1.08586	0.823032	0.644033	0.735743	-0.704088	-0.501695	-0.716897	-0.0356308	0.880923	0.999961
14077	A	193813	multiple coagulation factor deficiency 2	Mcfd2	1.06784	1.44453	1.73316	1.87041	1.81722	1.34258	1.06804	-5.81049	0.996342	0.999994	1	0.999999	0.958519	-5.81049		1.06506	1.09388	1.11102	1.55682	1.30656	1.36146	0.857534	-0.19193	0.17692	0.371816	0.999994	0.994072	0.998725	0.785644
14120					0.992471	1.15349	1.4518	1.8367	1.61004	1.38774	1.09917	-8.27084	0.569396	0.999996	1	1	0.999952	-1.24746		1.09659	1.059	1.09644	1.59379	1.91991	1.91614	1.37522	0.0109843	-0.387216	0.00943432	0.999953	1	1	0.994212
14140	A	56195	polypyrimidine tract binding protein 2	Ptbp2	1.01415	1.11882	0.990047	0.898893	0.955715	0.611055	0.755746	-8.27084	-3.9115	-8.31678	-4.24446	-7.43988	0.999234	0.755855		0.766001	1.009	0.92623	0.668915	0.900323	0.55127	0.385569	0.965691	-0.714125	-0.203049	0.999362	0.116797	0.999999	1
14152	S	67920	RNA binding motif protein 13	Rbm13	1.2217	2.67996	2.00416	2.03889	2.0791	1.41643	0.813189	-0.243469	1	0.999999	0.999999	0.999999	0.960652	-0.110322		1.0101	1.16455	1.58038	2.68745	1.5475	1.93331	0.914517	-0.718756	-0.0322813	0.972995	0.999999	0.962241	0.999249	-0.441887
14162	S	16432	integral membrane protein 2B	Itm2b	0.927887	0.652237	0.517931	0.533833	0.573067	0.632813	1.13157	-4.69404	0.9999	1	1	0.999999	0.999969	-1.51072		0.93542	1.03621	1.03332	0.692597	0.607399	0.483423	1.02138	-0.416773	-0.629309	-0.643039	0.989727	0.999654	0.999999	-0.689005
14178	S	13643	ephrin B3	Efnb3	0.794632	1.15958	0.778813	0.66734	0.580852	0.565998	0.677332	0.429617	-1.75208	0.647574	0.994852	0.99993	0.999968	0.991918		0.831105	1.05857	0.988724	0.840867	0.975532	0.414422	0.705797	0.528661	-0.517393	-0.713959	0.450517	-0.681617	1	0.97467
14188	S	15312	high mobility group nucleosomal binding domain 1	Hmgn1	0.974273	1.30314	1.50534	1.65547	1.98321	1.29608	0.697838	-7.47844	0.997006	0.999998	1	1	0.996015	0.999973		1.03553	1.06877	1.0826	1.46366	1.54186	1.36982	0.985304	-0.534769	-0.136887	0.0439439	0.999934	0.999992	0.999078	-0.687139
14213	S	235036	peter pan homolog (Drosophila)	Ppan	0.85698	1.33646	1.43123	1.4348	1.5686	1.09902	0.895088	-0.220432	0.983381	0.998742	0.998847	0.999965	-3.21301	-2.18581		0.98202	1.07994	1.3669	1.90373	1.41628	1.63307	0.705192	-0.707845	-0.476258	0.842128	0.999632	0.9069	0.992105	0.908683
14219	S	58235	poliovirus receptor-related 1	Pvrl1	1.21943	2.01994	1.30818	0.984266	1.10268	1.3106	0.894369	-2.18581	0.999643	-0.363881	-8.2957	-6.18496	-0.339092	-5.59119		0.936607	1.18157	1.16745	1.37495	0.795891	2.33931	1.09068	-0.557349	0.0957778	0.0124893	0.816886	0.474902	0.999988	-0.443464
14252	S	68031	ring finger protein 146	Rnf146	0.962787	1.33512	0.878979	0.90066	0.926066	0.474921	0.631406	-6.73962	0.963658	-0.970797	-2.18581	-4.02192	1	0.999844		0.962072	1.0165	1.05586	0.970083	0.888261	0.663878	0.789945	-0.457717	-0.671695	-0.240367	-0.553685	0.618962	0.999995	0.99171
14260	S	20148	dehydrogenase/reductase (SDR family) member 3	Dhrs3	1.01827	1.00219	0.643014	0.603826	0.413576	0.555335	0.653507	-8.15468	-8.36055	0.999535	0.999946	1	0.999997	0.999188		0.714419	0.731275	1.09016	0.740829	0.263188	0.38308	1.58274	0.70563	0.630817	-0.524669	0.583674	1	0.999968	0.927063
14262		78142			0.836668	1.34456	1.33046	1.43186	1.77903	1.1222	0.746019	-0.153363	0.950153	0.930211	0.993172	0.999996	-2.80475	0.944678		1.08261	1.10972	1.15988	2.06396	2.05852	2.5115	0.791954	-0.454063	-0.288286	0.0400975	0.999947	0.999944	0.999999	0.580354
14265					1.04438	1.62738	1.56418	1.58239	1.95282	1.43249	0.879389	-7.47844	0.999319	0.997818	0.998458	0.999997	0.97291	-2.95562		0.982553	1.05839	1.14702	1.58488	1.81064	1.93678	0.788507	-0.7019	-0.519442	0.162323	0.998062	0.999934	0.999989	0.784786
14269	S	22417	wingless-related MMTV integration site 4	Wnt4	2.25572	3.46239	1.49939	1.0073	0.954499	0.805337	0.978333	0.999923	1	0.777726	-8.35284	-7.85481	-1.96411	-8.25701		0.815622	1.06234	2.18199	2.78531	0.736967	0.93132	1.61402	0.115134	-0.622847	0.999348	0.999989	0.600023	-0.586122	0.942215
14324	S	21872	tight junction protein 1	Tjp1	0.822223	0.751041	0.558355	0.560884	0.727094	0.452788	0.496837	0.7978	0.99407	1	1	0.998502	1	1		0.751178	1.02695	0.806629	0.547512	0.750272	0.489728	0.589837	0.995089	-0.622252	0.950152	1	0.995292	1	0.999999
14335	A	16765	stathmin 1	Stmn1	0.812114	0.488644	0.351655	0.476418	1.23983	2.7081	1.44055	-0.339092	0.999997	1	0.999999	-0.197738	1	0.956276		1.19911	1.0769	0.982053	0.750706	1.27821	1.20208	2.90176	-0.315383	-0.646533	-0.717992	0.114138	-0.0555236	-0.30576	0.999043
14349	S	18221	nuclear distribution gene C homolog (Aspergillus)	Nudc	1.02707	1.34378	1.51644	1.47058	1.92514	1.38713	0.758696	-7.1518	0.999923	1	1	1	0.999987	0.999771		1.03047	0.945498	0.971698	1.5902	1.55575	1.44991	0.817621	-0.622269	-0.398477	-0.630531	0.999952	0.999899	0.99895	0.861008
14376	S	20280	sterol carrier protein 2, liver	Scp2	1.09183	2.0849	2.06509	2.23457	2.59279	2.10779	1.25213	-1.58957	1	1	1	1	1	0.991688		1.0957	1.05551	1.21308	1.91216	1.89903	1.99353	1.37988	-0.155811	-0.496919	0.690321	0.999998	0.999997	0.999999	0.978977
14430	PT	98711	retinol dehydrogenase 10 (all-trans)	Rdh10	0.894173	1.18013	1.1105	1.00454	0.938158	0.832293	1.79123	-4.30039	-1.7937	-4.69404	-8.35718	-6.78748	-1.14069	0.999853		0.879822	0.971243	1.0215	0.709127	1.10274	0.733978	3.87679	0.243155	-0.649017	-0.683077	0.990594	-0.0611382	0.977331	1
14462	S	64930	tuberous sclerosis 1	Tsc1	0.892859	0.720467	0.637132	0.640843	0.710846	0.515595	0.706662	-2.27713	0.993725	0.999938	0.999921	0.996127	1	0.996919		0.72971	0.974613	0.922389	0.641692	0.85521	0.462917	0.712251	0.990767	-0.654211	-0.159288	0.999823	0.592049	1	0.995447
14478		80295	cDNA sequence BC00398	BC003498	0.736429	0.906593	1.14646	1.40112	1.77853	1.18495	0.863833	0.90769	-4.46872	-2.36991	0.959599	0.999969	-0.970797	-1.92093		0.845937	1.04349	0.902373	0.758623	0.880786	0.632105	1.00158	0.612422	-0.557912	0.0329696	0.96149	0.281275	0.999779	-0.722403
14510	S	12696	cold inducible RNA binding protein	Cirbp	0.869693	0.465453	0.655751	0.644468	0.609823	0.404498	0.559896	-2.46413	1	0.994552	0.996737	0.999357	1	0.999949		0.651204	0.779526	0.821044	0.40684	0.869197	0.425811	0.449964	0.994549	0.801165	0.568355	1	0.155808	1	0.999999
14517	A	11820	amyloid beta (A4) precursor protein	App	0.818415	0.648688	0.477749	0.578681	0.505377	0.401324	0.721095	0.802553	0.999984	1	1	1	1	0.998587		0.785397	1.05744	1.0404	0.652814	0.669849	0.481313	0.932675	0.869665	-0.485542	-0.598787	0.998494	0.996988	1	-0.36863
14548					1.17952	1.97944	1.80965	1.94844	2.0813	1.19601	0.76968	0.429617	1	1	1	1	0.631384	0.98292		0.896413	1.02923	1.47713	1.75289	1.22017	1.23983	0.717825	-0.0330485	-0.661754	0.993646	0.999929	0.66548	0.741943	0.974618
14550	PE	11911	activating transcription factor 4	Atf4	1.376	5.57739	2.83774	2.53407	2.2879	1.84259	1.23228	0.559828	1	1	0.999999	0.999994	0.994704	-1.35786		1.02455	1.12929	1.53755	2.94744	1.52781	2.04891	1.07853	-0.706703	-0.365804	0.884757	0.999994	0.875955	0.997834	-0.574227
14552					0.861579	0.953807	0.890385	0.755734	0.754401	0.519688	0.653302	-2.65676	-7.47844	-4.24446	0.587984	0.597009	0.999968	0.985907		0.711877	1.07693	0.999816	0.867172	0.623612	0.619623	0.25618	0.970433	-0.387593	-0.722641	0.215641	0.998651	0.99885	1
14560	S	56615	microsomal glutathione S-transferase 1	Mgst1	0.793253	0.369817	0.559702	0.536353	0.272386	0.409342	0.621884	-1.07153	1	0.996236	0.998502	1	0.999985	0.965538		0.749963	0.943481	0.811211	0.469304	0.421019	0.52463	0.833743	0.515595	-0.632556	0.129265	0.998865	0.999803	0.993693	-0.0264663
14566					0.88908	0.861143	0.715332	0.642057	0.549844	0.627365	1.07381	-3.26533	-1.67003	0.963658	0.998545	0.999989	0.999298	-5.97262		0.886743	0.93918	1.02773	0.791378	0.630085	0.726301	0.813163	0.216789	-0.384739	-0.652272	0.89689	0.999804	0.987666	0.81618
14576	A	56419	diaphanous homolog 3 (Drosophila)	Diap3	0.812344	1.2852	1.26417	1.41734	1.69354	1.516	1.36146	0.98511	0.998458	0.996236	0.999993	1	1	0.999936		1.13243	0.934869	1.1311	1.29742	1.28151	1.23163	1.6453	0.333963	-0.296684	0.322257	0.962567	0.948394	0.864935	0.999976
14580	S	207181	RNA binding motif, single stranded interacting protein	Rbms3	0.972522	1.07692	0.645284	0.76863	0.989911	0.732785	0.73446	-7.72847	-4.75046	0.999934	0.952694	-8.28374	0.991452	0.990704		0.747841	1.0266	0.903533	0.727557	0.903586	0.6368	0.525388	0.989958	-0.64067	0.156644	0.995759	0.155963	0.999954	1
14600	S	11909	activating transcription factor 2	Atf2	0.759158	0.87614	0.671256	0.863317	0.626677	0.458733	0.586903	0.761499	-2.75509	0.99096	-2.05165	0.998778	1	0.999829		0.845453	0.942161	0.918353	0.852522	0.564916	0.484779	0.66231	0.273694	-0.541439	-0.373631	0.211859	0.999458	0.999984	0.983605
14708	S	27226	phospholipase A2, group VII (platelet-activating factor acetylhydrolase, plasma)	Pla2g7	1.12358	0.985384	0.729888	0.860151	0.886534	0.555153	0.466762	-1.35786	-8.15468	0.997253	-0.00839292	-1.17587	1	1		0.774491	0.940081	0.903628	0.72157	0.868779	0.49937	0.576296	0.983237	-0.266842	0.23726	0.998472	0.629717	1	1
14856	S	11426	microtubule-actin crosslinking factor 1	Macf1	1.05546	1.86169	2.12013	2.04261	2.31546	1.5943	0.871426	-6.28924	1	1	1	1	0.999983	-0.214756		1.09939	1.07876	1.13317	1.92226	1.83791	2.19967	1.18554	-0.0782585	-0.2744	0.231901	0.999999	0.999997	1	0.603403
14911	S	12192	zinc finger protein 36, C3H type-like 1	Zfp36l1	1.06753	1.05015	0.650535	0.641288	0.492984	0.367804	0.410479	-3.53634	-4.08223	0.998915	0.999298	1	1	1		0.833297	1.0397	0.837931	0.665281	0.659406	0.436291	0.714195	0.78218	-0.559121	0.755093	0.999654	0.999742	1	0.996596
14920					0.84113	0.948857	0.772434	0.801726	0.928956	0.658699	0.664528	0.944989	-2.6044	0.999298	0.994934	-1.29206	1	1		1.08039	1.13322	1.18195	1.70574	1.46731	1.29068	1.12041	-0.386236	0.0187005	0.361831	0.999517	0.984138	0.815153	-0.0805402
14924	S	70231	golgi reassembly stacking protein 2	Gorasp2	0.889251	1.52588	2.04519	2.75375	2.69069	2.10443	1.3287	-2.07854	0.994009	0.999998	1	1	0.999999	0.815827		0.903999	1.0641	1.11037	1.84434	1.66478	2.01794	0.86199	-0.220378	-0.510512	-0.189134	0.999884	0.998689	0.999987	0.176435
14933	D	74006	dynamin 1-like	Dnm1l	0.882582	1.34575	1.29574	1.5275	1.56362	1.18388	1.1117	-0.19446	0.996774	0.985161	0.999984	0.999994	0.642482	-0.830845		0.848688	1.08528	0.928702	0.668511	0.772749	0.444903	0.767276	0.360123	-0.33929	-0.402102	0.991068	0.835814	1	0.854748
14950	D	260302	golgi associated, gamma adaptin ear containing, ARF binding protein 3	Gga3	1.16219	1.54019	1.10088	1.06605	1.208	0.755182	0.766195	0.550091	0.999997	-0.968608	-2.56904	0.882007	0.997279	0.99479		0.857902	1.0001	1.00223	1.01562	0.912595	0.636553	0.610399	0.64755	-0.722642	-0.722037	-0.693661	0.0371345	0.999954	0.999989
14961	A	84092	ubiquitin specific protease 8	Usp8	1.07618	0.887715	0.723249	0.833035	0.762974	0.575798	0.757469	-1.47939	0.330205	0.999958	0.947706	0.999318	1	0.999534		0.849706	1.10356	1.05313	0.74617	0.740319	0.540072	0.917844	0.689342	0.0977526	-0.437611	0.988643	0.991033	1	-0.0536159
14979				ESTs, Highly sim	1.07748	1.61896	1.55147	1.86415	1.602	1.47812	1.15599	-1.05411	1	1	1	1	1	0.846969		1.00657	1.13151	1.26693	1.37463	1.34904	1.53189	2.43872	-0.719895	0.0158572	0.759998	0.943462	0.919007	0.994405	1
14997	S	54380	Swi/SNF related matrix associated, actin dependent regulator of chromatin, subfamily a-like 1	Smarcal1	0.859021	0.465515	0.642093	0.596193	0.378571	0.41417	0.70263	-1.20119	0.999999	0.994173	0.999164	1	1	0.946363		0.785721	0.90443	0.847636	0.704659	0.582971	0.565998	0.796614	0.773996	-0.190208	0.355894	0.969521	0.999613	0.999814	0.720059
15157	S	18150	nucleoplasmin 3	Npm3	1.02462	2.18814	2.40469	2.48936	2.85768	1.83934	0.797416	-4.36134	1	1	1	1	1	0.991407		1.04995	1.055	1.35476	1.9111	2.05401	2.16402	0.891068	-0.613278	-0.591587	0.840656	0.999765	0.999951	0.999984	-0.196885
15202	S	13200	dolichyl-di-phosphooligosaccharide-protein glycotransferase	Ddost	0.907873	1.026	1.59287	2.13472	2.03936	1.62389	1.68401	-0.777436	-4.38419	1	1	1	1	1		1.08977	1.11461	1.08461	1.45751	1.61253	1.45195	1.61781	0.165276	0.449331	0.0989914	0.999948	0.999999	0.999939	0.999999
15209	PT	53945	solute carrier family 40 (iron-regulated transporter), member 1	Slc40a1	0.844095	0.899237	0.883293	1.29104	1.33236	1.17041	2.44732	0.892809	-0.0778752	0.39211	0.998124	0.99962	0.824106	1		0.990936	1.05817	0.857193	0.668066	1.58639	0.879068	7.37796	-0.719702	-0.612985	-0.0631039	0.919879	0.965687	-0.22723	1
15238		76491	RIKEN cDNA 1810013B01 gene	1810013B01Rik	0.789932	0.663278	0.650231	0.739035	0.793623	0.624087	0.669344	0.978399	0.99999	0.999996	0.998709	0.973999	0.999999	0.999985		0.889651	1.04002	0.941696	0.726533	0.71067	0.433196	0.55119	0.0332836	-0.61259	-0.476256	0.965573	0.978998	1	0.99997
15254	S	23970	protein kinase C and casein kinase substrate in neurons 2	Pacsin2	0.837561	1.59041	1.74191	1.84524	1.99422	1.57076	0.918812	-0.363844	0.998278	0.999872	0.999976	0.999997	0.997572	-3.16593		1.03774	1.03088	1.18009	1.56791	1.43408	1.53023	0.917774	-0.532257	-0.59173	0.809819	0.99999	0.999688	0.999974	0.0728054
15340	A	67838	DnaJ (Hsp40) homolog, subfamily B, member 11	Dnajb11	0.922223	1.22005	1.44647	1.66677	1.09378	1.10999	0.833352	-0.830845	0.986685	0.999999	1	-0.408711	0.129353	0.969562		1.21798	1.01334	1.2489	3.28054	1.57188	2.74839	1.16654	0.403484	-0.714161	0.547377	1	0.98807	1	0.104964
15430	A	64658	mitochondrial ribosomal protein S25	Mrps25	0.798694	0.717331	0.551489	0.679453	0.661149	0.498055	0.669291	0.988058	0.999937	1	0.999996	0.999999	1	0.999998		0.84357	1.01692	1.00778	0.721219	0.821077	0.546899	0.720888	0.825189	-0.682208	-0.713936	0.998807	0.914957	1	0.998827
15501	S	20350	sema domain, immunoglobulin domain (Ig), short basic domain, secreted, (semaphorin) 3 F	Sema3f	0.946018	1.34306	1.76336	2.49338	2.32245	1.55285	1.15652	-2.3223	0.999937	1	1	1	1	0.835897		1.01	1.15063	1.16797	1.47669	1.78157	1.80209	1.2277	-0.708168	0.653353	0.753444	0.999894	1	1	0.934197
15548	S	234373	splicing factor, arginine/serine-rich 14	Sfrs14	0.790259	1.08625	0.746661	1.21177	0.694427	0.431018	0.402976	-0.804018	-4.05454	0.0125937	-1.64073	0.610976	0.99991	0.999976		0.904239	0.970399	0.914687	0.984957	0.673185	0.556702	0.583276	-0.291731	-0.678694	-0.373755	-0.711347	0.968246	0.999294	0.9981
15574		56395	expressed sequence C78915	C78915	1.09194	1.6689	1.41286	1.55668	2.2322	1.47286	0.916184	-1.97551	0.999998	0.998465	0.999964	1	0.999691	-2.00974		1.09961	1.07195	0.958289	1.53472	1.62345	1.55445	1.00572	0.182862	-0.151016	-0.47868	0.999974	0.999997	0.999984	-0.717907
15586	S	109108	solute carrier family 30 (zinc transporter), member 9	Slc30a9	1.07041	1.32806	1.76841	2.43293	2.71049	2.35244	1.01354	-3.47056	0.915959	0.999986	1	1	1	-4.80232		1.21909	1.07727	1.03792	1.83294	1.83082	2.18572	1.24515	0.726731	-0.312534	-0.60878	0.999993	0.999993	1	0.814739
15611		100686	expressed sequence AI504062	AI504062	0.944638	0.646118	0.581486	0.777452	0.910385	0.590936	0.687701	-4.02649	0.996283	0.999807	0.650005	-2.85169	0.9997	0.923849		0.768721	1.09222	0.897286	0.61887	0.882671	0.480851	0.423532	0.954885	-0.0988425	0.122325	0.999921	0.291643	1	1
15641	S	69955	phenylalanine-tRNA synthetase 1 (mitochondrial)	Fars1	1.12777	1.67459	2.03798	2.66077	2.5109	1.54676	1.69561	-1.87358	0.999717	0.999999	1	1	0.997201	0.999801		1.02249	1.02976	0.98244	1.50581	1.37033	1.6617	1.52118	-0.63225	-0.56862	-0.664674	0.999994	0.999626	1	0.999996
15647	A	66734	microtubule-associated protein 1 light chain 3 alpha	Map1lc3a	1.2693	1.91872	1.3472	0.976044	0.998809	0.862682	1.29186	0.747404	0.999999	0.944989	-4.66925	-4.86964	-0.648242	0.835897		0.841982	0.982772	1.08291	0.996342	0.651134	0.77129	1.68577	0.942297	-0.65804	0.215016	-0.719715	0.999999	0.998362	1
15653		52690	DNA segment, Chr 12, ERATO Doi 771, expressed	D12Ertd771e	0.814071	1.18208	1.23467	1.56376	1.90207	1.29877	0.762414	0.735979	0.290662	0.76895	0.999927	1	0.949017	0.963477		1.04201	1.12562	1.02188	1.27052	1.64127	1.46441	0.841066	-0.579337	0.149224	-0.681671	0.88693	0.999871	0.996601	0.606336
15670	S	15384	heterogeneous nuclear ribonucleoprotein A/B	Hnrpab	1.21212	2.90149	2.80384	2.85387	3.30576	2.39717	1.48886	0.774075	1	1	1	1	1	0.999893		1.08347	1.0913	1.27198	2.09881	1.72061	2.28432	1.30171	-0.374568	-0.317982	0.75112	0.999996	0.999512	1	0.827215
15679	S	12176	BCL2/adenovirus E1B 19kDa-interacting protein 1, NIP3	Bnip3	1.13596	0.641783	0.498662	0.411981	0.374046	0.439301	1.08339	-3.26884	0.956256	0.999783	0.999997	1	0.999987	-2.74583		0.787093	0.973089	0.782733	0.442235	0.370725	0.316928	1.23624	0.0795336	-0.708434	0.105736	0.996432	0.999653	0.99996	-0.0514666
15687					0.95675	1.30079	2.29635	3.05529	2.31184	1.97277	1.49333	-3.82092	0.98391	1	1	1	1	0.999939		1.18876	0.977284	1.03923	2.49527	1.61724	1.99539	1.37295	0.731334	-0.664084	-0.563677	1	0.999969	1	0.993572
15690	A	66940		Scotin	0.996712	1.24799	1.24604	1.44679	1.53749	1.3036	2.1188	-4.86239	0.957364	0.955121	0.99992	0.999995	0.992516	1		0.89662	1.06983	1.04395	0.893589	0.923054	0.799281	1.75119	0.0270358	-0.381378	-0.574425	0.0608705	-0.263639	0.825741	0.999971
15798		214469	cDNA sequence BC043098	BC043098	1.18509	1.50154	1.18901	1.19429	1.25988	0.828204	0.774926	0.907317	0.999999	0.919994	0.934404	0.99479	0.960532	0.998465		0.812815	1.01504	0.978215	1.00312	0.958695	0.779474	0.613252	0.970168	-0.682374	-0.636208	-0.720868	-0.4273	0.993613	1
15821	S	27397	mitochondrial ribosomal protein L17	Mrpl17	0.924069	1.73551	2.26989	2.54623	2.56359	2.29863	1.74474	-3.43737	0.999756	1	1	1	1	0.999789		1.22078	1.09344	1.18202	2.13757	2.19139	3.15577	1.48956	0.493746	-0.338254	0.277806	0.999994	0.999997	1	0.979791
15831	S	17216	minichromosome maintenance deficient 2 mitotin (S. cerevisiae)	Mcm2	0.847883	1.42799	1.47804	2.39129	3.2686	2.40257	1.38961	-1.14168	0.919994	0.961538	1	1	1	0.85736		1.17913	0.982855	1.15398	2.01199	2.93821	3.142	1.27485	0.0180896	-0.71184	-0.124788	0.999471	1	1	0.480396
15905					1.07557	1.90911	2.27461	2.52496	2.30873	1.87632	1.34727	-2.35742	1	1	1	1	1	0.997037		1.09666	1.09621	1.19324	1.88312	1.40876	1.88282	1.42574	0.0965427	0.0914481	0.81991	1	0.998845	1	0.999241
15914	S	20520	solute carrier family 22 (organic cation transporter), member 5	Slc22a5	0.866786	1.04322	0.808285	0.943435	0.866274	0.645198	0.777299	-0.115754	-4.05454	0.820009	-3.404	-0.0966928	0.999939	0.946363		0.862173	0.972505	0.93417	0.732108	0.82228	0.550008	0.705967	0.436518	-0.653879	-0.352875	0.980419	0.7428	0.999995	0.992418
15947	S	13518	dystonin	Dst	0.859367	0.688699	0.543536	0.564227	0.584766	0.386006	0.496189	-0.885229	0.984755	0.999983	0.999949	0.999856	1	0.999999		0.754788	1.08336	0.990853	0.60053	0.556738	0.328272	0.403929	0.893032	-0.351967	-0.717117	0.999324	0.9999	1	1
15962					0.863419	0.720438	0.657296	0.749366	0.855663	0.587238	0.694293	0.692322	0.999927	0.999999	0.999476	0.779098	1	0.999989		0.787718	1.07121	0.902824	0.761949	0.801036	0.549965	0.985827	0.958945	-0.222703	0.184932	0.984525	0.934819	1	-0.697165
16024					1.07845	1.19423	0.801352	0.769113	0.893144	0.590543	0.585929	-2.81644	0.38012	0.798209	0.939154	-1.29206	0.999994	0.999995		0.919434	1.03338	0.945663	0.892589	1.1686	0.587765	0.643923	-0.272436	-0.644164	-0.505612	0.00655943	0.379448	0.999839	0.998184
16092					0.997668	1.62086	1.9809	2.24236	2.52003	1.99468	1.55397	-4.86722	0.999925	1	1	1	1	0.999691		1.0566	1.03004	1.06734	1.53804	1.44044	1.7904	1.38032	-0.37881	-0.614813	-0.262089	0.99993	0.999301	1	0.997039
16128	S	14886	general transcription factor II I	Gtf2i	0.905426	0.799726	0.775888	0.876602	1.00623	0.63159	0.611474	-0.830845	0.967929	0.990667	0.191061	-4.83978	0.999999	1		0.806664	1.05117	0.967951	0.833706	0.870669	0.66013	0.70344	0.983132	-0.297588	-0.525861	0.944457	0.783187	0.999997	0.999947
16138	S	56228	ubiquitin-conjugating enzyme E2, J1	Ube2j1	1.09231	1.63918	1.37307	1.48917	1.54802	1.18097	1.04696	-1.38483	1	0.999318	0.999982	0.999997	0.113365	-3.56892		0.981187	1.09115	1.24714	1.62932	1.23558	1.16298	0.986849	-0.666853	0.128788	0.967478	0.999999	0.956296	0.759249	-0.695293
16148		67211	RIKEN cDNA 2810037C14 gene	2810037C14Rik	0.81984	0.947076	0.985843	1.22319	1.1727	1.03507	1.90079	0.846969	-3.33674	-4.75029	0.860678	0.4813	-4.18933	1		0.831705	0.975028	0.896863	0.650839	1.25733	0.730243	1.83261	0.954511	-0.596734	0.555838	0.999999	0.991692	0.999786	1
16149		68280	RIKEN cDNA C330027G06 gene	C330027G06Rik	1.0904	2.33902	2.13276	2.38667	2.52331	2.04981	1.45873	-2.25225	1	1	1	1	1	0.999061		0.988724	1.01698	1.15086	1.54764	1.51772	1.59762	1.05672	-0.710817	-0.696673	0.383238	0.99945	0.999024	0.999787	-0.464532
16156	S	12750	CDC like kinase 4	Clk4	0.848013	0.883532	0.56581	0.507821	0.591696	0.396192	0.638013	0.982557	0.828119	1	1	1	1	1		0.824131	1.02024	0.974009	0.769136	0.847881	0.599448	0.726629	0.956545	-0.648689	-0.596969	0.996744	0.890138	1	0.999694
16170	S	213081	WD repeat domain 19	Wdr19	0.897113	0.768066	0.599698	0.652198	0.756055	0.497426	0.822879	-2.6044	0.610976	0.998816	0.989865	0.711752	0.999992	-0.256096		0.879739	1.11933	0.898949	0.534713	0.790021	0.412024	0.730398	-0.107657	-0.222696	-0.267959	0.999587	0.596503	0.999999	0.858765
16193	A	14451	growth arrest specific 1	Gas1	0.488122	0.698467	0.605351	0.561805	0.524366	0.517325	0.742622	1	0.991868	0.999913	0.999992	0.999999	0.999999	0.950297		0.835642	1.10877	1.02664	0.725336	0.788026	0.590877	0.600425	0.647838	-0.00284081	-0.662414	0.983386	0.884795	0.999949	0.999918
16202					0.92496	1.84843	1.91735	1.91726	1.67065	1.34694	1.15435	-2.6044	1	1	1	0.999995	0.986319	-0.174413		0.947147	0.999467	1.20455	1.82773	1.4816	1.60263	0.735687	-0.553257	-0.722626	0.470051	0.999884	0.984914	0.997338	0.917402
16203	A	15360	3-hydroxy-3-methylglutaryl-Coenzyme A synthase 2	Hmgcs2	0.67892	0.518113	0.684852	0.771629	0.798261	0.590933	0.64372	0.999061	1	0.998709	0.932745	0.820009	0.999994	0.99986		0.943778	1.15276	1.20262	0.57317	0.638247	0.299652	0.411489	-0.625822	-0.218478	0.034922	0.983956	0.928478	1	0.999928
16241					0.744793	0.967694	1.2227	1.95	1.90057	1.62541	1.6535	0.994334	-4.29014	0.839666	1	1	0.999998	0.999999		1.03911	1.06631	1.10567	1.07841	1.36369	1.30424	2.27359	-0.468317	-0.105174	0.4074	0.0644778	0.999536	0.99707	1
16248	S	77862		Thy28	0.790913	1.09813	1.6655	2.27662	1.97598	1.59679	1.0482	0.959502	-1.38483	1	1	1	0.999997	-3.6653		1.03709	1.07595	0.99729	1.3655	1.9375	1.71579	1.14151	-0.609369	-0.310747	-0.721992	0.9786	0.999999	0.999966	0.283966
16307	S	110960	threonyl-tRNA synthetase	Tars	0.897769	2.71059	1.73084	1.74987	2.03118	1.50451	1.20747	-2.1131	1	0.99995	0.999964	1	0.996487	0.097148		1.00605	1.03406	1.20847	1.88342	1.53205	1.99371	0.980276	-0.721067	-0.674775	0.284891	0.999398	0.970448	0.999812	-0.705544
16334		67015	RIKEN cDNA 1810060J02 gene	1810060J02Rik	0.812392	0.867676	0.905982	1.20035	1.25936	1.25263	2.10859	0.113365	-1.38483	-2.78115	-0.34179	0.403908	-0.19446	0.999999		0.962868	0.956758	1.03253	0.847696	1.03701	0.773771	1.65639	-0.521802	-0.454845	-0.576268	0.813763	-0.536461	0.987747	0.999999
16336	A	12955	crystallin, alpha B	Cryab	1.2252	1.75841	1.44772	2.19784	1.25887	0.834859	0.661118	-0.0409674	0.999795	0.967082	1	0.342981	-0.477913	0.988997		1.00945	1.27195	1.11579	1.56422	0.937884	1.01004	0.586529	-0.701139	0.997967	0.661888	1	0.0306902	-0.698385	1
16339		74477	RIKEN cDNA 4933427D14 gene	4933427D14Rik	0.8931	1.45926	1.96491	2.17333	2.26811	1.8686	1.45684	-0.386151	0.99995	1	1	1	1	0.999946		1.08009	1.08429	1.11542	1.4656	1.68739	1.92661	1.19422	-0.261254	-0.221671	0.074375	0.997171	0.99972	0.999999	0.650326
16395	S	66902	methylthioadenosine phosphorylase	Mtap	0.876136	1.13641	1.47464	1.97177	2.19842	1.72775	1.15495	-0.725012	-0.857915	0.998782	1	1	0.999995	-0.386151		1.1831	1.13705	1.16926	1.84769	1.75917	2.70854	1.02794	0.36987	0.0487392	0.280585	0.999934	0.999776	1	-0.67544
16425					0.754816	0.706607	0.58345	0.60063	0.670678	0.428536	0.512893	0.966214	0.996283	0.999996	0.999989	0.999393	1	1		0.860374	1.0692	0.934404	0.755196	0.816261	0.586444	0.645926	0.846971	-0.038042	-0.0235012	0.99883	0.973862	1	0.999999
16455	S	15201	helicase, lymphoid specific	Hells	0.928031	1.50612	2.14369	2.73177	2.64914	2.0472	1.29974	-2.14775	0.999983	1	1	1	1	0.990139		0.968946	1.51031	1.14329	1.54133	1.83393	1.72756	1.09594	-0.676793	0.971266	-0.0661071	0.980054	0.999359	0.997799	-0.37389
16485	D	226422	RAB7, member RAS oncogene family-like 1	Rab7l1	0.853666	1.16042	0.869364	1.13902	0.812744	0.580731	0.755931	-0.648242	-0.912783	-1.17132	-1.47939	0.290662	0.999905	0.850507		0.81997	1.09853	0.903375	0.651918	0.982778	0.653215	1.9221	0.739412	-0.107869	-0.0292027	0.998985	-0.696537	0.998926	0.999999
16565	S	20174	RuvB-like protein 2	Ruvbl2	1.02036	1.35568	1.30362	1.17454	1.71697	1.21625	1.08282	-4.76185	0.867105	0.692322	-0.857915	0.999691	-0.0966928	-3.404		1.11175	1.03341	0.99134	1.55383	1.71251	1.79253	0.963657	0.0263802	-0.62926	-0.715923	0.999383	0.999965	0.999991	-0.605084
16571	A	56758	muscleblind-like 1 (Drosophila)	Mbnl1	1.11021	1.03806	1.59063	1.37753	1.36985	0.849062	0.604422	0.080702	-3.56892	1	0.999978	0.99997	0.915959	1		0.884688	1.08915	0.951971	0.979667	0.940771	0.865744	0.505618	0.88213	0.555296	-0.0857016	-0.588141	0.149147	0.95354	1
16634	D	18590	platelet derived growth factor, alpha	Pdgfa	1.12827	1.50003	1.47717	1.52272	1.54107	1.04628	0.793166	0.129353	0.999997	0.999993	0.999998	0.999999	-3.43737	0.987389		0.882753	1.07986	1.0217	1.06949	0.890438	0.663159	0.578256	0.31351	-0.207965	-0.675134	-0.312372	0.225453	0.999459	0.999993
16640	S	17219	minichromosome maintenance deficient 6 (MIS5 homolog, S. pombe) (S. cerevisiae)	Mcm6	0.794981	1.36599	1.62385	2.29965	2.93282	1.97425	0.959005	0.491637	0.917999	0.999234	1	1	0.999997	-4.38419		1.196	0.983369	0.960882	1.47227	2.61321	2.03877	1.18445	0.320188	-0.708265	-0.642895	0.967579	1	0.999968	0.251814
16650	S	71838	PHD finger protein 7	Phf7	0.927705	1.00771	0.78009	0.700687	0.822034	0.62748	1.04306	-3.23466	-4.85062	0.784022	0.988058	0.304047	0.999585	-4.29014		0.903666	0.877272	0.930797	0.732548	0.772074	0.473496	0.882723	-0.262423	-0.0279258	-0.473112	0.888226	0.751003	0.999989	-0.07746
16682	S	12628	complement component factor h	Cfh	0.920228	0.781151	0.612517	0.629739	0.847419	0.631997	1.29814	-1.80629	0.978967	0.999999	0.999998	0.627016	0.999997	0.987728		0.759775	1.00738	0.874212	0.484982	0.703869	0.250368	0.788553	0.560635	-0.720891	-0.229834	0.999308	0.805283	1	0.3859
16685	S	21429	upstream binding transcription factor, RNA polymerase I	Ubtf	1.15537	1.73976	1.34856	1.45962	1.55622	1.23455	0.973711	-0.19446	0.999998	0.984755	0.999061	0.99991	0.763723	-4.55022		0.91455	1.06676	1.20495	1.52365	1.31463	1.38854	0.799287	-0.0469862	-0.325043	0.783214	0.999705	0.973974	0.994573	0.907068
16727	S	114715	sprouty protein with EVH-1 domain 1, related sequence	Spred1	0.892783	1.18614	0.747034	0.766987	0.8616	0.646349	0.781872	-1.67352	-0.0228748	0.943581	0.884797	-0.525315	0.999318	0.811557		0.836059	1.04391	0.963598	0.668368	0.875723	0.464376	0.631526	0.562914	-0.587028	-0.620575	0.995928	0.199682	1	0.99907
16769	S	14815	nuclear receptor subfamily 3, group C, member 1	Nr3c1	0.796148	0.654573	0.618921	0.677173	0.73316	0.590593	0.483207	0.981596	0.999998	1	0.99999	0.99956	1	1		0.857668	1.06037	1.00332	0.675962	0.706964	0.509201	0.524235	0.296414	-0.507482	-0.721908	0.989928	0.972911	0.999992	0.999982
16827	S	74143	optic atrophy 1 homolog (human)	Opa1	0.90658	1.02775	1.00988	1.06084	1.23149	1.16055	1.81785	-2.63977	-4.65382	-4.83978	-3.91091	0.263267	-0.968608	0.999974		0.984977	1.26254	0.961487	1.1042	1.03253	1.20632	1.80663	-0.709708	0.686146	-0.637517	-0.250465	-0.665581	0.438492	0.999752
16836					0.978173	1.41962	2.13767	2.52408	2.84854	2.12176	1.54724	-4.66925	0.994173	1	1	1	1	0.999672		1.12238	1.08516	1.09489	1.68446	1.86577	2.1649	1.17244	0.0500925	-0.275112	-0.190594	0.99985	0.999991	1	0.434261
16867		103012	RIKEN cDNA 6720401G13 gene	6720401G13Rik	0.901915	0.737372	0.700891	0.654529	0.804988	0.57576	0.897862	-2.25225	0.940665	0.985161	0.998013	0.511794	0.999962	-2.07854		0.755988	1.09289	0.922428	0.549239	0.679265	0.611068	0.673253	0.927949	-0.21703	-0.292067	0.99998	0.99387	0.999615	0.995094
16878	PT	26934	Rac GTPase-activating protein 1	Racgap1	0.97449	1.01934	0.946003	1.0581	1.18806	2.59253	1.84627	-4.71226	-4.78324	-4.16313	-4.13654	-0.777436	1	0.999916		1.38532	1.16717	1.07522	1.29355	2.24288	2.38656	4.65116	0.321998	-0.390602	-0.642974	0.0425365	0.989192	0.994574	0.999998
16894	S	72567	BCL2-associated transcription factor 1	Bclaf1	0.836666	0.900677	0.696358	0.701517	0.906817	0.589604	0.653548	0.460096	-1.47939	0.998421	0.997955	-1.77287	0.999925	0.999843		0.907818	1.10623	0.919898	0.72837	0.803281	0.626817	0.753635	0.352554	0.40543	0.173578	0.999619	0.981329	0.999999	0.998431
16908	A	55944	eukaryotic translation initiation factor 3, subunit 7 (zeta)	Eif3s7	0.987261	1.60301	1.91411	2.17843	1.69849	1.65287	1.12588	-4.79307	0.999962	1	1	0.999995	0.999987	-1.02538		1.12562	1.05662	1.15397	1.77399	1.25615	1.65482	1.17242	0.24756	-0.434929	0.48118	0.999997	0.904887	0.999972	0.603596
16914		70364			0.88786	0.970699	0.925181	0.898985	0.879259	0.64818	0.542936	-2.04409	-4.63786	-3.43737	-2.46307	-1.73959	0.995343	0.999967		0.804282	0.939225	0.867069	0.739262	0.997636	0.518527	0.396224	0.426365	-0.568409	-0.0658558	0.779906	-0.722413	0.999483	0.999998
20925	S	17242	midkine	Mdk	1.03501	0.986231	1.03441	1.34019	1.53799	0.930636	0.580165	-2.107	-2.55919	-2.12465	0.999465	0.999999	-0.849692	1		0.883663	0.916753	0.881949	0.898753	1.85343	0.976185	0.642694	0.105191	-0.242719	0.1232	-0.0550724	0.999985	-0.679558	0.998343
20926	A	20924	suppressor of Ty 5 homolog (S. cerevisiae)	Supt5h	1.02342	1.88674	1.61874	1.61541	1.57416	1.37618	1.08993	-2.37459	1	1	1	1	0.999902	-0.313065		0.926516	1.06235	1.1069	1.61836	1.21534	1.71459	1.05426	-0.114904	-0.309107	0.196912	0.999991	0.879883	0.999999	-0.396459
20937					0.929971	0.95567	0.639845	0.54264	0.351617	0.375972	0.632065	-2.14209	-2.43838	0.972101	0.999018	1	1	0.977877		0.94744	1.06715	0.933823	0.609688	0.530401	0.504578	0.89816	-0.535205	-0.45815	-0.431862	0.999237	0.999979	0.999994	-0.096745
20939	A	14381	glucose-6-phosphate dehydrogenase X-linked	G6pdx	0.914176	2.34223	3.03689	3.88081	2.58837	2.56283	3.32632	-0.0246098	1	1	1	1	1	1		1.0831	1.08922	1.07032	1.35651	1.21823	2.13432	2.71616	-0.281036	-0.227246	-0.38912	0.964847	0.696903	1	1
20943	S	23825	barrier to autointegration factor 1	Banf1	0.853997	0.9093	0.686708	0.522464	0.411623	0.413355	0.618405	0.832218	-0.121446	0.99999	1	1	1	1		0.970522	1.00601	0.992415	0.758443	0.65516	0.643166	0.982396	-0.602005	-0.717632	-0.714548	0.991541	0.999956	0.999978	-0.679076
20944	S	16416	integrin beta 3	Itgb3	0.883511	1.57536	1.55245	1.71255	1.32383	1.23377	1.00855	0.897988	1	1	1	0.999995	0.999433	-2.58178		1.03112	1.06567	1.22439	1.92135	1.29875	1.78105	1.20889	-0.634702	-0.376197	0.799679	0.999999	0.945479	0.999995	0.743128
20957	S	171508	cysteine-rich with EGF-like domains 1	Creld1	0.766708	0.913508	0.815732	0.835199	0.665396	0.700309	1.00553	0.945132	-1.13086	0.726017	0.533308	0.999325	0.996378	-2.64222		0.835295	0.92366	0.880296	0.798985	0.646585	0.64415	0.915658	0.634665	-0.2598	0.222468	0.836612	0.999139	0.999226	-0.172827
20961					0.852918	0.848308	0.724882	0.693979	0.693356	0.534037	0.650329	0.96023	0.969879	0.999996	1	1	1	1		0.943859	1.12097	0.979197	0.791737	0.945001	0.63302	0.695544	-0.247945	0.494914	-0.650108	0.983382	-0.26457	0.999998	0.999887
20962	S	110750	chromosome segregation 1-like (S. cerevisiae)	Cse1l	1.06949	2.42409	1.81728	1.82713	1.93238	1.39247	0.796526	-0.703035	1	1	1	1	0.999989	0.997185		1.18955	1.17086	1.18969	1.6671	1.48637	1.92152	0.954585	0.661284	0.555123	0.661977	0.999962	0.998696	1	-0.525128
20963	S	11486	adenosine deaminase	Ada	0.900636	1.05751	1.05984	1.00627	1.01637	1.22118	2.17193	-1.2846	-2.19307	-2.15931	-2.64222	-2.60694	0.282249	0.999999		1.15469	1.44359	0.939994	1.10036	1.07293	1.38943	3.18124	-0.0859764	0.896097	-0.580177	-0.402692	-0.540689	0.825238	1
20964	A	14609	gap junction membrane channel protein alpha 1	Gja1	1.39784	1.84783	2.71206	2.08501	1.80016	1.35951	1.16081	0.984668	0.999997	1	1	0.999993	0.966657	-0.0723331		1.08023	1.09429	1.00562	1.33104	1.36473	1.56313	1.69964	-0.118251	0.0417557	-0.718672	0.99015	0.995563	0.999959	0.999998
20980		66552	RIKEN cDNA 2010106G01 gene	2010106G01Rik	0.823161	0.955254	0.724028	0.820622	0.762506	0.570153	0.81174	0.975465	-1.65367	0.999953	0.978444	0.999363	1	0.986925		0.754665	0.990385	0.981924	0.794737	0.764199	0.580207	0.917292	0.992706	-0.709679	-0.676895	0.962341	0.988963	1	0.0480959
20985	A	16669	keratin complex 1, acidic, gene 19	Krt1-19	0.969743	1.16807	1.19891	1.75096	1.61701	1.61147	2.35996	-2.30358	0.650747	0.83946	1	0.999999	0.999999	1		0.956688	1.11882	1.16776	1.26986	0.979267	1.21149	2.78732	-0.553247	0.105255	0.496211	0.894003	-0.68309	0.728602	1
20995	S	50782	regulator of G-protein signaling 11	Rgs11	0.671767	0.826359	0.765035	0.705401	0.654789	0.585258	0.855005	0.999999	0.977877	0.999524	0.999993	1	1	0.90033		0.943146	0.924901	0.924024	0.7269	0.675758	0.592506	0.872929	-0.220219	0.0628281	0.0764282	0.99949	0.999975	1	0.710418
21011	S	11486	adenosine deaminase	Ada	0.919336	1.00045	0.998446	0.929381	1.12521	1.05205	2.11124	-1.41624	-2.64898	-2.64823	-1.65367	-0.621297	-2.14209	1		1.15921	1.03236	1.14641	1.24779	1.01173	1.43629	3.48252	-0.269556	-0.698189	-0.326414	0.125493	-0.719344	0.702967	0.999999
21012	A	27053	asparagine synthetase	Asns	0.903935	1.52045	1.51742	1.24545	0.977037	0.918127	0.879662	0.458773	1	1	0.998105	-2.27327	0.0812733	0.812839		1.04728	1.07559	1.16	2.10134	1.29673	2.59843	1.16107	-0.628196	-0.497624	0.0291557	0.999958	0.685755	1	0.0359991
21026	S	110809	splicing factor, arginine/serine-rich 1 (ASF/SF2)	Sfrs1	0.997565	1.31321	1.57249	1.35913	1.36172	1.4281	1.07071	-2.64597	0.996938	0.999999	0.999306	0.999363	0.999923	-1.10896		1.03855	1.05506	1.18254	1.61109	1.064	1.38312	1.07992	-0.48615	-0.282194	0.883698	0.999999	-0.161068	0.999641	0.0567913
21029	S	14081	acyl-CoA synthetase long-chain family member 1	Acsl1	0.681514	0.452522	0.677943	0.89831	0.537977	0.744964	0.740742	0.832218	0.999896	0.846425	-1.79958	0.997023	0.448834	0.47823		0.665939	0.783162	0.884497	0.638918	0.371521	0.790503	0.714541	0.771581	0.1923	-0.418713	0.847487	0.999877	0.146121	0.577664
21030					0.973664	0.728319	0.508381	0.48506	0.449993	0.457146	1.01347	-2.43838	0.995599	1	1	1	1	-2.59508		0.741513	1.04344	1.02658	0.527468	0.489525	0.371883	0.788623	0.885872	-0.623544	-0.68418	0.999919	0.999986	1	0.703536
21033					0.971078	0.701382	0.437352	0.433153	0.462461	0.448496	0.806106	-2.401	0.998899	1	1	1	1	0.885511		0.874233	1.12162	1.04925	0.791356	0.617955	0.518006	1.17708	0.0564555	-0.108371	-0.593093	0.704924	0.997379	0.999959	0.284547
21036					0.928998	0.676542	0.472155	0.457162	0.44772	0.451087	0.706906	-1.32855	0.999734	1	1	1	1	0.998654		0.848395	1.14187	1.01629	0.645618	0.567297	0.410621	0.72029	-0.0281779	-0.228887	-0.713953	0.940428	0.99163	0.999972	0.759923
21041	S	18606	ectonucleotide pyrophosphatase/phosphodiesterase 2	Enpp2	0.851394	0.664191	0.375402	0.338075	0.480185	0.345581	0.469496	0.737117	0.999986	1	1	1	1	1		0.681914	0.933011	0.776905	0.297566	0.295434	0.203163	0.24749	0.798182	-0.598709	0.343477	0.999999	0.999999	1	1
21042	S	259277	protease, serine, 19 (neuropsin)	Prss19	0.9628	0.808332	0.694603	0.569998	0.603978	0.620711	0.97527	-2.2096	0.909222	0.999612	1	0.999998	0.999995	-2.45023		0.809745	1.07295	0.994673	0.576674	0.538037	0.448755	0.841079	0.656398	-0.428828	-0.720781	0.999749	0.999957	1	0.42683
21044					1.00831	1.64732	1.91629	1.82738	1.29078	1.27142	0.996019	-2.60694	1	1	1	0.999243	0.998356	-2.63978		1.00823	0.985482	1.09829	1.73358	1.00983	1.32416	0.990351	-0.700266	-0.652465	0.66339	1	-0.69089	0.999972	-0.691416
21045	A	14451	growth arrest specific 1	Gas1	0.601192	0.890109	0.909351	0.883898	0.880849	0.705607	0.829102	1	0.47823	0.0217105	0.58363	0.629447	0.999987	0.964928		0.835165	1.10219	1.01614	0.824328	0.874679	0.672783	0.633984	0.886178	0.254259	-0.683118	0.921704	0.63553	0.999948	0.999995
21047	S	20643	small nuclear ribonucleoprotein E	Snrpe	0.959886	1.52735	1.65646	1.81446	2.02282	1.49256	1.11129	-1.93932	0.999998	1	1	1	0.999995	0.0812733		1.03082	0.978563	1.09802	1.31229	1.58308	1.42557	1.25384	-0.649384	-0.684883	-0.145367	0.928418	0.999354	0.989626	0.8209
21048	S	19662	retinol binding protein 4, plasma	Rbp4	0.993491	0.788441	0.749417	0.985403	0.527598	0.730903	0.718639	-2.64222	0.726017	0.909222	-2.61233	0.999994	0.950265	0.966657		0.754515	0.915522	0.963253	0.879517	0.438495	0.817967	0.551046	0.439778	-0.537764	-0.687719	-0.355966	0.999342	0.0360638	0.981746
21049	S	68943	PTEN induced putative kinase 1	Pink1	1.00958	0.706978	0.500859	0.472058	0.544888	0.445676	0.680709	-2.62202	0.998867	1	1	1	1	0.999727		0.6781	0.972529	0.8382	0.467522	0.47068	0.25034	0.619811	0.881431	-0.697232	0.0422005	0.999677	0.999636	1	0.965566
21056	S	21413	transcription factor 4	Tcf4	0.8214	0.621296	0.691801	0.502527	0.776924	0.56232	0.53809	0.913392	0.999999	0.999908	1	0.988862	1	1		0.753299	1.06868	0.788788	0.658203	1.08095	0.453941	0.510022	0.97972	-0.307434	0.931826	0.999666	-0.18077	1	1
21057	A	17181	matrilin 2	Matn2	0.929879	0.623832	0.319159	0.295216	0.290732	0.337496	0.300251	-1.13086	0.999998	1	1	1	1	1		0.752039	1.35703	1.03716	0.646288	0.569838	0.319337	0.601384	0.713449	0.776861	-0.670175	0.966849	0.996293	1	0.990208
21061	S	27053	asparagine synthetase	Asns	0.915153	3.74841	3.36361	1.35248	1.25235	1.3949	0.780236	-0.765366	1	1	0.996575	0.946459	0.99896	0.975465		1.17405	1.17774	1.14927	2.15493	1.31321	2.79431	0.870061	0.010548	0.0316719	-0.133561	0.99989	0.635635	0.999999	-0.133131
21070	A	15122	hemoglobin alpha, adult chain 1	Hba-a1	0.730707	1.01013	0.723063	1.03686	0.675458	0.356484	0.293245	0.702619	-2.63978	0.742521	-2.52422	0.915411	1	1		0.826867	0.835882	0.948161	1.37088	0.530556	0.512446	0.405763	-0.0877404	-0.143926	-0.660927	0.500403	0.98154	0.988161	0.999535
21074	S	16476	Jun oncogene	Jun	1.60075	1.39741	0.682923	0.67704	0.648707	0.384891	0.617816	0.999999	0.999644	0.999952	0.999966	0.999995	1	0.999999		0.772379	1.02145	1.03567	1.02644	0.755947	0.469807	0.73071	0.771105	-0.697954	-0.656181	-0.685453	0.835044	0.999994	0.905424
21075					0.840894	0.873398	0.741758	0.695983	0.618396	0.665197	0.835256	0.37524	-0.206336	0.969879	0.995348	0.99989	0.998867	0.458773		0.902788	1.03186	0.891615	0.789805	0.650247	0.585381	0.802264	0.105549	-0.617942	0.241923	0.932319	0.999795	0.999994	0.900716
21076	S	19823	ring finger protein 7	Rnf7	0.719205	1.22055	0.862034	1.16226	0.7526	0.550123	0.438952	0.977296	0.524465	-0.138122	-0.104922	0.926651	0.999991	1		0.887183	0.895733	0.999386	1.20522	0.790361	0.818376	0.643682	0.239384	0.139576	-0.722606	0.748722	0.911305	0.809467	0.999724
21077					1.0864	1.79535	1.67884	1.83187	1.7407	1.37799	1.2394	-0.765366	1	1	1	1	0.999306	0.953819		0.969756	1.04437	1.18935	1.46007	1.11906	1.52191	1.28028	-0.583171	-0.455801	0.859946	0.999888	0.426733	0.999978	0.985335
21079	S	26445	proteasome (prosome, macropain) subunit, beta type 2	Psmb2	0.940625	1.36731	1.42421	1.50299	1.64863	1.26257	1.15121	-1.35051	0.99951	0.999921	0.999993	1	0.985459	0.607085		1.07902	0.992228	1.10483	1.40137	1.35947	1.59137	1.23787	-0.0330068	-0.713262	0.278027	0.999448	0.998266	0.999996	0.956182
21080	A	16667	keratin complex 1, acidic, gene 17	Krt1-17	0.935055	1.52776	1.76411	2.38041	1.91748	2.03406	1.90911	-1.30658	0.999987	1	1	1	1	1		1.09437	1.02446	1.0532	1.26346	1.12564	1.68732	1.76763	0.125748	-0.639301	-0.372833	0.972124	0.455798	0.999999	1
21085	S	17395	matrix metalloproteinase 9	Mmp9	0.962763	1.83303	1.95036	1.93639	2.17796	1.65982	1.33185	-2.28855	1	1	1	1	0.999989	0.978997		1.20625	1.14177	1.36601	1.81782	1.48394	1.69443	1.55466	0.574865	0.155981	0.954173	0.999962	0.992916	0.999753	0.997734
21086	A	18567	programmed cell death 2	Pdcd2	1.00377	1.47709	1.63794	2.29374	1.66608	1.7071	1.7827	-2.64597	0.997754	0.999913	1	0.999949	0.999977	0.999994		1.15354	1.06628	1.0941	1.42408	1.29533	2.1184	1.92964	0.375226	-0.396993	-0.144259	0.992615	0.924684	1	0.999999
21088	S	16624	kallikrein 8	Klk8	0.746248	0.976068	0.820891	1.03155	0.873491	0.59103	0.455232	0.871679	-2.55919	0.26994	-2.50471	-0.682448	0.999564	1		0.895711	0.820646	0.947964	1.27772	0.616598	0.580854	0.531849	-0.257704	0.362225	-0.598862	0.617565	0.990931	0.997129	0.999518
21091	S	11522	alcohol dehydrogenase 1 (class I)	Adh1	1.25845	2.18151	1.83075	2.47879	1.85049	2.16145	2.68685	0.48775	0.999999	0.999896	1	0.999921	0.999999	1		0.796135	1.13342	2.12455	1.57667	1.04023	2.63694	3.39414	0.532629	-0.150105	0.999962	0.984452	-0.654287	1	1
21092					0.772761	0.698535	0.51241	0.801285	0.651993	0.49068	0.577611	0.83946	0.986572	0.999998	0.650747	0.997937	1	0.999941		0.788059	0.935337	1.04057	0.708204	0.837556	0.542821	1.19508	0.956767	-0.250716	-0.537108	0.998429	0.796539	1	0.800853
21097	S	15482	heat shock protein 1-like	Hspa1l	1.07087	1.64384	1.3737	1.55403	1.63466	1.70093	1.02257	-1.65367	0.99997	0.988862	0.999802	0.999964	0.999991	-2.52422		1.28562	1.12832	1.23653	1.64462	1.59664	1.89346	1.21761	0.967334	0.365436	0.907109	0.99999	0.999973	1	0.864084
21098	S	21877	thymidine kinase 1	Tk1	0.955789	0.880575	0.874609	1.03793	1.39353	1.64555	2.38428	-2.1763	-0.276914	-0.138122	-2.31833	0.992161	0.999968	1		1.42185	1.01249	0.988875	1.24833	2.02046	1.93532	3.03543	0.634097	-0.719176	-0.719827	0.0841822	0.992992	0.987612	0.999981
21101	A	15452	hypoxanthine guanine phosphoribosyl transferase 1	Hprt1	1.05546	1.88742	1.69383	1.75638	1.72857	1.62794	1.16176	-1.19668	1	1	1	1	1	0.897988		1.04314	1.10151	1.1443	1.41899	1.20039	1.55951	1.2681	-0.350687	0.500871	0.832792	0.999987	0.970554	1	0.997178
21107	A	13731	epithelial membrane protein 2	Emp2	1.18295	2.04919	1.96347	2.02172	1.84261	1.74283	1.07538	0.192841	1	0.999999	1	0.999995	0.999975	-1.71684		1.0274	1.18369	1.22465	1.55767	1.22634	1.34692	1.04914	-0.63461	0.750812	0.887437	0.999945	0.891253	0.9925	-0.461171
21111					0.639174	0.809308	0.776669	0.713073	0.665102	0.714746	0.919788	0.999999	0.971378	0.994804	0.999887	0.999995	0.999873	-0.561116		0.983134	0.990572	0.971676	0.863446	0.735779	0.64211	1.05765	-0.688278	-0.711908	-0.626493	0.59235	0.993444	0.99993	-0.385855
21120	S	13361	dihydrofolate reductase	Dhfr	0.722183	0.901975	0.778723	0.765518	0.643105	0.651106	0.916421	0.999994	0.458773	0.999564	0.999829	1	1	0.0957703		0.91119	1.02181	0.974361	0.776316	0.659298	0.638331	1.00567	0.0203111	-0.670342	-0.647373	0.96168	0.999751	0.999916	-0.718994
21129	S	11491	a disintegrin and metalloproteinase domain 17	Adam17	1.16947	1.70242	1.68918	1.64948	1.49309	1.3551	1.02853	0.893152	1	1	1	0.999999	0.999913	-2.2096		0.989478	1.10164	1.11469	1.51199	1.25706	1.56591	1.05119	-0.707565	0.162654	0.301615	0.999919	0.957182	0.999978	-0.417687
21143	A	17748	metallothionein 1	Mt1	0.95364	1.33657	0.586272	0.541153	1.03656	0.633445	0.88792	-2.34702	0.800293	0.999099	0.999876	-2.47298	0.994198	-1.17472		0.841266	0.98373	1.02278	0.707315	0.960769	0.545118	1.17935	0.552268	-0.701056	-0.682169	0.986846	-0.598284	0.99999	0.497229
21158	S	11350	v-abl Abelson murine leukemia oncogene 1	Abl1	0.769254	0.795658	0.784224	1.10766	0.867955	1.12572	1.58628	0.871679	0.731616	0.804554	-1.0871	-0.276914	-0.744497	0.999433		1.00587	1.07863	1.06663	1.06032	0.928223	0.730065	1.95219	-0.719408	-0.260792	-0.372476	-0.428034	-0.273204	0.984913	1
21160	S	16826	LIM domain binding 2	Ldb2	0.820256	0.50746	0.569556	0.550721	0.645522	0.614258	0.762895	0.352895	0.999996	0.999908	0.999964	0.997105	0.999243	0.835874		0.919497	1.0263	1.00825	0.694173	1.0375	0.52734	0.683605	-0.305447	-0.677218	-0.71803	0.983033	-0.632562	0.999982	0.987984
21171	S	69162	SEC31-like 1 (S. cerevisiae)	Sec31l1	1.21382	1.52634	1.60866	1.71129	1.70142	1.3227	1.11793	0.911329	0.999993	0.999999	1	1	0.996669	0.0217105		0.946638	1.09037	1.03073	1.54124	1.22048	1.52935	0.947556	-0.329192	0.0901809	-0.591127	0.999982	0.92599	0.999976	-0.341237
21172	S	18263	ornithine decarboxylase, structural 1	Odc1	1.12122	1.80839	2.49377	3.07559	2.60051	2.15539	0.859166	0.00642695	1	1	1	1	1	0.607085		0.9711	0.936675	1.15428	1.90317	2.01574	2.50359	1.00382	-0.685212	-0.54467	-0.0257489	0.999563	0.999867	0.999999	-0.722002
21173	S	20775	squalene epoxidase	Sqle	0.881471	1.41762	1.65165	1.53739	1.21009	1.53601	1.06759	-0.0246098	0.998729	0.999996	0.999937	0.777753	0.999935	-1.56822		1.14701	0.996184	1.27654	2.78068	1.18318	2.71271	1.50443	-0.0380042	-0.721956	0.636998	1	0.191482	1	0.96999
21179	A	18104	NAD(P)H dehydrogenase, quinone 1	Nqo1	0.907117	2.18205	2.58809	2.15788	1.63413	2.16447	1.10295	-1.15278	1	1	1	0.999834	1	-1.13086		1.13544	1.32134	1.25263	1.83799	1.02066	2.18769	1.58563	-0.0454583	0.824231	0.625026	0.99977	-0.700183	0.999996	0.993958
21187	S	11816	apolipoprotein E	Apoe	0.968116	0.539384	0.440117	0.338457	0.187662	0.208989	0.297738	-2.54239	0.999125	0.99999	1	1	1	1		0.576439	0.833768	1.0694	0.646728	0.411773	0.318435	0.255303	0.930005	-0.179585	-0.635236	0.78315	0.998882	0.999969	0.999999
21199	A	12350	carbonic anhydrase 3	Car3	0.47432	0.2719	0.447762	0.269681	0.201489	0.241378	0.422632	0.849806	0.999099	0.90487	0.99915	0.999957	0.999727	0.940965		0.239423	1.09734	0.570029	0.721476	0.228378	0.366255	0.122166	0.999881	-0.632443	0.734183	0.103384	0.999927	0.99206	1
21207					1.09124	1.75023	1.54845	1.88376	2.13959	1.53543	0.719569	-1.00002	0.999999	0.999937	1	1	0.999913	0.996851		1.16802	1.09881	1.12192	2.42762	1.45798	1.71245	0.952773	0.693476	0.105536	0.345852	1	0.999591	0.999986	-0.445829
21210	S	11816	apolipoprotein E	Apoe	0.838643	0.593882	0.435979	0.443931	0.207653	0.309381	0.404238	-0.313065	0.997754	0.999999	0.999998	1	1	1		0.673979	0.804704	1.16831	0.634451	0.453652	0.334067	0.27257	0.749558	0.0617345	-0.258348	0.861465	0.997906	0.999977	0.999999
21226					0.865242	0.823546	0.709337	0.628864	0.721403	0.508234	0.590293	0.0518066	0.650747	0.994509	0.999893	0.990523	0.999999	0.999987		0.813089	1.08019	1.02131	0.728207	0.867652	0.479021	0.707388	0.883353	-0.154786	-0.671418	0.994641	0.539427	1	0.997856
21233	S	20280	sterol carrier protein 2, liver	Scp2	0.766042	0.604969	0.754807	0.969526	0.500752	0.687217	0.904903	0.954951	0.999982	0.971378	-2.41376	1	0.998575	-0.82849		0.827572	0.853621	0.889712	0.676161	0.461785	0.692482	0.900544	0.0600786	-0.125254	-0.363993	0.852066	0.999468	0.805667	-0.427631
21239	S	73251		Set7	0.857807	0.734322	0.578558	0.555566	0.647403	0.521087	0.753262	0.947757	0.999992	1	1	1	1	0.999962		0.793441	1.07383	0.887932	0.666832	0.631106	0.563428	0.788787	0.831753	-0.362954	0.0957604	0.99694	0.999302	0.999971	0.849552
21243	S	20163	Ras suppressor protein 1	Rsu1	0.738756	0.836385	0.714186	0.688667	0.65384	0.60607	0.87221	0.998491	0.83946	0.999634	0.999921	0.999991	1	0.458773		0.912225	1.05266	0.957594	0.756529	0.719626	0.559072	0.697129	0.21336	-0.343747	-0.442557	0.99639	0.999471	1	0.999851
21244	S	20660	sortilin-related receptor, LDLR class A repeats-containing	Sorl1	0.822718	0.832131	0.710481	0.656667	0.524285	0.666157	1.20077	0.448834	0.318254	0.980577	0.997754	0.999997	0.996669	0.318254		0.732492	1.12527	0.927466	0.635408	0.394475	0.554024	0.985747	0.508496	-0.430427	-0.596726	0.867104	0.999766	0.972748	-0.717888
21247					0.862767	0.77333	0.804043	0.857365	0.788294	0.63962	0.638678	0.726017	0.99617	0.980064	0.777753	0.991262	0.999999	0.999999		0.800186	0.952938	0.919867	0.837197	0.818752	0.644924	0.598251	0.996995	-0.208504	0.393156	0.976468	0.991223	1	1
21250					0.915251	0.961408	0.808129	0.714135	0.676709	0.49939	0.659614	-1.63243	-2.41376	0.407651	0.946459	0.984668	0.999994	0.991723		0.856246	1.08354	0.931433	0.706877	0.861429	0.450796	0.599024	0.442266	-0.265216	-0.351941	0.988671	0.393701	1	0.999877
21257	S	18166	neuropeptide Y receptor Y1	Npy1r	0.745796	0.804136	0.729799	0.836314	0.584829	0.635113	0.795025	0.971378	0.787021	0.984668	0.48775	0.999988	0.999813	0.83946		0.972441	0.998504	0.774676	0.756856	0.632595	0.531695	0.842932	-0.66056	-0.722462	0.897916	0.93749	0.999311	0.999995	0.540917
21258					0.900273	1.07818	0.880953	0.777758	0.80058	0.603046	1.13756	-0.276914	-1.10896	0.192841	0.981567	0.949025	0.999999	0.23209		0.744844	0.871748	0.863092	0.776928	0.864321	0.566794	0.881675	0.983785	0.44011	0.524456	0.950101	0.512958	0.999997	0.334336
21259	A	18242	ornithine aminotransferase	Oat	0.760002	0.703072	0.606468	0.84685	0.748203	0.642375	0.490778	0.938026	0.99316	0.999935	0.26994	0.96023	0.999588	1		1.0002	0.913716	0.896029	0.848192	1.02249	0.812223	0.585151	-0.72264	-0.125712	0.0789524	0.565791	-0.678178	0.799367	0.999969
21261	S	11843	ADP-ribosylation factor 4	Arf4	1.03059	1.9762	1.83833	2.03635	1.72868	1.38833	1.22552	-2.107	1	1	1	1	0.999989	0.991262		1.11844	1.05701	1.1354	1.82033	1.31845	1.77348	1.30113	0.193356	-0.425708	0.347312	0.999999	0.973824	0.999998	0.962807
21264	S	170719	oxidation resistance 1	Oxr1	0.903423	0.803466	0.646155	0.716164	0.673169	0.603329	0.681115	0.0812733	0.987269	1	0.999943	0.999997	1	0.999995		0.835056	1.08482	0.836067	0.544209	0.636849	0.431753	0.609314	0.528936	-0.31183	0.52099	0.999972	0.998235	1	0.999431
21273	S	16523	potassium inwardly-rectifying channel, subfamily J, member 8	Kcnj8	0.903365	1.93421	1.94358	1.99332	1.68046	1.36863	1.17773	0.20608	1	1	1	1	0.999929	0.909222		0.975199	1.2042	1.33499	1.82238	1.40069	1.64858	1.44431	-0.660267	0.745605	0.976849	0.999998	0.993843	0.999958	0.99748
21281	A	16784	lysosomal membrane glycoprotein 2	Lamp2	0.753999	0.79286	0.672893	0.675572	0.869347	0.700612	1.84518	0.800293	0.515489	0.982044	0.980577	-0.703035	0.956056	0.999918		0.844253	0.993656	1.05601	0.635109	0.684811	0.534572	1.52364	0.647802	-0.718604	-0.451439	0.999809	0.998081	0.999999	0.99947
21287	A	12368	caspase 6	Casp6	0.868757	0.706379	0.661665	0.902904	0.69106	0.902705	1.04718	0.824689	0.999994	1	0.306405	0.999998	0.318254	-1.56822		0.890699	0.959862	0.991611	0.589102	0.704469	0.456228	1.73857	-0.137478	-0.634488	-0.718816	0.998599	0.946798	0.999996	0.999177
21289					0.848522	0.710305	0.623955	0.913496	0.728012	1.12873	1.33719	0.696513	0.99948	0.999997	-0.641576	0.998615	0.0957703	0.995951		0.964674	1.04353	0.914887	0.929944	0.87592	0.713733	1.65424	-0.616507	-0.575629	-0.171643	-0.331035	0.259095	0.986646	0.99986
21294		56334	RIKEN cDNA 1110032D12 gene	1110032D12Rik	1.01319	1.49868	1.49252	1.75651	1.32401	1.26002	1.13547	-2.53347	1	1	1	0.999925	0.9988	0.787021		0.992687	1.02601	1.21859	1.67667	1.3114	1.80623	1.2089	-0.713682	-0.616271	0.944004	1	0.995606	1	0.928248
22088					0.99544	1.20845	1.21069	1.12881	1.89066	1.72652	1.47178	-2.43838	0.352895	0.37524	-0.744497	0.999995	0.999929	0.993345		0.998985	1.09432	1.01695	1.07726	1.41091	1.28514	1.70299	-0.722457	0.251872	-0.672263	0.0285315	0.999859	0.993711	1
22090	A	26968	immunoglobulin superfamily containing leucine-rich repeat	Islr	0.744705	0.438777	0.352484	0.403507	0.594513	0.61906	0.388745	0.991495	1	1	1	0.999998	0.999991	1		0.833225	1.09762	0.929156	0.609841	0.817547	0.6002	0.683509	0.894244	0.203314	-0.0617675	0.999999	0.939358	0.999999	0.999906
22096	A	22264	proline-rich acidic protein 1	Prap1	0.6662	1.18634	0.676097	0.753442	0.577922	0.666819	6.48542	-0.561116	-2.12465	-0.661961	-1.39436	0.20608	-0.561116	0.999987		1.30096	1.05294	1.01725	1.15948	1.69029	1.31146	1.95895	0.886794	-0.538805	-0.701345	0.305015	0.999782	0.903119	0.999996
22098					1.24577	2.2065	1.03658	0.734517	0.768393	0.584007	0.640441	0.962176	1	-2.1763	0.998867	0.992971	1	0.999997		0.942368	1.10324	0.991346	0.952804	0.948202	0.964801	1.53114	-0.307938	0.181735	-0.712424	-0.434318	-0.380446	-0.557362	0.99995
36905	S	98363	EF hand domain containing 1	Efhd1	0.785926	1.42702	0.891592	0.785491	0.497233	0.261792	0.252698	0.773917	0.982929	-0.56675	0.773917	0.999999	1	1		0.746848	1.00238	0.939626	1.19427	1.21293	0.48159	0.118416	0.35063	-0.722529	-0.645844	-0.19315	-0.116782	0.991992	1
36907	S	12091	galactosidase, beta 1	Glb1	0.905961	0.624987	0.479335	0.655269	0.784391	1.00875	2.45453	-0.84408	0.999049	0.999999	0.99661	0.773917	-1.88027	1		0.799195	1.18648	1.16563	0.670534	0.798936	0.476112	1.68283	0.376339	0.0530651	-0.0634342	0.918007	0.378123	0.999745	0.987029
36912		380773	RIKEN cDNA 1810035L17 gene	1810035L17Rik	1.04547	1.73103	2.21078	2.52056	2.05516	1.55218	1.13767	-1.2171	1	1	1	1	1	0.6441		1.0478	1.14301	1.11673	1.4078	1.48666	1.56038	1.27315	-0.454933	0.548159	0.316315	0.998873	0.999839	0.999973	0.969578
36914		76588			1.254	1.76847	1.44705	1.6715	1.72961	1.22854	1.34952	0.956547	1	0.999783	0.999999	1	0.917317	0.996793		0.960662	1.54953	1.17433	1.12765	1.44271	0.938867	1.36213	-0.54064	0.999915	0.688325	0.35093	0.999034	-0.309011	0.993826
36917	A	76688	ADP-ribosylation factor related protein 1	Arfrp1	0.888935	0.606707	0.61946	0.74435	0.520491	0.755169	0.757167	-0.174055	0.999973	0.999946	0.980063	1	0.970045	0.967707		0.978458	1.04099	1.0965	0.824846	0.454986	0.705521	1.03211	-0.70858	-0.675271	-0.488438	0.0821775	0.999598	0.763708	-0.693166
36939	S	56844	tumor-suppressing subchromosomal transferable fragment 4	Tssc4	1.04633	1.01033	1.1213	1.34878	1.33979	0.947587	0.374127	-1.32777	-1.85649	0.249085	0.998499	0.998064	-1.13498	1		1.18877	1.32851	0.83376	1.73296	1.44115	1.10605	0.297982	0.509221	0.929867	0.567868	0.999906	0.988621	-0.113039	1
36941		209018	expressed sequence AI315068	AI315068	1.2163	1.56302	1.2089	1.84589	2.24243	1.96376	2.56315	0.150774	0.989366	0.0853454	0.999749	0.999998	0.999942	1		0.893628	0.97375	1.21107	1.37563	1.13927	2.56574	2.53725	-0.181834	-0.686349	0.409666	0.897558	-0.0400401	1	1
36942		230584	RIKEN cDNA C030002N13 gene	C030002N13Rik	0.90463	0.325745	0.55165	0.68719	0.304747	0.71177	1.89609	-1.59224	0.99988	0.91139	0.339435	0.999952	0.150774	0.945944		0.620603	0.830906	0.984541	0.834138	0.306495	0.74733	2.14412	0.621951	-0.358827	-0.719736	-0.372173	0.99925	0.0361948	0.954901
36945	S	94062	mitochondrial ribosomal protein L3	Mrpl3	1.134	1.73396	1.42827	1.7339	1.71592	1.35206	1.09969	0.124966	0.999999	0.998903	0.999999	0.999999	0.992695	-0.448059		1.13928	1.28359	1.31336	1.7466	1.33846	1.56897	1.05295	0.28564	0.916847	0.950888	0.999985	0.968893	0.99961	-0.496414
36960		73247	RIKEN cDNA 1600027N09 gene	1600027N09Rik	0.983563	0.919513	0.68682	0.689649	0.841452	0.635251	0.762965	-1.83088	-0.757045	0.998964	0.998805	0.616295	0.999929	0.970045		0.73847	1.20883	1.16428	0.687081	0.905314	0.543183	0.788329	0.981902	0.74906	0.512909	0.997587	0.0075369	0.999998	0.909023
36961	S	214742	REST corepressor 3	Rcor3	1.39485	0.642269	0.281819	0.282306	0.424071	0.423969	0.602389	0.99577	0.999899	1	1	1	1	0.999989		0.843247	1.06562	0.937183	0.451222	0.471526	0.312292	0.398861	0.174115	-0.552449	-0.545708	0.999983	0.999958	1	0.999999
36969	S	12344	capping protein (actin filament) muscle Z-line, alpha 3	Capza3	0.996483	0.926792	0.934055	1.11532	1.22213	1.01775	2.92472	-1.88606	-0.757045	-0.930829	-0.0543543	0.881055	-1.81216	1		0.926842	1.10242	0.995017	1.02936	1.03599	1.00122	1.86036	0.0594406	0.357344	-0.718064	-0.575826	-0.508329	-0.72237	1
36971		69168	RIKEN cDNA 1810037G04 gene	1810037G04Rik	0.970418	0.745185	1.18871	1.56148	1.60525	1.34531	1.06864	-1.67248	0.993959	0.734204	0.999979	0.999993	0.994433	-0.982546		1.28991	1.1303	0.819213	1.23292	1.46122	1.61195	1.0274	0.858101	0.0644196	0.642899	0.693759	0.98977	0.999093	-0.671337
36973	S	50722	dickkopf-like 1	Dkkl1	1.21504	1.34051	1.06805	1.50241	1.3386	1.21614	3.04897	0.23723	0.834902	-1.47455	0.983367	0.831333	0.213147	1		0.89657	0.952159	0.829179	1.47499	1.20083	1.27672	4.16342	-0.518481	-0.693591	-0.226697	0.628853	-0.211284	0.075776	0.999999
36983					0.914914	1.12053	0.876086	0.84568	1.49283	3.52411	2.65281	-1.23325	-1.26521	-1.08473	-1.23325	0.823993	1	0.999986		1.68608	1.00717	1.3101	1.10084	2.83761	1.41943	6.63515	0.766786	-0.721962	0.0133898	-0.603776	0.996149	0.318451	1
36986	S	108124	N-ethylmaleimide sensitive fusion protein attachment protein alpha	Napa	1.13526	0.856506	0.742896	0.656864	0.671861	0.478902	0.714464	0.176093	0.539218	0.992695	0.999913	0.999796	1	0.998118		0.849378	1.11925	0.945568	0.785547	0.810901	0.561243	0.788422	0.504323	0.0246162	-0.647726	0.854437	0.741051	0.999969	0.843979
36997	S	56289	Ras association (RalGDS/AF-6) domain family 1	Rassf1	1.12892	1.14463	0.833938	0.803332	0.677147	0.35675	0.494984	-0.515569	-0.300034	0.306489	0.623404	0.99094	1	0.999994		0.912172	0.928776	1.02845	0.885502	0.904323	0.538963	0.615657	-0.421494	-0.317621	-0.656936	0.158707	-0.0517982	0.999995	0.999771
37003	A	108077	superkiller viralicidic activity 2-like (S. cerevisiae )	Skiv2l	1.02902	0.941272	0.544715	0.48245	0.573242	0.493453	1.05842	-1.7035	-1.1681	1	1	0.999999	1	-1.23325		0.75204	0.969657	1.05293	0.772036	0.680831	0.516761	1.05051	0.97382	-0.630111	-0.476396	0.949005	0.998431	1	-0.496295
37006	S	223828	periphilin 1	Pphln1	1.0647	1.65711	1.56611	1.77147	1.75732	1.25339	0.849139	-0.583899	1	1	1	1	0.99577	0.931412		0.970452	1.04939	1.16882	1.94967	1.67593	1.72415	1.00336	-0.616051	-0.461291	0.669378	1	0.999995	0.999998	-0.721266
37014	S	73316	calreticulin 3	Calr3	0.896038	1.34427	1.43395	1.80835	1.61811	1.42124	1.31941	-0.236314	0.986508	0.998319	0.999999	0.999974	0.997771	0.976146		0.970481	0.971135	1.39817	2.30901	1.40506	1.84725	1.00419	-0.67845	-0.680389	0.9129	0.999998	0.919672	0.999642	-0.72177
37015	A	19387	RAN GTPase activating protein 1	Rangap1	1.12301	2.55595	2.01522	1.98847	1.82461	2.18197	1.39656	-0.0836468	1	1	1	1	1	0.996793		1.30566	1.1607	1.36865	2.49664	1.49285	2.46766	1.5538	0.768737	0.102481	0.88684	1	0.975275	1	0.988585
37017	S	22680	zinc finger protein 207	Zfp207	0.981906	1.11666	1.24489	1.66329	1.5184	1.58293	1.82842	-1.78338	0.213147	0.971515	1	0.999993	0.999999	1		1.09708	1.07077	0.993785	1.06469	1.56191	1.64674	1.99514	0.205488	-0.125442	-0.716485	-0.203697	0.999994	0.999999	1
37029	A	18549	proprotein convertase subtilisin/kexin type 2	Pcsk2	1.03511	1.58554	1.46079	1.50796	1.6861	1.25848	0.88082	-1.65065	0.99996	0.999287	0.999764	0.999995	0.915383	0.0986724		1.02017	1.00436	1.26401	1.65145	1.26912	2.10646	1.37058	-0.68202	-0.72069	0.915219	0.999967	0.922972	1	0.989716
37035	S	13036	cathepsin H	Ctsh	1.09529	1.43988	1.85665	3.10165	3.57615	2.63806	3.96696	-1.08473	0.970045	0.999941	1	1	1	1		1.57633	1.67358	0.908493	2.13322	2.06009	3.04823	3.20967	0.898206	0.950323	-0.503612	0.997937	0.99717	0.999994	0.999994
37036		66369	RIKEN cDNA 2310016K04 gene	2310016K04Rik	1.21037	1.88369	2.0858	2.06507	1.91831	1.48398	0.951888	0.896049	1	1	1	1	0.999958	-1.26521		1.04184	1.11994	1.21218	1.8345	1.30287	1.96705	1.16118	-0.614814	-0.0577443	0.563047	0.999947	0.859863	0.999991	0.256463
37039	S	52502	calcium regulated heat stable protein 1	Carhsp1	1.13316	1.85414	1.52348	1.55979	1.50114	1.27933	1.27652	0.505226	1	0.999997	0.999999	0.999994	0.99289	0.992079		0.997368	1.0115	1.25941	1.70629	1.20562	1.4018	1.14512	-0.721806	-0.706964	0.941048	0.999997	0.825571	0.9976	0.501464
37041	S	68961	phosphorylase kinase, gamma 2 (testis)	Phkg2	0.943032	0.699053	0.632261	0.697868	0.701672	0.457276	0.57953	-1.13498	0.999496	0.99999	0.999538	0.999434	1	1		0.788903	0.974606	0.856766	0.640105	0.919378	0.529494	0.83862	0.954925	-0.64257	0.666551	0.999951	-0.0429991	1	0.789105
37050	S	67269	ATP/GTP binding protein 1	Agtpbp1	1.06063	0.8025	0.613236	0.710291	0.666403	0.649878	0.742541	-1.29673	0.845218	0.999958	0.995011	0.999346	0.999718	0.981065		0.794354	1.18421	0.920388	0.953113	0.573869	0.535438	0.561776	0.978476	0.85841	0.0870874	-0.388913	1	1	1
37054	S	20467	transcriptional regulator, SIN3B (yeast)	Sin3b	0.899451	0.655346	0.569531	0.715323	0.578671	0.575722	1.10849	0.0583339	0.999989	1	0.999589	1	1	0.00290353		0.740458	1.01611	0.976038	0.484863	0.635149	0.321382	1.27065	0.760009	-0.712505	-0.699396	0.999826	0.974441	1	0.52001
37058		67267	RIKEN cDNA 2900010M23 gene	2900010M23Rik	1.08471	0.858861	0.707847	0.900965	0.686108	0.630328	1.37972	-0.999705	0.188568	0.990442	-0.583899	0.995997	0.999683	0.981548		0.756561	1.00715	1.0371	0.646737	0.695803	0.676989	1.59973	0.982377	-0.716772	-0.575807	0.999883	0.998668	0.999458	0.999963
37059	S	27411	solute carrier family 14 (urea transporter), member 2	Slc14a2	0.939315	0.80549	0.647172	0.70095	0.635487	0.510291	0.886988	-1.37335	0.676549	0.998412	0.986508	0.999049	0.999998	-0.43133		0.786031	0.96398	0.991827	0.702751	0.87105	0.560173	0.959237	0.971753	-0.547457	-0.713396	0.999346	0.600275	1	-0.500732
37071	A	106529	glycoprotein, synaptic 2	Gpsn2	1.51408	1.7336	0.724394	0.66268	0.716207	0.57586	0.533186	0.990694	0.999674	0.928109	0.989917	0.943285	0.999683	0.999957		0.856882	1.24895	1.79237	1.37276	0.644338	1.04061	0.47232	-0.105464	0.304324	0.9927	0.713837	0.936805	-0.672042	0.999565
37074	S	56310	G protein pathway suppressor 2	Gps2	0.982703	1.55708	2.00677	2.561	1.99803	1.94274	1.31875	-1.723	1	1	1	1	1	0.999923		1.1406	1.02673	1.17364	1.90392	1.47012	2.19853	1.46645	0.313056	-0.658579	0.551252	0.999999	0.997784	1	0.997619
37079	S	70527	Stam binding protein	Stambp	1.12949	0.855185	0.73267	0.877807	1.91714	3.45394	2.10687	-0.549643	-0.0398722	0.929778	-0.414666	0.999988	1	0.999999		1.23711	1.05864	1.09892	0.890786	1.80243	2.05566	3.03758	-0.0631186	-0.663292	-0.565086	-0.491654	0.942451	0.986756	0.999915
37084		233064	RIKEN cDNA 2310038K02 gene	2310038K02Rik	1.2789	2.68693	2.41054	2.70581	2.72653	1.93656	0.807005	0.977333	1	1	1	1	1	0.936107		0.988117	1.1004	1.15678	2.3595	1.84465	2.43938	0.788685	-0.716512	-0.372921	-0.0226459	0.999994	0.999042	0.999997	0.554568
37087	S	18475	platelet-activating factor acetylhydrolase, isoform 1b, alpha2 subunit	Pafah1b2	0.886002	0.631178	0.569374	0.610058	0.627747	0.672335	0.689777	-0.365087	0.99945	0.999975	0.999802	0.999538	0.99661	0.993265		0.992447	1.06229	0.902551	0.779427	0.659239	0.686958	0.992427	-0.715185	-0.310444	0.207336	0.972951	0.999903	0.999578	-0.715144
37088		73833	RIKEN cDNA 1110006G06 gene	1110006G06Rik	1.05195	1.39498	1.446	1.49482	1.77903	1.59472	1.14559	-1.03388	0.99995	0.999991	0.999998	1	1	0.734204		1.1708	0.933895	1.36068	1.59042	1.639	1.69237	1.18943	0.371511	-0.418648	0.951464	0.99878	0.999439	0.999758	0.487888
37089	S	170790	megalencephalic leukoencephalopathy with subcortical cysts 1 homolog (human)	Mlc1	0.921377	1.03653	0.977631	1.3369	1.16618	1.28472	2.23302	-0.0543543	-1.37335	-1.67248	0.999813	0.893674	0.998622	1		0.926106	0.967173	1.13338	1.09945	0.852863	1.22028	2.40304	-0.125208	-0.588115	0.43271	0.0966275	0.704045	0.882212	1
37094	S	71268	leucine rich repeat (in FLII) interacting protein 2	Lrrfip2	0.933575	1.1777	1.19452	1.29307	1.19892	1.13021	1.63428	-0.87884	0.706543	0.800296	0.983367	0.820221	0.225251	0.999998		0.901723	1.00612	1.01911	1.1596	1.191	1.05501	1.69392	0.915404	-0.703051	-0.54351	0.994237	0.999063	0.270833	1
37109	S	69903	Ras interacting protein 1	Rasip1	0.696841	0.911239	0.887918	0.918948	0.990321	0.713204	0.616107	0.999726	-0.300034	0.200919	-0.498608	-1.86474	0.999307	0.999998		0.72769	1.04715	0.887136	0.681771	0.960774	0.445097	0.543218	0.926611	-0.602164	-0.0616012	0.979167	-0.630919	0.999999	0.99988
37110	S	69745	polymerase (DNA-directed), delta 4	Pold4	1.99525	4.86056	2.97427	2.96379	3.04523	1.78359	0.615841	0.999999	1	1	1	1	0.999978	0.999654		0.940194	1.25167	1.71974	2.83452	2.02286	2.10879	0.563886	-0.615906	0.248171	0.978018	0.999994	0.998149	0.999057	0.985905
37148	S	83408	GTPase, IMAP family member 3	Gimap3	1.10422	1.0429	0.719213	0.679054	0.695974	0.549121	0.550029	-1.03388	-1.71337	0.917317	0.974901	0.957599	0.999824	0.999818		0.825754	1.13862	1.06861	0.999483	1.10528	0.60578	0.660335	0.900886	0.562609	-0.19149	-0.722605	0.247213	0.999998	0.999957
37151		66346	RIKEN cDNA 1700029P11 gene	1700029P11Rik	0.972509	1.16101	1.32937	1.57149	1.25331	1.10548	0.9939	-1.6934	0.586788	0.994279	0.999992	0.955472	-0.158732	-1.88027		0.895398	0.788259	0.894744	1.69475	1.39558	1.7006	0.765302	-0.0406574	0.813608	-0.0338266	0.999773	0.972194	0.999793	0.891657
37152	S	14204	interleukin 4 induced 1	Il4i1	1.02615	1.10006	1.21801	1.53549	1.16648	1.33922	1.4015	-1.67248	0.00290353	0.953247	0.999998	0.791812	0.99289	0.999872		1.25163	0.851084	1.23978	1.08527	0.920531	1.45166	2.329	0.511026	0.110753	0.458986	-0.449411	-0.443453	0.934799	0.999994
37161	S	12268	complement component 4 (within H-2S)	C4	0.987993	1.21298	0.945704	1.07834	1.6103	1.4872	0.949762	-1.86843	0.530894	-1.46057	-1.1681	0.999612	0.996212	-1.51545		1.30039	0.964852	0.843773	1.42212	2.19617	1.85264	1.6642	0.393379	-0.688625	-0.104863	0.724666	0.999208	0.989544	0.954698
37162	S	20810	spermidine synthase	Srm	0.874186	1.8415	1.57189	1.8797	1.82937	1.44049	1.00992	0.804426	1	1	1	1	0.999997	-1.8471		1.03729	0.97537	1.3335	1.75968	1.37251	1.98336	0.981905	-0.62672	-0.677417	0.931786	0.999929	0.962923	0.999997	-0.698237
37170	S	16885	LIM-domain containing, protein kinase	Limk1	0.943287	1.06419	1.23887	1.95605	1.57763	1.55643	0.940665	-1.05089	-0.965344	0.95092	1	0.999997	0.999994	-0.982546		1.03912	1.21719	1.05735	1.2817	1.3308	1.6821	1.2532	-0.447039	0.970894	-0.194587	0.996217	0.999242	1	0.990534
37173	S	109042	protein kinase C, delta binding protein	Prkcdbp	1.12571	0.749837	0.607552	0.624694	0.731348	0.68457	0.99984	-0.158732	0.976146	0.999973	0.999931	0.988484	0.998541	-1.88978		0.92722	1.10138	0.896511	0.654191	0.830084	0.725734	1.24918	-0.263859	-0.277783	0.0927021	0.999306	0.715729	0.986863	0.861163
37175	A	52513	DEAD (Asp-Glu-Ala-Asp) box polypeptide 56	Ddx56	1.08211	1.59306	2.02133	1.90449	1.47616	1.36142	1.00739	-0.757045	0.999985	1	1	0.999742	0.995277	-1.87775		1.02486	0.923953	1.09004	1.36089	1.48336	1.72185	0.820919	-0.674715	-0.288144	-0.220202	0.967279	0.996098	0.999936	0.696225
37177	A	66694	ubiquinol-cytochrome c reductase, Rieske iron-sulfur polypeptide 1	Uqcrfs1	1.2183	2.01804	1.38807	2.00143	2.37292	1.72965	1.24653	0.933011	1	0.999589	1	1	1	0.970045		0.949422	1.15186	1.0939	1.44082	1.76378	1.46263	0.963865	-0.482868	0.41655	-0.104584	0.996535	0.999993	0.997754	-0.597328
37184	A	27414		Gnefr	1.38663	2.6408	2.26626	2.54679	2.15791	2.79336	1.47718	0.965199	1	1	1	1	1	0.99289		1.00608	1.15494	1.3374	2.12342	1.83681	1.78734	1.33861	-0.721287	-0.144172	0.693113	0.999832	0.997513	0.995957	0.696245
37188	S	26565	phospholipase A2, group X	Pla2g10	0.913555	1.17042	1.27949	1.62082	1.35432	1.41387	1.40421	-0.204995	0.769245	0.989645	1	0.998964	0.999834	0.999777		0.965617	1.14263	1.2617	1.50911	1.27288	1.44791	1.33243	-0.548895	0.609391	0.973354	0.999961	0.979955	0.999807	0.995787
37192					0.885488	0.437851	0.254783	0.221803	0.309397	0.312551	0.450523	-0.56675	1	1	1	1	1	1		0.703241	1.03175	1.00472	0.41716	0.380989	0.272517	0.65796	0.603084	-0.701981	-0.722171	0.999095	0.999751	0.999998	0.776249
37194	A	101185	protection of telomeres 1	Pot1	1.00451	0.438719	0.574969	0.637498	0.650135	0.492002	0.681704	-1.88606	1	0.999998	0.999925	0.999852	1	0.999245		0.899102	0.953019	0.811092	0.53802	1.09568	0.613379	0.733034	-0.218802	-0.603962	0.532548	0.9998	-0.333502	0.996352	0.890016
37207		52666	DNA segment, Chr 10, ERATO Doi 610, expressed	D10Ertd610e	0.827472	0.553706	0.653143	0.680743	0.855389	0.701383	0.802555	0.728853	0.999999	0.99979	0.999152	0.441208	0.997707	0.870022		0.796932	0.957678	0.77896	0.678905	0.897683	0.577538	0.599153	0.98626	-0.409272	0.994239	0.999982	0.488877	1	1
37208	A	102580	disrupted in bipolar disorder 1 homolog (human)	Dibd1	1.13744	2.82487	2.31617	2.13073	1.91092	1.37446	0.735534	0.749732	1	1	1	1	0.999964	0.999937		0.889845	1.2589	1.43814	2.24882	1.46055	2.00402	0.761691	-0.375851	0.270359	0.78175	0.999642	0.815607	0.997672	0.47564
37211	S	18453	prolyl 4-hydroxylase, beta polypeptide	P4hb	0.915544	1.03399	1.79062	2.59488	1.85144	1.72416	1.81168	0.071899	-1.44642	1	1	1	1	1		1.06969	1.05349	1.01127	1.69909	1.78927	1.76339	1.55031	-0.316466	-0.465929	-0.709778	0.999987	0.999997	0.999996	0.999747
37213	S	21953	troponin I, skeletal, fast 2	Tnni2	0.964144	0.627024	0.615933	0.75258	0.703822	0.565437	0.670819	-1.51545	0.999998	0.999999	0.996881	0.999796	1	0.999973		0.821695	0.93263	0.880773	0.655863	0.58481	0.588067	0.592836	0.570649	-0.436802	0.048988	0.993949	0.999615	0.999558	0.99946
37214		66070	RIKEN cDNA 0610040D20 gene	0610040D20Rik	0.791566	0.799648	1.06972	1.56541	0.915093	1.35035	2.23567	0.530894	0.460096	-1.46057	0.992079	-1.20086	0.841844	0.999998		0.946567	1.05956	0.990995	1.21899	0.77953	1.43293	1.79786	-0.564226	-0.547766	-0.718128	0.488747	0.738388	0.95846	0.999669
37224	S	227700	SH3-domain GRB2-like endophilin B2	Sh3glb2	1.23281	1.98899	2.15449	2.35643	1.7776	1.19243	0.950024	0.421835	0.999988	0.999998	1	0.99979	0.0853454	-1.61624		0.92377	1.04472	1.24547	2.06501	1.52347	1.74656	0.872182	-0.539099	-0.664431	0.260395	0.999101	0.90775	0.986532	-0.234699
37233	S	67916	phosphatidic acid phosphatase type 2B	Ppap2b	0.771023	0.571269	0.514847	0.573965	0.789716	0.601411	0.73905	0.944629	0.999996	1	0.999996	0.896049	0.999979	0.983367		0.768035	1.11352	0.824852	0.532098	0.886951	0.426615	0.751559	0.872266	-0.0879958	0.588903	0.99998	0.025976	1	0.915126
37234	A	67727	syntaxin 17	Stx17	0.838484	1.47276	1.96385	2.27962	1.6955	1.54535	1.36057	-0.332402	0.905084	0.999564	0.99998	0.992079	0.957599	0.694832		1.12956	1.38327	1.11268	2.16189	1.68992	3.70753	1.32064	-0.377352	0.626289	-0.450325	0.998804	0.959285	1	0.446685
37237	S	72323	ankyrin repeat and SOCS box-containing protein 6	Asb6	1.38209	5.60954	4.45334	4.99131	3.68966	3.33006	1.56609	0.99877	1	1	1	1	1	0.999991		1.30578	0.943339	2.07375	4.87798	3.1682	4.97939	1.6757	-0.0367751	-0.680772	0.946924	0.999993	0.999195	0.999995	0.723562
37240		66275	RIKEN cDNA 1810009K13 gene	1810009K13Rik	1.44088	2.76529	1.74603	1.65883	1.93042	1.17859	0.640299	0.996316	1	0.999992	0.999957	1	0.401974	0.999701		0.973744	1.30484	1.19036	1.68191	1.42836	1.20344	0.781196	-0.667774	0.911872	0.547704	0.999851	0.988653	0.616799	0.870676
37243					0.980916	1.17761	1.57521	2.19482	1.48932	1.82034	1.42457	-1.75903	0.851779	0.999999	1	0.999993	1	0.999944		1.09911	0.981497	1.00721	1.33428	1.16909	1.79598	1.47138	0.218205	-0.66917	-0.714621	0.996708	0.784775	1	0.999922
37245					1.06773	1.76552	1.44277	1.53663	1.54494	1.05891	1.09265	-0.498608	1	0.999997	1	1	-0.739644	0.124966		0.90838	1.1739	1.17095	1.76483	1.20295	1.53028	0.913836	0.203293	0.78213	0.768441	1	0.883794	0.999973	0.127105
37247	S	212111	inositol polyphosphate-5-phosphatase A	Inpp5a	1.98391	6.43864	6.2996	5.31772	5.03542	4.50273	0.856497	0.999974	1	1	1	1	1	-0.252112		1.22359	1.28217	1.85493	5.33007	2.6504	5.23957	0.684556	-0.0876456	0.138596	0.965118	1	0.999634	1	0.641944
37250	S	11625	alpha-2-HS-glycoprotein	Ahsg	0.867666	1.45198	2.22191	3.42313	2.82142	2.54675	0.796618	-0.113369	0.990183	1	1	1	1	0.723412		1.24278	1.00798	1.18087	1.76561	1.91423	2.20077	1.35404	0.641765	-0.718863	0.324297	0.999708	0.999959	0.999999	0.908454
37251	S	12238	COMM domain containing 3	Commd3	0.902007	0.834093	0.534469	0.59112	0.679794	0.535225	0.761404	-0.46485	0.623404	1	0.999988	0.998735	1	0.960613		0.868384	1.13284	0.987552	0.750009	0.636722	0.416249	0.72885	0.405016	0.253253	-0.707836	0.969925	0.999703	1	0.985635
37252					0.823039	1.1117	1.0954	1.14175	0.989025	0.77698	0.482692	0.728853	-0.381542	-0.670177	0.071899	-1.86474	0.936107	1		0.915739	1.04228	1.19412	1.31907	1.20547	0.850869	0.56918	0.275332	-0.416884	0.935093	0.998606	0.95307	0.890831	1
37256		68539	RIKEN cDNA 1110006I15 gene	1110006I15Rik	1.37451	2.54591	1.78619	1.55515	1.09361	0.898694	2.50979	0.99817	1	1	0.999985	-0.414666	-0.0543543	1		0.923856	0.929466	1.12753	1.48596	1.0099	1.284	1.8768	-0.39064	-0.434877	-0.0575255	0.984278	-0.716907	0.772464	0.999927
37257	S	18102	expressed in non-metastatic cells 1, protein	Nme1	0.85738	0.677448	0.777315	0.752085	0.638461	0.575636	0.59984	-0.0255011	0.990442	0.791812	0.893674	0.997951	0.999872	0.999612		0.822476	1.09694	0.890351	0.613018	0.823915	0.55231	0.623389	0.802167	-0.0355767	0.222242	0.999954	0.794857	0.999998	0.999921
37260		69598	RIKEN cDNA 2310036D04 gene	2310036D04Rik	0.919108	1.09407	0.935898	0.555119	0.661505	0.542545	0.519841	-0.930829	-0.84408	-1.24928	0.999994	0.998661	0.999997	0.999999		0.779669	1.28889	1.5612	1.05079	0.727482	0.708372	0.790141	0.949242	0.955269	0.999863	-0.476726	0.992527	0.996631	0.92895
37261	S	94213	DEAD (Asp-Glu-Ala-Asp) box polypeptide 50	Ddx50	0.865495	0.600552	0.55042	0.665125	0.591083	0.585999	0.618622	0.0308511	0.999893	0.999992	0.997833	0.999933	0.999949	0.999742		0.860691	0.950799	0.811653	0.476682	0.592893	0.387418	0.769257	-0.10253	-0.636914	0.266242	0.999667	0.985442	0.999993	0.544498
37265	S	22166	thioredoxin 1	Txn1	0.900659	1.10499	1.28765	1.50205	1.50721	1.43733	1.00402	-0.283974	-0.365087	0.960613	0.999777	0.999802	0.998934	-1.88606		1.12057	1.10576	1.11935	1.50341	1.368	1.63984	1.53787	0.485515	0.333412	0.473854	0.999981	0.999116	0.999999	0.999992
37267	S	13495	developmentally regulated GTP binding protein 2	Drg2	0.763997	0.850473	0.724983	0.656481	0.7113	0.563101	0.944795	0.997132	0.831333	0.999701	0.999996	0.999872	1	-0.982546		0.843768	0.972502	0.858674	0.615718	0.848366	0.483173	0.797415	0.774263	-0.625635	0.670147	0.999991	0.74517	1	0.945905
37268		66158	RIKEN cDNA 1110012O05 gene	1110012O05Rik	0.838628	0.941854	1.33958	1.59598	1.30293	1.53407	1.20923	0.283902	-1.44642	0.922884	0.999102	0.858095	0.997362	0.431582		1.10477	1.06361	1.06911	1.35482	1.0835	1.56913	1.3219	0.196815	-0.281041	-0.217137	0.995985	-0.0468474	0.999979	0.99093
37269		14433		LOC14433	0.905843	1.69407	1.89501	2.20547	1.73959	1.97167	2.13849	-0.414666	0.999996	1	1	0.999998	1	1		1.13005	0.990814	1.07293	1.35503	1.20938	1.886	1.79268	0.546041	-0.709099	-0.0946757	0.998376	0.919665	1	1
37272	S	98170	heat shock 70kDa protein 5 binding protein 1	Hspa5bp1	0.894541	1.9373	3.31276	4.00027	3.35299	2.92961	1.33293	-0.174055	1	1	1	1	1	0.985015		1.27811	1.20257	1.42218	3.26147	2.34851	4.25863	1.76056	0.424355	0.0805264	0.806764	1	0.99993	1	0.990177
37274	S	12727	chloride channel 4-2	Clcn4-2	0.99517	0.979272	0.856152	0.953185	0.948869	0.641837	0.418306	-1.88443	-1.77553	0.637305	-1.3431	-1.24928	0.999986	1		0.708833	0.940594	1.00292	1.00423	0.977149	0.376356	0.353672	0.840535	-0.589326	-0.722328	-0.721983	-0.702949	0.999998	0.999999
37275	S	140709	EMI domain containing 2	Emid2	1.0191	1.12456	1.28045	1.334	0.967731	1.35277	2.16394	-1.77553	0.371261	0.992495	0.998622	-1.55472	0.999245	1		0.987594	1.13413	1.15973	1.51367	1.03186	1.09703	2.09403	-0.703617	0.423373	0.615342	0.99984	-0.6062	0.0554143	1
37278		74451	RIKEN cDNA 4933424M23 gene	4933424M23Rik	0.852593	1.11755	1.12799	1.45239	1.40489	1.71101	1.17938	0.044651	-0.670177	-0.532582	0.986148	0.969284	0.999813	0.111879		1.05479	1.26287	1.34629	1.7582	1.43854	1.62842	1.11341	-0.540789	0.77175	0.927805	0.999864	0.981864	0.99904	-0.100425
37279	S	14756	glycosylphosphatidylinositol specific phospholipase D1	Gpld1	0.98164	0.652289	0.38463	0.405514	0.45441	0.466957	0.835496	-1.85649	0.983367	1	1	0.999996	0.999992	-0.0255011		0.804732	0.906017	0.852702	0.426239	0.584573	0.34969	0.836261	0.462027	-0.346124	0.0877644	0.999994	0.996273	1	0.223532
37310		67722	RIKEN cDNA 4921517D21 gene	4921517D21Rik	0.976154	0.656433	0.608175	0.728773	0.700024	0.612483	0.931219	-1.78338	0.99951	0.99996	0.9872	0.996212	0.999949	-1.10155		0.876649	1.16868	0.805162	0.86296	1.02119	0.539005	1.44013	0.356306	0.560024	0.865352	0.494104	-0.678978	0.999999	0.997226
37311	A	13648	kallikrein 9	Klk9	2.12685	2.99278	3.15401	2.79542	0.474845	1.0178	1.22104	0.998319	0.999994	0.999997	0.999981	0.998008	-1.8825	-0.722253		1.01168	1	1.41874	5.8475	1.39211	1.34179	18.9659	-0.721785	NA	NA	0.99999	0.0517242	-0.179962	1
37315	S	83433	triggering receptor expressed on myeloid cells 2	Trem2	1.15358	2.44417	1.69917	1.51596	1.45439	0.886348	0.73918	0.272421	1	0.999994	0.99971	0.998839	-0.0689463	0.987858		0.95763	1.0715	1.00069	1.65481	1.30192	1.24942	0.762481	-0.555232	-0.329628	-0.722599	0.999937	0.945069	0.861643	0.953909
37316		98415	RIKEN cDNA 8430423A01 gene	8430423A01Rik	0.773594	0.803027	0.885014	0.976676	1.16387	1.17494	0.629835	0.888777	0.749732	-0.300034	-1.80537	0.137931	0.260816	0.9996		1.07476	1.12475	1.03314	2.08588	1.63463	2.29313	0.643488	-0.468372	-0.130227	-0.667087	0.999986	0.996536	0.999998	0.990087
37322		66540	RIKEN cDNA 3110001A13 gene	3110001A13Rik	1.38335	1.89214	1.77566	2.14641	1.97462	1.35643	0.935963	0.997132	1	1	1	1	0.994433	-1.03388		0.991892	1.08218	1.02628	1.62933	1.32491	1.69452	1.05552	-0.716353	-0.224911	-0.659906	0.999905	0.965153	0.999972	-0.467286
37327	S	70025		Bach	0.90686	1.03722	0.80412	0.680737	0.241541	0.382498	0.372206	-1.40303	-1.81216	-0.158732	0.800296	1	0.999987	0.999992		0.715315	0.879504	1.06705	1.03696	0.369703	0.496515	0.420721	0.83775	-0.192739	-0.567078	-0.672306	0.999999	0.999671	0.999987
37328	S	15254	histidine triad nucleotide binding protein 1	Hint1	1.07517	1.57568	1.61494	1.97067	1.89921	1.66255	0.980049	-0.236314	1	1	1	1	1	-1.7035		1.02912	1.0689	1.1996	1.50228	1.48636	1.56318	1.05515	-0.593786	-0.137628	0.903431	0.999976	0.999963	0.999995	-0.314426
37334	A	19215	prostaglandin D2 synthase (brain)	Ptgds	0.935285	1.89738	0.484808	0.321679	0.556391	0.279542	0.177355	-1.71337	0.981065	0.994121	0.999989	0.961573	0.999999	1		0.921076	1.21994	1.08066	0.766345	1.40347	0.45862	1.08388	-0.538443	0.10175	-0.557594	0.45464	0.723508	0.999443	-0.545403
37341	S	66085	eukaryotic translation initiation factor 3, subunit 5 (epsilon)	Eif3s5	0.909676	1.34874	1.22838	1.71405	1.74274	1.25816	1.06946	-0.0836468	0.998993	0.957599	1	1	0.982929	-0.739644		0.941823	1.20827	1.1479	1.47214	1.252	1.56726	1.17104	-0.154342	0.954346	0.772156	0.999987	0.987541	0.999999	0.872834
37343		67511	RIKEN cDNA 2400003B06 gene	2400003B06Rik	1.1388	1.65506	2.41567	2.6194	1.82499	1.6585	1.06717	-0.113369	0.999927	1	1	0.999997	0.999931	-1.26521		1.12139	1.19245	1.15485	2.03606	1.53697	2.17599	1.23183	-0.130809	0.351929	0.109752	0.999984	0.990067	0.999997	0.556479
37346	A	16624	kallikrein 8	Klk8	1.3659	2.2502	1.8492	1.84667	1.38789	1.41616	1.08346	0.919212	1	0.999952	0.99995	0.941912	0.962511	-1.23325		1.00719	0.967313	1.40461	2.53946	1.67084	2.60057	13.7647	-0.721213	-0.69214	0.708089	0.999943	0.962099	0.999962	1
37359	A	94091	tripartite motif protein 11	Trim11	1.08554	2.27935	2.38731	2.27181	2.2935	1.4918	1.39094	-0.532582	1	1	1	1	0.99995	0.999176		1.08449	1.22558	1.25299	2.14885	1.30817	2.08369	1.3221	-0.111809	0.87047	0.924741	1	0.976427	1	0.982595
37378	S	225160	THO complex 1	Thoc1	1.16049	0.521704	0.567155	0.713562	0.760492	0.397943	0.797871	0.571379	1	1	0.999102	0.990694	1	0.952097		0.82446	0.974692	0.979899	0.457654	0.722995	0.349065	0.509025	0.244293	-0.69289	-0.70391	0.999982	0.870708	1	0.999825
37381	A	11699	alpha 1 microglobulin/bikunin	Ambp	1.00803	1.82557	2.16763	2.26214	2.24204	1.25154	0.734628	-1.87494	1	1	1	1	0.91139	0.993445		1.02085	1.11272	1.11478	1.93712	1.68165	1.65794	0.857821	-0.701895	-0.248567	-0.23474	0.999858	0.99707	0.996082	0.107182
37387					0.920581	1.79086	1.65726	1.76312	1.87124	0.987177	0.955198	-1.18453	0.999887	0.999152	0.999829	0.999964	-1.87183	-1.65065		1.0236	1.44559	1.1546	2.27734	1.21	1.64891	0.971007	-0.70306	0.806903	-0.121698	0.999948	0.184186	0.982618	-0.691606
37393		71233	RIKEN cDNA 4933434I06 gene	4933434I06Rik	0.891295	0.942406	0.81991	0.822744	0.897945	0.641782	0.730105	0.867126	-0.204995	0.998903	0.998661	0.808483	1	0.999999		0.880879	1.05079	0.87677	0.623641	0.892525	0.347455	0.553229	0.0520208	-0.57053	0.0928686	0.99822	-0.0642513	1	0.99991
37395					1.0791	1.49781	2.10329	2.29982	1.6639	1.43705	1.39038	-0.896194	0.999693	1	1	0.999993	0.998698	0.996106		1.04825	0.991059	1.28775	1.25513	1.27957	1.50475	1.54263	-0.47043	-0.712722	0.970556	0.939889	0.964695	0.99981	0.99992
37396	A	67707	mitochondrial ribosomal protein L24	Mrpl24	0.839758	0.672418	0.568502	0.596669	0.66436	0.46362	0.825132	0.954372	0.999999	1	1	1	1	0.978465		0.828679	0.931758	0.90421	0.571948	0.80622	0.257639	0.924804	-0.315608	-0.657768	-0.593672	0.818448	-0.209928	0.999946	-0.643643
37399					0.928862	0.667507	0.774805	0.806621	0.836086	0.589112	0.596843	-0.982546	0.99951	0.94723	0.845218	0.6441	0.999993	0.999989		0.834089	0.953859	0.912321	0.60449	0.890249	0.520799	0.592966	0.481248	-0.583803	-0.257175	0.999164	-0.0418609	0.999981	0.99948
37400		106564	RIKEN cDNA 6330579B17 gene	6330579B17Rik	1.01789	1.14094	1.01104	1.03781	1.0955	1.18555	1.79144	-1.79831	0.48753	-1.85194	-1.50199	-0.236314	0.820221	1		0.877556	1.00193	1.11504	0.875352	0.764103	0.697584	2.21285	0.143086	-0.722375	-0.0571583	0.165579	0.894025	0.984619	1
37413	S	75751	importin 4	Ipo4	1.05946	1.75454	2.15171	2.55995	2.25398	1.68955	0.793822	-0.982546	1	1	1	1	1	0.985015		1.00308	1.20384	1.24316	2.07412	1.76985	2.22999	0.812753	-0.722248	0.238111	0.434216	0.999892	0.997475	0.999975	0.374553
37417		75660	RIKEN cDNA 1810054G18 gene	1810054G18Rik	0.871147	0.592849	0.666683	0.781631	0.838204	0.592107	0.851877	0.360776	0.999998	0.999869	0.965199	0.739467	0.999998	0.60908		0.951972	1.02358	0.971713	0.772863	1.17154	0.454793	0.877499	-0.614198	-0.697676	-0.684945	0.685234	0.110822	0.999986	-0.0948144
37419		68695	RIKEN cDNA 1110033O09 gene	1110033O09Rik	0.937691	1.32061	1.56519	2.02487	1.83757	1.65257	1.25841	-0.549643	0.999623	1	1	1	1	0.995997		1.06766	1.06943	1.05672	1.41259	1.39932	1.54828	1.4862	0.236341	0.266752	0.0369926	0.999999	0.999999	1	1
37424					1.02927	1.0659	0.893763	0.884824	0.377507	0.476691	0.540462	-1.80537	-1.48836	-0.84408	-0.687516	1	0.999994	0.999876		0.800768	0.818921	1.14421	0.956292	0.395585	0.575231	0.437871	0.621832	0.49937	0.0285353	-0.615897	1	0.999287	0.999999
37431	S	12539	cell division cycle 37 homolog (S. cerevisiae)	Cdc37	1.0274	1.63998	2.24533	2.75678	2.90975	2.13646	1.14724	-1.56742	1	1	1	1	1	0.831333		1.17242	1.04499	1.32076	2.16866	2.10827	2.53559	1.37991	0.323809	-0.600783	0.886088	0.999999	0.999998	1	0.950553
37436	S	18221	nuclear distribution gene C homolog (Aspergillus)	Nudc	1.03533	1.34784	1.46008	1.55879	1.64085	1.26097	0.812167	-1.37335	0.999915	0.999999	1	1	0.997435	0.991862		1.01623	1.10064	1.05897	1.76976	1.58498	1.31305	1.02516	-0.69344	0.0514248	-0.388849	0.999999	0.999941	0.977027	-0.653906
37449		67604	RIKEN cDNA 1110007L15 gene	1110007L15Rik	0.900945	0.987855	1.53712	1.93784	1.69562	1.61514	1.09864	-0.0689463	-1.85194	0.999981	1	1	0.999997	-0.283974		0.994526	1.00111	1.17238	1.44293	1.37135	1.71233	1.30707	-0.712956	-0.722249	0.973916	1	0.999995	1	0.999919
37452		67959	RIKEN cDNA 2410104I19 gene	2410104I19Rik	0.919403	1.01127	0.965969	0.870077	1.66009	1.30964	3.88175	-0.896194	-1.86843	-1.68305	0.071899	0.999955	0.864174	1		0.841721	1.11445	0.835298	0.780693	1.49765	0.827441	3.40023	-0.0991993	-0.440221	-0.0558165	0.310166	0.833606	-0.00236326	0.999999
37453	A	20847	signal transducer and activator of transcription 2	Stat2	0.928352	1.2543	1.60308	2.23768	1.59736	1.71585	1.25387	-0.618313	0.974256	0.999999	1	0.999999	1	0.974256		1.06225	1.0066	1.04665	1.28711	1.13576	1.6708	1.39936	-0.365103	-0.71787	-0.508148	0.956386	0.373155	0.999988	0.996003
37457	S	140740	SEC63-like (S. cerevisiae)	Sec63	1.15988	2.04336	1.57367	1.67971	1.66333	1.35828	1.22904	0.739467	1	0.999999	1	1	0.999417	0.964323		0.953408	1.17948	1.2045	1.68249	1.61454	1.45194	1.17281	-0.562287	0.446419	0.587796	0.999772	0.999316	0.98999	0.403716
37459		67842	RIKEN cDNA 2610027L16 gene	2610027L16Rik	0.886231	1.08939	1.21186	1.4149	1.10199	1.18896	1.55626	0.46936	-0.204995	0.945944	0.999927	0.044651	0.893674	0.999999		1.00927	0.931784	1.17696	1.37644	0.8822	1.51631	1.45082	-0.710516	-0.14366	0.783896	0.998284	0.51035	0.999953	0.99975
37461		68953	RIKEN cDNA 1500016L11 gene	1500016L11Rik	0.94479	1.27357	1.56773	2.35728	1.55341	1.60126	0.803495	-1.47455	0.791812	0.99877	1	0.998412	0.999327	0.676549		1.13151	1.09128	1.21212	1.39111	1.59098	1.69433	1.23129	0.00369185	-0.307339	0.530058	0.951905	0.997384	0.999418	0.619571
37466	S	59090	midnolin	Midn	2.52801	3.49651	1.88086	1.9834	1.84709	0.956284	1.25605	1	1	0.999998	1	0.999997	-1.59224	0.800296		0.992676	1.18181	1.81344	2.36069	1.20058	1.25768	1.38888	-0.719273	0.355447	0.999887	1	0.465845	0.717554	0.949488
37468	S	12593	chromodomain protein, Y chromosome-like	Cdyl	1.22432	1.4441	1.2402	1.75602	1.958	1.74833	2.30497	0.623404	0.992495	0.706543	0.999975	0.999999	0.999971	1		0.946293	1.00388	1.2717	1.25357	1.22684	2.37663	2.35072	-0.544795	-0.721715	0.756986	0.698354	0.591228	1	1
37469	S	107566	ADP-ribosylation factor-like 2 binding protein	Arl2bp	1.14278	1.52358	1.54597	1.72806	1.7648	1.28032	1.04151	0.124966	0.999726	0.999834	0.999996	0.999998	0.934576	-1.57993		1.02381	1.06587	1.12744	1.74609	1.62824	1.66081	1.15308	-0.688329	-0.486591	-0.0286052	0.999718	0.998468	0.999045	0.163862
37471	S	223642	zinc finger CCCH type domain containing 3	Zc3hdc3	0.965908	1.49783	2.0997	2.69403	3.00146	2.27293	0.877932	-1.6934	0.998366	1	1	1	1	-0.113369		1.19399	1.08809	1.15559	1.52605	1.55182	1.67099	1.26664	0.699659	-0.141359	0.471275	0.999521	0.999715	0.999973	0.913671
37477	S	75465	dynein, cytoplasmic, light chain 2B	Dncl2b	1.05234	1.3335	1.45625	1.48859	1.57748	1.45125	1.03749	-0.739644	0.999973	1	1	1	1	-1.2171		1.08618	1.11012	1.21952	1.4291	1.24592	1.50663	1.51323	-0.162042	0.0775841	0.800613	0.996473	0.873563	0.999276	0.999367
37479	A	19120	protamine 3	Prm3	0.935828	1.78633	2.1208	2.81771	2.21878	2.50348	2.73369	-0.498608	1	1	1	1	1	1		1.14343	0.953655	1.06174	1.32909	1.24419	1.88939	1.96133	0.385444	-0.508761	-0.395218	0.974897	0.874011	1	1
37481	S	27356	insulin-like 6	Insl6	0.718535	0.582264	0.465859	0.570775	0.825489	0.676359	0.801663	0.999974	1	1	1	0.977333	0.999999	0.994121		1.05605	1.15876	0.758156	0.597631	0.852002	0.455991	0.845056	-0.582352	0.0648578	0.782164	0.996848	0.161148	0.999991	0.22079
37492	A	104831	protein tyrosine phosphatase, non-receptor type 23	Ptpn23	1.1093	1.53303	0.687751	0.940562	0.821521	2.17722	2.15049	-1.41765	0.700735	0.421835	-1.62793	-0.46485	0.998622	0.999222		1	1	1.07682	1.28754	6.43018	0.703934	3.70356	NA	NA	NA	0.110351	0.999995	0.996218	-0.671385
37494		58874			1.20049	1.52545	1.41182	1.34284	1.13127	1.30387	1.11522	0.594328	0.99945	0.993959	0.974256	-0.143509	0.941912	-0.398069		1.00146	1.25391	1.27658	1.61626	0.970935	1.35312	1.16967	-0.722488	0.775784	0.836218	0.999252	-0.660553	0.94748	0.371229
37496	A	94180		Lpd	1.04211	1.45623	1.55225	1.93472	1.56715	1.21889	0.850461	-1.67248	0.987533	0.997642	0.999994	0.99817	0.46936	0.0853454		0.749642	1.08541	1.03888	1.60357	1.34973	1.49222	2.04056	0.68858	-0.430347	-0.654371	0.991502	0.83397	0.967543	0.999946
37513	S	19246	protein tyrosine phosphatase, non-receptor type 1	Ptpn1	1.75634	2.99893	1.74442	1.56362	1.6459	1.37402	1.24044	0.999993	1	0.999992	0.999718	0.999946	0.985402	0.791812		0.938499	1.18768	1.29218	1.90605	1.12696	1.15193	1.54153	-0.395993	0.611034	0.926079	0.999999	0.173528	0.378806	0.999296
37527	A	18768	protein kinase inhibitor beta, cAMP dependent, testis specific	Pkib	0.971773	1.54743	1.53444	1.58152	1.56547	1.12281	0.845061	-1.75903	0.999307	0.999102	0.999644	0.99951	0.124966	0.371261		1.57289	1.75739	1.74414	2.24037	1.95876	1.61293	1.12036	0.889104	0.971044	0.968081	0.999081	0.993364	0.916792	-0.430284
37530		74041	RIKEN cDNA 4632434I11 gene	4632434I11Rik	1.34292	1.73487	1.52158	1.94712	1.6513	1.27738	1.22188	0.981065	0.999996	0.999634	1	0.999977	0.759656	0.764492		1.20667	1.44942	1.08759	1.93092	1.50457	1.91114	1.18138	0.311539	0.938733	-0.428711	0.999758	0.967384	0.999699	0.166495
37535	S	17025	aminolevulinate, delta-, dehydratase	Alad	1.15317	2.25961	1.89879	1.85098	1.83607	1.34497	0.851116	0.928109	1	1	1	1	0.999985	0.970789		1.01695	1.12599	1.19776	1.92133	1.25327	1.60686	0.890093	-0.697353	0.163454	0.661575	0.999999	0.856341	0.999789	0.141048
37540	D	22761	zinc finger protein, multitype 1	Zfpm1	1.39507	2.38451	1.62152	1.61317	0.794546	0.963389	1.06802	0.985015	1	0.999813	0.999783	0.808483	-1.67248	-1.28103		0.657118	0.91824	1.12501	1.37589	0.949027	1.13162	3.32065	0.983138	-0.386356	-0.141082	0.897194	-0.586986	-0.0947709	1
37543					1.00632	1.24068	1.36784	1.3471	1.52675	1.09945	1.09184	-1.87183	0.994729	0.999965	0.999923	1	0.295258	0.150774		1.11009	1.17343	1.00028	1.49198	0.767942	1.60467	1.19655	-0.0521834	0.446276	-0.722638	0.996244	0.908506	0.999461	0.582421
37544	A	75605	jumonji, AT rich interactive domain 1B (Rbp2 like)	Jarid1b	0.979702	0.746144	0.636538	0.832967	0.934356	0.638221	0.682802	-1.73238	0.9996	1	0.948487	-0.56675	1	0.999994		0.846776	1.14062	0.991568	0.871219	0.845103	0.643714	0.79446	0.878976	0.687919	-0.70989	0.733724	0.885891	0.999997	0.985448
37545		66340	RIKEN cDNA 1700023M09 gene	1700023M09Rik	1.15082	0.52758	0.398501	0.546685	0.556975	0.411198	0.762157	-0.515569	0.999869	1	0.999701	0.999538	1	0.706543		0.832059	1.24757	0.846916	0.530659	0.690825	0.484875	1.01333	0.403287	0.621208	0.278756	0.999896	0.966621	0.999988	-0.712912
37551	S	76408	ATP-binding cassette, sub-family C (CFTR/MRP), member 3	Abcc3	1.52406	2.59245	1.70638	2.39639	2.48895	1.95696	1.08242	0.994279	1	0.999683	1	1	0.999992	-1.2171		1.08349	0.874602	1.05557	2.28949	1.64766	1.96603	1.02337	-0.286925	0.22767	-0.507756	1	0.999735	0.999998	-0.681146
37555	S	74455	NOL1/NOP2/Sun domain family 6	Nsun6	1.47513	2.014	1.89071	1.54346	1.37314	1.0316	0.93648	0.998008	1	0.999999	0.99951	0.983794	-1.723	-1.23325		1.09097	1.22371	1.2892	1.80672	1.30326	1.38488	0.802456	-0.333886	0.54583	0.781807	0.999803	0.81577	0.934961	0.642791
37556	S	66505	zinc finger, MYND domain containing 11	Zmynd11	0.831618	1.05844	1.15282	0.78357	0.639429	0.515629	0.972171	-0.220608	-1.66168	-0.722253	0.339435	0.968505	0.999524	-1.83088		0.898412	1.15115	0.969398	0.844509	0.970566	0.544251	0.941585	-0.175214	0.105303	-0.667536	0.324848	-0.671657	0.999859	-0.525362
37558		109229	RIKEN cDNA C030004A17 gene	C030004A17Rik	1.06192	1.74013	1.4038	1.90315	1.59318	1.37872	1.27256	-1.46057	0.999893	0.970045	0.999991	0.998805	0.954372	0.754736		0.903642	0.999502	0.917538	1.65184	1.27931	1.27678	1.18959	-0.090164	-0.722624	-0.236855	0.999731	0.864855	0.859638	0.535517
37561	A	94181	N-acetylneuraminic acid synthase (sialic acid synthase)	Nans	1.22461	1.25388	1.3046	1.40609	1.62527	1.30525	1.12871	0.974901	0.990694	0.998412	0.999952	1	0.998456	0.547428		1.10386	1.09292	1.4429	1.55891	1.35125	1.81198	1.66007	0.00470609	-0.104031	0.997029	0.99971	0.98146	0.999997	0.999959
37562	S	69815	keratinocyte associated protein 3	Krtcap3	1.22749	2.45727	2.94732	3.04714	2.47158	1.66634	1.25931	0.95092	1	1	1	1	1	0.98057		1.08692	0.998196	1.53727	2.43546	1.93886	2.06215	1.58586	-0.5723	-0.72257	0.824073	0.999522	0.988305	0.994884	0.87198
37564	A	12181	block of proliferation 1	Bop1	1.15659	2.0844	2.23791	2.56931	2.72258	2.11105	1.14551	0.505226	1	1	1	1	1	0.381622		1.08732	1.30133	1.1679	1.83499	1.66975	1.61797	1.34901	-0.380993	0.783533	0.184978	0.999778	0.998124	0.996273	0.876583
37569	S	66877	Crn, crooked neck-like 1 (Drosophila)	Crnkl1	0.92532	1.17587	1.09371	0.930662	1.38948	1.30928	2.6308	-0.532582	0.791812	-0.236314	-0.670177	0.9996	0.995405	1		0.911907	1.02553	1.00235	0.937997	1.30507	0.99175	2.12164	-0.277721	-0.684319	-0.722307	-0.490745	0.835286	-0.718459	0.999997
37574		70556	RIKEN cDNA 5730438N18 gene	5730438N18Rik	1.08742	1.27588	1.06065	1.13803	1.09441	1.04132	1.63603	0.0308511	0.998499	-0.670177	0.759656	0.176093	-1.23325	1		1.06174	1.1162	1.06281	1.04552	1.10438	0.927878	1.61212	-0.346859	0.23767	-0.335709	-0.503153	0.116586	-0.174817	0.999977
37582	A	53600	translocase of inner mitochondrial membrane 23 homolog (yeast)	Timm23	1.07397	2.37744	2.00135	2.52308	2.2216	2.22994	1.32896	-1.24928	1	0.999999	1	1	1	0.921067		1.37736	1.09815	1.46364	1.56779	1.13593	2.95052	1.36674	0.830309	-0.395445	0.929587	0.976878	-0.168242	1	0.81172
37583	A	68479	PHD finger protein 5A	Phf5a	1.07552	1.78685	1.91859	2.28961	2.14812	2.03608	1.50551	-0.618313	1	1	1	1	1	0.999989		0.971647	1.14083	1.17448	2.02915	1.34195	2.09374	1.19923	-0.665649	0.138359	0.380381	0.999998	0.930384	0.999999	0.527995
37586		75283	RIKEN cDNA 4930556L07 gene	4930556L07Rik	0.942384	0.619824	0.490592	0.310539	0.177496	0.183156	0.238813	-1.47455	0.998903	0.999998	1	1	1	1		0.610723	0.87926	1.11838	0.627083	0.381562	0.29999	0.227021	0.844668	-0.446442	-0.509206	0.803293	0.999303	0.999972	0.999999
37600	S	69713	protein (peptidyl-prolyl cis/trans isomerase) NIMA-interacting, 4 (parvulin)	Pin4	0.996404	1.36534	1.36056	1.72149	1.60961	1.38931	1.23848	-1.8825	0.999984	0.999981	1	1	0.999994	0.996703		1.26506	0.945809	1.4309	1.156	1.11222	1.69383	1.66685	0.744786	-0.538695	0.972888	0.186812	-0.145461	0.99942	0.999143
37603	A	56327	ADP-ribosylation factor-like 2	Arl2	1.07536	2.13955	2.05744	1.83389	1.37591	1.41896	2.04418	-1.20086	1	1	0.999992	0.970789	0.986858	1		1.02756	1.11279	1.31137	1.5821	1.02609	2.04743	1.59467	-0.690956	-0.295759	0.702408	0.983061	-0.694174	0.999891	0.985286
37604	S	67671	ribosomal protein L38	Rpl38	0.946147	0.602072	0.480741	0.325305	0.171803	0.194624	0.240306	-1.55472	0.999222	0.999998	1	1	1	1		0.64037	0.93193	1.2253	0.553184	0.434792	0.314697	0.257708	0.716822	-0.642702	-0.165318	0.920059	0.99382	0.999884	0.999991
37617	S	101631	PWWP domain containing 2	Pwwp2	1.04265	1.01999	0.99208	1.28244	1.25585	0.945969	1.50075	-1.52873	-1.80537	-1.87494	0.955472	0.917317	-1.28103	0.999764		0.892688	1.06581	1.25404	1.38673	1.59272	0.87071	2.68132	-0.405698	-0.615269	0.222031	0.658824	0.925362	-0.274149	0.999973
37624		67082	RIKEN cDNA 1700011H14 gene	1700011H14Rik	1.06295	1.40474	1.20986	1.30808	1.30873	1.13259	1.68783	-0.965344	0.999664	0.902893	0.994121	0.994279	0.381622	1		0.954776	1.20062	1.28831	1.24431	1.1221	1.18511	1.65919	-0.508453	0.758741	0.952805	0.889428	0.231382	0.688046	0.99998
37636	S	94040	calmin	Clmn	1.04843	0.840899	0.646276	0.579603	0.262355	0.598606	0.939782	-1.76741	-0.652861	0.89125	0.977906	1	0.963428	-1.68305		0.876969	0.736315	0.850042	0.59373	0.219419	0.442992	1.07874	-0.455519	0.29754	-0.3317	0.856434	0.999999	0.993211	-0.628266
37638		68969	RIKEN cDNA 1500010M16 gene	1500010M16Rik	1.03252	1.33465	1.55239	1.89174	1.57002	1.67061	1.33856	-1.60435	0.99705	0.999994	1	0.999996	1	0.997362		1.1525	0.982217	1.19535	1.37338	1.22266	1.61903	1.37065	0.338751	-0.695776	0.611816	0.977402	0.734645	0.999725	0.97629
37641	A	56223	fascin homolog 3, actin-bundling protein, testicular (Strongylocentrotus purpuratus)	Fscn3	0.966224	1.3374	1.39391	1.96812	2.23439	2.52263	1.59372	-1.7504	0.886254	0.952097	0.999993	1	1	0.998118		1.23149	0.94771	2.13084	2.59423	3.70813	2.61463	5.17437	-0.236365	-0.669969	0.856122	0.969611	0.998599	0.99566	0.999998
37645		68273	RIKEN cDNA 4930467B06 gene	4930467B06Rik	1.34415	3.11428	3.614	3.96436	3.27568	3.38166	1.11299	0.89125	1	1	1	1	1	-0.809274		1.21452	1.18107	1.44427	2.90185	1.79253	2.8028	1.91918	0.425869	0.235428	0.95517	1	0.999452	1	0.999881
37647	S	12866	cytochrome c oxidase, subunit VIIa 2	Cox7a2	1.23402	1.80932	1.34206	1.50856	1.4986	0.837399	0.660031	0.974256	1	0.999266	0.999996	0.999995	0.91139	0.999997		1.19024	1.22435	1.36044	1.96256	1.21542	1.16486	0.727777	0.684631	0.819631	0.98632	0.999998	0.790215	0.538917	0.989614
37651	S	68988	PRP31 pre-mRNA processing factor 31 homolog (yeast)	Prpf31	1.29119	1.92911	2.41896	2.66634	2.19212	2.08317	1.33569	0.998871	1	1	1	1	1	0.99979		1.07222	1.02634	1.1764	1.56154	1.326	1.79066	1.34401	-0.0889461	-0.61512	0.836715	0.999995	0.996891	1	0.998136
37659	S	226122	ubiquitin domain containing 1	Ubtd1	0.998802	1.22297	1.29078	1.52405	1.22423	1.27371	1.0134	-1.88919	0.975531	0.997707	0.999999	0.976747	0.99577	-1.81867		1.09566	1.11579	1.18926	1.71553	1.05622	1.9026	1.14655	-0.0615915	0.137819	0.680002	0.999989	-0.445951	1	0.407216
37662		76382	RIKEN cDNA 1700012A03 gene	1700012A03Rik	1.20236	1.94045	1.2703	1.37392	1.44618	0.996484	0.947535	0.909331	1	0.988175	0.999538	0.99995	-1.88606	-1.08473		0.990789	1.00228	1.17083	1.55775	1.17518	1.12854	0.972551	-0.715517	-0.722212	0.462489	0.999135	0.490502	0.139464	-0.659296
37668		69380	RIKEN cDNA 1700013G24 gene	1700013G24Rik	0.831687	1.46184	2.05536	3.16724	2.92911	2.43201	0.975285	0.0308511	0.956547	0.99998	1	1	1	-1.83088		1.29118	0.961789	0.924596	1.94035	1.88094	2.36663	1.38647	0.280946	-0.71547	-0.583679	0.990299	0.9853	0.999436	0.577982
37679		100725			0.903848	0.835033	0.523789	0.38809	0.213113	0.363104	0.711439	-1.40303	-0.635572	0.994279	0.999965	1	0.999989	0.594328		0.734693	0.918427	0.751737	0.55785	0.287116	0.382872	0.727183	0.422113	-0.581246	0.327025	0.954524	0.999994	0.999646	0.462044
37694	S	15525	heat shock protein 4	Hspa4	1.39799	3.44869	2.57396	3.02418	2.58578	2.09586	2.08034	0.999905	1	1	1	1	1	1		1.02946	1.00889	1.2393	2.19333	1.48661	2.25316	1.63412	-0.652485	-0.715994	0.796645	1	0.997206	1	0.999804
37714	S	192170	DEAD (Asp-Glu-Ala-Asp) box polypeptide 48	Ddx48	0.695345	1.29995	1.91943	1.96599	1.74581	2.15056	1.28883	0.694832	0.137931	0.995011	0.99661	0.977906	0.999245	0.071899		1.07818	1.01362	1.25177	2.25083	1.4626	2.61954	1.37414	-0.382929	-0.710396	0.732928	1	0.987019	1	0.950703
37725	S	68149	OTU domain, ubiquitin aldehyde binding 2	Otub2	2.09733	2.9718	1.77281	1.67084	1.61453	1.02506	1.10348	1	1	1	0.999996	0.999987	-1.7504	-0.365087		0.958891	1.17818	1.42878	1.93487	1.13643	1.15055	1.23322	-0.499488	0.768214	0.999393	1	0.505174	0.611518	0.927548
37726	S	18693	protein kinase C, alpha binding protein	Prkcabp	1.02934	1.39445	1.47388	1.63813	1.5622	1.62054	1.36902	-1.75903	0.985015	0.996793	0.999865	0.999434	0.999813	0.975531		0.984152	1.05593	1.17605	1.37564	1.17496	1.47023	1.58092	-0.652305	-0.0683132	0.963187	0.999986	0.961695	1	1
37727	S	77945	retinitis pigmentosa GTPase regulator interacting protein 1	Rpgrip1	1.06368	1.87232	1.74474	1.97895	2.03321	1.55643	1.17548	-0.0112421	1	1	1	1	1	0.993792		0.917443	1.05612	1.13574	1.57065	1.3768	1.58522	1.12811	0.34632	-0.159816	0.778085	1	0.999931	1	0.728837
37732	A	20196	S100 calcium binding protein A13	S100a13	0.825383	0.704264	0.601595	0.66933	0.524699	0.595558	0.726693	0.371261	0.972225	0.999481	0.991862	0.999987	0.9996	0.943285		0.874657	1.05524	1.11084	0.813522	0.575396	0.545234	1.03175	-0.0605212	-0.591628	-0.275579	0.44398	0.998167	0.999403	-0.67714
37735	S	76055	meningioma expressed antigen 5 (hyaluronidase)	Mgea5	1.51397	2.72938	1.88987	2.00067	1.86207	1.66251	1.10685	0.999839	1	1	1	1	0.999994	-0.332402		1.03915	1.13614	1.33482	1.95447	1.50783	1.77462	1.10004	-0.581119	0.316461	0.976353	1	0.999293	0.999996	-0.0223184
37737	S	71966	NFKB inhibitor interacting Ras-like protein 2	Nkiras2	1.30394	2.44215	1.8491	1.94331	1.99922	1.63814	1.05994	0.998456	1	1	1	1	1	-0.84408		0.98589	1.10387	1.26999	1.92947	1.41698	1.60675	1.20321	-0.710215	-0.217832	0.751866	0.999974	0.9648	0.997734	0.474033
37738	S	56626	polymerase (DNA directed), lambda	Poll	0.869681	0.6018	0.463763	0.371578	0.183709	0.250288	0.310837	0.163495	0.999978	1	1	1	1	1		0.620414	0.819639	1.0481	0.629549	0.413906	0.325754	0.294767	0.941697	0.0887107	-0.661492	0.929735	0.999881	0.999998	1
37739	P	18300	oncoprotein induced transcript 1	Oit1	1.55437	2.92052	1.92761	2.03192	2.20649	1.80202	1.07806	0.999986	1	1	1	1	1	-0.739644		1.04761	1.13304	1.19331	1.91647	1.42803	1.66232	1.00189	-0.534719	0.238673	0.651584	0.999999	0.994496	0.999936	-0.722314
37742	A	11637	adenylate kinase 2	Ak2	1.14076	1.10186	0.904068	1.07319	1.16856	0.950938	0.629955	0.360776	-0.252112	-0.174055	-0.84408	0.637305	-1.29673	0.999993		1.04415	1.11711	1.13515	1.08655	1.35178	0.965178	0.664538	-0.26277	0.75401	0.859808	0.437907	0.99997	-0.396896	1
37750	S	22146	tubulin, alpha 6	Tuba6	1.25659	2.32818	2.76485	3.11063	2.82421	2.94153	1.60852	0.896049	1	1	1	1	1	0.999961		1.19058	1.12522	1.17197	1.88914	1.56312	1.95178	1.59531	0.62213	0.153313	0.513607	0.999998	0.999506	0.999999	0.999729
37762	S	66445	cytochrome c-1	Cyc1	1.06753	1.60226	1.78232	2.0796	1.39072	1.68421	1.21005	-1.2171	0.999896	0.999997	1	0.99094	0.99998	0.66387		0.991413	1.07428	1.205	1.84903	1.1051	2.06134	1.1896	-0.718218	-0.443651	0.461728	0.999901	-0.223563	0.999993	0.374303
37763	A	79043	T-complex expressed gene 1	Tce1	1.15271	0.983798	1.05975	2.02426	1.01426	1.15681	1.10573	-0.348706	-1.86076	-1.54181	0.999992	-1.86843	-0.300034	-0.965344		0.92031	0.970412	1.60123	1.59047	1.06864	1.24112	1.92701	-0.365627	-0.670807	0.996678	0.99614	-0.484537	0.621144	0.999957
37783	S	26932	protein phosphatase 2, regulatory subunit B (B56), epsilon isoform	Ppp2r5e	1.01075	0.727773	0.245161	0.238171	0.179898	0.318227	0.28501	-1.88606	-0.0398722	0.999996	0.999997	1	0.999869	0.999969		0.569121	1.08517	1.03432	0.460764	0.257051	0.618386	0.212301	0.693793	-0.658194	-0.711475	0.924913	0.999551	0.51751	0.999931
37784		69076	RIKEN cDNA 1810015M01 gene	1810015M01Rik	1.09697	2.11105	1.38599	1.56404	1.72852	1.35811	1.30628	-0.774453	1	0.984212	0.999551	0.99998	0.972918	0.926404		1.23844	1.18413	1.19636	1.69659	1.40601	1.60925	1.8179	0.568454	0.283583	0.288976	0.998621	0.937801	0.995647	0.99971
37787		69115			1.0075	1.01535	0.720977	0.571988	0.342536	0.33209	0.332193	-1.87775	-1.83657	0.997435	0.999999	1	1	1		0.740481	1.09133	1.29171	1.06508	0.399042	0.529071	0.509929	0.7487	-0.451386	0.582713	-0.575361	0.999996	0.998894	0.999451
37792		215641	RIKEN cDNA B430216B18 gene	B430216B18Rik	1.42439	2.50785	2.18296	2.29641	2.11079	1.70675	1.35499	0.997951	1	1	1	1	0.999996	0.989645		0.985994	0.958217	1.0411	1.71025	1.45685	1.939	0.953253	-0.708398	-0.596753	-0.610055	0.999817	0.989421	0.999994	-0.565853
37796	A	57750	WD repeat domain 12	Wdr12	1.14069	0.841554	0.700466	0.687069	0.630238	0.55272	0.75292	0.6441	0.907229	0.999968	0.999987	1	1	0.999102		0.996695	1.1023	1.01397	0.745179	0.855742	0.583861	0.913486	-0.721732	-0.0956607	-0.706698	0.959424	0.446324	0.999941	-0.164901
37802	PE	14768	LanC (bacterial lantibiotic synthetase component C)-like 1	Lancl1	1.35982	7.42027	5.64707	2.93808	1.84983	2.46554	0.976348	0.981065	1	1	1	0.999999	1	-1.79098		1.10696	1.09286	1.01931	2.84791	1.40034	3.89094	0.848052	-0.445076	-0.506135	-0.711901	0.999995	0.726063	1	-0.0891755
37816		28075	DNA segment, Chr 15, Wayne State University 75, expressed	D15Wsu75e	1.19555	1.80394	1.86905	2.34183	2.31036	2.20711	2.02261	0.0986724	0.999829	0.999929	1	1	0.999999	0.999991		1.23153	1.05511	1.34844	1.97847	2.12601	2.79126	1.839	0.425714	-0.598052	0.807766	0.999833	0.999964	1	0.999235
37817		68777	RIKEN cDNA 1110038M16 gene	1110038M16Rik	1.17618	1.19116	0.839843	0.87579	0.94949	1.18079	4.98148	-0.143509	0.00290353	0.00290353	-0.549643	-1.62793	-0.0984547	1		0.99686	1.19063	1.31888	1.00558	1.16949	0.88917	4.28685	-0.721371	0.796871	0.987807	-0.718659	0.698029	0.367157	1
37818	S	11350	v-abl Abelson murine leukemia oncogene 1	Abl1	1.08723	1.63196	1.3736	1.54762	1.13887	1.02543	0.76413	0.712258	1	1	1	0.98248	-1.31231	0.999999		0.987275	1.01667	1.31628	1.62201	1.16535	1.21498	0.911734	-0.688005	-0.665334	0.999044	1	0.882462	0.973174	0.383407
37825	S	14420	galactosylceramidase	Galc	1.22128	1.34461	0.698901	0.568438	0.621939	0.510496	0.418489	0.586788	0.94723	0.989079	0.999971	0.999589	0.999999	1		0.686569	0.818487	0.916965	1.05254	0.878835	0.523931	0.327894	0.975445	0.53723	-0.336481	-0.575962	0.0145986	0.999948	1
37832	A	13560	E4F transcription factor 1	E4f1	1.01866	0.59571	0.531666	0.565022	0.664963	0.463308	0.750074	-1.83088	0.999961	0.999999	0.999993	0.99877	1	0.960613		0.805265	1.03833	0.930854	0.674858	0.65191	0.444284	0.686134	0.820306	-0.601954	-0.325446	0.997554	0.999079	1	0.996137
37837					1.30773	1.58494	1.14768	1.55401	1.49333	1.2396	1.2809	0.886254	0.999176	-0.158732	0.998582	0.99577	0.657381	0.820221		1.08134	0.899604	1.14786	1.1389	1.1573	1.07734	1.63127	-0.217208	0.0830368	0.402016	0.330015	0.472366	-0.256622	0.999932
37841					1.08546	0.486659	0.754029	0.839905	0.756647	0.704707	0.943433	-1.23325	0.999995	0.827697	0.071899	0.816379	0.955472	-1.54181		0.912588	0.99695	0.930925	0.752903	0.92626	0.651611	1.26503	-0.132311	-0.721828	-0.330746	0.956303	-0.282161	0.999014	0.87229
37844	S	70060	spermatogenesis associated 3	Spata3	1.01203	1.35861	1.52959	2.18727	1.99657	2.33589	3.94905	-1.80537	0.999992	1	1	1	1	1		1.05028	1.09596	1.19703	1.51279	1.28157	1.79752	2.47372	-0.454369	0.0389237	0.799001	0.999827	0.964596	1	1
37845	A	18763	polycystic kidney disease 1 homolog	Pkd1	1.17707	1.38792	0.763244	0.638904	0.624928	0.548042	0.507788	0.893674	0.999927	0.998871	1	1	1	1		0.836779	1.09959	1.07489	0.957672	0.867166	0.633498	0.624944	0.861723	0.189267	-0.109398	-0.469253	0.670788	0.999992	0.999995
37865	S	66720	kelch-like 10 (Drosophila)	Klhl10	1.02877	0.726085	0.445835	0.469935	0.703107	0.577778	0.522546	-1.7504	0.986148	1	1	0.994729	0.999989	1		0.904132	1.09445	0.989257	0.657644	0.697143	0.640918	0.640856	-0.0221129	-0.132044	-0.712193	0.998914	0.994448	0.999485	0.999486
37872	A	121022	mitochondrial ribosomal protein S6	Mrps6	1.11065	1.56023	1.29832	1.5711	1.47546	1.06355	1.29808	0.630407	1	0.999869	1	1	-0.381542	0.999865		0.90275	1.19735	1.15846	1.60652	1.19014	1.19897	1.03077	-0.00121796	0.662392	0.428658	0.999796	0.625808	0.670243	-0.641421
37883	S	67398	signal recognition particle receptor ('docking protein')	Srpr	1.08926	1.26766	1.73229	1.31142	1.65942	1.12887	0.897702	-1.10155	0.717881	0.999852	0.851779	0.999524	-0.532582	-0.739644		0.985607	0.837765	1.09988	1.95845	1.25637	1.83946	1.30241	-0.714029	0.171478	-0.389559	0.999612	0.481355	0.998674	0.648972
37887	D	79196	oxysterol binding protein-like 5	Osbpl5	0.989229	0.973412	0.77881	0.705306	0.479768	0.613642	0.857351	-1.8825	-1.84197	0.306489	0.539218	0.999287	0.97901	-0.982546		1.09076	1.03181	1.10843	1.79164	1.17757	1.78913	1.20733	-0.366198	-0.671245	-0.245064	0.999543	0.231537	0.999528	0.405914
37888	S	228836	discs, large homolog-associated protein 4 (Drosophila)	Dlgap4	1.19185	0.895794	0.566055	0.626329	0.674334	0.464472	0.658962	0.96689	0.563508	1	1	1	1	1		0.773886	1.03971	0.953292	0.679383	0.660311	0.499376	0.695665	0.869478	-0.615794	-0.564115	0.992201	0.996109	0.999998	0.986339
37894	A	15458	hemopexin	Hpxn	1.13636	2.04707	2.27758	2.11607	1.75764	1.56014	0.895239	0.163495	1	1	1	0.999999	0.999952	-0.143509		1.01669	0.953187	1.35648	2.09392	1.10429	1.78831	0.651976	-0.713547	-0.647874	0.688561	0.999555	-0.425722	0.993302	0.931248
37896					0.842651	0.670384	0.508313	0.488264	0.493255	0.524343	0.827768	0.778509	0.999944	1	1	1	1	0.867126		0.897367	1.03878	0.972256	0.730275	0.756102	0.458989	0.855069	0.296629	-0.538421	-0.619192	0.99717	0.990983	1	0.721712
37907		66270	RIKEN cDNA 1810015C04 gene	1810015C04Rik	1.17775	1.66387	2.12163	2.24592	1.72317	1.32345	1.04564	0.0169349	0.999307	0.999999	1	0.999726	0.854967	-1.66168		0.914368	1.30935	1.08663	1.53103	1.35137	1.71868	1.12121	-0.207819	0.957929	-0.287378	0.999536	0.981689	0.999988	0.0945894
37908	S	67328	lysozyme-like 1	Lyzl1	1.56023	3.00091	7.44076	5.45781	3.12241	2.25996	1.70166	0.998698	1	1	1	1	1	0.99989		1.31661	1.03614	1.39828	6.65763	1.68375	3.00394	1.4006	0.628554	-0.868508	0.823788	1	0.990368	1	0.827643
37909	S	66929	ASF1 anti-silencing function 1 homolog B (S. cerevisiae)	Asf1b	0.926568	1.02936	1.13208	1.71402	3.12587	4.49006	2.07332	-1.54181	-1.84197	-1.11831	0.98248	1	1	0.999365		1.74879	1.25697	1.28828	2.31051	2.76	3.02272	2.80686	0.929624	-0.0561105	0.0754624	0.997651	0.999795	0.999943	0.999838
37910	S	56280	mitochondrial ribosomal protein L37	Mrpl37	0.887294	0.840668	0.765716	0.814588	1.02782	0.763987	0.577946	-0.0398722	0.637305	0.970045	0.831333	-1.73238	0.971515	0.999998		0.793253	1.09779	0.920219	0.922902	0.918496	0.969752	0.629048	0.950488	-0.005618	-0.14688	-0.187822	-0.120589	-0.79034	0.999981
37912	S	12258	serine (or cysteine) proteinase inhibitor, clade G, member 1	Serping1	1.08561	0.767768	0.365971	0.314037	0.188499	0.170183	0.337842	-1.35829	0.616295	1	1	1	1	1		0.650453	1.11426	1.10646	0.614551	0.403651	0.202386	0.585423	0.814708	-0.642385	-0.675095	0.898895	0.999653	1	0.942172
37919					1.2271	3.0956	3.10074	3.70705	3.36837	2.54528	3.31207	0.411966	1	1	1	1	1	1		1.15608	1.12427	1.24344	2.33449	1.75861	2.12141	1.94275	-0.0470337	-0.290421	0.498068	0.999998	0.998942	0.999984	0.999883
37924		76917	RIKEN cDNA 2810417J12 gene	2810417J12Rik	1.84887	1.69289	1.07249	1.25079	1.30073	1.04195	1.02158	0.999813	0.998499	-1.44642	0.441208	0.688834	-1.67248	-1.8471		1.04179	1.08358	1.11423	1.73454	1.19826	1.25561	1.2441	-0.773853	-0.412999	-0.103332	0.999954	0.575706	0.814104	0.778734
37926	A	209456	transformation related protein 53 binding protein 2	Trp53bp2	0.976881	1.06719	0.9015	0.974184	0.81775	0.647015	0.428973	-1.81867	-1.38826	-0.791864	-1.80537	0.48753	0.997132	1		0.771101	1.13949	1.08724	0.840502	0.851753	0.608906	1.05576	0.947326	0.278282	-0.277807	0.648492	0.553141	0.999952	-0.617173
37945		212123	cDNA sequence BC057552	BC057552	1.38691	3.48817	4.67198	5.26408	3.80462	3.57131	1.55525	0.984212	1	1	1	1	1	0.99945		1.21236	1.01993	1.30213	3.80746	2.21033	3.7484	1.62384	-0.0772886	-0.911054	0.342807	1	0.999291	1	0.934804
37947	S	66092	growth hormone inducible transmembrane protein	Ghitm	1.07888	0.874096	0.632907	0.548742	0.310068	0.407105	0.359759	-1.29673	-0.414666	0.996881	0.999915	1	1	1		0.710202	0.934604	1.29922	0.885647	0.388497	0.371313	0.550226	0.578936	-0.80755	0.221778	-0.576429	0.999807	0.999903	0.973112
37955	S	16432	integral membrane protein 2B	Itm2b	0.926174	0.767314	0.574643	0.560476	0.526954	0.563249	1.20166	-0.87884	0.969284	0.999998	0.999999	1	0.999999	0.717881		0.843414	1.05547	1.03098	0.654753	0.530508	0.488541	1.23197	-0.0184866	-0.802051	-0.883393	0.947689	0.998621	0.999713	0.252794
37959	S	93695	glycoprotein (transmembrane) nmb	Gpnmb	1.03373	1.03374	0.684099	0.595397	0.650856	0.548492	0.357841	-1.62793	-1.62793	0.99977	0.999999	0.999965	1	1		0.877895	1.07695	1.03941	0.856533	0.899825	0.599671	0.663988	0.410189	-0.299585	-0.727083	0.630242	0.123218	0.999995	0.999804
37971					0.907447	0.684329	0.626501	0.673955	0.606464	0.529159	0.764719	-0.267999	0.999796	0.999993	0.999887	0.999998	1	0.987533		0.82043	1.01781	0.906322	0.51616	0.590597	0.419103	0.761643	0.550802	-0.899854	-0.327536	0.999986	0.999555	1	0.865097
37972		74098	RIKEN cDNA 0610037L13 gene	0610037L13Rik	1.03629	1.09378	0.951926	1.04392	0.939611	0.671583	0.644112	-1.51545	-0.236314	-1.23325	-1.37335	-0.913525	0.999979	0.999997		0.840831	0.944554	0.971596	0.97898	0.990215	0.842425	0.665486	0.993885	0.0658988	-0.594806	-0.736546	-0.881275	0.993196	1
37976	S	67204	eukaryotic translation initiation factor 2, subunit 2 (beta)	Eif2s2	0.999438	3.49574	2.25794	2.37866	2.03435	1.71042	1.28211	-1.88963	1	1	1	1	1	0.982929		0.917572	0.999464	1.31966	1.71969	1.40963	1.82247	1.19757	-0.552184	-0.92289	0.766433	0.998189	0.91629	0.999482	0.235135
37977					0.780765	1.42451	2.54401	2.39024	1.87186	3.08199	1.99021	0.928109	0.996881	1	1	1	1	1		1.11868	0.985918	1.31063	2.34583	1.07451	3.83952	2.30283	-0.520807	-0.915658	0.4878	0.99992	-0.745638	1	0.999889
37982		192173	cDNA sequence BC003940	BC003940	0.916621	1.6152	1.91495	2.31759	2.07433	1.78516	1.52717	-0.46485	0.999997	1	1	1	1	0.999869		1.03472	1.13577	1.25273	1.69501	1.42475	2.06528	1.24899	-0.779801	0.32456	0.912325	0.999994	0.997894	1	0.905522
37988	S	70060	spermatogenesis associated 3	Spata3	1.01667	1.00495	0.77331	0.664063	0.351362	0.36738	0.408034	-1.82491	-1.88443	0.979543	0.999923	1	1	1		0.681054	0.894524	1.06252	0.845677	0.413301	0.48797	0.470373	0.968884	-0.305479	-0.71308	0.18942	1	0.99998	0.999992
37989	PT	16624	kallikrein 8	Klk8	1.94598	6.26802	5.35195	5.05664	2.11816	2.42408	2.60679	0.941912	1	1	1	0.976747	0.995146	0.998008		1.08769	1.20072	1.3762	3.18668	2.30399	2.74473	23.0875	-0.807735	-0.437978	0.195175	0.999762	0.989745	0.998584	1
37990	A	19934	ribosomal protein L22	Rpl22	1.0974	1.72129	1.53553	1.66894	1.63525	1.21146	0.793376	0.071899	1	0.999999	1	1	0.964323	0.993265		0.965745	1.10279	1.2031	1.52945	1.29288	1.33778	0.954665	-0.71705	0.196798	0.897948	0.999986	0.990257	0.997201	-0.574157
37993	S	56734	tubby-like protein 2	Tulp2	0.954889	1.39151	0.484059	0.461682	0.895153	0.57137	0.773554	-1.7035	0.875647	0.999973	0.999991	-0.965344	0.998805	0.594328		0.993126	1.09713	1.21051	0.831486	1.15508	0.557257	1.50864	-0.918215	-0.243722	0.675774	0.636768	0.317502	0.99999	0.998332
37994	A	94245	dystrobrevin binding protein 1	Dtnbp1	0.93098	1.25088	0.537501	0.514178	0.785378	0.574374	0.778898	-1.29673	0.650792	0.999982	0.999995	0.749732	0.999887	0.787455		0.879879	1.03202	1.07266	0.787	1.06738	0.652448	1.12189	0.482552	-0.770628	-0.282834	0.971812	-0.354503	0.999966	0.339016
38001	S	11799	baculoviral IAP repeat-containing 5	Birc5	1.15292	1.20224	1.02734	1.08623	1.2618	2.77235	1.91029	0.0169349	0.505226	-1.77553	-0.999705	0.812467	1	0.999999		1.91386	1.25589	1.43503	1.62842	2.3265	2.02124	3.42535	0.93063	-0.232235	0.358317	0.726797	0.990402	0.958857	0.999895
38008	S	208449	transmembrane protein 23	Tmem23	0.72079	0.538336	0.56335	0.547873	0.403453	0.457365	0.560382	0.944629	0.999962	0.999872	0.999939	1	0.999999	0.99989		0.726213	1.01433	0.750278	0.558134	0.295571	0.251999	0.407896	0.0824196	-0.920036	-0.0561916	0.815974	0.999615	0.999935	0.988424
38030	A	53356	eukaryotic translation initiation factor 3, subunit 4 (delta)	Eif3s4	1.13673	2.13884	1.93407	1.78882	1.77441	0.93896	0.845797	-0.0836468	1	1	0.999997	0.999995	-1.26521	0.441208		0.989398	1.12133	1.13943	1.84759	1.3738	1.49748	1.02734	-0.916124	-0.284775	-0.140792	0.999756	0.892671	0.977621	-0.879907
38040		13929	EST X83328	X83328	0.974319	1.69682	1.33336	1.53148	1.61041	1.32086	1.52512	-1.57993	1	0.999887	1	1	0.999813	1		1.0137	1.09242	1.04302	1.32907	1.13776	1.17625	2.49104	-0.857792	0.524783	-0.386128	0.999964	0.889464	0.974584	1
38042	A	66053	peptidylprolyl isomerase (cyclophilin)-like 2	Ppil2	1.15512	1.8776	1.40278	1.4765	1.36758	1.17148	0.750431	0.23723	1	0.994583	0.998934	0.988175	0.411966	0.974901		0.931536	1.12798	1.12798	1.53954	1.22242	1.50268	1.00508	-0.299023	0.364926	0.36494	0.999955	0.896556	0.99989	-0.919024
38053	S	56321	apoptosis antagonizing transcription factor	Aatf	0.919667	0.712591	0.717449	0.741681	0.320536	0.494239	0.536194	-1.40303	0.827697	0.808483	0.688834	1	0.999843	0.999128		0.82687	1.01613	0.919634	0.843104	0.372404	0.627375	0.588749	-0.121256	-0.915456	-0.729395	-0.24339	0.999957	0.906016	0.957313
38058		68112	RIKEN cDNA C330016H24 gene	C330016H24Rik	0.95535	1.2584	0.81448	0.885858	1.0264	0.862032	2.02178	-1.31231	0.978465	0.94723	0.360776	-1.68305	0.68274	1		0.916935	1.03366	1.09571	0.751849	0.938662	0.754533	1.58595	-0.232098	-0.800838	-0.173489	0.973963	-0.514766	0.971368	0.999867
38059	S	55943	syntaxin 8	Stx8	1.06396	0.826815	0.603906	0.737693	0.788577	0.642655	2.15056	-1.1681	0.764492	0.999992	0.991413	0.933011	0.999925	1		0.855534	0.979337	0.994184	0.640548	0.837732	0.580073	1.55726	0.336418	-0.885523	-0.919961	0.998595	0.505688	0.999906	0.998499
38064	S	19084	protein kinase, cAMP dependent regulatory, type I, alpha	Prkar1a	1.33161	2.67717	2.24177	2.23987	1.51968	1.41586	1.41379	0.773917	1	0.999998	0.999998	0.981548	0.924663	0.922884		0.951985	1.08642	1.13897	1.5589	1.22558	1.37564	2.7499	-0.623866	-0.195326	0.390691	0.999928	0.868895	0.995158	1
38065		98905			1.1743	1.84852	1.75475	1.68285	1.23426	1.01529	1.02849	0.936107	1	1	1	0.993445	-1.78338	-1.54181		0.936085	1.03649	1.07074	1.4258	1.13882	1.24314	1.77376	-0.179916	-0.663033	-0.140308	0.999944	0.688591	0.982324	1
38068	A	68537	mitochondrial ribosomal protein L13	Mrpl13	0.962141	0.867288	0.881085	0.957645	1.20945	1.66638	1.30671	-1.65065	0.071899	-0.174055	-1.59224	0.594328	0.999939	0.928109		1.23001	1.05104	1.04391	1.0917	1.42268	1.12693	2.13731	0.209749	-0.824253	-0.848878	-0.633542	0.729556	-0.422619	0.999825
38069		52120	DNA segment, Chr 8, ERATO Doi 354, expressed	D8Ertd354e	0.910963	1.53798	3.16978	2.70716	2.10259	3.37828	2.06662	-1.03388	0.994729	1	1	0.999998	1	0.999998		1.20156	1.12869	1.24082	2.02274	1.31199	2.84627	2.29168	0.369633	-0.173902	0.580322	0.999986	0.817174	1	0.999999
38070	A	99543	olfactomedin-like 3	Olfml3	1.15589	1.19464	1.27697	1.36603	1.70917	1.60797	1.21154	-0.365087	0.044651	0.623404	0.88368	0.999152	0.996416	0.200919		1.76289	1.48124	1.95189	1.76009	2.76124	1.15499	2.42547	0.970191	0.7703	0.99261	0.969564	0.999964	-0.422713	0.99972
38073		69038	RIKEN cDNA 1810006K21 gene	1810006K21Rik	0.96653	1.07267	1.74944	2.02422	2.21049	1.61831	0.946508	-1.74152	-1.31231	0.999899	0.999998	1	0.999176	-1.52873		1.15148	1.19642	1.1075	1.27976	1.76416	1.67221	1.30718	0.291036	0.606236	-0.131862	0.892968	0.999984	0.99992	0.933172
38076		68252	RIKEN cDNA A030007L17 gene	A030007L17Rik	1.05583	0.58078	0.57903	0.536747	0.690733	0.527987	0.776582	-1.59224	0.999327	0.999383	0.999905	0.964323	0.999937	0.676549		0.880321	0.964676	0.868724	0.60193	1.0058	0.525252	0.703147	-0.100738	-0.838178	0.023516	0.99864	-0.918013	0.999949	0.959761
38091	S	18557	PCTAIRE-motif protein kinase 3	Pctk3	0.833002	1.17587	1.47186	1.88888	1.60205	1.46272	0.698669	0.295258	0.0583339	0.989079	0.999986	0.99877	0.9872	0.978465		1.12626	1.11973	1.18532	1.33626	1.45966	1.6623	0.922268	-0.0459858	-0.107567	0.434019	0.932007	0.990943	0.999689	-0.446574
38098					0.887111	0.642197	0.541916	0.553635	0.413984	0.439523	0.517035	-0.398069	0.998993	0.999993	0.999987	1	1	0.999998		0.756077	0.915094	0.978765	0.736683	0.478371	0.521918	0.460391	0.615789	-0.623849	-0.903894	0.714436	0.999757	0.998755	0.999883
38106		231633	cDNA sequence BC025600	BC025600	0.99254	1.16395	1.3022	1.53438	1.4377	1.31121	1.0732	-1.87775	0.339435	0.953247	0.999718	0.997575	0.961573	-1.08473		1.01565	1.09807	1.16513	1.45266	1.26536	1.3761	1.69501	-0.838565	0.595575	0.960542	1	0.999423	0.999995	1
38108	PE	14283	fos-like antigen 1	Fosl1	1.36058	1.68964	1.17563	1.33009	1.53416	1.28824	4.45454	0.944629	0.999807	0.124966	0.909331	0.997287	0.820221	1		1.05481	1.37421	1.61784	1.27088	0.891909	0.63021	2.11236	-0.777098	0.857444	0.991926	0.582216	-0.342171	0.98825	0.999971
38110		66317	RIKEN cDNA 2700038L12 gene	2700038L12Rik	0.898017	1.39254	1.38436	1.86448	1.5681	1.44238	0.994957	0.854967	1	1	1	1	1	-1.86843		1.01974	1.15719	1.13041	1.61228	1.0657	1.40602	1.40367	-0.884858	0.347631	0.108751	0.999785	-0.557843	0.989548	0.989076
38113					1.26619	1.80311	1.95603	2.00117	1.91928	1.46476	0.957412	0.851779	0.999995	1	1	0.999999	0.99705	-1.59224		0.968667	1.1295	1.40567	2.54936	1.618	1.76596	0.899876	-0.884609	-0.435859	0.779024	0.999989	0.967594	0.991915	-0.54367
38114	S	19729	recombination activating gene 1 gene activation	Rga	0.847063	0.509749	0.54996	0.452282	0.55843	0.375907	0.632631	0.137931	0.999996	0.999968	1	0.99995	1	0.998499		0.782155	0.991468	1.02569	0.564662	0.741973	0.514001	0.616722	0.81846	-0.917007	-0.871858	0.999921	0.934491	0.999994	0.999186
38116	S	16977	leucine rich protein, B7 gene	Lrpb7	0.685477	0.445879	0.409686	0.302042	0.184747	0.24971	0.388883	0.854967	0.999935	0.999988	1	1	1	0.999996		0.704648	0.954926	0.846098	0.500222	0.216567	0.213074	0.432465	0.413317	-0.882364	-0.456598	0.972554	0.999999	0.999999	0.994832
38125	S	21379	transforming growth factor beta regulated gene 4	Tbrg4	1.4184	1.69667	1.77021	2.40622	1.60416	1.25427	1.12285	0.872862	0.99553	0.998118	0.999998	0.986148	0.283902	-0.982546		0.912984	1	1.64286	3.29554	1.42304	1.56838	1.32357	-0.852117	NA	NA	0.99922	0.170593	0.431824	0.902754
38132					1.08412	1.07574	1.09586	1.4221	1.32502	1.04663	1.62325	-1.08473	-1.2171	-0.896194	0.986148	0.921067	-1.60435	0.999644		0.892985	1.08682	0.897446	1.05003	1.30455	0.851855	1.80074	-0.179685	-0.473725	-0.22973	-0.753996	0.848345	0.268922	0.999907
38143	PT	12298	calcium channel, voltage-dependent, beta 4 subunit	Cacnb4	0.835447	0.635361	0.460823	0.605179	0.517201	0.553883	0.541971	-0.128387	0.984618	0.999986	0.994279	0.999807	0.993792	0.999466		0.689515	1.07224	0.875443	0.365311	0.505432	0.224891	0.569692	0.318999	-0.851949	-0.677737	0.997059	0.92735	0.999988	0.742323
38144					1.04687	1.31973	1.44238	1.50381	1.23556	0.996077	0.822541	-1.05089	0.999783	0.999998	1	0.993792	-1.8825	0.986508		0.978791	1.14797	1.36512	2.03821	1.22368	1.58501	0.710177	-0.898426	-0.139529	0.844114	0.999939	0.360624	0.988239	0.903799
38145	S	54353	src family associated phosphoprotein 2	Scap2	1.1539	1.65671	1.24599	1.38644	1.12175	1.33279	2.63847	-0.267999	0.999222	0.563508	0.943285	-0.687516	0.864174	1		1.0276	0.938218	1.08804	0.859615	0.974895	0.753254	2.71339	-0.889935	-0.749212	-0.62978	-0.136223	-0.894121	0.627628	0.999999
38155		73046	RIKEN cDNA 2900070E19 gene	2900070E19Rik	0.951585	1.7003	1.74695	1.80316	1.36041	1.23214	1.06711	-1.40303	0.999997	0.999999	1	0.99308	0.861164	-1.10155		0.961698	1.19778	1.20353	1.93314	0.999215	1.73801	1.31465	-0.811676	0.43808	0.472828	0.999987	-0.92286	0.999788	0.871789
38158	S	14376	alpha glucosidase 2 alpha neutral subunit	Ganab	1.07851	2.54816	3.25935	3.28305	2.87106	2.44351	1.59221	-1.03388	1	1	1	1	1	0.999861		1.28197	1.16454	1.26553	2.15062	1.93543	2.52768	1.78326	0.527836	-0.11902	0.458431	0.999931	0.999428	0.999997	0.997221
38172		28193	DNA segment, Chr 10, University of California at Los Angeles 1	D10Ucla1	0.938711	1.09688	1.31525	1.7255	1.08329	1.54003	1.35222	-0.791864	-0.0543543	0.997951	1	-0.365087	0.999998	0.9994		1.0028	1.06842	0.998557	1.28956	1.03604	1.63624	1.40142	-0.921947	-0.457172	-0.92265	0.952731	-0.775357	0.999971	0.995598
38174		76799	RIKEN cDNA 2510006D16 gene	2510006D16Rik	0.718737	0.489986	0.522348	0.707445	0.765899	0.633249	0.860881	0.997833	1	1	0.99877	0.981065	0.99998	0.496437		0.915008	0.99115	0.959098	0.504201	0.873417	0.505907	1.09278	-0.531879	-0.918504	-0.828187	0.999918	-0.139351	0.999912	-0.532623
38177	S	12332	capping protein (actin filament), gelsolin-like	Capg	0.914759	0.817982	0.639808	0.704741	1.04781	0.905823	2.59633	-0.704876	0.769245	0.999861	0.99661	-1.48836	-0.515569	1		0.931238	1.06763	1.05798	0.844662	0.807605	0.737876	1.82414	-0.55586	-0.607909	-0.683628	0.395697	0.688207	0.942185	0.999965
38179	S	225372	amyloid beta (A4) precursor protein-binding, family B, member 3	Apbb3	1.07689	1.88057	1.5591	1.3156	1.19297	1.13175	0.916959	-1.06784	0.999999	0.99971	0.953247	0.530894	-0.143509	-0.826681		0.996595	1.28991	1.17137	1.60952	1.14145	1.27585	0.909007	-0.921014	0.983682	0.739275	0.999995	0.535848	0.976724	0.0948838
38188	A	23939	mitogen activated protein kinase 7	Mapk7	0.778055	0.70077	0.548526	0.807606	0.791969	0.965059	0.921396	0.630407	0.941912	0.999749	0.360776	0.513898	-1.76741	-1.29673		0.944021	0.950229	1.21014	0.69499	1.10614	0.772235	2.39164	-0.781894	-0.811209	0.150845	0.883926	-0.523969	0.559105	0.99999
38193	S	21843	Tial1 cytotoxic granule-associated RNA binding protein-like 1	Tial1	0.860547	0.855616	0.782052	1.15319	1.14298	1.2375	1.71083	0.411966	0.478505	0.944629	0.317596	0.188568	0.864174	0.999997		1.16468	0.936935	1.19088	1.11235	1.05813	0.798019	2.42653	0.219899	-0.625155	0.406383	-0.231143	-0.694058	0.717756	1
38202					1.26803	1.62057	1.32646	1.54847	1.22431	1.19684	2.59634	0.749732	0.99971	0.854967	0.998934	0.616295	0.421835	1		1.28891	1.08945	1.09242	1.06183	1.04366	1.25438	3.17657	0.667157	-0.715362	-0.539511	-0.735104	-0.825075	0.531754	1
38209					1.04128	1.51406	1.75543	2.25648	1.62111	1.69315	1.26881	-1.28103	0.999999	1	1	1	1	0.996416		1.31057	1.01307	1.20514	2.4637	1.38489	2.76233	1.66244	0.533098	-0.916385	0.0335897	0.999982	0.743951	0.999998	0.979846
38213	A	211548	nodal modulator 1	Nomo1	1.0537	1.29164	1.56968	1.79537	1.6353	1.23856	1.09451	-0.809274	0.99951	1	1	1	0.995651	0.249085		0.927533	1.06625	1.05148	1.67188	1.30263	1.53585	0.945817	-0.476809	-0.586444	-0.708808	0.999838	0.905272	0.998299	-0.662973
38215	S	22333	voltage-dependent anion channel 1	Vdac1	0.929208	1.15981	1.09745	1.65656	1.66013	1.56024	1.19906	0.0853454	0.959631	0.522454	1	1	1	0.993265		1.03607	1.08603	1.17575	1.36389	1.27711	1.62228	1.53312	-0.599	0.277035	0.941804	0.999942	0.998496	1	1
38224	A	23994	DAZ associated protein 2	Dazap2	0.978048	0.914936	0.650741	0.660465	0.808527	0.628684	1.26101	-1.54181	0.579139	1	1	0.9996	1	0.999887		0.899051	1.01844	1.13733	0.734653	0.767464	0.538906	1.19351	-0.197109	-0.895866	0.0343573	0.949003	0.876412	0.99998	0.465118
38225		66205	RIKEN cDNA 1110055L24 gene	1110055L24Rik	0.709006	0.642231	0.452699	0.477467	0.478267	0.491334	0.518714	0.995011	0.99979	1	1	1	1	1		1.13567	1.02501	0.965872	0.660072	0.549812	0.460611	0.592744	-0.341806	-0.896737	-0.871565	0.942006	0.99742	0.999913	0.990067
38233					0.873029	0.550553	0.99102	2.53385	1.60289	2.37488	1.769	-0.394156	0.999747	-1.59327	1	0.995386	1	0.999519		1.13785	1.21496	1.43653	2.06899	2.07221	2.53943	2.41369	-0.525886	-0.141634	0.66316	0.995926	0.996016	0.999808	0.999583
38234	A	360013	myosin XVIIIa	Myo18a	1.33868	2.51074	1.08088	1.33542	1.5129	1.07801	1.73007	0.906479	1	-1.00917	0.899937	0.994415	-1.03793	0.999827		0.861502	1.11143	1.15455	1.37624	0.856258	1.27377	1.57284	0.339814	-0.114883	0.289451	0.977403	0.394512	0.869105	0.999368
38238	S	14977	solute carrier family 39 (zinc transporter), member 7	Slc39a7	1.19169	1.90794	2.06217	2.04506	1.94595	1.60676	1.38823	0.997115	1	1	1	1	1	1		0.887157	1.0673	1.34896	2.12429	1.65844	2.24173	1.11514	-0.144892	-0.646726	0.905615	0.999988	0.998958	0.999999	-0.250019
38242	S	21781	transcription factor Dp 1	Tfdp1	1.02341	1.56627	1.54815	1.74781	2.11586	1.70251	1.03895	-1.4822	0.999982	0.999972	1	1	0.999999	-1.29838		1.14209	1.16307	1.25158	1.68623	1.55766	1.42602	0.853856	0.215531	0.391542	0.833315	0.999942	0.999392	0.992702	0.451736
38243	S	18829	chemokine (C-C motif) ligand 21b (serine)	Ccl21b	0.976546	0.773434	0.340256	0.325494	0.159306	0.154532	0.318657	-1.53585	0.827699	1	1	1	1	1		0.662329	0.898395	1.0981	0.517301	0.493896	0.167291	0.282038	0.866333	-0.58427	-0.658444	0.995905	0.998043	1	1
38245					0.78129	0.591596	0.403545	0.359064	0.426793	0.350404	0.368581	0.963682	0.999998	1	1	1	1	1		0.760402	1.03056	0.978402	0.682832	0.544955	0.399134	0.492727	0.90894	-0.84712	-0.882646	0.992151	0.999982	1	0.999999
38247		76252	RIKEN cDNA 0610006O14 gene	0610006O14Rik	0.952147	0.493225	0.595366	0.538874	0.499234	0.335539	0.309329	-1.13521	1	0.999998	1	1	1	1		0.704942	1.20862	0.813993	0.664644	0.729327	0.466968	0.310136	0.993765	0.708409	0.787922	0.99886	0.984218	1	1
38263		67749	RIKEN cDNA 4930583H14 gene	4930583H14Rik	1.00051	0.681646	0.407324	0.35545	0.528298	0.446243	0.50295	-1.59969	0.998444	1	1	1	1	1		0.763607	1.02847	0.910594	0.611654	0.431502	0.396399	0.454567	0.594907	-0.889289	-0.581699	0.982776	0.999975	0.999995	0.999931
38266		231440	RIKEN cDNA 9130213B05 gene	9130213B05Rik	1.17131	0.990078	1.00674	1.23431	1.70416	3.16577	2.54507	0.614386	-1.58062	-1.59127	0.897667	0.999999	1	1		1.33096	1.06902	0.99846	1.36693	2.13759	2.08131	3.53437	0.216056	-0.828944	-0.922855	0.338556	0.992355	0.989363	0.999992
38267		72615	RIKEN cDNA 2700067D09 gene	2700067D09Rik	0.999433	0.827675	0.630766	0.633761	0.554785	0.453134	0.50946	-1.59969	0.779345	0.999961	0.999954	1	1	1		0.700523	0.979573	1.07104	0.768861	0.806435	0.550908	0.492655	0.960208	-0.895055	-0.637481	0.791248	0.578666	0.999814	0.999988
38270					0.961766	1.0893	1.39951	2.76149	1.86222	2.3541	1.25358	-1.38469	-0.721527	0.989362	1	0.999998	1	0.82405		1.21483	1.17487	1.4122	2.03801	2.0699	2.6442	1.83101	0.499131	0.243989	0.96199	0.999994	0.999996	1	0.999914
38271	A	108115	solute carrier organic anion transporter family, member 4a1	Slco4a1	0.801488	1.43778	2.18745	2.97206	2.33383	2.61256	1.01438	0.770265	0.992874	1	1	1	1	-1.56988		1.08365	1.15206	1.18504	1.3394	1.17757	1.73972	1.17424	-0.556127	-0.00493195	0.238345	0.858952	0.186309	0.999344	0.162488
38296		68633			1.70108	4.13107	2.93411	3.46276	3.07248	2.39345	0.879022	1	1	1	1	1	1	0.709003		1.04863	1.11111	1.43401	3.03666	1.77994	2.30141	0.780282	-0.814494	-0.447743	0.910266	1	0.998202	0.999992	0.578928
38297	S	19200	proline-serine-threonine phosphatase-interacting protein 1	Pstpip1	1.00199	1.76153	2.58424	3.26924	2.81321	2.66521	1.36208	-1.59862	1	1	1	1	1	0.999619		1.05804	1.13151	1.06957	1.66971	1.59796	2.01846	1.37596	-0.586415	0.221105	-0.46398	0.999977	0.999906	1	0.990391
38298	A	20540	solute carrier family 7 (cationic amino acid transporter, y+ system), member 7	Slc7a7	1.08146	0.778311	0.810521	1.72225	1.28437	1.94964	1.28059	-0.768146	0.928987	0.808782	0.999992	0.928987	1	0.923873		1.03742	1.12816	1.21982	1.336	1.32084	1.53674	2.17708	-0.817149	-0.0553689	0.60529	0.92233	0.902435	0.996853	1
38301		219065	RIKEN cDNA A630038E17 gene	A630038E17Rik	0.852329	0.884337	0.80478	0.820191	0.897962	0.718339	0.655081	0.592838	0.152818	0.902161	0.83826	-0.0981353	0.997194	0.999892		0.900759	1.11135	1.03098	0.786768	1.11742	0.656329	0.643363	0.335324	0.349074	-0.75202	0.986835	0.417431	0.999991	0.999996
38302	S	18830	phospholipid transfer protein	Pltp	0.991067	0.7005	0.327788	0.289026	0.31227	0.361635	0.6166	-1.59327	0.94114	1	1	1	1	0.995751		0.709786	1.08746	0.916533	0.520603	0.459788	0.338288	0.476967	0.833023	-0.644834	-0.624354	0.999033	0.999912	1	0.99982
38303	A	93691	Kruppel-like factor 7 (ubiquitous)	Klf7	0.990875	0.840448	0.708815	0.689712	0.667208	0.637916	0.818523	-1.58062	0.792399	0.999358	0.999775	0.999938	0.99999	0.902161		0.812265	1.20835	1.01461	0.843548	0.816759	0.521303	0.66798	0.938186	0.893541	-0.88772	0.821052	0.927157	1	0.999945
38305	S	13478	dolichyl-phosphate (UDP-N-acetylglucosamine) acetylglucosaminephosphotransferase 1 (GlcNAc-1-P transferase)	Dpagt1	1.27447	1.12729	1.68592	1.86398	1.62537	1.40069	1.69638	0.95994	0.152818	0.999998	1	0.999992	0.998258	0.999998		1.08555	1.01198	1.18834	1.64682	1.36109	1.62393	1.34018	0.0909569	-0.892168	0.912707	1	0.999571	1	0.999166
38306					1.03878	0.781819	0.60051	0.699425	0.483672	0.709306	1.22034	-1.48974	0.522603	0.995258	0.912637	0.999958	0.888124	0.152818		0.6905	1.01358	1.25944	0.757582	0.640726	0.333547	1.4831	0.576555	-0.918879	-0.052491	0.191486	0.775205	0.99993	0.650247
38311	S	19134	PRP4 pre-mRNA processing factor 4 homolog B (yeast)	Prpf4b	0.864393	0.88044	0.851439	1.47301	1.20818	1.8602	1.43436	-0.0981353	-0.333031	0.0902232	0.987207	0.376074	0.999968	0.976839		1.05905	1.2411	1.15143	1.49706	1.32052	1.66129	2.53482	-0.683163	0.681866	0.126826	0.992955	0.892863	0.999473	1
38312		28295	DNA segment, Chr 10, Johns Hopkins University 81 expressed	D10Jhu81e	1.09077	0.799468	0.698769	0.859867	0.736888	0.755041	0.527402	-0.814457	0.730762	0.987207	0.10295	0.952524	0.916538	0.999995		0.818407	0.935773	0.994004	0.925213	0.891656	0.76736	0.596962	0.904641	-0.346989	-0.917239	-0.182441	0.321377	0.986391	0.999999
38314					1.06914	1.1129	1.1677	1.30975	1.68356	1.41334	1.00991	-0.674693	0.140508	0.725452	0.993941	1	0.999698	-1.57372		1.23647	1.09674	1.28905	1.58804	1.58013	1.57057	1.02963	0.813165	-0.206995	0.925261	0.999773	0.999735	0.999682	-0.83441
38320	S	263803	protein kinase N3	Pkn3	1.1552	0.805898	0.615453	0.724878	0.490545	0.577643	1.30818	-0.126478	0.585452	0.998829	0.943866	0.999997	0.999775	0.834803		0.777557	1.10855	1.15172	0.914902	0.5553	0.571689	1.8865	0.741829	-0.350459	0.00427893	-0.476929	0.999742	0.999488	0.999915
38325	S	11946	ATP synthase, H+ transporting, mitochondrial F1 complex, alpha subunit, isoform 1	Atp5a1	0.822103	1.70413	1.72306	1.7669	1.81853	1.36879	0.827835	0.82405	0.999998	0.999998	0.999999	1	0.994711	0.792399		1.05807	1.01248	1.09795	1.835	1.38862	1.80258	0.742583	-0.593563	-0.905467	-0.154583	0.999999	0.991713	0.999998	0.98052
38326	S	110208	phosphogluconate dehydrogenase	Pgd	0.897859	1.36329	1.77253	1.99466	1.30287	1.7069	1.75521	-0.333031	0.979608	0.999993	1	0.933789	0.999977	0.99999		0.945631	1.20986	1.26701	1.51446	0.775114	1.52735	1.66118	-0.68049	0.572826	0.801443	0.996143	0.857907	0.996887	0.999655
38328	S	12842	procollagen, type I, alpha 1	Col1a1	1.01681	1.06763	1.6161	2.87503	2.09051	2.45356	1.38974	-1.53585	-0.783622	0.999996	1	1	1	0.99876		1.03019	1.27409	1.16625	1.6014	1.58957	2.14964	1.99751	-0.840563	0.869238	0.381165	0.999617	0.999527	1	0.999999
38331		233724	DNA segment, Chr 7, ERATO Doi 743, expressed	D7Ertd743e	1.14753	1.11148	1.01505	1.57081	1.24583	1.54226	1.04033	0.53083	0.077395	-1.54684	0.999994	0.955845	0.999987	-1.23868		1.01783	1.12566	1.1185	1.51447	1.19078	1.17059	1.65125	-0.89587	-0.0302687	-0.0988246	0.996985	0.491668	0.353601	0.999705
38334	S	230257	ROD1 regulator of differentiation 1 (S. pombe)	Rod1	0.837225	1.25546	1.26109	1.34032	1.19715	1.07174	1.503	0.667491	0.899937	0.912637	0.984238	0.68583	-0.860361	0.999619		0.905071	1.23046	0.995105	1.05593	0.964123	1.34127	1.6687	-0.323588	0.596079	-0.92115	-0.719113	-0.828059	0.904173	0.999271
38335	PT	72043	sulfatase 2	Sulf2	1.03575	1.50313	1.75578	2.85576	1.10478	1.52608	2.39407	-1.50411	0.971665	0.998925	1	-0.905761	0.97908	0.999999		0.876144	1.00276	1.23333	1.60286	1.39196	1.49693	4.76108	-0.355247	-0.92261	0.192093	0.964916	0.760181	0.905618	1
38339					0.884774	1.41587	1.34832	1.68211	1.47391	1.36892	0.91206	0.302987	0.999491	0.996776	0.999999	0.999895	0.998157	-0.21338		1.05943	1.04324	1.09974	1.46372	1.20641	1.63619	0.981772	-0.37561	-0.604722	0.213459	0.999956	0.925527	1	-0.858058
38340	A	21335	transforming, acidic coiled-coil containing protein 3	Tacc3	1.12089	0.835611	0.553215	0.553821	0.39666	0.471401	0.379183	-0.409547	0.405714	0.999977	0.999977	1	1	1		0.774746	0.948217	1.10261	0.843919	0.747868	0.643783	0.504735	0.54851	-0.801082	-0.5433	0.00163828	0.699362	0.964896	0.999584
38341					1.11186	0.837128	0.539604	0.581024	0.397286	0.411639	0.410221	-0.440439	0.479846	0.999996	0.999961	1	1	1		0.642086	0.936453	1.16533	0.776178	0.638431	0.41889	0.346674	0.876332	-0.801669	-0.353953	0.253103	0.884202	0.999714	0.999987
38342	A	104458	arginyl-tRNA synthetase	Rars	0.765907	0.600096	0.690912	0.690306	0.787579	0.547354	0.774009	0.999761	1	0.999999	0.999999	0.998925	1	0.999572		0.695455	0.860413	0.968741	0.786874	0.84807	0.673588	0.589249	0.994743	0.399171	-0.82257	0.885117	0.520358	0.997856	0.99996
38343	S	16970	lymphoid-restricted membrane protein	Lrmp	0.891494	1.54381	1.28761	1.56876	1.03472	1.14589	1.67664	0.212764	0.999986	0.985036	0.999993	-1.33214	0.505826	0.999999		1.02996	1.03368	1.15104	1.8377	0.666522	1.75219	1.50366	-0.868854	-0.855108	-0.0176581	0.999808	0.982488	0.999417	0.983261
38345	S	57440	EH-domain containing 3	Ehd3	1.27725	1.82635	1.70658	1.84342	1.41906	1.27089	0.997272	0.888124	0.999997	0.999975	0.999998	0.993063	0.875094	-1.59862		1.00921	1.14575	1.21834	1.94484	1.33646	1.61863	0.902613	-0.914287	0.26563	0.731772	0.999999	0.964847	0.999836	-0.106775
38348		66422	RIKEN cDNA 2410015N17 gene	2410015N17Rik	0.925945	1.12679	1.27061	1.75739	2.12353	2.00743	0.770107	-0.860361	-0.169592	0.869519	0.999989	1	1	0.922096		1.40173	0.99664	1.09477	2.10584	2.19939	2.57281	1.14431	0.912819	-0.92226	-0.510245	0.999982	0.999993	1	-0.130676
38350	A	27261	docking protein 3	Dok3	1.08717	1.41421	1.48035	1.98551	1.73864	1.75171	1.13911	-0.0981353	0.999948	0.999994	1	1	1	0.654795		0.99598	1.13245	1.03466	1.33025	1.30607	1.53445	1.37564	-0.918788	0.721921	-0.650511	0.999562	0.998976	1	0.99991
38352					1.00559	1.71422	1.99619	2.79122	2.1459	2.54062	3.77334	-1.59501	0.999987	1	1	1	1	1		1.13344	1.02909	1.00424	1.88285	1.35555	2.45344	2.46257	0.0469744	-0.852139	-0.921338	0.999993	0.956301	1	1
38353	S	75454	phosphohistidine phosphatase 1	Phpt1	0.881389	0.727659	0.738219	0.774921	0.808855	0.515091	0.553352	0.0117613	0.987538	0.981116	0.930622	0.804793	1	0.999998		0.898735	0.99181	0.815681	0.610733	0.775106	0.515393	0.611475	-0.0142774	-0.915488	0.792123	0.999931	0.933484	1	0.999928
38354	A	233199	myosin binding protein C, fast-type	Mybpc2	0.987285	1.36197	1.54908	1.94944	1.35072	1.63464	1.14596	-1.56143	0.99749	0.999982	1	0.996592	0.999998	0.470967		1.08889	1.21701	1.11699	1.42687	1.1256	1.9663	1.37094	-0.332632	0.70292	-0.0400431	0.992111	0.0460974	0.999999	0.977874
38356					1.05713	0.830405	0.711753	0.708978	0.632091	0.568928	0.675457	-1.275	0.386066	0.968691	0.971665	0.998307	0.999898	0.990929		0.763308	1.05909	1.01257	0.937768	0.866539	0.517461	0.619355	0.878233	-0.680876	-0.910658	-0.624991	0.154091	0.999991	0.998964
38361	S	30838	F-box and WD-40 domain protein 4	Fbxw4	1.09155	1.50432	1.30382	1.41997	1.34775	1.12312	1.14373	-0.112266	0.999992	0.996298	0.999904	0.999068	0.395946	0.621367		1.06389	1.06008	1.34837	1.55258	1.06193	1.57671	1.67633	-0.456073	-0.502025	0.992514	0.999939	-0.479907	0.999965	0.999996
38367	S	24070	mannose-P-dolichol utilization defect 1	Mpdu1	0.954729	0.576216	0.480204	0.489275	0.470811	0.427718	0.460569	-1.21368	0.999999	1	1	1	1	1		0.75729	1.09937	0.920863	0.665659	0.649647	0.423005	0.419179	0.937678	-0.245242	-0.382391	0.99756	0.998752	1	1
38371		67958	RIKEN cDNA 2610101N10 gene	2610101N10Rik	0.868407	0.706601	0.602355	0.599012	0.583742	0.559787	1.35454	-0.112266	0.97372	0.999546	0.999608	0.999805	0.999936	0.930622		0.825526	0.996135	0.857295	0.576785	0.711854	0.499216	0.584151	0.356111	-0.922021	0.0577755	0.998891	0.923962	0.999958	0.998534
38375					0.793839	0.442642	0.39583	0.442345	0.633663	0.550458	0.733329	0.863728	1	1	1	0.999793	0.999982	0.982965		0.888616	0.917274	0.780948	0.570275	0.910744	0.486666	0.656368	0.00191955	-0.350084	0.871844	0.999964	-0.271163	1	0.998108
38376		66508	RIKEN cDNA 2400001E08 gene	2400001E08Rik	0.788447	0.609365	0.823036	1.16402	0.863666	0.753002	0.71139	0.904342	0.999964	0.735988	0.376074	0.313765	0.971665	0.994711		0.756894	1.11783	0.869938	0.908735	1.30167	1.02857	0.632988	0.941928	-0.0459012	0.251584	-0.224234	0.918976	-0.848287	0.999467
38377			expressed sequence AI643885	AI643885	0.967971	0.650856	0.814097	1.24307	0.432932	0.612031	5.51006	-1.54147	0.933789	-0.0424676	0.0644658	0.999958	0.975012	1		0.810736	0.896947	0.944081	0.977558	0.636259	0.4942	6.12023	-0.283089	-0.723246	-0.864661	-0.913719	0.68355	0.968094	1
38379	S	57262	resistin like alpha	Retnla	0.921862	0.826004	0.71912	1.12309	0.40548	0.539358	0.620298	-1.32107	-0.424975	0.546963	-1.0803	0.999892	0.988784	0.918429		0.738719	0.67387	1.09325	0.647042	0.332341	0.57801	0.52748	0.457537	0.76417	-0.716795	0.845493	0.999989	0.958867	0.987681
38384	A	76954	suppression of tumorigenicity 5	St5	0.795303	0.408991	0.574304	0.549404	0.569608	0.3556	0.502929	0.844985	1	0.999987	0.999997	0.99999	1	1		0.76133	1.0768	0.843927	0.640047	0.855116	0.494941	0.344014	0.891845	-0.529588	0.403954	0.997952	0.293595	0.999998	1
38387	PT			Txln	0.844152	0.536019	0.643962	1.37526	0.368415	0.681819	3.82581	-0.65905	0.986867	0.848256	0.443668	0.999966	0.709003	1		0.736603	0.893565	0.903667	0.930612	0.59218	0.453565	5.85374	0.032563	-0.749193	-0.780842	-0.849865	0.72523	0.969747	0.999999
38390	PE	22072	protease, serine, 2	Prss2	1.01501	0.907186	2.36141	0.810844	0.214792	0.802709	6.11772	-1.59769	-1.51753	0.751164	-1.23868	0.996398	-1.26306	0.999505		1.21527	0.836969	1.03853	1.06224	0.679367	0.727819	2.5801	-0.276824	-0.366141	-0.89319	-0.848074	0.594933	0.338395	0.999194
[truncated: 692 more rows]
