# Supplementary material for: Comparative temporal and dose-dependent morphological and transcriptional uterine effects elicited by tamoxifen and ethynylestradiol in immature, ovariectomized mice
Source: BMC Genomics. 2007 Jun 7;8:151. doi: 10.1186/1471-2164-8-151 (PMC1914052; doi:10.1186/1471-2164-8-151)
Supplement: Additional file 4 — List of active time course clones unique to ethynyl estradiol treatment. [file 1471-2164-8-151-S4.xls]

## Sheet: EE unique
Supplemental Table 4: Active time course clones unique to ethynyl estradiol treatment. Blank ratios or P1(t) values are due to lack of or inapproprate statistical data for computation. Unique, Similar, Potent, Divergent and Ambiguous classifications were given only to annotated clones with sufficient corresponding TAM data for comparison.
				Ethynyl Estradiol															Tamoxifen
dbZach Clone ID	EntrezGene Number	Gene Name	Gene Symbol	2hr ratio	4hr ratio	8hr ratio	12hr ratio	18hr ratio	24hr ratio	72hr ratio	2hr P1(t)	4hr P1(t)	8hr P1(t)	12hr P1(t)	18hr P1(t)	24hr P1(t)	72hr P1(t)		2hr ratio	4hr ratio	8hr ratio	12hr ratio	18hr ratio	24hr ratio	72hr ratio	2hr P1(t)	4hr P1(t)	8hr P1(t)	12hr P1(t)	18hr P1(t)	24hr P1(t)	72hr P1(t)
24	19124	protein C receptor, endothelial	Procr	0.877526	0.963963	0.824591	0.82477	0.64762	0.76071	0.931933	-0.313065	-2.36095	0.575563	0.567369	0.99948	0.938026	-1.69588		0.925953	1.06709	1.21494	1.18222	0.934436	0.739182	0.857934	-167.011	-177.423	-55.3193	-77.3794	-175.026	-9.43624	-90.4305
37				1.06509	2.34921	1.52145	1.6283	1.63046	1.22614	1.29631	-0.670177	1	0.999999	1	1	0.981065	0.998456		0.903445	0.972217	1.05823	1.21667	0.996825	0.980323	1.16967	-28.402	-175.901	-109.347	0.650918	-205.837	-190.521	-1.70982
38	78142	RIKEN cDNA 7330406P05 gene	7330406P05Rik	1.1089	1.83077	1.32993	1.39399	1.78225	1.16828	1.17164	0.450712	1	0.999834	0.999986	1	0.915383	0.924663		0.935587	1.15635	1.08166	1.25399	1.08589	1.16678	1.04121	-122.033	-18.6811	-99.8103	-0.0919373	-92.819	-13.8989	-169.767
39	14923	guanylate kinase 1	Guk1	0.812932	1.03319	0.902525	1.03475	1.52477	1.00668	0.911981	0.927318	-1.35374	-0.00165617	-1.33214	0.999975	-1.589	-0.198713		1.04014	0.981891	1.00575	0.955548	1.28592	0.909322	0.945495	-167.297	-197.117	-205.338	-156.054	0.803796	-62.6187	-135.221
63				1.17628	2.45167	1.65629	1.52179	1.97685	1.1802	1.26732	-2.45085	1	0.999789	0.996773	0.999999	-2.27924	0.317385		0.983378	1.08321	1.10673	1.36282	1.29952	1.30782	1.16219	-99.0256	-63.5167	-48.0522	0.711857	-0.259715	-0.041609	-20.2057
66	16188	interleukin 3 receptor, alpha chain	Il3ra	1.11444	2.33972	1.3313	1.50033	1.19121	0.912327	0.909495	-3.76185	1	0.988954	0.999936	0.253896	-5.79995	-5.35932		0.867625	1.10031	1.31696	1.3982	1.2774	1.01816	0.932746	-41.5948	-67.3259	-3.68338	-0.261372	-7.54718	-99.6327	-81.4087
101	15109	histidine ammonia lyase	Hal	1.148	1.53302	1.50906	1.62171	1.45304	1.25375	1.06021	-59.5598	0.998853	0.997801	0.999891	0.989145	-2.88101	-276.116		1.01915	1.00355	1.14602	1.31786	1.06833	1.24602	1.09866	-52.1216	-53.2256	-17.6603	0.0218194	-40.9687	-2.81547	-31.3617
142				0.972371	0.98798	1.13085	1.26361	1.0349	0.889182	1.5238	-7.19482	-8.13445	0.172467	0.994852	-6.6425	-0.00839292	1		0.945434	0.97287	1.09886	1.07638	0.920689	0.832827	1.24921	-33.6528	-47.6702	-14.7421	-24.2577	-19.8076	0.236902	0.864277
149	20024	RNA polymerase II transcriptional coactivator	Rpo2tc1	0.970939	1.526	1.2713	1.21252	1.37848	0.981494	0.863741	-3.99809	1	0.998633	0.98302	0.999985	-4.49156	0.839666		0.975863	0.982202	1.12934	1.06362	1.09811	0.958781	0.987086	-39.9489	-45.5818	0.853252	-8.70208	-0.294375	-22.8327	-49.0861
177	22784	solute carrier family 30 (zinc transporter), member 3	Slc30a3	0.8574	1.06649	1.05474	1.51824	1.04391	1.04259	1.0854	0.907317	-1.64073	-2.35742	1	-3.09671	-3.16593	-0.623153		1.10981	0.987452	0.981995	1.23881	0.875871	1.25173	1.25874	-32.538	-52.8785	-52.467	-6.7307	-24.0688	-5.44351	-4.82575
214	23850	cellular repressor of E1A-stimulated genes	Creg	0.955781	1.5105	1.43373	1.26969	0.974407	0.976463	1.21902	-1.63243	1	0.999996	0.997754	-2.27327	-2.33281	0.983837		0.984573	0.967596	1.04911	1.00007	0.942375	0.810557	1.27504	-27.3674	-25.167	-22.3121	-28.0334	-19.7635	0.347692	0.78669
228	67264	NADH dehydrogenase (ubiquinone) 1 beta subcomplex 8	Ndufb8	1.0061	1.1493	1.31136	1.52955	1.27547	1.28363	1.23542	-2.63379	0.59939	0.997339	0.999997	0.991262	0.993345	0.968307		1.09621	1.08701	1.02762	1.28388	0.924082	1.19956	1.29959	-15.4652	-17.1608	-26.6001	0.361724	-18.0619	-2.46056	0.545073
253	11765	adaptor protein complex AP-1, gamma 1 subunit	Ap1g1	1.10899	1.67706	1.30096	1.53527	1.84901	1.33782	1.7263	-0.121446	1	0.994509	0.999996	1	0.998309	1		0.934535	1.14869	1.04559	1.24085	1.21568	1.03417	1.19841	-17.2386	-3.46938	-22.6967	0.577904	0.15539	-24.8623	-0.335188
255	140858	WD repeat domain 5	Wdr5	1.00844	2.23631	1.59347	1.46665	1.8124	1.141	1.21761	-2.61736	1	0.999999	0.999973	1	0.458773	0.933366		0.955933	1.05408	1.19	1.31284	1.25306	1.22699	1.11068	-23.2537	-21.7196	-1.37024	0.892292	0.483293	0.00880069	-10.1784
280				1.06343	1.77357	2.37563	2.32395	1.7486	1.39828	1.17412	-0.189476	1	1	1	1	1	0.98578		0.938681	1.01842	1.13446	1.12437	1.10791	1.03024	1.12841	-20.6899	-27.3326	-8.36548	-9.88532	-12.6509	-26.2054	-9.25993
281	70938	RIKEN cDNA 4921537J05 gene	4921537J05Rik	1.12697	1.67749	1.2228	1.31671	1.54019	1.20154	1.40416	0.84853	1	0.998008	0.999978	1	0.994583	1		0.983453	1.04784	1.07165	1.15294	0.961158	0.964461	1.1448	-26.1823	-16.4313	-8.66366	0.583094	-19.0902	-20.3428	0.396643
292	22218	SMT3 suppressor of mif two 3 homolog 1 (yeast)	Sumo1	0.956192	1.54683	1.07017	1.18045	1.34329	1.05665	0.915916	-0.999705	1	-0.252112	0.967707	0.999968	-0.652861	0.272421		0.985813	1.0596	1.08974	1.10619	0.964614	0.93311	1.11045	-26.4723	-10.9713	-3.35945	-1.23438	-19.4912	-7.28787	-0.859232
327	15893	islet cell autoantigen 1	Ica1	0.960138	1.11724	1.29916	1.46577	1.56882	1.00292	0.817385	-1.78338	0.0986724	0.990183	0.999913	0.999995	-1.8874	0.921067		1.08891	1.11907	1.0644	1.17011	1.2134	1.03087	0.863246	-13.3069	-7.60164	-18.7866	-1.91448	0.00783683	-25.4879	-2.81296
460	13018	CCCTC-binding factor	Ctcf	1.28053	1.56403	0.980754	1.00372	1.07996	0.898901	0.908703	0.835445	0.999793	-7.98327	-8.22364	-5.00185	-3.05055	-3.73321		1.01887	1.00792	1.13522	1.15598	1.12624	1.00885	1.09844	-14.6958	-14.9228	-6.27546	-4.75773	-6.9883	-14.9106	-9.33483
554	16792	lysosomal-associated protein transmembrane 5	Laptm5	0.848462	0.83817	0.994861	1.06044	0.891258	0.662406	0.900872	-0.65624	-0.238189	-12.1717	-8.9756	-3.61782	0.999482	-4.50259		0.901225	1.03188	1.18842	1.23248	1.21912	0.887664	0.990514	-4.69793	-13.5046	-0.0682692	0.655328	0.509202	-3.17754	-14.8307
582	20657	superoxide dismutase 3, extracellular	Sod3	1.11818	1.88367	1.17582	1.44164	0.977648	0.883564	0.724085	-6.07642	0.999981	-2.64899	0.957504	-11.8417	-5.15884	0.873166		1.02183	1.29884	1.261	1.16617	1.33345	1.04637	1.15987	-14.6384	0.0787989	-0.630366	-4.64784	0.467187	-13.5557	-5.0579
602	66878	RIO kinase 3 (yeast)	Riok3	1.00989	1.6057	1.4969	1.35664	1.21569	1.01123	0.709029	-12.0636	0.999912	0.999892	0.993707	0.622431	-12.0233	0.998714		0.89515	1.31341	1.0838	1.29048	1.15971	0.961683	0.893435	-6.36875	0.768794	-9.57205	0.627556	-3.09489	-13.4794	-6.17673
653	28077	DNA segment, Chr 13, Wayne State University 50, expressed	D13Wsu50e	1.00589	1.61585	1.13097	1.10271	1.13548	0.925764	0.755444	-15.9158	0.999652	-5.44622	-8.19439	-5.10243	-10.5335	0.810489		1.0433	1.13625	1.12875	1.33169	1.15481	1.1032	1.13012	-13.4233	-5.46035	-6.0644	0.745879	-4.10026	-8.30101	-5.95179
656	66616	sorting nexin 9	Snx9	0.84791	1.01968	0.742829	1.06956	0.82331	0.682278	0.567914	-4.28939	-15.678	0.503427	-12.9279	-2.45085	0.930607	0.999442		1.05347	1.02997	0.943783	1.01341	0.777227	0.838132	0.924987	-14.4834	-14.8135	-14.3714	-14.9399	-6.82335	-10.2104	-13.8986
744	11629	allograft inflammatory factor 1	Aif1	1.03806	1.09806	0.934897	0.709591	0.766724	1.07905	2.16872	-21.5628	-15.9354	-18.9639	0.604436	-0.791717	-17.9655	0.999991		0.827221	0.895804	1.26786	0.938345	0.767935	0.809989	1.3782	-3.45626	-6.06331	-2.03764	-7.27437	-1.37089	-2.7982	-0.302449
873	19047	protein phosphatase 1, catalytic subunit, gamma isoform	Ppp1cc	0.934167	1.43154	1.17965	1.30634	1.55188	1.22514	1.08896	-25.0954	0.998502	-1.72711	0.929856	0.999953	0.216259	-18.7887		1.05102	0.993219	1.02308	1.30716	1.2245	1.25654	1.22022	-7.22832	-7.94983	-7.80397	0.124388	-1.28358	-0.604004	-1.38912
963	14433		LOC14433	1.01777	1.70149	1.95174	2.01347	1.86698	1.85203	1.81499	-106.978	0.999998	1	1	1	1	1		0.948572	1.03231	1.00458	1.13362	1.09944	1.15601	1.16248	-5.18499	-6.82809	-7.93905	-0.215764	-1.78398	0.348341	0.461144
1004				0.926992	1.1976	1.21579	1.1605	1.54436	1.15865	1.39824	-289.752	-5.07245	-1.9286	-23.2267	0.99999	-24.9427	0.998103		0.977853	1.11061	1.0433	1.00993	1.21445	0.984693	1.2601	-7.60094	-2.69595	-6.73276	-7.89225	0.490998	-7.7899	0.824926
1033	14231	FK506 binding protein 7	Fkbp7	0.917816	0.837337	0.691504	1.17442	0.957558	0.794865	0.405608	-84.5505	-26.347	0.601872	-34.248	-111.427	-9.70685	1		0.924293	1.01643	0.908987	0.935295	0.803097	0.916147	0.913094	-6.49187	-7.89524	-5.89133	-6.87363	-1.33316	-6.18125	-6.05941
1036	105808			0.915015	2.15831	0.835503	0.986139	1.08415	0.838719	0.787972	-49.4262	1	-8.06243	-88.6692	-54.3381	-8.9921	-0.873712		0.931556	1.07202	1.15488	1.07409	0.895552	0.837459	0.976006	-3.67984	-3.79396	0.291875	-3.6312	-0.9335	0.782775	-7.29546
1065				0.737618	0.90481	0.818096	0.801758	0.646583	0.55306	0.848453	0.990627	-16.7485	0.239601	0.662631	0.999976	1	-1.81604		1.01273	0.977237	0.990908	0.852763	0.832953	0.776474	0.990882	-7.85674	-7.61313	-7.90799	-0.458049	0.148921	0.873917	-7.90766
1067	99237	transmembrane 9 superfamily protein member 4	Tm9sf4	0.710361	1.01178	0.829561	0.85375	0.774684	0.636101	0.860363	0.976441	-56.9387	-2.80377	-6.92909	0.50369	0.99962	-8.51497		1.06122	0.951055	1.02246	0.875659	0.834281	0.775878	0.864885	-6.13827	-6.61755	-7.6818	-1.95717	-0.199119	0.789119	-1.40068
1080				0.843884	0.855763	0.823112	0.992427	0.828248	0.728337	0.585925	-3.97473	-6.08305	-1.41258	-57.3128	-1.94173	0.963918	0.999993		1.02984	1.0508	1.15336	1.00764	0.873883	0.860882	0.849906	-7.36402	-6.36852	-0.878357	-7.9226	-1.20695	-0.613254	-0.207797
1088	66641	RIKEN cDNA 5730470L24 gene	5730470L24Rik	0.688372	0.775244	0.777199	0.670438	0.591344	0.662044	0.800055	0.996368	0.72036	0.690157	0.998661	0.99999	0.999189	0.205957		1.07699	0.971587	0.987679	0.929207	0.813572	0.814025	1.14246	-6.2257	-7.67553	-7.91005	-6.25666	-0.804379	-0.819349	-3.5147
1109	27224	transcription elongation factor B (SIII), polypeptide 3	Tceb3	0.878722	0.52153	0.737634	0.824863	0.277153	0.38889	0.579204	-30.8196	0.665518	-11.3208	-23.494	0.999961	0.99421	-0.211257		1.01927	1.03821	1.09797	1.12459	1.04329	1.08499	1.04916	-7.85334	-7.54419	-5.66774	-4.63129	-7.43159	-6.15163	-7.28741
1117		ATPase, H+ transporting, V1 subunit B, isoform 2	Atp6v1b2	0.780641	0.962662	0.774003	0.814943	0.595881	0.622063	0.928132	0.0624265	-34.7629	0.261073	-1.78734	0.999845	0.999321	-26.1006		0.959507	1.01004	1.04944	0.83065	0.82474	0.757265	1.08255	-7.42942	-7.93201	-7.24387	-1.70127	-1.46701	0.325475	-6.15488
1119	109624	caldesmon 1	Cald1	0.808706	0.824587	0.973521	1.05517	0.749735	0.559202	0.500019	-1.78734	-3.2535	-36.7148	-31.8484	0.610629	0.999965	0.999999		0.903563	1.16881	1.01371	1.10386	0.933208	0.819761	0.788687	-3.87823	-1.19556	-7.8647	-4.02829	-5.73875	0.0359185	0.5966
1167	270584		na	0.858535	1.1585	1.34401	1.54063	1.29065	1.10957	1.11473	0.558131	0.43907	0.999813	1	0.998078	-2.33464	-1.81455		0.999181	1.12236	0.974541	1.26408	1.02938	1.14698	1.07423	-7.96378	-2.57383	-7.55209	0.733074	-7.4478	-1.48183	-5.25645
1170	11433	acid phosphatase 5, tartrate resistant	Acp5	0.93323	0.859266	0.736762	0.828609	0.775717	0.600232	0.589859	-15.7444	-3.44327	0.940463	-0.932205	0.693764	0.999959	0.999978		0.946939	0.959381	1.01147	0.950576	0.896083	1.0992	0.821984	-7.07172	-7.43592	-7.92302	-7.18711	-4.88451	-5.55009	-1.41959
1172	225131	WW domain containing adaptor with coiled-coil	Wac	0.812465	0.968774	0.91281	1.06854	0.929514	0.914914	0.663107	0.089389	-21.2873	-11.2658	-15.7444	-14.5868	-11.6905	0.99918		0.999095	0.931579	1.06918	1.03156	0.805867	1.00091	0.786144	-7.96375	-5.56902	-5.7939	-7.4407	0.392074	-7.96374	0.664808
1197				0.882177	0.560943	0.582824	0.695493	0.713339	0.664058	0.433237	-12.5508	0.998021	0.994978	0.693764	0.477549	0.887023	0.999997		0.990624	1.08256	1.05852	1.32517	1.22209	1.19854	1.28522	-7.92924	-5.8088	-6.77823	0.628592	-0.657581	-1.23664	0.31713
1200	55980	inositol (myo)-1(or 4)-monophosphatase 1	Impa1	0.993601	0.731851	0.649045	0.704213	0.571415	0.509768	0.630539	-23.1525	0.398028	0.963587	0.742802	0.998648	0.999935	0.982356		1.25895	1.01329	1.11379	0.982151	0.994011	0.717497	0.961166	-0.937565	-7.91719	-5.3349	-7.87689	-7.95445	0.573811	-7.5501
1211	78070	carnitine palmitoyltransferase 1c	Cpt1c	0.69632	0.890911	0.846899	0.843386	0.621554	0.639204	0.893019	0.999471	-2.92773	-0.0123718	0.108741	0.999996	0.999986	-3.11771		0.965815	1.07464	1.05205	0.91484	0.764015	0.743766	1.00973	-7.47798	-6.06813	-3.26298	-5.24173	0.580092	0.764611	-7.92548
1247	12785	cellular nucleic acid binding protein 1	Cnbp1	0.869023	0.76249	0.795785	0.898931	0.628922	0.691448	0.692719	-1.31385	0.969948	0.853801	-4.08346	0.999989	0.999422	0.999387		0.85812	1.17411	1.15699	1.18006	0.833284	0.736066	1.28423	-1.3687	-1.2099	-1.52436	-1.10542	-0.774594	0.669197	0.227897
1266		expressed sequence AA407659	AA407659	1.05599	0.884372	0.74964	0.83941	0.752258	0.656964	0.667041	-8.10983	-0.195688	0.999716	0.880728	0.99965	1	1		0.927651	1.25221	1.17088	1.11137	0.903761	0.841211	1.11125	-2.09828	0.86641	0.248005	-1.04156	-1.18565	0.47044	-1.04481
1298	11308	abl-interactor 1	Abi1	0.946714	1.32413	1.55351	1.81926	1.49144	0.958997	0.712376	-9.7025	0.993906	0.999996	1	0.999975	-11.4827	0.999582		1.05246	1.1033	0.92328	1.16946	1.21309	1.0823	1.02627	-3.20859	-1.9679	-2.49064	-0.454253	0.196366	-2.51093	-3.63922
1333	11747	annexin A5	Anxa5	0.861745	0.848779	0.787821	1.01014	1.10665	0.840857	0.651064	0.453402	0.685308	0.98629	-8.22656	-1.35786	0.782908	0.999999		0.933977	1.0183	1.02738	0.893653	0.929353	0.829493	1.10367	-1.75067	-3.61167	-3.39396	-0.104523	-1.53335	0.891948	-0.532557
1361	53311	myosin binding protein H	Mybph	0.86507	0.948192	0.873167	0.799561	0.656917	0.650904	0.757113	-0.631893	-6.34087	-1.00397	0.807203	0.999839	0.999887	0.968186		1.00004	1.2152	1.07495	1.10417	0.746145	0.895043	0.983821	-3.79908	-0.411924	-3.03521	-2.46916	0.660753	-2.19958	-3.75669
1408	18550	furin (paired basic amino acid cleaving enzyme)	Furin	1.13158	1.60077	1.22157	1.39461	1.43665	1.00863	1.84002	-2.65676	0.999653	0.121295	0.97291	0.989014	-8.31678	0.999996		1.10483	1.08897	1.23774	1.17578	0.939392	1.06205	1.24145	-2.53721	-2.83779	-0.237982	-1.16989	-3.25371	-3.29114	-0.19334
1409	30945	ring finger protein (C3HC4 type) 19	Rnf19	1.29373	1.99187	1.18904	1.30973	0.884125	0.769446	0.959147	0.605859	0.999998	-1.07153	0.70617	-3.31791	0.647574	-7.55347		0.906424	1.20585	1.06942	1.06575	1.00633	0.741032	1.12692	-2.0508	0.0225796	-2.87883	-2.96173	-3.79002	0.894917	-1.46567
1413	11767	adaptor-related protein complex AP-1, mu subunit 1	Ap1m1	0.968819	1.06012	1.10465	1.1501	1.06143	0.990137	0.533498	-7.94118	-7.01925	-4.9761	-2.90502	-6.97394	-8.3259	0.99996		1.00888	1.01909	1.07851	1.32222	1.2436	1.15787	0.966795	-3.78154	-3.71946	-2.68031	0.826016	0.409182	-0.804616	-3.54996
1454	13590	left-right determination, factor B	Leftb	0.827375	0.839003	0.850969	0.875151	0.829727	0.684509	0.542195	-0.71964	-1.17587	-1.71086	-2.95562	-0.810874	0.975012	0.999966		1.0865	0.823545	1.3009	0.988426	1.12635	0.720811	1.1223	-3.25217	-1.74117	-0.739389	-3.78927	-2.88048	-0.0208121	-2.92972
1472	12868	cytochrome c oxidase, subunit VIIIa	Cox8a	0.80417	0.937333	0.826478	1.27448	0.7969	0.782088	0.576637	-0.0482069	-6.6425	-0.71964	0.352822	0.121295	0.392263	0.99979		1.03607	0.966991	1.06765	1.33043	0.916635	0.99934	0.946811	-3.61508	-3.63362	-3.20107	0.552539	-2.79548	-3.79902	-3.37345
1491	19646	retinoblastoma binding protein 4	Rbbp4	1.00849	1.38545	1.08587	1.28768	1.17334	1.05726	0.539569	-4.83978	0.98391	-2.78115	0.867105	-0.174413	-3.79034	0.999999		1.04034	1.00128	1.05058	1.31932	1.18045	1.39565	0.902736	-3.54689	-3.79881	-3.41264	0.594654	-0.900459	0.851082	-2.35411
1516	11933	ATPase, Na+/K+ transporting, beta 3 polypeptide	Atp1b3	1.02863	1.82277	1.25251	1.38162	1.38792	1.15092	1.12148	-4.60436	0.999992	0.594347	0.965324	0.968756	-0.968608	-1.80629		1.00555	1.14253	1.3674	1.26652	1.20769	1.21847	0.996607	-3.79321	-1.39224	0.859983	0.413305	-0.220176	-0.0750639	-3.79687
1526	22145	tubulin, alpha 4	Tuba4	0.776599	1.1336	0.872528	1.03093	0.928296	0.809159	0.611858	0.730097	-1.6081	-1.26156	-4.58682	-3.404	0.367937	0.999573		1.10452	1.14803	1.29334	0.962661	1.11525	0.783423	0.878714	-2.08445	-1.06645	0.698209	-3.49494	-1.82251	0.609892	-1.28665
1571				0.899927	1.05817	1.41987	1.59805	1.17168	1.37165	0.986601	-1.90743	-3.79034	0.991167	0.999801	-0.256096	0.974676	-4.80232		1.08198	1.33701	1.186	1.35643	1.03532	1.37607	1.33371	-3.01223	0.75942	-0.611364	0.817781	-3.58069	0.863057	0.747948
1588	27050	ribosomal protein S3	Rps3	0.807482	0.881782	0.906261	0.995458	1.13818	0.784206	0.6612	0.774075	-0.7511	-1.77287	-4.85907	-0.648242	0.905032	0.999717		1.01968	1.05149	1.07139	0.899	1.18737	0.851111	0.799422	-3.7293	-3.3556	-2.99852	-2.11575	-0.59371	-0.81028	0.233113
1625	66467	DNA segment, Chr 17, Wayne State University 155, expressed	D17Wsu155e	0.665609	0.994421	0.826984	1.2167	0.748688	0.643101	0.487523	0.97952	-4.86239	-0.431525	-0.319988	0.735979	0.991167	0.999993		1.04771	0.960773	1.08728	1.36677	0.965239	0.935217	0.773095	-3.54659	-3.61153	-3.03411	0.508255	-3.65181	-3.29297	0.00892718
1673	51800	Bcl-2-related ovarian killer protein	Bok	0.738699	0.826364	0.842163	0.991247	1.12614	0.817599	0.638646	0.957364	0.304047	-0.0228748	-4.83978	-1.47939	0.438174	0.999506		0.975591	1.03805	1.1482	0.917362	1.31178	0.887009	0.876619	-3.68391	-3.5403	-1.2803	-2.57787	0.680828	-1.73282	-1.43867
1674	16468	jumonji, AT rich interactive domain 2	Jarid2	0.792945	0.819658	0.753305	0.728484	0.662011	0.584595	0.624321	0.449225	0.0125937	0.811557	0.911736	0.991868	0.999741	0.998375		0.853619	1.22409	1.02095	0.888206	0.93519	0.827602	0.865125	-1.54688	-0.726154	-3.74626	-2.35393	-3.27665	-0.953667	-1.81787
1735	13865	nuclear receptor subfamily 2, group F, member 1	Nr2f1	0.826031	0.620861	0.837075	0.7101	0.772875	0.704605	0.629335	-0.00502156	0.999164	-0.256096	0.965324	0.735979	0.971864	0.998746		0.969633	0.912705	1.01778	0.936309	0.853542	0.867592	0.828269	-3.68041	-2.85721	-3.75999	-3.2831	-1.50875	-1.84272	-0.929199
1749	18971	polymerase (DNA directed), delta 1, catalytic subunit	Pold1	0.819099	0.835075	0.775763	0.786911	0.832791	0.593139	0.613307	0.735979	0.550091	0.950297	0.919994	0.585806	0.999997	0.999991		1.05813	1.06498	0.989142	0.802292	1.1477	0.751027	0.747739	-3.11355	-2.96411	-3.77143	0.472267	-0.957476	0.866481	0.879155
1763	11747	annexin A5	Anxa5	0.808712	0.757446	0.684651	1.01731	1.12912	0.782942	0.527777	0.730097	0.959502	0.998593	-4.73818	-0.996876	0.890197	1		1.07883	1.12317	1.03323	0.9785	1.10518	0.79665	1.12394	-2.52854	-1.35371	-3.53092	-3.67854	-1.82236	0.638026	-1.33439
1771	17524	membrane protein, palmitoylated	Mpp1	0.991546	0.653265	0.79376	0.848668	0.55505	0.664859	0.577015	-4.81907	0.999996	0.976608	0.711752	1	0.999991	1		1.02533	1.15735	0.937648	1.03062	0.806108	0.793927	0.912782	-3.65778	-0.779814	-2.94108	-3.59522	0.406546	0.55409	-2.23775
1773	56258	heterogeneous nuclear ribonucleoprotein H2	Hnrph2	0.990041	1.07761	0.970911	1.0686	1.05529	0.90528	0.559982	-4.8455	-1.8803	-2.51463	-2.03435	-2.22588	-1.41624	0.999887		1.20534	1.058	1.22298	1.23555	0.968303	0.921825	1.0869	0.368152	-2.94961	0.535113	0.629234	-3.50234	-2.20511	-2.14425
1785	19411	retinoic acid receptor, gamma	Rarg	0.942408	0.736254	0.640998	0.751533	0.957795	0.618312	0.58995	-2.08914	0.931742	0.997994	0.890658	-2.33281	0.999264	0.999802		1.00031	1.19209	0.892633	0.897333	0.829525	0.861109	0.829535	-3.79906	-0.0662534	-1.51949	-1.66793	0.116947	-0.593883	0.116758
1808				1.15136	2.51248	1.39006	1.21972	0.935823	0.723127	0.745679	0.306405	1	0.998105	0.842977	-1.48167	0.997689	0.992971		1.12208	1.12946	1.06226	1.32724	1.08262	1.02638	0.752511	-1.7032	-1.53057	-3.09068	0.80661	-2.64525	-3.65825	0.811528
1810				0.738598	0.632945	0.637916	0.817281	0.942876	0.95143	1.2926	0.964032	0.999612	0.999495	0.59939	-1.99687	-2.15931	0.882857		1.09994	1.28852	1.07077	0.909832	0.877914	0.944518	1.19546	-2.22307	0.658164	-2.9047	-2.24329	-1.29742	-3.1555	-0.231528
1849	12534	cell division cycle 2 homolog A (S. pombe)	Cdc2a	0.686868	0.990166	0.763936	1.1157	0.886843	0.967631	0.56068	0.930082	-2.63697	0.575563	-1.5034	-1.32855	-2.52422	0.999018		1.03381	0.964819	1.06385	1.35558	1.03715	0.951488	1.21823	-3.70805	-3.69363	-3.49131	-0.0340662	-3.68974	-3.59797	-1.47374
1877	20926	suppressor of Ty 6 homolog (S. cerevisiae)	Supt6h	1.09985	1.71617	1.16928	1.12288	1.05109	0.851124	0.993289	-0.349778	1	0.714521	0.138316	-1.75844	0.753046	-2.63023		1.04116	0.96292	1.2739	1.17688	1.13765	0.910317	1.00908	-3.373	-3.42303	0.777527	-0.117548	-0.897583	-1.91477	-3.7767
1954	12971	crystallin, mu	Crym	1.01232	1.14466	1.36712	1.16769	1.24492	1.16137	4.06205	-2.61233	-0.154951	0.983406	0.179445	0.791528	0.0957703	1		1.01531	1.00446	0.915343	1.27104	0.966134	0.880369	1.01199	-3.74645	-3.79455	-2.31539	0.626139	-3.53494	-1.24699	-3.76666
1965				0.838045	0.535567	0.697326	0.723116	0.791271	0.803298	0.364103	0.0957703	0.999984	0.978997	0.950265	0.657618	0.550599	1		0.934168	1.01634	1.03658	1.19796	1.23202	1.13579	1.22667	-2.55239	-3.71735	-3.41126	0.359467	0.657232	-0.713657	0.620629
2074	15216	hemochromatosis	Hfe	0.984314	0.675822	0.649361	1.25642	1.06077	1.60406	1.39209	-2.60119	0.996062	0.998765	0.737117	-2.0157	0.999634	0.978444		1.02348	0.99022	1.10169	0.728316	1.12312	0.817937	0.894285	-3.7169	-3.78424	-2.56109	0.751185	-2.13037	-0.374856	-2.22979
2075	14231	FK506 binding protein 7	Fkbp7	0.881896	0.589644	0.490189	0.762512	1.04069	0.803332	0.550171	0.364142	1	1	0.996378	-2.03435	0.970638	1		1.0723	1.04541	1.11467	0.851897	1.07854	1.20314	1.129	-3.1505	-3.5246	-2.38504	-1.26185	-3.04809	-0.775436	-2.10644
2124	19123	protein C	Proc	1.02322	1.41479	1.00492	1.25373	1.10429	0.885157	1.57099	-2.51463	0.996062	-2.64222	0.856371	-0.87097	-0.331352	0.99988		0.897198	1.02692	1.06637	1.02922	0.913775	0.827438	1.06099	-0.248973	-3.41382	-1.95699	-3.34952	-0.872702	0.894545	-2.17906
2143				1.51046	1.84212	1.49905	1.81551	1.77434	0.940356	1.14824	0.999808	1	0.99975	1	0.999999	-1.71684	0.138316		1.02946	1.30861	1.00364	1.29081	1.26194	0.898247	0.858099	-3.62291	0.748736	-3.79627	0.670349	0.495411	-1.89894	-0.747281
2191	11833	aquaporin 8	Aqp8	0.943542	2.17935	1.57235	1.32044	1.68663	1.044	1.81634	-2.28855	0.99999	0.984668	0.622112	0.996575	-2.43838	0.999345		0.968472	1.00107	1.17607	0.973726	1.25532	0.89337	0.99971	-3.59038	-3.79888	-0.877411	-3.67607	0.206397	-2.02975	-3.79907
2194	14073	fatty acid amide hydrolase	Faah	1.07678	1.54522	1.21683	1.19622	1.20722	0.806053	0.878837	-0.703035	1	0.968307	0.936507	0.956056	0.98621	0.607085		0.851769	0.990341	1.00411	1.07608	0.964075	0.872878	0.892045	0.580284	-3.75339	-3.79088	-1.80319	-3.19125	0.193442	-0.33742
2325	26395	mitogen activated protein kinase kinase 1	Map2k1	1.06085	2.22363	1.31417	1.25195	0.957017	0.78855	1.00926	-1.95867	1	0.936507	0.787021	-2.24193	0.842977	-2.63023		0.972348	1.23762	0.991144	1.25637	0.866454	0.948942	1.12929	-1.54289	0.694582	-1.63534	0.772411	0.0355624	-1.30411	-0.272566
2330	19064	pancreatic polypeptide	Ppy	0.999114	1.61384	1.12926	1.11107	1.01437	0.71584	0.523849	-2.64879	1	0.418162	0.0957703	-2.55096	0.999905	1		0.829613	1.16611	1.03174	1.11568	0.963861	0.885773	0.924349	0.8553	0.648532	-1.42244	0.0771841	-1.34126	0.267732	-0.523692
2337	12161	bone morphogenetic protein 6	Bmp6	0.843519	0.747395	0.59173	0.680553	0.710081	0.63993	0.442237	0.00642695	0.893152	0.999734	0.98856	0.967492	0.997754	1		1.01103	1.11991	1.03285	0.882054	0.717868	0.715206	1.16524	-1.63628	-0.802026	-1.56357	-0.652798	0.874161	0.881832	-0.32156
2365	18793	urokinase plasminogen activator receptor	Plaur	1.16476	1.60209	1.34055	1.83817	1.08706	1.08753	1.10442	-0.682448	0.99316	0.497133	0.999718	-1.8803	-2.27327	-2.07107		1.04741	1.09871	1.13877	1.05047	0.798988	0.782248	0.921833	-1.51224	-1.13808	-0.76672	-1.49542	0.18525	0.34854	-1.43693
2468	319188	histone 1, H2bp	Hist1h2bp	0.890475	0.896742	0.839823	1.209	0.707495	0.611284	0.518594	-1.04347	-1.17472	0.00642695	0.20608	0.963115	0.999073	0.99999		0.850219	1.02973	0.936792	1.17161	0.742513	0.844732	0.898336	-0.357892	-1.58793	-1.37086	-0.400607	0.692173	-0.519334	-0.971224
2491	22287	secretoglobin, family 1A, member 1 (uteroglobin)	Scgb1a1	0.719615	0.728569	0.769189	0.810227	0.628182	0.773971	0.832925	0.999399	0.99899	0.991262	0.940965	0.999998	0.988862	0.849806		0.9697	0.977523	1.25098	0.99402	1.07856	0.867626	1.15372	-1.60017	-1.62083	-0.0753968	-1.64415	-1.38202	-0.83199	-0.822605
2558	104570	expressed sequence AW011752	AW011752	1.00706	1.51046	1.12584	1.25282	1.23007	0.878026	0.863794	-2.62631	0.999996	0.318254	0.983406	0.965803	0.506379	0.696513		0.881853	0.883278	1.06724	1.05729	1.11878	0.817688	0.936704	0.225788	0.201955	-0.887498	-1.06441	0.0131962	0.867163	-0.8814
2564			ESTs, Moderately	1.14749	1.31644	1.1161	1.05178	0.968095	0.917411	0.639004	-0.189059	0.939512	-0.765366	-2.12465	-2.42622	-1.32855	0.999655		1.17153	0.902993	1.28739	1.06673	1.03448	0.787246	1.12227	-0.388446	-1.01823	0.464425	-1.37259	-1.56746	0.372466	-0.87332
2626	12408	carbonyl reductase 1	Cbr1	0.751247	0.937252	0.797671	0.563722	0.736112	0.598849	0.977256	0.702619	-2.1763	0.26994	0.999198	0.791528	0.996761	-2.58861		0.939658	0.954691	1.30116	1.2425	0.837106	0.89531	1.37378	-1.4019	-1.50741	0.494383	0.155962	-0.219704	-0.953019	0.750013
2643	19142	protease, serine, 12 neurotrypsin (motopsin)	Prss12	1.14418	2.26285	0.995928	0.729403	0.693434	0.538109	0.641897	-0.00901326	1	-2.64428	0.991945	0.998491	1	0.999899		0.85966	0.995823	1.25845	1.30802	0.962011	0.801565	1.12838	0.120234	-1.6436	0.771002	0.898432	-1.45621	0.728505	-0.300212
2686	319171	histone 1, H2ao	Hist1h2ao	0.903561	0.699217	0.606513	0.952964	0.769074	0.998867	0.807623	-0.414666	0.997951	0.999984	-1.46057	0.959631	-1.88963	0.84853		1.01359	0.952546	1.04789	1.07536	0.805323	1.21706	1.37996	-1.62951	-1.44155	-1.45614	-1.2122	0.426531	0.255613	0.894286
3025	72098	RIKEN cDNA 2010300G19 gene	2010300G19Rik	0.938842	1.55054	1.18776	1.17408	1.22835	0.9279	0.978211	-0.583899	1	0.949717	0.919212	0.988484	-0.252112	-1.68305		0.885383	0.985743	1.15188	1.21151	1.13523	0.968977	1.04179	0.0671351	-1.60666	0.342474	0.779188	0.144299	-1.46248	-1.34415
3028	117198	influenza virus NS1A binding protein	Ivns1abp	0.972334	2.01981	0.979563	0.611198	1.23398	0.8218	1.03371	-1.79098	0.999998	-1.83657	0.999266	0.539218	0.431582	-1.7504		0.893844	0.948966	1.05751	0.940068	1.11521	0.937929	1.20118	-0.0146693	-1.13758	-1.07534	-0.967455	-0.0689821	-0.924577	0.771416
3058	103583	F-box and WD-40 domain protein 1B	Fbxw1b	0.963164	1.64593	1.17035	1.17301	1.10625	0.8856	1.0284	-1.59224	0.999993	0.530894	0.555525	-0.332402	0.044651	-1.723		0.929817	1.19061	1.13339	1.14201	0.960978	0.875182	0.911337	-0.637402	0.802402	0.337252	0.438135	-1.28882	0.44484	-0.219413
3261	11767	adaptor-related protein complex AP-1, mu subunit 1	Ap1m1	0.901168	1.19941	1.2164	1.3085	1.53149	1.22802	0.742257	-0.113369	0.816379	0.878378	0.988786	0.999972	0.909331	0.996106		1.09095	1.18143	1.04075	1.15077	1.20036	1.14107	0.95848	-0.297752	0.779001	-1.27185	0.561283	0.85999	0.463674	-1.22842
3272	102326	expressed sequence AI427456	AI427456	0.972656	1.30585	1.50343	1.8119	1.15207	1.16208	1.53011	-1.7035	0.984212	0.999908	1	0.441208	0.539218	0.999953		0.925454	1.097	1.05563	1.13314	1.20595	1.12954	1.13945	-0.497794	-0.180552	-0.999409	0.375822	0.879614	0.330662	0.449358
3321	67958	RIKEN cDNA 2610101N10 gene	2610101N10Rik	1.03104	1.7296	1.24842	1.23413	1.58143	1.06942	0.950934	-1.61624	1	0.967707	0.952097	0.999998	-0.809274	-1.2171		0.896411	1.02587	0.986632	1.09149	1.12872	1.03313	0.951092	0.56107	-1.38711	-1.57122	0.18067	0.700287	-1.23839	-0.78546
3442	53619	bladder cancer associated protein homolog (human)	Blcap	1.10054	1.69298	1.45907	1.73756	1.49638	1.22651	1.24552	0.0169349	1	0.999981	1	0.999994	0.965199	0.98057		0.963005	1.06405	0.907756	0.933296	0.891436	0.917599	0.847382	-1.36627	-0.957565	-0.283553	-0.824344	0.0378298	-0.490943	0.655586
3489	96957	RIKEN cDNA B830009D23 gene	B830009D23Rik	1.02654	1.95601	1.80282	1.76306	1.7345	1.4006	1.26023	-1.54181	1	1	1	1	0.999997	0.998993		0.89791	1.12865	1.02303	1.022	1.00379	0.978666	0.947202	-0.321314	-0.105645	-1.56353	-1.57049	-1.64359	-1.57186	-1.21266
3551	74132	RIKEN cDNA 1200013I08 gene	1200013I08Rik	0.970276	1.61874	1.69127	1.56833	2.04326	2.15015	1.53494	-1.75903	0.9996	0.999887	0.998993	1	1	0.99817		0.956142	1.06404	1.11027	1.13757	1.09313	0.98426	0.967186	-1.33964	-1.09193	-0.368967	0.0178368	-0.637336	-1.60536	-1.4715
3585	66126	RIKEN cDNA 1110011K10 gene	1110011K10Rik	1.03568	1.06043	1.07521	1.34162	1.80601	1.40344	0.817203	-1.35829	-0.652861	-0.252112	0.999902	1	0.999991	0.989645		1.01301	0.982445	0.877562	1.07038	1.09223	1.19508	0.965905	-1.60278	-1.56557	0.467066	-0.688357	-0.250753	0.850689	-1.35145
3841	24060	solute carrier family 35 (CMP-sialic acid transporter), member 1	Slc35a1	1.10883	1.59108	0.926772	0.910161	1.02453	0.750965	1.19994	-0.363501	0.99985	-0.829808	-0.518195	-1.51094	0.967903	0.621367		0.798853	1.14525	1.01109	1.01781	1.16293	0.762296	1.06745	0.391998	-0.525416	-1.63614	-1.62094	-0.340914	0.676904	-1.32543
3908	18738	phosphatidylinositol transfer protein	Pitpn	0.802703	0.944944	0.884853	0.817354	0.900683	0.626002	0.583979	0.912637	-1.0236	0.152818	0.857713	-0.140772	0.99998	0.999998		0.977701	1.09991	0.971859	0.781988	1.06225	0.986737	1.35846	-1.6059	-1.02053	-1.58213	0.52822	-1.37279	-1.63181	0.80502
3944	103963	ribophorin I	Rpn1	1.15514	1.47714	0.722219	0.472291	0.617218	0.639354	0.516602	-0.705935	0.851467	0.443668	0.999608	0.906479	0.906479	0.997995		0.87075	1.12102	1.00858	1.07308	1.1351	0.855595	1.06332	0.730714	0.459703	-1.62142	-0.41951	0.617997	0.847504	-0.647314
4093	66889	ring finger protein 128	Rnf128	0.994611	1.12094	1.26723	1.33426	1.16374	0.862635	1.71298	-2.38796	-0.681196	0.801889	0.942353	0.00252521	-0.0586715	0.999953		1.07671	1.12006	1.0686	1.15733	1.03844	1.16865	1.03039	-1.0953	-0.535394	-1.19178	-0.0814221	-1.48916	0.0405812	-1.54595
4099	230967	cDNA sequence BC046331	BC046331	1.14255	1.51214	1.55133	1.50731	1.28888	1.28773	0.843323	-0.074325	0.999488	0.99978	0.999425	0.928436	0.926714	0.468423		0.938431	0.952173	1.2005	1.3749	1.06887	1.2289	1.10976	-1.3327	-1.45461	0.0416639	0.856839	-1.30402	0.265927	-0.890162
4106	19654	RNA binding motif protein 6	Rbm6	0.908754	1.17309	1.31139	1.45633	1.52757	1.0646	0.788306	0.249188	0.931771	0.99973	0.999999	1	-0.760218	0.998471		0.984175	0.991644	1.07791	1.11598	1.26965	1.10957	0.945338	-1.60389	-1.6342	-0.863359	-0.260054	0.898723	-0.357506	-1.17121
4186				0.938701	1.58578	1.56171	1.54087	1.31954	1.10336	0.974081	-2.68882	0.999385	0.999022	0.998536	0.896322	-1.70172	-3.41084		1.28254	1.08957	1.23457	1.28851	1.35881	1.1118	1.15625	0.499483	-1.15246	0.210951	0.52853	0.776077	-0.932843	-0.474395
4214				0.902503	1.04029	0.888588	1.17802	1.52765	1.07168	0.830539	-0.208763	-2.73719	0.202002	0.815668	0.999998	-1.45572	0.918368		1.06275	1.1152	1.09719	1.039	1.31271	0.946545	0.958373	-1.23281	-0.543309	-0.788271	-1.47375	0.882558	-1.30385	-1.43504
4225	103836	expressed sequence AI839920	AI839920	1.08575	1.67485	1.85771	1.75242	1.84435	1.26222	0.839474	-0.860528	1	1	1	1	0.990162	0.891308		0.904289	1.09976	0.861689	1.08547	1.13085	1.08311	0.87887	-0.411853	-0.508029	0.31196	-0.738715	-0.0436931	-0.776806	0.0486378
4230	76667			1.12582	1.2043	0.755619	0.793034	0.874261	0.549071	0.858074	-1.48283	-0.0467996	0.811508	0.5164	-1.08575	0.999943	-0.670838		0.976224	1.01773	1.07674	0.816401	1.06507	0.782416	0.868831	-1.60645	-1.62479	-1.29721	0.061698	-1.3873	0.407727	-0.595588
4409	106205	zinc finger CCCH type domain containing 7	Zc3hdc7	1.00241	1.38762	1.24364	1.28133	1.43915	1.06231	1.57697	-8.21937	0.999999	0.998864	0.999837	1	-2.79972	1		0.994161	1.23965	1.09409	1.02611	1.03158	0.827897	0.871119	-1.64039	0.804144	-0.628995	-1.54127	-1.49508	0.657766	0.137742
4413	12995	casein kinase II, alpha 1 polypeptide	Csnk2a1	0.918003	1.44017	1.43747	1.38575	1.66374	1.36823	1.10102	-4.33529	0.996784	0.996595	0.9879	0.999982	0.981725	-3.62574		0.930395	1.2517	1.01614	1.35225	1.27603	1.20209	1.18728	-1.32599	0.210727	-1.62909	0.684963	0.358782	-0.162779	-0.291345
4604	72007	RIKEN cDNA 1600019O04 gene	1600019O04Rik	0.99995	1.72554	1.34871	1.30321	1.15558	0.879098	0.983696	-8.23125	0.999996	0.974696	0.921835	-0.910361	-1.63193	-8.04309		0.858798	1.11132	1.1458	1.21117	0.982054	1.13642	0.956328	0.541659	-0.114253	0.357454	0.822444	-1.5778	0.245932	-1.25927
4610	18570	programmed cell death 6	Pdcd6	1.00258	1.29722	0.922625	1.22062	1.54339	1.18638	1.16541	-8.21937	0.997722	-2.41469	0.955752	1	0.843218	0.675371		0.90885	1.09236	0.98228	1.02202	1.092	0.943194	1.01639	0.643325	0.528998	-1.45682	-1.37049	0.52324	-0.215982	-1.48852
4614	72542	RIKEN cDNA 2610528A17 gene	2610528A17Rik	1.29187	2.15782	1.71597	1.5563	2.02446	1.60597	0.919754	0.864551	1	0.999991	0.999705	1	0.999904	-4.5572		0.907793	1.04191	1.1083	1.30986	1.0696	1.05651	0.836166	-0.717381	-1.44578	-0.624881	0.882321	-1.14385	-1.2985	0.370874
4662	13836	Eph receptor A2	Epha2	1.013	1.38992	1.3703	1.32478	1.54747	1.20922	0.82257	-8.11035	0.991335	0.98572	0.955752	0.999821	0.348627	0.437757		1.18161	0.961499	1.08986	1.19155	1.09561	1.12613	0.876103	-0.112791	-1.51918	-1.09283	-0.020375	-1.03234	-0.696853	-0.527891
5075	13380	dickkopf homolog 1 (Xenopus laevis)	Dkk1	1.08882	1.53057	1.16618	1.4704	1.3395	1.2014	1.07115	-4.27997	0.999714	-0.552825	0.998795	0.96864	0.216518	-5.38795		0.938694	1.09509	1.21422	1.01459	1.20958	1.1761	1.34001	-1.45884	-1.26939	-0.342726	-1.63573	-0.378141	-0.643129	0.412997
5267	22596	X-ray repair complementing defective repair in Chinese hamster cells 5	Xrcc5	1.10485	1.53919	1.26769	1.32566	1.33477	1.1556	0.969976	-5.46005	0.999382	0.663926	0.911273	0.927902	-2.06604	-11.3455		1.12282	0.959789	1.3682	1.32789	1.32451	1.19199	1.04945	-1.0954	-1.54837	0.664992	0.520904	0.506704	-0.346837	-1.51204
5328				0.829924	1.23615	1.26826	1.3497	1.63558	1.1934	0.992924	0.941548	0.984519	0.996017	0.999874	1	0.906583	-12.0818		1.199	1.17604	0.952508	1.18651	1.2103	1.21921	1.15458	-0.0277741	-0.238778	-1.46777	-0.139796	0.0675293	0.138519	-0.453403
5348	70093	RIKEN cDNA 2310012M18 gene	2310012M18Rik	0.928891	1.53333	1.22727	1.21589	1.41899	1.0814	1.40149	-6.07642	0.999987	0.824523	0.753153	0.999603	-5.53615	0.999325		0.849038	0.988372	1.11765	1.09318	1.01966	0.910129	0.84518	0.261442	-1.62807	-0.450607	-0.795044	-1.59682	-0.71619	0.3109
5363	269424	PHD finger protein 17	Phf17	0.99752	1.34432	1.39051	1.42242	1.76009	1.52014	0.937214	-12.19	0.931572	0.976582	0.988611	0.999992	0.998787	-8.82517		1.00987	0.998584	1.11271	1.1573	1.10665	1.16085	0.9665	-1.62829	-1.64553	-0.221564	0.360091	-0.317285	0.395992	-1.44186
5434	69577	RIKEN cDNA 2310010B21 gene	2310010B21Rik	0.892156	1.26233	1.27206	1.28695	1.62429	1.45117	1.04537	-4.3613	0.585962	0.663926	0.753153	0.999878	0.994222	-10.4868		0.977695	1.05045	1.25311	1.2653	1.21178	1.17062	1.09433	-1.59604	-1.4172	0.565971	0.626411	0.299203	-0.0709256	-0.957505
5472	54711	pleiomorphic adenoma gene-like 2	Plagl2	1.00998	1.3589	1.21539	1.3565	1.63573	1.25141	1.19142	-12.1283	0.859736	-0.818566	0.852534	0.999325	-0.0114346	-1.59567		1.02812	0.914809	0.928603	1.07428	1.19391	0.800698	1.16028	-1.54555	-0.783111	-1.01161	-1.04716	0.417827	0.74143	0.100221
5844	103502			0.92641	1.16644	1.4262	1.55748	1.7485	1.29025	0.984723	-6.23285	-1.50831	0.992103	0.999625	0.999994	0.806375	-11.9778		0.884136	0.911978	0.966562	0.831213	1.19908	1.09281	0.825419	-0.504853	-0.924853	-1.53279	0.239679	0.206444	-0.969162	0.306902
6137	67736	RIKEN cDNA 4930527D15 gene	4930527D15Rik	0.865345	1.26659	1.51129	2.06332	1.76764	1.5745	1.23989	-1.38067	0.86354	0.999869	1	1	0.999976	0.711979		0.983124	0.802978	0.946737	0.99984	1.17828	0.878067	0.837321	-1.61716	0.529744	-1.36412	-1.6459	0.0134731	-0.414464	0.162268
6319	20602	nuclear receptor co-repressor 2	Ncor2	1.25127	2.56303	1.16052	1.04652	1.29453	0.876327	0.949133	0.718883	1	-1.4698	-13.0154	0.912063	-2.62892	-12.1998		0.895461	1.16939	1.05819	1.2197	0.814014	0.932723	0.821815	-0.196136	0.44382	-1.14076	0.771262	0.806473	-0.920941	0.758519
6382	19108	protein kinase, X-linked	Prkx	1.04009	1.88199	1.18051	1.17799	1.39767	0.813858	1.00421	-14.4218	0.999997	-2.27924	-2.39293	0.953514	-0.439318	-15.9367		0.900938	0.988461	1.17854	1.15844	0.986684	0.942215	0.920345	-0.61869	-1.62963	0.198408	-0.00949755	-1.62422	-1.25132	-0.935356
6795	97155			1.01531	1.5196	1.118	1.16331	1.22718	0.955301	0.77476	-15.6462	0.999294	-5.53374	-2.06037	0.167238	-13.3567	0.805697		0.85542	0.953537	1.11521	1.23868	1.13554	1.00491	1.00097	0.292459	-1.33104	-0.373749	0.760239	-0.0921627	-1.61559	-1.64576
6814	321006	RIKEN cDNA B930007L02 gene	B930007L02Rik	1.22016	1.75354	1.09184	1.2674	1.29316	0.940363	0.886155	0.625048	1	-6.53493	0.904899	0.955956	-10.331	-2.75125		0.919186	1.03099	1.07447	1.19722	0.978704	0.93927	0.819944	-0.629129	-1.48089	-0.85772	0.679616	-1.56242	-1.02035	0.790533
6851	74524			1.03451	1.29641	1.4437	1.81349	1.76165	1.42542	2.6297	-13.8397	0.973035	0.999749	1	1	0.999559	1		0.792232	0.947303	0.937912	1.02801	1.08517	0.806265	1.0232	0.49922	-1.55948	-1.31922	-1.58175	-1.13659	0.368497	-1.60151
6884	108101	cDNA sequence BC032204	BC032204	0.992155	1.77707	1.7257	1.7138	1.69946	1.26406	0.969146	-15.8116	1	1	1	1	0.955956	-13.9165		0.934139	0.886465	1.21747	1.08255	0.93482	0.749469	0.921132	-1.28747	-0.68461	0.185955	-1.17271	-1.29455	0.769533	-1.14204
7029	69207	RIKEN cDNA 2610019N13 gene	2610019N13Rik	1.10282	1.78665	0.966865	1.04279	1.24092	1.05226	1.25412	-9.10695	0.999936	-14.9233	-14.4218	-0.591213	-13.7618	-0.273327		0.933883	0.979908	1.03145	1.18815	1.06598	0.807243	0.974525	-1.03894	-1.58549	-1.50751	0.461985	-1.10732	0.760025	-1.54897
7216	66878	RIO kinase 3 (yeast)	Riok3	1.03395	1.54029	1.37223	1.30433	1.35029	0.890933	0.916759	-13.1021	1	0.999857	0.997912	0.999662	-1.04931	-3.98364		0.847267	1.09448	1.09811	1.10466	0.968763	0.913619	0.863008	0.87243	-0.0174479	0.0507145	0.166509	-1.34444	-0.01614	0.768937
7684	17536	myeloid ecotropic viral integration site-related gene 1	Mrg1	0.795324	1.39758	1.2798	1.68009	1.67729	1.16707	0.904954	-0.453387	0.902356	0.0394818	0.999636	0.999613	-5.29863	-12.5059		0.96471	1.1884	1.08273	1.16721	1.09596	0.825407	1.18454	-1.41764	0.631859	-0.708762	0.465744	-0.483437	0.76156	0.605301
7820	18553	paired basic amino acid cleaving system 4	Pace4	3.53693	7.73049	2.94229	1.46459	1.82816	0.988853	1.14742	0.999957	1	0.999361	-3.23176	0.57463	-22.4232	-17.8358		0.889045	0.971589	1.22623	1.39252	0.870116	1.02381	1.36085	-0.770983	-1.58219	0.187408	0.862204	-0.512389	-1.60327	0.800793
7868	68695	RIKEN cDNA 1110033O09 gene	1110033O09Rik	1.46615	1.63777	1.69436	1.52671	1.36721	1.07774	0.770147	0.988939	0.999721	0.999909	0.997062	0.902356	-15.5127	0.564244		0.97417	0.937132	1.2951	1.32222	1.04602	0.956278	1.14573	-1.57464	-1.23806	0.779089	0.849181	-1.4411	-1.44355	-0.2837
7922	72354	tetratricopeptide repeat domain 4	Ttc4	0.801552	1.7013	1.13949	1.41997	1.49478	1.15245	0.8657	-0.548569	0.999831	-7.70641	0.951453	0.989846	-6.33372	-6.01255		1.26616	1.10007	1.12737	1.22874	1.13348	1.10469	0.996238	0.704581	-0.814213	-0.462889	0.514118	-0.386454	-0.754421	-1.64432
7994	17293	mesoderm posterior 2	Mesp2	0.865436	1.4105	1.6258	1.57732	1.84867	1.46602	1.3261	-11.8325	0.711095	0.99266	0.983158	0.99979	0.886854	-0.193198		0.959592	1.16418	1.19246	1.18538	1.17858	0.958899	0.989365	-1.49314	-0.199621	0.076447	0.0113578	-0.0537717	-1.48792	-1.63533
8145	232288	RIKEN cDNA 6030440G05 gene	6030440G05Rik	0.892234	1.53958	0.738848	0.720853	0.708995	0.426335	0.677893	-12.8739	0.997187	0.827387	0.918021	0.951199	1	0.988374		0.942795	1.00548	1.14939	0.892171	1.17445	0.791495	0.899152	-1.24533	-1.64215	-0.0779692	-0.440399	0.19329	0.765457	-0.558882
8166	67041	3-oxoacid CoA transferase 1	Oxct1	0.673177	0.655366	0.650575	0.71635	0.937953	0.855763	0.867035	0.999967	0.999991	0.999993	0.999354	-17.7428	-0.592461	-1.48558		1.05201	1.18642	1.08493	0.971411	1.05423	0.847627	0.972926	-1.07652	0.798384	-0.423862	-1.44328	-1.03467	0.764426	-1.46368
8205	14704	guanine nucleotide binding protein (G protein), gamma 3 subunit	Gng3	1.00894	1.9784	1.43151	1.65568	1.54416	1.28384	1.13254	-31.2626	0.999998	0.949836	0.99949	0.995247	-0.0410758	-11.8325		0.804062	1.23073	1.13586	0.91694	0.849875	0.959379	0.913695	0.178024	0.0858442	-0.75986	-1.32128	-0.367479	-1.51431	-1.15358
8263		RIKEN cDNA 2210414H16 gene	2210414H16Rik	1.74074	2.26427	0.971146	0.922871	1.22092	1.15037	1.22537	0.984089	0.99996	-30.5581	-25.6338	-8.81966	-16.7746	-8.38728		0.995096	0.941363	1.13128	0.85764	1.07864	0.928835	1.13778	-1.64319	-1.2673	-0.402576	0.00118516	-1.07772	-1.10228	-0.322011
8392	67283	solute carrier family 25 (mitochondrial deoxynucleotide carrier), member 19	Slc25a19	0.994444	1.1291	1.13079	1.40431	1.37948	1.24405	2.68715	-31.1896	-0.524247	-0.395495	0.999996	0.999988	0.99266	1		0.980534	1.05937	0.99529	1.01221	1.04945	0.883114	0.924987	-1.60526	-1.31685	-1.64354	-1.64451	-1.41066	-0.439887	-1.07724
8395				0.961313	1.01841	0.921067	0.979281	0.93587	0.926924	2.39231	-28.0902	-30.7012	-19.1083	-30.4027	-22.7717	-20.6678	1		0.826255	0.905965	1.06119	0.853172	1.10028	0.825748	1.06834	0.278166	-0.850869	-1.32317	-0.065668	-0.892963	0.283964	-1.25239
8462				0.953825	1.40104	0.869083	0.899552	0.933265	0.64894	0.720022	-20.7558	1	0.765511	-0.846882	-9.46675	1	1		0.851103	1.06383	1.09906	0.969196	1.06186	0.845899	0.838445	0.817126	-0.738223	-0.00922138	-1.37411	-0.781474	0.848935	0.886333
8739		RIKEN cDNA 1110046L09 gene	1110046L09Rik	0.999912	0.635857	0.851135	0.99764	1.23771	1.85276	1.16174	-41.9187	0.991593	-10.1525	-41.9099	-3.27351	0.99994	-12.1903		1.03475	1.02222	0.960937	1.10738	1.11362	1.04264	1.05439	-1.34838	-1.51818	-1.24999	0.0608356	0.161544	-1.21474	-0.98916
8824	21780	transcription factor A, mitochondrial	Tfam	1.18182	1.61077	1.03523	0.950043	1.2106	0.941401	0.618439	-2.35776	0.999972	-37.1311	-32.1679	-0.651875	-29.207	0.999837		0.950702	1.06806	1.08538	1.03731	1.08423	0.872179	0.845366	-0.982458	-0.626032	-0.251966	-1.2725	-0.275784	0.64549	0.86157
9035	22350	villin 2	Vil2	1.12073	2.72205	1.91453	1.10733	1.00691	0.763807	1.34401	-37.6744	0.999998	0.995482	-40.6844	-55.7925	-6.27292	-3.92481		0.974553	0.996743	1.0652	1.10989	1.13221	0.968894	1.01618	-0.555697	-0.719825	0.0577192	0.651331	0.813803	-0.478286	-0.655773
9224				0.958724	1.42666	1.00853	1.30568	1.57665	1.30556	1.17954	-43.8866	0.999573	-55.2945	0.972099	0.999996	0.972099	-1.04557		0.95569	1.03486	0.983616	1.0419	1.062	0.951334	0.999786	-0.363547	-0.506619	-0.669661	-0.421723	-0.14347	-0.298211	-0.722635
9283	107767	secretory carrier membrane protein 1	Scamp1	0.990569	1.81455	1.68039	1.77308	1.88421	1.40763	1.09887	-78.7286	0.999932	0.999191	0.999859	0.99998	0.791861	-45.7987		0.993063	1.19424	0.997435	1.05869	0.972884	0.920897	0.901909	-0.719827	0.38696	-0.72226	-0.543949	-0.679262	-0.371607	-0.206238
9782	170760	acyl-Coenzyme A binding domain containing 3	Acbd3	1.11404	1.71036	1.52918	1.82761	1.70678	1.25761	0.936565	-28.5532	1	0.999986	1	1	0.629171	-133.342		1.19395	1.11447	1.20705	1.28902	1.11319	1.32559	1.19197	0.358272	-0.183182	0.431628	0.759465	-0.192471	0.843167	0.346693
9859				1.08964	1.61617	1.26422	1.53809	1.46498	1.19755	1.06672	-42.331	1	0.995948	1	1	0.825642	-99.2936		1.02737	1.09207	1.00226	1.11802	0.987593	1.12872	1.0907	-0.576417	0.314699	-0.721572	0.598408	-0.690213	0.686266	0.296993
10134	105596	expressed sequence AU020094	AU020094	0.964516	1.008	0.914654	1.05377	1.03173	0.830467	0.621246	-305.501	-341.842	-167.884	-267.522	-314.094	-17.8809	0.99956		0.839526	1.20095	1.13225	1.05533	1.22394	0.808929	0.828876	0.624614	0.673466	0.214128	-0.482298	0.768101	0.808317	0.698567
10249	21357	TAR (HIV) RNA binding protein 2	Tarbp2	0.885229	1.06525	1.16423	1.40405	1.62968	1.20872	1.08655	-36.9952	-88.1881	-19.0691	0.935795	0.99974	-7.02296	-69.712		0.959856	1.02854	1.02535	1.08766	1.06121	0.966246	0.943247	-0.490946	-0.608944	-0.631974	0.054293	-0.273233	-0.556254	-0.28577
10280				1.02261	1.65679	1.14975	0.971787	1.34654	0.91039	0.83494	-117.036	0.999967	-20.1672	-113.333	0.870244	-53.247	-6.06315		0.931482	1.11597	0.969624	1.10924	0.878236	0.933645	0.954489	-0.407818	-0.0675838	-0.657919	-0.123025	0.115329	-0.426104	-0.578792
10359	114570	cysteine-rich protein 3	Crip3	0.898681	0.855888	0.736408	0.817495	0.47417	0.699178	0.645992	-62.5197	-41.9934	-4.90635	-25.3457	0.999507	-1.37274	0.489608		1.01096	0.978073	1.18469	1.04451	1.0069	0.983969	1.14423	-0.706613	-0.657361	0.794404	-0.484816	-0.71625	-0.687624	0.563593
10450				0.862323	1.20222	1.26508	1.46012	1.61645	1.40013	1.30374	-10.4231	-3.00421	0.267644	0.994606	0.999962	0.985445	0.757155		1.13495	0.930111	1.22248	1.17559	1.11438	1.08452	1.1501	0.260714	-0.299804	0.779764	0.558358	0.0762765	-0.210883	0.383266
10520	68112	RIKEN cDNA C330016H24 gene	C330016H24Rik	0.993415	1.82437	1.24873	1.13486	1.15233	0.923773	1.01958	-89.546	1	0.433717	-13.7745	-8.61126	-42.5116	-85.8957		0.92076	0.968474	1.09591	1.16339	0.869938	0.971679	0.892404	0.0797425	-0.565206	0.201201	0.772261	0.694568	-0.594758	0.467193
10524	19267	protein tyrosine phosphatase, receptor type, E	Ptpre	0.907091	0.962445	0.772633	0.905197	1.00325	0.896324	2.01427	-54.3381	-83.1696	-2.74616	-53.2423	-89.9714	-47.806	0.999987		0.914073	1.10387	1.12607	1.03154	0.932287	0.856999	0.928567	0.203452	0.319562	0.542434	-0.568145	-0.0725897	0.806104	-0.015441
10549	20482	SKI-like	Skil	1.55994	2.03098	1.0285	1.13181	0.973641	0.787264	1.37314	0.998564	1	-54.231	-18.3775	-54.6066	-0.29595	0.883962		0.894305	1.09204	1.2345	1.21266	1.02707	0.966429	0.867036	-0.0996845	-0.301712	0.633085	0.532687	-0.678479	-0.651079	0.166812
10798	14544	guanine deaminase	Gda	1.04122	1.75552	1.18942	1.25438	1.26104	1.03041	1.17808	-55.9017	0.999941	-7.69379	-1.52228	-1.2058	-50.8177	-9.57758		0.993107	1.24691	1.03542	1.17185	1.19648	0.897898	1.34778	-0.720325	0.539769	-0.664943	0.13946	0.287835	-0.246472	0.834677
10984	116940	nuclear receptor coactivator 6 interacting protein	Ncoa6ip	1.00334	1.26626	1.37991	1.64253	1.84474	1.23567	1.00371	-38.4512	0.879427	0.997209	0.999999	1	0.673929	-38.4289		0.946529	1.12647	1.04398	1.11935	1.01012	0.86367	0.911011	-0.156497	0.714431	-0.347692	0.658834	-0.699483	0.878893	0.439344
10998	106039	golgi associated, gamma adaptin ear containing, ARF binding protein 1	Gga1	0.676308	0.866798	0.459256	0.45584	0.551348	0.45078	0.632564	-0.0298282	-22.0676	0.999524	0.999589	0.978287	0.999676	0.68214		0.781458	0.931836	0.903106	1.23826	1.3418	0.765329	0.734929	0.203848	-0.614945	-0.5062	0.0382385	0.419244	0.30273	0.475686
11128	214048	RIKEN cDNA 1700108L22 gene	1700108L22Rik	1.15154	1.76228	1.33937	1.60094	1.44637	1.40251	3.17437	-14.2193	0.999448	0.0842838	0.991314	0.862176	0.697983	1		1.16088	1.15951	1.10685	1.17875	1.10551	0.878995	0.988748	0.347373	0.337638	-0.0915646	0.466798	-0.103329	0.170323	-0.712781
11292	19647	retinoblastoma binding protein 6	Rbbp6	1.06609	1.65022	1.06457	1.02688	1.1231	0.762304	0.764907	-8.07382	1	-8.44845	-19.3651	-0.162535	0.999893	0.999869		0.970793	1.10807	1.03085	1.12454	1.01047	0.906782	0.898954	-0.542435	0.52127	-0.533802	0.671483	-0.69925	0.464341	0.564886
11339	67378	Bardet-Biedl syndrome 2 homolog (human)	Bbs2	0.888039	0.763218	0.655621	0.72377	0.844032	0.547294	0.716673	-3.7596	0.980256	0.999978	0.994028	-0.0183947	1	0.998798		0.942917	0.983883	0.986313	0.997581	0.9858	0.948677	0.894884	0.0553798	-0.644125	-0.665769	-0.720857	-0.661479	-0.0612715	0.77972
11586	19088	protein kinase, cAMP dependent regulatory, type II beta	Prkar2b	0.823023	0.738254	0.699408	0.8373	0.661064	0.687923	0.6782	0.670196	0.996933	0.999756	0.354276	0.999982	0.999887	0.999941		0.990727	1.10954	0.939891	1.03011	0.877422	0.913634	0.970498	-0.703255	0.555977	-0.0508264	-0.536411	0.788971	0.38699	-0.533055
11632	68036	RIKEN cDNA 3110006P09 gene	3110006P09Rik	1.13289	1.91261	1.32982	1.64406	2.17147	1.74824	1.55839	-12.4066	0.999733	-0.353099	0.987785	0.99999	0.997349	0.954644		0.958988	1.06324	1.00573	1.06085	1.00371	0.928943	1.01635	-0.258706	0.114932	-0.712531	0.0723196	-0.718379	0.336687	-0.642849
11930	110854	protein phosphatase 2A, regulatory subunit B (PR 53)	Ppp2r4	0.892808	1.27393	1.34181	1.75021	1.62926	1.35718	1.21068	-7.95073	0.60852	0.924135	0.999995	0.999927	0.948016	-0.672201		1.00231	1.08541	0.972648	1.16194	1.06771	1.07636	1.1396	-0.721604	0.182964	-0.579059	0.8414	-0.0656247	0.0581248	0.725647
12178	56451	succinate-CoA ligase, GDP-forming, alpha subunit	Suclg1	1.04482	1.228	1.49919	2.07137	1.57491	1.71118	1.31677	-11.4827	0.787375	0.999956	1	0.999995	1	0.986909		0.935121	0.999618	1.00681	1.11185	0.915192	1.06298	1.15891	-0.0111745	-0.722613	-0.713136	0.531326	0.313205	-0.10634	0.849389
12329	18618	phosphatidylethanolamine N-methyltransferase	Pemt	1.29258	1.85376	1.7184	1.66233	1.36796	1.09084	1.40044	0.0294888	0.999902	0.999202	0.998023	0.708184	-10.0715	0.829976		0.953787	1.0959	1.03516	1.02588	0.989326	0.951665	0.991314	-0.0650421	0.696781	-0.330803	-0.495162	-0.680007	-0.0175232	-0.694339
12348	53869	RAB11a, member RAS oncogene family	Rab11a	1.16596	1.80679	1.23966	1.22913	1.33612	0.877934	1.19208	-2.92773	0.999984	-0.147393	-0.40645	0.821261	-4.69179	-1.62415		0.980822	0.936404	1.05536	0.932363	0.937827	0.876506	0.925109	-0.650119	-0.0564487	-0.238062	0.0104781	-0.0799936	0.739635	0.129391
12357	74255	smu-1 suppressor of mec-8 and unc-52 homolog (C. elegans)	Smu1	1.30537	1.76307	1.49667	1.66818	1.62793	1.13447	0.860573	0.964614	1	0.999864	0.999998	0.999996	-2.28296	-0.780062		0.972893	1.10769	1.00592	1.14972	1.14036	1.09495	0.918359	-0.549871	0.57938	-0.714234	0.863991	0.821659	0.437	0.359647
12374	226751	Cdc42 binding protein kinase alpha	Cdc42bpa	0.66276	0.83351	0.445384	0.511766	0.627672	0.520602	0.641139	0.864506	-4.53603	0.999983	0.99957	0.956071	0.998647	0.9309		0.812853	1.05584	0.820756	1.0281	1.10964	0.785476	0.884693	0.451431	-0.588407	0.392928	-0.686608	-0.281806	0.629387	-0.144827
12390	57443	F-box only protein 3	Fbxo3	0.904942	1.02837	0.727964	0.808068	0.817594	0.586072	0.726721	-6.45806	-13.6997	0.972316	0.328696	0.0894736	0.999987	0.973794		0.945701	1.11943	1.01803	1.0282	0.994008	1.00922	0.929435	-0.0148369	0.781946	-0.63057	-0.508474	-0.711956	-0.697807	0.299261
12516	27218	signaling lymphocytic activation molecule family member 1	Slamf1	0.841635	0.853084	0.886506	0.86911	1.05705	1.30796	1.70446	-3.05371	-3.93764	-6.99876	-5.33797	-12.5067	-1.44315	0.999178		1.02314	0.997395	0.844336	0.938152	0.968306	0.966767	1.27403	-0.706723	-0.722436	-0.0440891	-0.602706	-0.691247	-0.688104	0.373121
12722	68473	RIKEN cDNA 1110003E08 gene	1110003E08Rik	1.1445	1.51264	1.02892	1.2245	1.16732	0.845904	0.870057	-2.62458	0.999516	-13.5945	0.313662	-1.35634	-0.746109	-2.33823		0.895361	1.12885	1.222	1.04006	1.08022	0.864868	1.16632	0.0281751	0.132568	0.72004	-0.600849	-0.300222	0.351019	0.422391
12779	27999	DNA segment, Chr 6, Wayne State University 176, expressed	D6Wsu176e	0.906368	1.20364	1.22105	1.43519	1.5306	1.13503	1.31219	-2.17442	0.905421	0.952383	0.999991	1	-0.195688	0.998865		1.03437	1.11707	1.05059	1.09611	0.931914	0.918879	0.977503	-0.4072	0.779973	-0.122048	0.591644	0.274094	0.496925	-0.571228
12956	67808	RIKEN cDNA 1200015A19 gene	1200015A19Rik	0.959552	0.803329	0.64528	0.644106	0.773955	0.595997	0.712728	-12.7913	0.343438	0.999422	0.999456	0.771102	0.999964	0.982689		0.991644	1.02076	1.01879	1.04617	0.892693	0.912231	0.983779	-0.708114	-0.637458	-0.65235	-0.350489	0.610035	0.357998	-0.668136
13132	116891	cDNA sequence BC005682	BC005682	1.00871	1.16392	1.622	2.04587	1.87356	1.57782	1.4898	-8.3259	-1.6296	0.999492	1	0.999994	0.998813	0.993361		1.06686	1.28677	1.20837	1.18841	1.01784	0.802168	1.10132	-0.598841	0.425973	0.0804587	-0.0203928	-0.71306	0.260876	-0.460062
13725				1.06715	1.60348	1.31954	1.40067	1.42347	0.971141	0.855125	-5.70124	0.999954	0.951439	0.993546	0.996342	-7.72847	-2.41684		0.926536	1.07901	0.96568	1.12389	1.05497	1.05383	0.811842	-0.243174	-0.245929	-0.608049	0.1903	-0.466169	-0.475659	0.827184
13749	17222	anaphase promoting complex subunit 1	Anapc1	1.02477	2.19372	1.41844	1.49681	1.55314	1.13203	1.04935	-7.94118	1	0.994852	0.999234	0.999802	-1.96411	-6.83486		0.905695	1.04211	0.991319	1.06367	1.05691	1.09543	1.08706	0.84399	-0.108629	-0.688647	0.348459	0.215033	0.779212	0.697293
13938	98710	RIKEN cDNA E130318E12 gene	E130318E12Rik	0.820848	1.20645	1.32163	1.36069	1.77565	1.26052	0.971141	0.296839	0.121295	0.926544	0.969842	0.999997	0.712843	-7.7932		1.03953	1.04143	1.0856	1.14192	1.05446	1.17155	1.03512	-0.551992	-0.536507	-0.0836945	0.473381	-0.417852	0.673614	-0.585847
14104	74205	acyl-CoA synthetase long-chain family member 3	Acsl3	1.11163	2.05176	1.49833	1.71957	1.37198	0.825232	0.886736	-5.08874	0.999985	0.959599	0.998587	0.725781	-1.32065	-4.35641		0.959647	1.0825	1.0014	1.2039	0.89121	1.02323	0.999538	-0.596075	-0.300634	-0.722491	0.610712	0.198252	-0.682196	-0.722627
14276				0.915176	1.21978	1.17421	1.24235	1.57035	1.21941	1.07531	-3.37074	0.725781	0.138638	0.852134	0.999985	0.725781	-4.58129		0.885057	1.09441	1.10231	1.07904	1.04128	1.14833	1.05266	0.79191	0.473482	0.564115	0.264424	-0.348593	0.880515	-0.163513
14313	66138	Williams Beuren syndrome chromosome region 22	Wbscr22	0.972513	1.26097	1.65045	1.42917	1.51583	1.17987	0.943846	-7.85481	0.719379	0.99996	0.994235	0.999234	-0.440408	-6.34087		0.873127	1.03721	0.976108	1.02459	0.859248	0.890178	0.888529	0.811999	-0.452732	-0.598396	-0.597272	0.887433	0.670937	0.687198
14314	66834	thioesterase superfamily member 2	Them2	0.796765	0.74376	0.661765	0.865116	0.964792	0.84518	0.920673	0.991918	0.999777	1	0.631384	-6.54359	0.86259	-2.05165		0.911836	1.05347	1.00548	0.784126	0.758073	0.766817	1.11292	-0.305879	-0.576408	-0.720959	0.725931	0.835601	0.803333	-0.18851
14586	27050	ribosomal protein S3	Rps3	0.851386	0.896572	0.845639	0.924897	0.973388	0.755436	0.60507	-0.493253	-2.95562	-0.29058	-4.9761	-7.88441	0.940204	0.999971		0.979546	1.19486	1.10636	1.12545	0.954581	1.02526	1.13789	-0.666309	0.829051	0.209161	0.4007	-0.456882	-0.641189	0.508567
14739	268417	RIKEN cDNA 2610028M21 gene	2610028M21Rik	0.831638	0.650457	0.601373	0.573472	0.798117	0.570216	0.481083	-0.131677	0.99906	0.999932	0.999986	0.559828	0.999988	1		0.907502	1.07241	1.03341	0.779538	1.29924	0.766368	0.790275	-0.229969	-0.445255	-0.656835	0.79061	0.829743	0.841545	0.740796
14897	56070	transcription elongation regulator 1 (CA150)	Tcerg1	1.09737	1.82614	1.31999	1.26881	1.32866	0.976026	0.862332	-2.14775	0.999999	0.956256	0.860678	0.964412	-4.62137	-0.256096		1.07866	1.16717	1.15697	1.10306	1.30503	1.02013	0.906658	-0.354328	0.354315	0.2824	-0.152654	0.891375	-0.694006	-0.153596
14944	66625	RIKEN cDNA 5730406M06 gene	5730406M06Rik	0.880472	0.918831	0.934448	0.962288	1.07391	0.730029	0.658766	0.955121	0.426938	-0.256096	-2.5337	-0.0778752	1	1		0.890948	1.09478	1.23633	1.10833	1.24774	1.07353	0.92146	0.235507	-0.0406064	0.872473	0.0986249	0.896909	-0.262006	-0.140515
14990	75665	RIKEN cDNA 2210403N09 gene	2210403N09Rik	1.09993	2.03878	1.48895	1.38615	1.18923	0.863661	0.971321	0.113365	1	1	0.999998	0.978399	0.911736	-3.88122		0.974562	1.00036	0.908743	1.09147	0.960048	1.03216	0.946767	-0.593302	-0.722617	0.395312	0.285509	-0.417781	-0.531481	-0.215094
14994		DNA segment, Chr 12, ERATO Doi 777, expressed	D12Ertd777e	0.92635	0.812584	0.800164	0.880644	0.885968	0.628021	0.807282	-1.73959	0.958446	0.978399	0.23503	0.080702	1	0.968756		1.04797	1.14352	1.04988	0.955295	0.962505	0.932552	0.980958	-0.228465	0.871319	-0.196309	-0.248127	-0.374719	0.179883	-0.626595
15030	69089	oxidase assembly 1-like	Oxa1l	0.920358	0.872907	0.882205	0.817678	0.761417	0.581596	0.585782	-3.06195	-1.20119	-1.54338	0.263267	0.843356	0.999927	0.999908		1.00392	1.21343	1.31058	1.0788	1.14055	0.811709	0.801607	-0.721811	0.450638	0.803014	-0.405119	-0.00646381	0.540794	0.607421
15127				0.89735	0.931084	0.896599	0.873598	0.963583	0.61815	0.596334	-0.968608	-2.6044	-0.940577	-0.0966928	-4.13654	0.999996	0.999999		0.817284	1.04491	1.30707	0.970193	1.06669	0.846714	1.28176	0.440639	-0.630458	0.75129	-0.678245	-0.53007	0.204597	0.677518
15428	235626	cDNA sequence BC031601	BC031601	0.798807	0.915996	0.860867	0.960433	1.03101	0.653136	0.682818	0.973305	-1.29206	0.568263	-3.79034	-4.21514	0.999997	0.999976		1.19418	0.896121	1.18319	0.882662	1.13529	0.766487	0.78388	0.0482997	-0.0620349	-0.00987736	-0.281249	-0.138444	0.533064	0.121709
15594	16158	interleukin 11 receptor, alpha chain 2	Il11ra2	0.94479	1.78676	1.22707	1.27722	1.4515	1.03831	0.922566	-3.33674	1	0.832049	0.956256	0.999652	-4.13654	-2.21734		0.856889	1.00338	0.969587	0.873005	1.02546	0.865125	0.934271	0.774156	-0.720872	-0.580779	0.649188	-0.627234	0.715246	-0.140272
15761				0.907137	1.32646	1.33231	1.45453	1.76265	1.25495	0.952825	-1.41615	0.989583	0.991167	0.999717	1	0.923849	-3.69695		0.979128	1.12235	0.952742	1.0683	1.05825	0.894867	0.770723	-0.690753	0.00721755	-0.561504	-0.435285	-0.506357	-0.0334253	0.877124
15777				0.982401	1.07983	1.16505	1.23229	1.52041	1.06779	0.732273	-4.66925	-2.04409	0.501802	0.923849	0.999989	-2.63977	0.998816		0.922814	1.04783	1.00661	0.921394	1.09791	0.986419	0.945434	0.424167	-0.179835	-0.709575	0.447333	0.602333	-0.667164	-0.000605392
16364	56389	syntaxin 5A	Stx5a	0.954831	0.95175	0.829465	1.05915	1.1054	0.949909	1.50406	-3.56892	-3.404	0.860678	-2.95713	-0.830845	-3.30286	0.999989		0.827023	1.0439	0.987227	0.907438	0.960815	0.840925	0.956992	0.805273	-0.530289	-0.704423	0.0516757	-0.55475	0.724375	-0.521835
16517	76577	RIKEN cDNA 2210404D11 gene	2210404D11Rik	0.897376	1.25915	1.36179	1.42919	1.61625	1.0089	0.955809	-0.363844	0.982083	0.999476	0.999944	1	-4.81099	-3.50355		0.818228	1.15319	1.03574	1.01147	1.00746	0.907041	0.896899	0.858455	0.533354	-0.586839	-0.70776	-0.7163	0.0771196	0.204733
16594				1.20552	1.50979	0.965556	1.01141	1.35602	0.888842	1.1742	0.984338	1	-3.56892	-4.71226	0.999981	0.568263	0.939154		0.865478	0.989204	1.03311	1.06723	1.01577	0.893505	0.913857	0.692479	-0.705132	-0.571496	-0.197679	-0.686445	0.407225	0.136112
16760	68953	RIKEN cDNA 1500016L11 gene	1500016L11Rik	0.986338	1.54844	1.50135	1.589	1.51631	1.00795	1.11777	-4.75029	0.999989	0.999958	0.999996	0.999973	-4.83347	-0.699173		0.861537	1.01795	0.924808	1.05778	0.986554	0.998583	0.984712	0.899601	-0.648643	0.248148	-0.11715	-0.679366	-0.722163	-0.666811
16838	103850	5',3'-nucleotidase, mitochondrial	Nt5m	0.974996	1.13642	1.19257	1.38974	1.72016	1.19988	1.61811	-4.65382	-1.3537	-0.0966928	0.970348	0.99995	0.0299723	0.999672		0.962288	1.17212	1.03554	1.10189	1.10899	1.20133	0.987162	-0.606366	0.457921	-0.626077	-0.108824	-0.0449331	0.625446	-0.709072
20934	14347	fucosyltransferase 7	Fut7	0.96483	1.05244	1.16511	1.39897	1.17828	1.09168	1.53016	-2.25773	-1.90013	0.48775	0.998692	0.614659	-0.849692	0.999959		0.847869	0.870947	0.99189	0.781561	0.774599	0.890813	1.10078	0.329962	0.116087	-0.71858	0.776063	0.805669	-0.0768017	-0.244145
20990	17999	neural precursor cell expressed, developmentally down-regulted gene 4	Nedd4	0.867666	0.802812	0.744035	0.898711	0.884817	0.743728	0.653261	0.0812733	0.83946	0.981567	-0.661961	-0.294918	0.981567	0.99975		0.959899	1.11511	1.06552	1.05854	1.04862	0.850015	0.816011	-0.545655	0.189698	-0.328862	-0.397904	-0.489044	0.664349	0.858189
21051	268395	N-methylpurine-DNA glycosylase	Mpg	0.937561	1.15009	1.59346	1.66947	1.60238	1.1238	0.927845	-1.2846	0.542019	0.999999	1	0.999999	0.165893	-0.956762		0.901031	0.904991	0.919087	0.977669	1.16917	0.956292	0.90441	0.505858	0.454121	0.247751	-0.621216	0.883413	-0.359904	0.461889
21136	27387	SH2 domain containing 3C	Sh2d3c	0.889359	0.805233	0.6864	0.770755	0.529338	0.58598	0.639848	-1.43809	0.0518066	0.917387	0.468571	0.999612	0.996478	0.978444		0.946394	0.838773	0.941036	0.894146	0.784535	0.722392	0.938616	-0.647304	-0.0982797	-0.631442	-0.433578	0.262041	0.613383	-0.623793
21186	11668	aldehyde dehydrogenase family 1, subfamily A1	Aldh1a1	0.827345	0.597753	1.00829	1.49713	0.597299	0.753769	0.89032	0.533308	0.999957	-2.63379	0.998533	0.999959	0.950265	-0.641576		0.931555	1.00695	1.16065	0.99718	0.787208	1.18974	0.995373	-0.580234	-0.721224	-0.180619	-0.722407	0.33932	-0.0325579	-0.722006
21201				0.654533	0.646983	0.725472	0.662639	0.397892	0.552566	0.719143	0.976701	0.981567	0.832218	0.969879	1	0.999449	0.856371		1.01527	0.953918	0.880285	0.857894	0.833843	0.747859	1.20429	-0.711872	-0.621187	-0.110946	0.0828549	0.285191	0.802607	0.313106
21208	14972	histocompatibility 2, K1, K region	H2-K1	0.755442	0.900305	0.809442	0.915558	0.724668	0.706665	0.629372	0.958192	-0.807366	0.753046	-1.21865	0.987604	0.994198	0.999865		0.912884	1.38248	0.946048	0.769948	0.969978	0.969883	1.04905	-0.571829	0.602276	-0.647206	0.346263	-0.699479	-0.699331	-0.666071
21288	14661	glutamate dehydrogenase	Glud	0.868096	0.811371	0.810133	0.757271	0.744758	0.657048	0.762382	-0.276914	0.915411	0.919321	0.992371	0.995951	0.999972	0.990264		0.834793	0.998107	1.15879	0.965154	0.780918	0.84097	1.30681	0.303699	-0.722467	0.0626611	-0.662013	0.673129	0.252644	0.75023
36915	217242	RIKEN cDNA 4933417C16 gene	4933417C16Rik	1.04294	1.51497	1.05504	1.1461	1.34185	1.01609	0.928915	-1.37335	0.999993	-1.10155	0.594328	0.998661	-1.80537	-0.583899		0.850039	1.11451	0.9589	0.961023	0.961194	1.03103	1.10149	0.639748	0.156511	-0.54493	-0.562238	-0.563602	-0.625862	0.0258107
36988	56513	par-6 (partitioning defective 6,) homolog alpha (C. elegans)	Pard6a	1.03833	1.5052	1.34556	1.19871	1.48169	1.24298	0.830288	-1.60435	0.999726	0.988175	0.700735	0.999524	0.878378	0.728853		0.821523	1.14833	1.17447	1.16096	1.10147	1.17306	0.988718	0.385963	-0.0260636	0.141957	0.0564222	-0.335016	0.133192	-0.716558
37230	27369	deoxyguanosine kinase	Dguok	1.02171	0.957725	1.03248	1.22259	1.14628	1.0111	0.608074	-1.79098	-1.50199	-1.67248	0.834902	0.272421	-1.86076	0.999992		0.970741	1.29017	1.17439	1.32452	1.29231	1.24555	1.00707	-0.675701	0.74879	0.219758	0.830096	0.754703	0.59593	-0.719963
37239	53627	porcupine homolog (Drosophila)	Porcn	1.03181	0.91477	1.01919	1.18011	1.09601	1.00862	2.13741	-1.59224	-0.236314	-1.77553	0.823993	-0.174055	-1.86474	1		0.977868	0.952756	0.967487	1.03238	1.08321	1.02317	1.10951	-0.657389	-0.439089	-0.583663	-0.593067	-0.0592743	-0.65434	0.236928
37344	50505	excision repair cross-complementing rodent repair deficiency, complementation group 4	Ercc4	1.22785	1.12656	0.925433	0.897094	0.705818	0.544945	1.16564	0.111879	-0.913525	-1.43211	-1.05089	0.88368	0.999307	-0.481701		0.766089	1.12762	1.15361	0.941468	1.15367	0.773753	0.894291	0.57611	-0.283649	-0.137637	-0.598746	-0.0546771	0.531958	-0.335192
37482	110958	DNA segment, Chr 6, Miriam Meisler 5, expressed	D6Mm5e	0.945815	0.981444	0.896842	1.00721	0.965259	0.646243	0.739858	-0.774453	-1.73238	0.522454	-1.86474	-1.37335	1	0.999923		0.958847	1.00769	1.06066	1.17894	0.890053	1.05114	1.13607	-0.603338	-0.718189	-0.496554	0.409197	8.38e-05	-0.557147	0.101175
37524	68202	NADH dehydrogenase (ubiquinone) 1 alpha subcomplex, 5	Ndufa5	1.0697	1.39353	1.29854	1.27151	1.19141	0.720128	0.638921	-1.2171	0.988484	0.924663	0.872862	0.48753	0.987533	0.999654		1.15428	0.967402	1.39149	1.39012	1.29561	1.04333	0.74648	-0.298251	-0.696645	0.595948	0.592582	0.303268	-0.680275	0.452263
37533	24086	tousled-like kinase 2 (Arabidopsis)	Tlk2	1.02346	1.33384	1.56037	1.64385	1.81576	1.11514	1.09047	-1.59224	0.999978	1	1	1	0.700735	0.339435		1.14933	1.18115	1.06836	1.28445	1.2073	1.15141	1.00437	0.259645	0.479174	-0.418581	0.871586	0.62221	0.275367	-0.721181
37675	66501	RIKEN cDNA 1700029H14 gene	1700029H14Rik	1.07568	1.74846	1.83474	1.6355	1.72325	1.24897	1.05538	-0.704876	1	1	0.999999	1	0.962511	-1.1681		0.945237	1.16682	1.2593	1.34838	1.15461	1.21444	0.999335	-0.567036	0.14307	0.624255	0.856941	0.0620307	0.42355	-0.722621
37791	66268	RIKEN cDNA 1810008A14 gene	1810008A14Rik	1.07602	1.50032	1.21892	1.44039	1.20603	1.01447	0.8532	0.657381	1	0.999974	1	0.999935	-1.65065	0.999287		0.984074	1.11126	1.20724	1.05565	0.960414	1.00364	0.980878	-0.69928	0.0356243	0.711149	-0.475674	-0.580291	-0.721439	-0.688964
37800	66322	RIKEN cDNA 1700011A15 gene	1700011A15Rik	1.14833	1.84332	1.33146	1.46967	1.41731	1.09314	0.958079	0.744643	1	0.999481	0.999995	0.999973	-0.0112421	-1.24928		1.08639	1.13035	1.12732	1.08056	1.2048	1.04804	0.888222	-0.163595	0.261405	0.234424	-0.221812	0.742157	-0.51756	0.221089
37805	19415	RAS protein activator like 1 (GAP1 like)	Rasal1	1.13415	1.0178	0.72916	0.755999	0.642245	0.547148	0.60654	0.381622	-1.79831	0.998993	0.995885	0.999995	1	1		0.857001	1.0766	1.01542	0.915197	0.85332	0.854074	0.90669	0.841813	0.0313962	-0.679855	0.244295	0.860515	0.856837	0.367321
37838	17319	macrophage migration inhibitory factor	Mif	0.897255	1.53718	1.06398	1.29623	1.41531	1.21942	1.08886	0.496437	1	-0.601088	0.9992	0.999991	0.985015	0.0308511		1.00998	0.930936	1.08461	1.22744	1.05167	1.27919	1.06882	-0.714764	-0.359935	-0.27112	0.729261	-0.531604	0.873656	-0.403779
37861	27681	DNA segment, Chr 11, KL Mohlke 34	D11Moh34	1.25061	1.82956	1.17787	1.09279	1.48038	1.3338	1.09916	-0.348706	0.999466	-0.300034	-1.28103	0.955472	0.728853	-1.20086		1.02864	0.928991	1.04178	1.01643	1.18764	0.933699	1.36154	-0.708329	-0.627707	-0.715942	-0.717864	-0.267529	-0.639969	0.346597
37928	11727	angiogenin, ribonuclease A family, member 1	Ang1	1.12514	1.2678	1.56975	1.44048	1.32878	1.04819	1.10869	0.071899	0.955472	0.99998	0.999481	0.990442	-1.40303	-0.204995		0.85474	1.22327	1.1343	1.25723	1.26227	1.12995	0.927682	-0.0300393	0.304889	-0.282611	0.477008	0.499634	-0.313847	-0.663759
37984	67145	translocase of outer mitochondrial membrane 34	Tomm34	0.837999	1.91773	1.37912	1.44009	1.47875	1.06513	1.0057	0.929778	1	0.999876	0.999984	0.999995	-0.722253	-1.87775		0.933115	1.06936	1.1407	0.942464	1.15271	0.883003	0.934847	-0.0220255	-0.0619606	0.783707	-0.207428	0.845544	0.730409	-0.0561351
37997	193670	RIKEN cDNA 1700022N24 gene	1700022N24Rik	1.05944	1.60366	0.902979	0.981554	1.02569	0.769157	0.930497	-1.41765	0.999634	-0.687516	-1.83657	-1.79098	0.893674	-1.20086		1.09791	0.911202	0.930214	1.05212	0.95642	0.870255	1.06059	-0.298341	-0.295478	-0.512489	-0.707429	-0.754814	0.194484	-0.640005
38120	14473	group specific component	Gc	1.24916	1.39584	1.41278	2.0579	1.62363	1.49701	1.7721	0.0169349	0.723412	0.764492	0.999623	0.971515	0.851779	0.993792		0.951978	0.861918	1.15811	1.05694	0.999569	0.794126	0.870119	-0.805338	-0.0907937	-0.10563	-0.775358	-0.922897	0.493694	-0.168688
38184	229004	glucocorticoid modulatory element binding protein 2	Gmeb2	1.1013	1.58499	1.04039	0.999832	1.02899	0.855262	1.17156	-0.236314	0.999995	-1.50199	-1.88978	-1.67248	0.66387	0.68274		0.995977	0.872878	1.14052	1.36227	1.22413	0.997719	1.18037	-0.921921	-0.0837528	-0.124145	0.880803	0.445979	-0.92259	0.175142
38203	20202	S100 calcium binding protein A9 (calgranulin B)	S100a9	0.846343	0.872183	0.958761	1.09015	1.21421	0.877705	0.567305	0.478505	-0.635572	-1.57993	-0.791864	0.706543	0.00290353	0.999996		0.837583	1.00638	1.01391	1.34729	1.26368	0.865564	1.17804	-0.281338	-0.921888	-0.918114	0.375602	0.0468179	-0.467313	-0.358411
38208	232670	RIKEN cDNA 1300010A20 gene	1300010A20Rik	0.773021	0.68299	0.594249	0.946619	1.04339	0.891078	0.92502	0.936107	0.998366	0.999982	-1.38826	-1.56742	-0.252112	-0.965344		1.08566	0.849012	1.08358	0.934323	1.07283	0.747101	1.34962	-0.552571	0.164503	-0.567839	-0.660956	-0.643862	0.845048	0.864535
38274	12525	CD8 antigen, alpha chain	Cd8a	0.988532	1.57173	1.53353	1.58852	1.2595	1.08876	1.03016	-1.56143	0.999999	0.999997	0.999999	0.985796	-0.155143	-1.35374		0.913258	1.15575	1.02824	1.09502	1.08251	1.0371	1.12378	0.352093	0.863568	-0.730505	0.352607	0.167026	-0.606208	0.670689
38283				1.20472	1.80553	1.1745	1.18836	0.868217	0.957021	1.63564	0.247427	0.999832	-0.0151677	0.115573	-0.25779	-1.42315	0.998104		0.874802	1.13439	1.19799	0.999383	0.960009	1.08058	1.09579	0.215005	0.134682	0.612204	-0.922869	-0.765555	-0.4161	-0.257452
38322	269855		A430110N23	1.02421	1.75734	1.72439	1.49975	1.40466	0.976386	1.05169	-1.46644	1	1	0.999955	0.999412	-1.46644	-1.05216		0.923354	1.10623	1.14755	1.10886	1.00946	0.919534	0.947065	0.151165	0.472161	0.813119	0.50249	-0.900595	0.220344	-0.308248
38332	57444	interferon-stimulated protein	Isg20	1.12732	1.77081	1.18133	0.845706	0.718917	0.823059	1.64097	-0.155143	0.999992	0.443668	0.452879	0.987861	0.667491	0.999914		1.00482	1.13121	1.15357	1.02903	0.88669	0.968405	0.850279	-0.921402	-0.157468	0.0240734	-0.870343	-0.185963	-0.856976	0.193855
38351				0.99934	1.28301	1.86391	2.21332	2.0225	1.47262	1.15027	-1.59969	0.770265	0.999972	1	0.999997	0.987861	-0.169592		1.06971	1.18147	1.10202	1.25876	1.30537	1.28087	1.35456	-0.646188	0.241744	-0.39442	0.659649	0.804274	0.736783	0.895199
38386	12467	chaperonin subunit 6b (zeta)	Cct6b	0.830324	0.883269	0.734971	0.883244	0.939585	0.638486	0.643017	0.961853	0.648304	0.999841	0.648304	-0.533813	1	1		0.955161	1.0589	1.19526	1.14673	1.09036	0.865846	1.04459	-0.569794	-0.403728	0.887799	0.658896	0.0555119	0.713693	-0.60041
38401	79555	cDNA sequence BC005537	BC005537	0.818375	0.835845	0.724765	0.718327	0.786765	0.690749	0.527291	0.946477	0.890581	0.999533	0.99968	0.987207	0.99994	1		0.782661	1.01499	0.883601	1.05989	1.00757	0.803321	0.989306	0.813966	-0.905271	-0.0283618	-0.671334	-0.918365	0.709449	-0.913681
38408	67580	RIKEN cDNA 4930442L21 gene	4930442L21Rik	0.796894	0.632474	0.784103	0.982511	1.0002	1.15422	0.895505	0.943866	0.999984	0.965428	-1.53585	-1.59983	0.488616	0.0250834		1.07328	1.02673	0.944006	1.1424	1.02758	1.05625	1.17995	-0.495521	-0.85641	-0.626731	0.198317	-0.852285	-0.653492	0.493394
38412	68040	RIKEN cDNA 3110024A21 gene	3110024A21Rik	0.773341	0.841165	0.867625	1.01702	0.796937	0.636004	0.874402	0.897667	0.443668	0.0902232	-1.56143	0.800733	0.99946	-0.0151677		0.844357	0.976772	0.997466	0.957338	1.10916	0.750774	0.788352	0.207391	-0.889481	-0.922513	-0.810432	-0.371868	0.831163	0.652192
38430	23854	differentially expressed in FDCP 8	Def8	0.975274	0.846497	0.959227	1.10333	0.81347	0.861011	2.74072	-1.53585	0.10295	-1.43224	-0.783622	0.479846	-0.0981353	1		0.795945	0.839476	0.942447	1.13365	0.941861	0.773672	1.37616	0.473369	0.112186	-0.756628	-0.287051	-0.753285	0.620153	0.834242
38448	12506	CD48 antigen	Cd48	0.995813	1.07387	1.24911	1.64096	1.22526	1.43512	1.86309	-1.59327	-0.394156	0.986867	1	0.971665	0.999973	1		0.952276	0.834422	1.12768	1.11404	1.23417	1.10615	1.23484	-0.648138	0.740549	0.226815	0.0821347	0.864825	-0.00677037	0.866541
38465	71684	RIKEN cDNA 0610033I05 gene	0610033I05Rik	1.07082	0.836739	0.964883	0.736252	0.911619	0.587614	0.669522	-1.108	0.345425	-1.44978	0.942518	-0.768146	0.999816	0.994103		1.05327	1.02489	0.848006	0.846264	1.02074	0.731605	0.82656	-0.804318	-0.895607	-0.0221794	-0.00638546	-0.903833	0.780778	0.168622
38495				1.08992	1.58516	1.18081	1.22813	1.32971	1.11675	1.231	-0.674693	0.999811	0.470967	0.756059	0.964565	-0.272722	0.770265		0.947851	1.02049	1.17988	1.26953	1.22181	0.966752	1.04087	-0.716385	-0.891741	0.330353	0.771114	0.582074	-0.837601	-0.804357
38526	83962	BTB (POZ) domain containing 1	Btbd1	0.909007	1.09542	0.907289	0.969382	0.889251	0.591295	0.894496	-0.674693	-0.737095	-0.643397	-1.4822	-0.333031	0.999878	-0.424975		0.897328	0.927278	1.08781	1.12657	1.11356	1.02959	0.987617	0.249694	-0.209726	-0.0830597	0.380453	0.239818	-0.793058	-0.898475
38556	21770	protein phosphatase 2, regulatory subunit B (B56), delta isoform	Ppp2r5d	1.15948	1.27388	0.94811	0.947109	0.548071	0.760126	1.11357	-0.302765	0.57037	-1.46644	-1.36425	0.999651	0.735988	-0.79906		0.939843	1.15903	1.10501	1.17605	1.19932	1.11595	1.15844	-0.425668	0.62297	0.104958	0.726128	0.828204	0.232865	0.618923
38587	18607	3-phosphoinositide dependent protein kinase-1	Pdpk1	1.07771	1.11355	1.0991	1.1789	1.01222	0.931347	1.51348	-0.737095	-0.140772	-1.06629	0.0644658	-1.57372	-0.79906	0.999781		0.944533	1.1144	1.13241	0.960058	0.991608	0.931417	1.01732	-0.613317	-0.0299051	0.151659	-0.757773	-0.915522	-0.465887	-0.892429
38588	16341	eukaryotic translation initiation factor 3, subunit 6	Eif3s6	0.782756	1.19504	1.00323	1.50092	1.69527	1.74112	1.31199	0.99756	0.954763	-1.59648	0.999999	1	1	0.99932		1.23415	1.05402	1.16353	0.963648	1.29511	1.01683	1.15319	0.336328	-0.795691	-0.0990402	-0.858729	0.605212	-0.909688	-0.170593
38591	105014	retinol dehydrogenase 14 (all-trans and 9-cis)	Rdh14	1.14714	1.84418	2.20046	2.01203	2.57971	3.12336	1.85492	-0.140772	0.999977	1	0.999998	1	1	0.99998		1.00314	1.08352	1.17797	1.12099	1.20222	1.00163	1.10473	-0.921378	-0.149805	0.752711	0.311664	0.850639	-0.922495	0.124398
38612	217194	kelch-like 11 (Drosophila)	Klhl11	1.45595	2.63941	1.84009	1.42351	1.28658	1.25929	1.32037	0.96946	1	0.999867	0.951368	0.697597	0.577962	0.800733		0.907862	0.904375	1.07803	0.993734	1.15345	0.935157	1.17387	-0.161771	-0.115886	-0.415804	-0.918755	0.347612	-0.506286	0.502697
38623				1.06679	2.525	1.71291	1.584	1.82467	1.29241	0.945783	-1.108	1	0.999924	0.99928	0.999988	0.869519	-1.22626		0.955614	1.04975	1.20246	1.168	1.12923	0.946744	1.02739	-0.642409	-0.605876	0.831452	0.669624	0.359688	-0.52991	-0.818162
38641	60425	double C2, gamma	Doc2g	0.846938	1.15986	1.08559	1.23578	1.5001	1.10975	0.973088	0.654795	0.497276	-0.549447	0.89299	0.999816	-0.140772	-1.44978		1.0758	1.12582	0.988693	0.935392	1.11086	1.01796	0.818544	-0.575221	-0.143217	-0.913586	-0.627448	-0.275494	-0.900165	0.546751
38642	244694		4932416A15	1.01283	1.97832	1.56624	1.80781	1.22279	1.4789	1.24986	-1.56143	1	0.999988	1	0.902161	0.999888	0.950185		0.932796	1.09184	1.08824	1.1764	1.02658	1.04254	0.958582	-0.0827735	0.223994	0.171544	0.896817	-0.770021	-0.561587	-0.551642
38644	27403	ATP-binding cassette, sub-family A (ABC1), member 7	Abca7	0.958079	1.10225	1.04267	1.01666	0.96573	0.665546	0.725825	-1.17507	-0.0562533	-1.18808	-1.52999	-1.30981	0.99997	0.999013		0.925406	1.01892	1.17937	1.11693	1.12584	0.96029	0.898193	-0.117262	-0.861942	0.813813	0.35197	0.445734	-0.655028	0.311542
38664	74486	oxysterol binding protein-like 10	Osbpl10	1.12829	0.635186	0.645844	0.568159	0.458883	0.514031	0.519221	-0.0840887	0.999799	0.999661	0.999995	1	1	1		0.976344	1.11512	1.1951	1.09388	1.04719	1.01168	1.0924	-0.871056	-0.100959	0.550777	-0.314791	-0.737864	-0.910565	-0.329756
38669	70364			1.39361	1.76578	1.62666	1.53055	1.3049	1.15805	1.29561	0.989076	0.999992	0.999895	0.99932	0.936824	0.224428	0.923873		0.928467	1.0413	1.15061	1.11285	1.17231	0.887973	1.13639	-0.391416	-0.745489	0.378486	0.0109767	0.543201	0.150872	0.251162
38673				1.19718	1.64292	1.61929	1.17858	1.14577	1.10568	0.81451	0.424914	0.99997	0.99995	0.258761	0.189109	-0.363501	0.796602		0.883254	1.12136	1.18992	1.24785	1.17161	1.04513	1.01152	0.275252	0.164974	0.702359	0.897577	0.596557	-0.69453	-0.906563
38689	227331	trinucleotide repeat containing 15	Tnrc15	0.912031	1.61412	1.43416	1.75608	1.3694	1.16297	1.37543	-0.705935	0.999608	0.98964	0.999966	0.966272	0.140508	0.970212		0.960744	1.02852	1.19488	1.20404	1.19402	1.02248	1.00818	-0.786703	-0.854439	0.524768	0.577354	0.519566	-0.879784	-0.917058
38695				0.956201	1.46274	1.83781	2.34729	1.46258	1.53837	0.987484	-1.4822	0.927318	0.999145	0.999996	0.964565	0.987538	-1.58647		0.92618	0.998067	1.08917	1.01514	1.31129	1.00439	0.80431	-0.56857	-0.922655	-0.494107	-0.907844	0.82345	-0.92162	0.603399
38698				1.08584	1.2623	1.18483	1.54613	1.25497	1.04575	0.994737	-0.565093	0.935322	0.667491	0.999924	0.923873	-1.23868	-1.59501		0.973082	1.0498	1.04806	1.01499	1.12862	1.00639	0.951865	-0.759563	-0.453166	-0.48062	-0.872744	0.637226	-0.913594	-0.441003
38700	69465			0.960954	1.21942	2.12907	3.00367	2.24579	1.82043	1.03527	-1.36425	0.714573	1	1	1	0.999998	-1.42315		0.942766	1.16188	1.10205	1.04044	1.15034	1.039	0.96071	-0.461876	0.650339	0.0782993	-0.697693	0.568584	-0.71225	-0.693029
38703	74132	RIKEN cDNA 1200013I08 gene	1200013I08Rik	1.0032	1.1314	1.45606	1.56558	1.67941	1.41134	0.805162	-1.59501	0.709003	0.999998	1	1	0.999989	0.993603		0.871045	1.14245	1.17942	1.15084	1.18021	1.05033	1.10465	0.710911	0.672278	0.863896	0.728759	0.866586	-0.495485	0.299821
38722	217935	RIKEN cDNA D430033N04 gene	D430033N04Rik	1.05294	0.730167	0.52316	0.587459	0.818205	0.671575	0.631995	-1.39461	0.851467	0.999855	0.99805	0.235983	0.967903	0.990433		1.18229	1.21297	1.2662	0.874147	1.32675	0.974583	0.875221	0.207823	0.402791	0.655612	-0.0795531	0.828711	-0.882025	-0.0907485
38755	67768	RIKEN cDNA 5830445C04 gene	5830445C04Rik	0.834631	0.822425	0.768539	0.684426	0.380774	0.62581	0.58784	0.592838	0.697597	0.936824	0.99756	1	0.999846	0.999979		0.983911	1.11093	1.09364	0.894195	1.21991	0.772199	0.897406	-0.899159	-0.148599	-0.322195	-0.0753461	0.673782	0.894527	-0.114874
38801				1.23683	1.46263	1.3774	1.56962	1.37632	0.992494	0.893597	0.96946	0.999971	0.999608	0.999999	0.999596	-1.58368	0.334983		0.967154	1.16197	1.13712	0.931784	1.18387	0.817978	0.802745	-0.813772	0.3876	0.174548	-0.482653	0.541905	0.739644	0.819486
38812	50762	F-box only protein 6b	Fbxo6b	1.08411	1.2358	0.959129	0.834809	0.720363	0.508833	0.63303	-0.920765	0.648304	-1.39461	0.405714	0.96946	0.999998	0.998925		0.790238	1.00268	1.17156	1.01312	0.968967	0.868255	0.798381	0.629684	-0.922476	0.104667	-0.91276	-0.864314	-0.0435926	0.576392
38815	13168	diazepam binding inhibitor-like 5	Dbil5	0.964714	1.51532	1.64882	2.1502	1.51454	1.48682	1.35551	-1.23868	0.999996	1	1	0.999996	0.99999	0.999428		0.953935	1.08419	1.08644	1.08404	1.02121	1.12421	1.06478	-0.26912	0.417229	0.450965	0.414855	-0.769626	0.828482	0.0728968
38823				0.842353	1.75047	1.60056	1.95569	1.15672	1.6605	2.6982	0.53083	0.999993	0.999875	1	0.247427	0.999961	1		1.15084	1.04536	1.05421	1.25953	0.74214	1.02317	1.09089	-0.184458	-0.831105	-0.794284	0.464051	0.760872	-0.897974	-0.594314
38830	66501	RIKEN cDNA 1700029H14 gene	1700029H14Rik	1.08791	1.13293	1.27493	1.31552	1.1336	1.16956	1.72238	-0.643397	0.0250834	0.918429	0.964565	0.0383089	0.434347	0.999993		1.1663	0.835636	1.20174	1.12754	1.1006	1.22274	1.16076	0.325963	-0.550808	0.561211	-0.00809654	-0.270356	0.667539	0.282747
39043	71881	RIKEN cDNA 2310001A20 gene	2310001A20Rik	1.14101	1.17344	1.16049	1.51344	1.02741	1.02246	1.07723	0.600122	0.82405	0.751164	0.999994	-1.39461	-1.45822	-0.394156		0.938904	0.964125	1.06727	1.0206	0.938104	0.968241	0.932174	-0.243757	-0.659127	-0.20873	-0.836315	-0.229265	-0.713596	-0.121452
39049	69723	RIKEN cDNA 2400006N03 gene	2400006N03Rik	1.08288	0.936849	1.09294	1.70023	1.2573	1.14633	0.776365	-0.565093	-0.845111	-0.394156	0.999999	0.939732	0.386066	0.971665		0.98459	1.1675	0.998286	1.25174	1.24765	1.21491	0.962946	-0.9023	0.32049	-0.922653	0.769013	0.755246	0.618078	-0.804432
39105	21345	transgelin	Tagln	1.29598	1.54826	1.32872	1.63387	1.45661	1.01731	1.20805	0.981116	0.99997	0.991849	0.999996	0.999707	-1.53585	0.83826		0.868291	1.11509	1.08588	1.0559	0.850337	1.20343	1.10294	0.672553	0.343458	-0.0315323	-0.461811	0.806689	0.89845	0.19801
39113	72399	BRCA1 associated protein	Brap	0.956666	0.998841	0.903293	1.00904	0.738619	0.633981	0.83402	-1.28678	-1.59969	-0.333031	-1.58647	0.985421	0.999888	0.661191		0.80466	0.985568	1.17164	1.00586	1.0723	0.892396	1.28673	0.630387	-0.908088	0.214575	-0.920504	-0.610151	-0.203999	0.783659
39127	97837			0.932919	0.612951	0.730536	0.911861	0.821766	1.12532	1.80893	-1.09421	0.999428	0.951368	-0.768146	0.514269	-0.394156	0.999967		0.897278	1.02839	0.907992	0.825016	0.714164	0.791559	1.34249	-0.403359	-0.882602	-0.497225	0.273487	0.885953	0.534743	0.787394
39145	80748	cDNA sequence BC004004	BC004004	0.990258	0.917474	0.995721	0.862475	0.754699	0.619165	0.841816	-1.58647	-0.721527	-1.59769	0.200991	0.948976	0.999811	0.461978		0.883617	1.09401	1.13708	0.995315	1.12973	0.843621	1.11167	-0.140598	-0.457116	-0.095829	-0.921438	-0.157237	0.273821	-0.309935
39167				0.951463	1.75832	1.52418	1.34285	1.31077	0.949323	1.16	-1.38469	0.999546	0.987861	0.848256	0.770265	-1.36425	-0.21338		0.954298	1.26848	1.07484	1.05673	1.03348	0.922733	1.01532	-0.773908	0.73284	-0.587971	-0.718939	-0.847456	-0.516754	-0.906569
39247	68073	RIKEN cDNA A930016P21 gene	A930016P21Rik	0.914991	0.944014	1.02887	1.08387	1.08316	0.63664	0.8692	-0.627736	-1.13521	-1.47443	-0.768146	-0.783622	0.999731	0.152818		0.826584	1.28261	0.98954	0.920359	1.10367	0.810403	0.999897	0.0269167	0.389745	-0.91884	-0.686149	-0.597589	0.158501	-0.906366
39261	68879	RIKEN cDNA 2610031L17 gene	2610031L17Rik	0.991655	1.5944	1.25594	1.39714	1.37611	1.10524	0.987971	-1.59127	0.999259	0.746188	0.975635	0.965428	-0.612073	-1.58062		0.906998	1.37662	0.871382	1.11406	1.1773	0.920848	0.960845	-0.438513	0.892704	-0.0845687	-0.348733	0.135699	-0.56243	-0.831083
39297				0.871399	0.560874	0.500142	0.496224	0.606426	0.715026	0.505892	-0.814457	0.999608	0.999975	0.999979	0.99756	0.920281	0.999967		0.904323	1.02645	1.3357	0.756766	1.17589	0.748874	0.976587	-0.601773	-0.899263	0.553012	0.504829	-0.201356	0.551852	-0.90341
39304	94281	sideroflexin 4	Sfxn4	0.686162	0.849358	0.668792	0.633031	0.692703	0.590162	0.825496	0.99749	0.443668	0.998862	0.999799	0.996685	0.999979	0.67981		0.845194	1.10836	1.01344	0.905903	0.780858	0.925582	0.960698	0.292947	-0.313547	-0.91048	-0.352462	0.763685	-0.54884	-0.813794
39306	11801	CD5 antigen-like	Cd5l	0.750085	0.776994	0.709193	0.862605	0.860989	0.644383	0.686539	0.988484	0.965428	0.998258	0.479846	0.497276	0.999942	0.999428		0.905997	1.07149	0.939638	0.788351	0.802406	0.794196	0.790246	-0.127606	-0.477939	-0.552066	0.893382	0.843199	0.874402	0.887506
39310	14000	ethanol induced 2	Etohi2	1.1522	1.21772	1.05895	1.13092	1.20565	0.781384	0.602449	0.200991	0.720056	-1.13521	-0.0562533	0.654795	0.910626	0.999963		0.829259	1.12738	0.924989	1.00667	1.11517	0.914596	0.791848	0.300194	-0.261387	-0.606853	-0.920382	-0.356081	-0.520198	0.590459
39343	67713	RIKEN cDNA 1810055D05 gene	1810055D05Rik	1.01834	0.542072	0.863572	1.01246	0.870261	0.965949	0.41898	-1.57372	0.999619	-0.348242	-1.58647	-0.440439	-1.30981	0.999999		0.918634	1.23652	1.15845	0.99525	0.92024	0.741409	0.838563	-0.709856	0.06609	-0.354539	-0.922193	-0.718029	0.528848	-0.166423
39370	22348	vesicular inhibitory amino acid transporter	Viaat	0.964228	1.20974	1.3061	2.56089	1.38311	1.02692	1.11137	-1.29838	0.880458	0.990433	1	0.998894	-1.43224	0.0514368		1.12356	0.830204	1.13679	1.10365	1.22415	1.06186	1.06131	-0.189605	0.420814	-0.0767243	-0.36124	0.530035	-0.690582	-0.694316
39389				0.883857	0.549247	0.589954	0.68252	0.763918	0.895419	1.13154	-0.0424676	0.999998	0.99998	0.997995	0.950185	-0.25779	-0.0424676		0.912258	1.33046	0.96091	0.776819	0.822678	0.76138	1.02618	-0.641729	0.55855	-0.858957	0.398175	0.0480999	0.49972	-0.898885
39392	66594	ubiquinol-cytochrome c reductase (6.4kD) subunit	Uqcr	1.06938	1.2974	1.57352	1.83163	1.50104	1.28915	1.11438	-1.12167	0.844985	0.998444	0.999976	0.994711	0.82405	-0.533813		0.944853	1.15851	1.19018	1.25738	1.16071	1.30739	1.04929	-0.698172	0.152779	0.383302	0.719074	0.170187	0.854903	-0.758266
39396	12729	chloride channel, nucleotide-sensitive, 1A	Clns1a	1.21082	1.74098	1.07079	1.14526	1.05025	0.756786	0.820311	0.269985	0.999491	-1.20095	-0.363501	-1.38469	0.804793	0.334983		0.846208	1.08446	1.2153	1.13824	1.08097	0.802583	1.01662	0.530394	-0.36498	0.711019	0.187192	-0.401566	0.821524	-0.89561
39452				0.974725	0.918262	0.556283	0.645878	0.751584	0.458091	0.46496	-1.54684	-1.06629	0.999476	0.986162	0.774843	0.999994	0.999992		0.881819	1.11766	1.26866	0.957517	0.846766	0.735849	0.826817	-0.186841	-0.316804	0.63777	-0.814196	0.166094	0.869732	0.349807
39457	66976	RIKEN cDNA 2410002F23 gene	2410002F23Rik	1.06281	1.50454	1.30388	1.32284	1.28535	1.02955	1.05809	-0.994646	0.999723	0.970212	0.980626	0.954763	-1.44112	-1.06629		1.0553	0.850944	1.15078	1.14428	1.18343	0.957107	1.04849	-0.5876	0.631504	0.457217	0.402096	0.679448	-0.692968	-0.657555
39647	68735	mitochondrial ribosomal protein S18C	Mrps18c	0.912803	0.986711	1.04089	1.14094	1.68983	1.46894	4.64413	-1.25095	-1.59127	-1.49704	-0.920765	0.961853	0.765609	1		0.911291	1.34846	1.01135	0.893486	1.08998	0.830442	1.14041	-0.547819	0.770774	-0.916724	-0.399043	-0.595206	0.18008	-0.249077
39665	338348	RIKEN cDNA 1200002K10 gene	1200002K10Rik	1.31654	1.6933	1.61922	1.5877	1.40964	1.51514	1.37859	0.883064	0.999775	0.999237	0.998724	0.974374	0.995633	0.956903		1.20158	1.10094	1.28845	1.30356	1.29089	1.26517	1.23924	0.332274	-0.429541	0.729807	0.772938	0.737204	0.649787	0.538763
39682	69737	tubulin tyrosine ligase	Ttl	0.826729	0.971798	1.12548	1.16902	2.00972	1.49464	5.07015	-0.169592	-1.55195	-0.89069	-0.502596	0.999491	0.906479	1		0.929168	1.02042	0.954974	1.02053	1.03629	0.821725	1.08392	-0.36302	-0.872985	-0.678152	-0.872468	-0.772131	0.811315	-0.271993
39957	71111	G protein-coupled receptor 39	Gpr39	0.983706	1.03438	0.717302	0.745354	0.613928	0.530195	0.805046	-1.5773	-1.50411	0.906479	0.816551	0.996088	0.999863	0.41537		0.783469	0.985191	1.11777	0.904155	1.12819	0.721169	0.918196	0.632405	-0.910474	-0.344869	-0.434006	-0.264844	0.890523	-0.557139
40011	14750			1.11525	1.00546	0.65061	0.758437	0.957695	0.759068	1.18533	-0.0701275	-1.59327	0.999909	0.982965	-1.25095	0.98252	0.673697		0.972903	1.07197	1.19291	1.03891	1.07913	0.780526	1.13756	-0.871707	-0.619016	0.346758	-0.825345	-0.564365	0.757365	-0.0716535
40088				1.15836	1.68093	1.67589	1.53376	1.15415	0.886033	0.845498	0.355753	0.999989	0.999987	0.999747	0.313765	-0.00165617	0.57037		1.02841	1.19463	0.918828	1.13293	1.21061	0.859356	1.00973	-0.857134	0.501812	-0.402837	0.024135	0.592276	0.286497	-0.914924
40098	19704	regulator of nonsense transcripts 1	Rent1	0.939011	0.802284	0.910666	1.09543	0.702799	0.708634	0.524451	-1.23868	0.546963	-0.875555	-0.905761	0.95994	0.952524	0.999965		0.92923	0.905048	1.14591	0.904237	0.795942	0.869395	0.838533	-0.558519	-0.403369	0.0575314	-0.297865	0.721692	0.0936154	0.406935
40121	74498	golgi reassembly stacking protein 1	Gorasp1	0.967975	1.09769	0.859603	0.681665	0.789003	0.703616	0.438225	-1.44112	-0.21338	0.292098	0.997693	0.875094	0.994103	1		0.817023	1.1895	1.25857	1.28141	0.915229	0.850351	1.23893	0.132457	-0.082533	0.309377	0.412022	-0.645554	-0.14747	0.212019
40183	11655	aminolevulinic acid synthase 1	Alas1	1.09653	1.27696	0.956202	0.953967	0.885625	0.631403	0.737177	-0.643397	0.869519	-1.33214	-1.29838	-0.184116	0.99963	0.970212		0.901103	1.27983	1.26417	1.20671	1.05073	1.01122	1.11367	-0.443353	0.592955	0.529349	0.23154	-0.801541	-0.916535	-0.415403
40230	76192	RIKEN cDNA 6330583M11 gene	6330583M11Rik	0.90725	1.67369	1.9333	2.01929	1.87613	1.77829	1.97518	-1.10467	0.999841	0.999998	0.999999	0.999995	0.999974	0.999999		0.997716	0.91677	1.39813	1.12549	0.743979	0.910658	1.1966	-0.922624	-0.557782	0.893912	-0.304886	0.80649	-0.506556	0.203333
40236	22371	Von Willebrand factor homolog	Vwf	0.751153	1.01173	0.885914	0.890678	0.938424	0.611852	0.502316	0.995031	-2.3498	0.131777	0.0322642	-1.30843	0.999999	1		0.867203	0.868337	1.04874	0.925483	0.849928	0.77413	0.82916	0.213341	0.20072	-0.736465	-0.46966	0.39437	0.875253	0.578431
40249	19013	peroxisome proliferator activated receptor alpha	Ppara	0.984012	1.56476	1.63664	1.8681	1.71116	1.6461	1.77391	-2.33174	0.999922	0.999984	1	0.999997	0.999987	0.999999		1.08714	0.853365	1.23506	0.910775	0.818121	0.845442	1.18876	-0.607178	-0.016323	0.36939	-0.53677	0.30037	0.0577416	0.0968073
40297	52187	Ras-related GTP binding D	Rragd	0.849311	0.97741	0.88103	0.895435	0.920649	0.613629	0.596078	0.597571	-2.25051	0.0900038	-0.238412	-0.921092	0.999995	0.999998		0.823588	0.996212	1.25234	0.939221	1.10457	0.791519	0.793195	0.587856	-0.921723	0.750047	-0.626755	-0.266261	0.785453	0.777327
40302	56505	RuvB-like protein 1	Ruvbl1	0.918557	1.18096	1.07474	1.18682	1.08751	0.786047	0.629197	-1.30843	0.198469	-1.56588	0.261503	-1.32864	0.810196	0.999517		1.1648	1.12838	1.38374	1.2803	1.13933	1.03452	0.871703	-0.115916	-0.364425	0.81503	0.522527	-0.289642	-0.871058	-0.235804
40363				0.724174	1.10803	1.01623	1.05256	1.02412	0.708618	0.543415	0.96819	-0.982104	-2.3498	-1.97016	-2.2951	0.981455	0.999991		1.0497	1.14983	1.09601	1.01731	1.25145	0.770877	0.850628	-0.795468	-0.0982434	-0.506957	-0.906447	0.530912	0.704686	0.0899414
40426	229906	general transcription factor IIB	Gtf2b	0.869375	1.36337	1.37774	1.95042	2.03055	2.08669	1.64076	-0.397122	0.84393	0.951404	0.999996	0.999999	0.999999	0.999473		0.864513	1.02244	1.04963	1.16448	1.10672	1.1973	1.18063	0.161091	-0.885342	-0.750802	0.22246	-0.279576	0.451017	0.341419
40454	246787	solute carrier family 5 (sodium/glucose cotransporter), member 2	Slc5a2	1.29144	1.81429	1.20996	1.15565	1.218	0.852193	1.45809	0.693986	0.999882	0.145409	-0.508116	0.224121	-0.272818	0.974049		0.899159	1.03049	1.27205	1.27508	1.0583	0.995081	0.978667	-0.138646	-0.843039	0.847332	0.854319	-0.654215	-0.920706	-0.881293
40466	50788	F-box and leucine-rich repeat protein 8	Fbxl8	0.819661	1.01524	1.09592	1.5541	1.56309	1.31583	0.907551	0.995426	-2.24067	0.332354	1	1	0.999942	0.449002		0.910561	1.08067	0.989765	0.958388	1.09938	1.08278	0.898042	0.519031	0.265126	-0.889777	-0.432693	0.533289	0.299241	0.683285
40488	94280	sideroflexin 3	Sfxn3	0.920777	0.714534	0.651914	0.8641	0.853624	0.57997	0.568543	-1.22721	0.990442	0.999441	0.046917	0.236727	0.999987	0.999993		0.893166	0.941096	1.02786	0.912739	0.880161	0.995019	0.740451	-0.245653	-0.694464	-0.873596	-0.446384	-0.106814	-0.921255	0.890135
40541				0.778355	0.900255	0.830741	0.947783	1.0961	0.752675	0.594055	0.755469	-1.06377	0.236727	-1.98554	-1.32864	0.877902	0.999679		1.09285	1.08403	1.08166	0.909292	1.01535	1.01726	0.935455	-0.618297	-0.667452	-0.680208	-0.578045	-0.913124	-0.910567	-0.744111
40555	14696	guanine nucleotide binding protein, beta 4	Gnb4	0.655861	0.447294	0.497868	0.51797	0.770479	0.751182	0.706531	0.985739	0.999999	0.999981	0.99995	0.662027	0.779729	0.930122		0.874401	1.02952	0.949541	0.761055	1.26856	0.936902	1.03562	-0.108563	-0.873065	-0.769625	0.781512	0.639782	-0.686048	-0.851185
40562	17873	growth arrest and DNA-damage-inducible 45 beta	Gadd45b	1.40596	1.95952	1.14325	1.40125	1.31096	1.00437	0.994941	0.990181	1	-0.187774	0.989069	0.933385	-2.38988	-2.38988		0.841738	1.36739	0.934439	1.27934	1.25089	1.19448	1.19051	-0.463003	-0.103696	-0.842667	-0.399212	-0.215096	-0.565703	-0.45334
40569	68047	RIKEN cDNA E130307M08 gene	E130307M08Rik	0.80767	0.768845	0.616914	0.603641	0.698626	0.671019	0.735376	0.948962	0.991648	0.999999	1	0.999826	0.999968	0.998556		1.00482	1.07899	1.01038	0.942795	0.966452	0.74711	0.979201	-0.921704	-0.645556	-0.917363	-0.750972	-0.863299	0.778552	-0.900059
40652	67460	2,4-dienoyl CoA reductase 1, mitochondrial	Decr1	1.23471	0.873126	0.811462	0.641639	0.76478	0.486776	0.970469	0.198469	-0.840256	0.172232	0.98751	0.648492	0.999979	-2.2951		0.85033	1.27717	1.07641	0.885314	1.08229	0.797884	1.39149	-0.200085	0.230159	-0.742915	-0.471309	-0.716893	0.0635245	0.706437
40671	18034	nuclear factor of kappa light polypeptide gene enhancer in B-cells 2, p49/p100	Nfkb2	0.94451	1.3063	1.82796	1.6279	1.11095	0.65013	0.890057	-1.97016	0.765434	0.999914	0.998335	-1.18642	0.979422	-0.982104		0.859606	0.924033	0.902022	1.09864	1.23091	0.903258	0.769103	0.186921	-1.7559	-1.33395	-0.371602	0.607677	-0.295911	0.705043
40680	193796	jumonji domain containing 2B	Jmjd2b	0.813388	0.916561	0.880755	1.03424	0.637529	0.66248	0.599947	0.934963	-0.564998	0.320905	-2.01561	0.999996	0.999982	1		0.823912	0.967614	0.96384	1.22129	1.01586	0.947633	0.979778	0.650672	-2.26002	-2.20247	0.696378	-2.44359	-1.89744	-2.40543
40733				0.447945	0.711868	0.822104	0.90975	0.846003	0.653772	0.602028	0.999998	0.905109	0.046917	-1.50769	-0.325368	0.983298	0.997307		0.746307	0.889054	0.831942	0.985119	1.2278	0.878209	1.03294	0.257556	-1.69887	-0.864877	-2.4851	-0.604656	-1.55043	-2.43109
40763	74112	ubiquitin specific protease 16	Usp16	0.893125	1.32925	0.936006	1.07669	0.9288	0.635556	0.730861	-0.720567	0.933385	-1.67923	-1.52718	-1.52718	0.999373	0.967376		0.822693	0.98216	1.13839	1.03827	1.06108	0.779548	0.745136	-0.757408	-2.47911	-1.57428	-2.46104	-2.28061	-0.155507	0.240449
40778				0.674211	0.796478	0.828899	1.21441	0.837589	0.919554	0.407543	0.99976	0.924953	0.770285	0.806081	0.700066	-0.921092	1		0.964565	1.14053	1.06645	1.20974	0.861802	1.01842	1.1027	-2.2435	-0.307179	-1.75084	0.5287	-0.00237734	-2.43233	-1.01683
40820	14712	glyceronephosphate O-acyltransferase	Gnpat	1.03074	1.4211	1.43375	1.71521	1.71501	1.24296	0.847134	-2.13901	0.999138	0.999373	0.999999	0.999999	0.911511	0.634514		0.997133	1.32071	1.3838	1.37801	1.17787	1.25884	0.975539	-2.49928	0.393116	0.66561	0.6462	-0.869845	-0.0347808	-2.44923
40827				1.33778	1.51888	1.2497	1.36276	1.20717	0.796975	0.717088	0.998335	0.999993	0.974049	0.999232	0.907288	0.97776	0.999722		0.881582	1.07647	1.17497	1.20662	1.29908	1.10238	0.96622	-1.08741	-1.92812	-0.513821	-0.133222	0.582482	-1.56464	-2.36627
40841	74388	dipeptidylpeptidase 8	Dpp8	1.11984	1.44842	1.40782	1.56836	1.2922	0.943022	0.855827	-0.584148	0.996018	0.990696	0.999659	0.905109	-1.75213	0.172232		1.17563	1.14878	1.04281	0.838298	1.13307	0.85551	0.983502	-1.21904	-1.50117	-2.39325	-1.03924	-1.66355	-1.28985	-2.48293
40845	76892	RIKEN cDNA 0610013E23 gene	0610013E23Rik	0.956433	0.989266	0.840343	1.03683	0.986565	0.82352	1.55739	-1.71597	-2.3498	0.850667	-1.92275	-2.32506	0.924953	0.999998		0.927167	1.07603	1.00796	0.962675	0.952077	1.02033	1.17822	-0.685573	-0.76091	-2.47136	-1.90075	-1.56225	-2.32008	0.857117
40848	20849	signal transducer and activator of transcription 4	Stat4	2.06826	1.8856	1.22244	1.15867	1.18831	0.855804	1.02557	0.999275	0.991648	-0.489353	-1.166	-0.840256	-1.38894	-2.31806		0.921534	1.26984	0.981257	0.863556	0.916192	0.847422	1.33935	-1.71038	0.559758	-2.45199	-0.555596	-1.611	-0.254005	0.828682
40892	69470	RIKEN cDNA 2310003P10 gene	2310003P10Rik	0.786129	0.579076	0.841823	0.712865	0.807909	0.805393	0.582117	0.627356	0.999649	-0.0586715	0.945086	0.418854	0.449002	0.999606		0.919771	0.951616	1.00154	1.11922	1.1705	0.92069	0.752402	-1.93573	-2.28948	-2.49975	-1.54768	-0.891876	-1.94794	0.493824
40960	13831	enhancer of polycomb homolog 1 (Drosophila)	Epc1	0.88842	1.60306	1.01592	1.03003	1.29485	0.994496	0.882917	-0.489353	0.999831	-2.34411	-2.2201	0.909422	-2.38796	-0.36101		1.06586	1.17798	1.16436	1.07003	0.998413	0.866645	1.16915	-1.67148	0.366425	0.206984	-1.58267	-2.49937	0.0648167	0.266303
40992	57746	piwi like homolog 2 (Drosophila)	Piwil2	0.978463	1.09679	0.998816	1.04326	1.30948	1.03709	0.588408	-2.25051	-0.564998	-2.39355	-1.87349	0.988469	-2.00069	1		0.864705	1.07033	1.04839	1.21323	1.09211	1.19642	0.873826	0.553666	-1.18457	-1.7823	0.893394	-0.59625	0.83344	0.413882
41044	18207	nth (endonuclease III)-like 1 (E.coli)	Nthl1	1.03953	1.44566	1.51632	1.1755	1.39084	1.16796	1.20524	-1.92275	0.999859	0.99998	0.711921	0.999316	0.655315	0.863375		1.09641	0.862723	1.21295	1.14802	1.1122	1.00324	1.13516	-1.72304	-0.84765	-0.190695	-1.00014	-1.50558	-2.49887	-1.18066
41150				1.11546	0.725677	0.519631	0.67339	0.806275	0.692716	0.608215	-0.508116	0.991185	1	0.999209	0.822088	0.998026	0.999976		0.998719	1.12876	0.970056	1.02938	1.07936	0.759449	0.838061	-2.49976	-1.103	-2.38793	-2.39819	-1.85324	0.707752	-0.204753
41179	226971	pleckstrin homology domain containing, family B (evectins) member 2	Plekhb2	1.06363	0.864685	0.729706	0.794853	0.946809	0.637613	1.05899	-1.69767	0.0174668	0.980966	0.822088	-1.8397	0.999679	-1.78766		0.868153	1.01857	0.936563	0.850073	1.00684	0.740602	1.19502	-0.828265	-2.461	-2.03792	-0.492794	-2.49459	0.777494	-0.261848
41223	99470	RIKEN cDNA 4732496O19 gene	4732496O19Rik	0.848586	0.851235	0.911896	0.979167	1.0484	0.735651	0.585067	0.365846	0.320905	-0.961738	-2.2951	-1.93876	0.981933	0.999989		1.04337	1.01352	1.12646	0.892585	1.35091	0.912291	0.793392	-2.32801	-2.48233	-1.36387	-1.44738	0.671136	-1.76897	0.169459
41256				0.867674	1.17072	0.928662	1.09441	1.0414	0.761128	0.662231	0.788837	0.883316	-0.52698	-0.043159	-1.66065	0.999354	0.999999		0.717474	0.803509	1.04774	0.931231	1.0825	0.962244	0.782015	0.822067	0.0981516	-2.28309	-2.0157	-1.9112	-2.35069	0.358198
41257	27413	ATP-binding cassette, sub-family B (MDR/TAP), member 11	Abcb11	1.0593	1.25795	1.30866	1.59406	1.25261	1.08792	1.01774	-1.44866	0.964816	0.991648	0.999997	0.959124	-0.700845	-2.2951		1.00219	1.00814	1.08558	1.17063	1.11351	1.25492	1.0901	-2.49916	-2.48895	-1.54098	-0.107478	-1.02863	0.65304	-1.45878
41260	20044	ribosomal protein S14	Rps14	1.39037	3.05194	2.50087	2.4678	2.09473	1.80199	1.20018	0.998186	1	1	1	1	1	0.770285		0.856362	1.0444	1.11183	1.04427	1.18261	0.94847	0.804659	0.389111	-2.03222	-0.514664	-2.03466	0.538348	-1.83024	0.868147
41277				1.03072	0.807696	0.628212	0.822031	0.710937	0.729342	0.556236	-2.19835	0.788837	0.999892	0.681519	0.993977	0.986828	0.999998		0.777798	0.949592	1.17694	0.899924	0.913171	0.775882	0.816873	0.227006	-2.27414	-0.825744	-1.65701	-1.85156	0.248741	-0.296273
41290	12764	cytidine monophospho-N-acetylneuraminic acid synthetase	Cmas	0.776087	1.03062	1.13933	1.52249	0.932133	1.1825	0.757876	0.895922	-2.20937	-0.255551	0.999138	-1.52718	0.320905	0.943734		0.86927	1.31924	1.18112	1.02322	0.785499	0.989609	1.2495	-1.23413	0.356448	-0.8633	-2.45751	0.0469131	-2.49113	-0.149732
41295	66898	RIKEN cDNA 1300006M19 gene	1300006M19Rik	1.60167	1.279	1.12616	1.73881	1.18799	1.26715	1.22205	0.996814	0.627356	-0.982104	0.999594	-0.106052	0.565887	0.236727		0.987306	1.13178	1.10086	0.990678	0.848968	0.937726	1.25344	-2.4654	-0.411605	-1.01363	-2.48135	0.263777	-1.72672	0.798984
41314	12816	procollagen, type XII, alpha 1	Col12a1	0.881275	0.99129	0.851951	0.884326	0.770217	0.629428	0.674806	0.34366	-2.36483	0.73445	0.285697	0.992301	0.999998	0.999969		1.0054	1.06567	1.09226	1.10964	0.982546	0.825435	0.906448	-2.49154	-1.50703	-0.851591	-0.453612	-2.41083	0.79217	-0.595809
41330	66801	Prkr interacting protein 1 (IL11 inducible)	Prkrip1	0.926992	1.24203	1.54345	1.95151	1.09758	1.19661	0.88807	-1.44866	0.717699	0.999186	0.999999	-1.08422	0.408531	-0.545941		1.00739	1.23171	1.05284	0.994847	1.01059	0.846675	0.957558	-2.48335	0.889158	-1.77684	-2.49176	-2.466	0.641713	-1.96907
41334				1.40174	1.54423	1.49145	1.24237	1.33936	1.21067	0.453574	0.514654	0.847332	0.765434	-0.489353	0.224121	-0.780141	0.999408		1.0837	0.995314	1.2346	1.30903	1.24469	0.95006	0.901684	-1.5116	-2.49596	0.597786	0.883898	0.657119	-2.05626	-1.02591
41346	56030	DNA segment, Chr 1, Brigham & Women's Genetics 0491 expressed	D1Bwg0491e	0.971778	1.0019	0.895529	0.936053	0.917679	0.733042	0.654119	-2.15143	-2.39267	-0.171159	-1.28818	-0.760218	0.997071	0.999964		0.993838	1.10154	1.16445	1.07611	1.24297	0.802737	0.80931	-2.49067	-0.847127	0.252107	-1.41628	0.828686	0.838156	0.801017
41353				0.961476	1.30669	1.39579	1.54138	1.5436	1.4187	1.16653	-1.87349	0.994298	0.999617	0.999995	0.999995	0.99981	0.687805		1.03507	1.03567	1.05507	1.13699	1.13582	0.971413	0.9138	-2.25644	-2.24852	-1.94112	-0.320124	-0.340354	-2.32561	-1.14962
41364	13644	embryonal Fyn-associated substrate	Efs	1.1003	0.86519	0.884807	0.877726	0.760445	0.838157	0.602653	-1.26789	-0.36101	-0.760218	-0.622716	0.840463	0.104074	0.999473		0.978084	1.21337	1.09505	1.18173	1.08582	1.09318	1.0033	-2.40299	0.536043	-1.19641	0.240652	-1.38393	-1.23458	-2.49778
41367	106952	RIKEN cDNA E030006K04 gene	E030006K04Rik	0.670495	0.873174	0.745479	1.0296	0.824732	0.793795	0.607107	0.998818	-0.0901187	0.970519	-2.2201	0.627356	0.847332	0.999954		1.05763	0.997182	0.902032	0.828454	1.25855	1.26866	1.05847	-2.06877	-2.49879	-1.2513	0.161419	0.568208	0.624282	-2.05739
41383	69596	RIKEN cDNA 2310035K24 gene	2310035K24Rik	0.813583	1.23906	1.45556	1.69232	1.13813	1.26941	0.860447	0.863375	0.891034	0.999531	0.999998	0.104074	0.947699	0.42904		1.23209	1.29289	0.863244	1.23194	1.22437	0.903888	1.11313	0.267873	0.655587	-0.581718	0.266608	0.199742	-1.39468	-1.2851
41420	214951	rhomboid, veinlet-like 1 (Drosophila)	Rhbdl	0.650042	0.786677	0.928521	1.33456	1.05334	1.0965	0.884917	0.99939	0.857146	-1.44866	0.959124	-1.89011	-1.04333	-0.397122		0.916783	1.01872	1.14722	0.909635	0.984152	1.09741	0.995767	-0.613207	-2.37601	0.463097	-0.399538	-2.40757	-0.446448	-2.49336
41463				0.795139	1.13758	0.915609	1.09407	0.913976	0.64815	0.63888	0.999457	0.872265	0.320905	0.365846	0.365846	1	1		0.863215	1.06208	0.995757	1.11291	0.950018	0.876377	0.940063	0.53951	-1.44938	-2.49368	-0.162729	-1.70034	0.328094	-1.40394
41509	213575	RIKEN cDNA 4933404O11 gene	4933404O11Rik	0.961019	1.02038	0.908597	0.817135	0.766408	0.773193	0.593876	-2.15143	-2.33174	-1.22721	0.439089	0.829649	0.797618	0.999722		1.02036	1.10945	1.07618	1.33312	0.96072	0.774212	0.780342	-2.46051	-1.5967	-2.49789	0.599264	-2.34677	0.384712	0.319514
41523	13641	ephrin B1	Efnb1	0.760156	0.934747	0.747387	1.05334	0.732552	0.632618	0.603966	0.996337	-1.06377	0.998186	-1.50769	0.999232	0.999999	1		1.23718	1.30347	1.22128	1.28317	1.09327	0.872352	1.27211	-0.951925	-0.750811	-1.08893	-0.578227	-2.15449	-1.74558	-0.664403
41591	102791	RIKEN cDNA 9130410M22 gene	9130410M22Rik	0.855932	0.582165	0.725884	0.886679	0.824323	0.668099	0.975155	0.332354	0.999995	0.991872	-0.255551	0.706043	0.999473	-2.25051		0.889939	1.02523	0.967805	0.83955	1.03505	0.854408	0.886687	-0.278151	-2.33837	-2.22609	0.608197	-2.19782	0.417439	-0.200927
41603				0.808765	1.08277	0.799115	0.64723	0.900048	0.768565	1.69019	0.972688	-0.584148	0.982854	0.999999	0.0900038	0.996724	1		0.815073	1.17216	1.05394	0.983721	1.07209	0.958081	1.0694	0.1031	-0.51965	-2.18844	-2.46819	-1.97262	-2.28958	-2.007
41665				1.0894	1.30117	0.930221	0.851191	0.935136	0.662153	0.790619	-1.02291	0.954865	-1.34879	0.408531	-1.46842	0.999628	0.900611		0.87591	1.14951	1.15652	1.09417	1.1048	0.859239	0.906617	-0.0347803	0.0861325	0.18534	-0.973735	-0.738138	0.279822	-0.777295
41671				0.5781	0.413027	0.687679	0.953681	0.63619	0.668624	0.63937	0.99723	0.999998	0.915559	-2.17545	0.980463	0.948962	0.978327		0.92066	1.06256	0.945043	0.811112	0.71765	0.722007	1.03464	-1.88613	-2.15371	-2.19736	-0.052678	0.802338	0.782405	-2.38678
41862	77337	aldo-keto reductase family 1, member C21	Akr1c21	0.88731	0.564116	0.708708	0.699318	0.77512	0.747537	0.636829	-0.246928	1	0.999178	0.999513	0.975625	0.993478	0.999988		1.03729	1.058	0.856047	0.9456	0.918261	0.877687	0.714805	-2.34243	-2.13838	-0.553634	-2.14377	-1.73002	-0.967259	0.894683
41939				1.00492	1.00206	0.767645	0.897696	0.785119	0.569293	0.789539	-3.5679	-3.57732	0.994321	-0.227747	0.985642	1	0.981751		0.893018	1.00159	1.06747	0.956557	1.21291	0.715436	1.04819	-1.51749	-2.49973	-2.13409	-2.32536	-0.364289	0.763527	-2.30451
42016	68298	RIKEN cDNA 2810406C15 gene	2810406C15Rik	1.17322	2.04799	1.75332	1.77356	1.36067	1.23419	0.79402	0.66318	1	1	1	0.998695	0.937583	0.97076		0.942227	0.980911	1.21179	1.12762	1.13956	1.03922	0.776213	-1.96332	-2.43913	0.335366	-0.793943	-0.591622	-2.26418	0.786107
42074	71949	longevity assurance homolog 5 (S. cerevisiae)	Lass5	1.18051	1.62806	1.07862	1.03339	1.02205	0.820733	0.606604	0.487426	0.999992	-1.83957	-3.18266	-3.39839	0.779986	0.999995		1.10579	1.01502	1.1943	1.11345	1.03051	0.84561	0.877953	-0.952017	-2.45461	0.397519	-0.79954	-2.31946	0.277468	-0.330181
42105	72691	RIKEN cDNA 2810048G17 gene	2810048G17Rik	0.800689	0.500076	0.886168	0.774728	0.750515	0.742514	0.530976	0.173585	0.999974	-1.70172	0.506895	0.715104	0.765114	0.999881		1.14333	1.11912	1.17233	0.887544	1.16574	0.80693	0.889385	-0.9017	-1.27028	-0.490727	-1.15361	-0.579972	0.237457	-1.18945
42136	67383	RIKEN cDNA 2410127L17 gene	2410127L17Rik	0.854103	0.937515	1.10646	1.52886	1.11979	1.27138	1.30755	0.702816	-1.81198	-0.407407	0.999996	-0.0640051	0.986022	0.99558		0.969119	1.12813	1.02242	1.11531	0.990037	1.02902	1.11066	-2.29155	-0.443422	-2.39416	-0.688251	-2.4781	-2.32563	-0.781367
42176				0.897231	2.09155	1.19461	0.96946	0.98189	0.714086	0.79291	-1.24182	1	0.282808	-3.31514	-3.4861	0.987104	0.779986		0.830815	1.05748	1.18969	1.07674	0.915814	0.910908	0.876712	-0.121929	-2.14623	-0.283749	-1.90576	-1.69152	-1.6047	-0.954576
42195	74519	cytochrome P450, family 2, subfamily j, polypeptide 9	Cyp2j9	1.51572	2.51748	1.65544	1.2814	1.53704	1.14802	1.19146	0.999483	1	0.999975	0.898749	0.999686	-0.285879	0.391942		1.05066	1.1593	1.24361	1.27333	1.06874	1.0345	1.15557	-5.68951	-2.40893	-0.451318	-0.0239708	-5.23783	-6.00299	-2.52026
42224	107272	phosphoserine aminotransferase 1	Psat1	0.819102	1.04759	0.806157	0.984421	0.577067	0.571026	0.462284	0.30829	-3.10793	0.477458	-3.52669	0.999909	0.999932	1		1.19974	1.07899	0.781175	1.23715	0.940669	1.01961	1.10089	-4.20498	-5.87513	-2.94038	-3.6079	-6.02037	-6.26708	-5.63601
42229				1.13066	0.911848	0.804666	0.735038	0.780559	0.608075	0.70796	-0.449456	-1.37485	0.842573	0.990934	0.936027	0.99999	0.997483		0.94834	1.02461	1.0141	0.967767	1.00275	0.718781	0.83079	-5.52643	-6.12623	-6.23874	-5.9912	-6.29311	0.847648	-0.960406
42232				1.02654	1.1962	0.838381	0.901757	0.65376	0.507948	0.488619	-3.4861	-0.860528	-0.909558	-2.38331	0.951324	0.999744	0.999891		1.05596	1.24267	0.776207	1.18742	0.752596	0.827044	1.10908	-6.02393	-3.02796	-2.26896	-4.02062	-1.67148	-3.62583	-5.36346
42258				1.09367	1.60328	1.21268	1.46607	1.42827	0.882454	0.924029	-0.788158	1	0.914337	0.999974	0.999916	0.229673	-1.18933		0.92044	0.897067	0.976226	1.06241	1.18266	1.21622	0.964892	-2.7288	-1.34056	-5.88741	-4.08408	0.457556	0.768574	-5.4272
42278				0.941964	0.673561	0.534691	0.520326	0.713315	0.484343	0.944189	-2.78468	0.994775	0.999994	0.999998	0.97498	1	-2.85418		0.846976	1.13769	1.09991	1.04416	1.02041	0.81204	1.09803	0.274996	-0.747435	-2.30059	-5.17772	-6.03396	0.780456	-2.39316
42286	66413	RIKEN cDNA 2400006A19 gene	2400006A19Rik	1.12916	2.38061	1.88688	2.02556	1.89369	1.44487	0.935028	-0.152996	1	1	1	1	0.999744	-1.94987		0.881083	1.01453	0.990485	1.08055	1.04308	0.979618	1.04508	0.0364812	-6.09501	-6.2066	-2.32507	-4.75825	-5.89324	-4.63382
42310	171212	UDP-N-acetyl-alpha-D-galactosamine:polypeptide N-acetylgalactosaminyltransferase 10	Galnt10	0.909035	1.01254	0.785026	0.851833	0.812159	0.503751	0.434238	-1.32135	-3.52669	0.910124	0.269798	0.770166	1	1		0.978999	0.929771	1.02824	0.899703	0.772104	0.769486	0.842402	-6.1477	-4.74397	-6.04311	-3.42514	0.556543	0.585814	-1.01466
42341	67849	RIKEN cDNA 2610036L13 gene	2610036L13Rik	1.04334	0.959806	1.51138	2.18826	2.14088	2.0955	1.05497	-3.39839	-3.41084	0.862776	0.999835	0.999744	0.999614	-3.28425		0.88357	1.07194	1.04529	1.00475	0.880123	0.782414	0.841513	-1.32405	-4.04702	-5.27471	-6.28266	-1.165	0.881448	0.157286
42362	13713	ELK3, member of ETS oncogene family	Elk3	1.0785	1.86359	2.48185	2.70087	1.93626	1.66993	1.48904	-0.764358	1	1	1	1	1	1		0.883857	1.06299	1.05213	1.175	1.02125	0.961996	0.91564	-0.159768	-3.56668	-4.26845	0.647667	-5.8968	-5.03325	-1.78982
42363	98905			1.22677	1.54247	1.00947	0.991054	1.01004	0.876311	0.74581	0.732713	0.99982	-3.55099	-3.55099	-3.54561	-0.325612	0.979174		0.817365	1.07281	1.07151	0.962472	1.02387	0.854142	1.05077	0.899861	-3.083	-3.16344	-5.13051	-5.82684	0.530449	-4.45568
42403	66361	RIKEN cDNA 2310008M20 gene	2310008M20Rik	1.14309	1.07994	1.0886	1.2555	1.42695	1.78059	1.35606	-0.449456	-2.11449	-1.83957	0.802937	0.995058	0.999997	0.976254		0.853785	1.12275	0.89803	1.22049	1.02206	1.04843	1.2191	-2.08039	-3.56958	-3.86868	-0.889905	-6.1735	-5.74154	-0.918286
42408	20167	reticulon 2 (Z-band associated protein)	Rtn2	0.796202	1.49838	1.37168	1.5176	1.42576	1.17805	1.38963	0.922223	0.999874	0.996367	0.999924	0.999153	0.506895	0.997753		0.990581	1.07418	1.27681	1.28917	1.07941	0.996988	1.31376	-6.25902	-4.49804	0.652608	0.722082	-4.28591	-6.29161	0.823514
42414	69668	RIKEN cDNA 2310061I09 gene	2310061I09Rik	1.0773	1.09985	0.949701	0.970956	0.867251	0.588398	0.813124	-2.35689	-1.75682	-2.94331	-3.35857	-0.513944	0.999798	0.525753		0.871821	1.16631	1.06998	0.899927	0.899391	0.839732	0.803723	-1.25659	-0.688058	-4.44437	-2.61265	-2.58455	-0.130136	0.572278
42430	56279	RIKEN cDNA B230317C12 gene	B230317C12Rik	1.29262	1.45752	1.24065	1.43513	1.72808	0.872664	0.976942	0.939104	0.998768	0.802937	0.997937	0.999997	-0.208763	-3.39839		0.867586	1.01721	0.901132	1.04731	1.05431	0.911311	0.85732	0.729602	-5.92377	-0.150927	-3.98947	-3.44438	-0.652169	0.838723
42439	67681	mitochondrial ribosomal protein L18	Mrpl18	1.50686	1.34062	1.06606	1.09485	1.53963	1.13646	2.26601	0.754717	0.036278	-3.4861	-2.92142	0.815668	-2.92142	0.999647		0.862815	1.14894	1.08891	1.00514	0.966474	0.823679	1.02127	-0.278736	-0.547894	-3.00489	-6.27918	-5.61747	0.601983	-6.02871
42442				0.853197	1.23827	1.07723	0.994554	0.696916	0.99616	0.605829	-0.513944	0.345182	-2.56445	-3.57355	0.97076	-3.57567	0.999224		0.840115	1.02828	1.02682	1.07891	1.00323	0.84808	0.87101	0.111584	-5.8895	-5.9288	-3.79268	-6.28969	-0.0963841	-0.88679
42443	75734	RIKEN cDNA 5230400G24 gene	5230400G24Rik	0.716532	0.752103	0.607837	0.762449	0.636158	0.763285	0.906083	0.944851	0.838958	0.999178	0.784756	0.99726	0.779986	-1.94987		0.88063	1.04957	1.02575	1.01781	0.935344	0.815671	1.04406	-0.291937	-4.61582	-5.78435	-6.04386	-3.44254	0.884184	-4.92475
42444	16415	integrin beta 2-like	Itgb2l	1.42427	2.04226	4.1465	3.98015	3.59041	1.87838	2.02577	-1.75682	0.981751	0.999999	0.999999	0.999995	0.947531	0.888719		1.08083	0.938683	1.3197	1.3475	1.03675	0.983792	1.22176	-4.42596	-4.99245	0.766261	0.855433	-5.84139	-6.19971	-0.115681
42515	74122	RIKEN cDNA 1200015A22 gene	1200015A22Rik	0.972016	0.791232	0.598998	0.659961	0.883651	0.717324	0.73132	-3.39839	0.626789	0.999686	0.995326	-1.18933	0.958155	0.934435		0.929642	1.08478	1.16462	1.04926	1.12609	0.830665	1.11472	-3.52998	-3.04018	0.00286877	-4.92167	-1.12121	0.588167	-1.58099
42548	13009	cysteine and glycine-rich protein 3	Csrp3	0.921896	0.905896	0.899031	1.0405	0.839135	0.753527	0.631571	-2.11449	-1.5919	-1.37485	-3.18266	0.187888	0.929436	0.999603		0.78085	0.818219	1.15691	1.1228	1.05293	0.87147	0.951158	-1.52953	-2.60877	-4.01387	-4.75164	-5.9576	-4.22122	-5.97648
42577	226144		Keo4	1.11335	1.15659	1.46025	1.8945	1.23994	0.928089	0.838479	-2.40962	-1.03472	0.96408	0.99994	0.173585	-2.68882	-0.152996		0.814067	1.08071	0.996641	1.0076	0.926492	0.783007	0.861578	0.676125	-3.51983	-6.28865	-6.26166	-3.58974	0.896725	-0.329233
42587	22379	formin-like 3	Fmnl3	1.23237	2.10859	1.9818	2.33013	1.80205	1.25211	1.02479	-0.208763	0.999975	0.999894	0.999998	0.99905	0.00363548	-3.49511		0.836109	1.03174	1.02031	0.994265	1.09227	0.871035	0.913357	-0.401409	-5.9213	-6.13791	-6.28228	-3.81443	-1.68308	-3.708
42589	67223	RIKEN cDNA 2810430M08 gene	2810430M08Rik	1.13588	1.19566	1.36029	1.09637	1.4077	1.12918	3.12174	-1.5919	-0.513944	0.789434	-2.38331	0.891308	-1.72926	1		0.895083	0.94182	1.14006	1.14466	1.09521	0.949759	1.08033	-2.42036	-4.82573	-1.55143	-1.39455	-3.36522	-5.17556	-4.02796
42600	56749	dihydroorotate dehydrogenase	Dhodh	0.871646	0.770753	0.790085	0.677769	0.530495	0.885707	0.833791	-1.67421	0.269798	0.00363548	0.903448	0.999309	-2.0049	-0.812121		0.904911	1.02583	1.09862	1.02958	0.782156	0.841397	1.03906	-4.14357	-6.12951	-4.35053	-6.0795	0.0264163	-1.62047	-5.92676
42607				0.979698	0.863087	0.976944	0.97026	0.562997	0.889043	0.862267	-3.5118	-1.08575	-3.4861	-3.42287	0.999527	-1.75682	-1.08575		1.07567	0.808249	0.962497	1.09635	0.862072	0.967984	0.931857	-5.33636	-1.27426	-6.01756	-4.83365	-3.1001	-6.0929	-5.39337
42608	76932	ADP-ribosylation factor interacting protein 2	Arfip2	1.27666	2.56039	2.16565	2.34313	1.86443	1.38058	1.743	0.587133	1	0.999999	1	0.999961	0.916375	0.999766		0.858314	1.15677	1.03575	1.08081	0.95247	0.938889	1.14427	-0.631575	-0.86147	-5.71805	-3.89082	-5.22831	-4.6007	-1.25021
42627	56030	DNA segment, Chr 1, Brigham & Women's Genetics 0491 expressed	D1Bwg0491e	1.04634	1.38113	1.37986	1.74536	1.32472	1.0491	1.02914	-2.83126	0.996932	0.996844	1	0.986392	-2.73719	-3.26823		0.943524	0.781868	1.07476	1.11939	1.24993	0.889808	0.874344	-5.77691	-1.037	-5.51419	-4.53678	-1.53938	-4.4294	-3.94067
42667	17217	minichromosome maintenance deficient 4 homolog (S. cerevisiae)	Mcm4	0.968658	1.17584	0.849035	0.742958	0.833917	0.53818	0.47696	-3.33001	-0.116807	-0.081408	0.940591	0.202002	0.999996	1		0.921111	1.19829	1.12809	1.08925	1.17086	0.832456	0.779617	-4.59444	-1.08929	-3.14145	-4.47449	-1.79661	-1.02081	0.266659
42671	12655	chitinase 3-like 3	Chi3l3	1.15879	1.53249	1.06888	1.11275	1.10552	0.789211	0.860168	0.368905	0.999974	-2.0049	-0.580102	-0.788158	0.958155	0.414305		0.973818	1.05537	1.09551	1.02711	1.02848	0.849292	0.897867	-5.73168	-4.24811	-1.88516	-5.72259	-5.66707	0.56337	-1.02672
42740	108101	cDNA sequence BC032204	BC032204	0.894115	0.847295	0.788215	0.776302	0.787157	0.566379	0.648942	-1.67421	-0.449456	0.544015	0.656153	0.552925	0.999835	0.993998		0.871685	1.11373	1.05018	0.810833	1.22539	0.753541	0.753326	-3.23267	-4.20859	-5.80109	-1.10273	-1.26137	0.19418	0.197539
42783	18985	POU domain, class 2, associating factor 1	Pou2af1	0.821777	0.636088	0.736484	0.858035	0.821578	0.812677	0.714109	0.534958	0.999712	0.972236	-0.0990085	0.534958	0.634322	0.988732		0.941777	1.13878	1.27782	1.03502	0.952354	0.928471	0.875479	-5.38081	-2.9247	0.118048	-5.97985	-5.67525	-4.94547	-2.81381
42860	170644	ubinuclein 1	Ubn1	1.2453	1.06156	0.883354	0.766232	0.92877	0.526275	0.729785	-0.334186	-4.89532	-2.93421	0.348975	-4.5112	0.999669	0.719342		1.06991	1.19793	1.28223	1.02904	1.06834	0.806233	1.16829	-5.28779	-1.59175	-0.0782223	-6.10265	-5.32787	-0.703984	-2.36612
42887	19983	ribosomal protein L5	Rpl5	0.895467	0.942925	0.855036	0.845053	0.875717	0.646306	0.538071	-2.73445	-4.64542	-1.11068	-0.760184	-1.8894	0.995895	0.999977		0.929548	1.03235	1.07556	0.906498	1.11808	0.754144	0.745161	-5.07827	-6.04576	-5.08476	-4.25446	-3.77881	0.426305	0.532208
43026	70021	RIKEN cDNA 2510015F01 gene	2510015F01Rik	0.74364	0.958087	0.834542	0.798672	0.801178	0.64494	0.841363	0.949015	-4.92464	0.0810083	0.657962	0.635035	0.999387	-0.0825201		0.832079	1.15498	0.952965	0.914036	1.03163	0.784321	0.92005	-0.833247	-2.08315	-5.61142	-4.19121	-6.001	0.301069	-4.44343
43076	20972	synaptogyrin 1	Syngr1	1.10981	1.90769	1.01588	1.29763	1.19679	0.950744	1.08765	-0.00725835	1	-5.3668	0.999422	0.958509	-3.21529	-0.901266		0.805624	1.21586	1.14242	1.14578	0.784323	0.822932	0.970877	-0.533043	-1.24093	-4.78163	-4.56841	0.101466	-1.26335	-12.1378
43085				1.24209	1.58842	1.09047	1.27501	1.21112	1.01555	1.27751	0.445376	0.999311	-3.3757	0.686564	0.0638617	-5.58119	0.70006		0.908318	1.02964	0.990626	1.13821	0.962521	0.778314	1.29206	-9.15145	-12.344	-12.6835	-6.97612	-12.0813	-0.947374	-0.791329
43086				1.23999	1.81506	1.37222	1.30648	1.45728	0.808498	0.667001	0.999179	1	0.999999	0.999973	1	0.999023	1		0.855994	0.980376	1.02506	1.15854	1.25189	1.10895	0.789526	-1.74144	-12.3527	-12.15	-2.22111	0.445381	-5.60859	0.593121
43097	236900	pyruvate dehydrogenase kinase, isoenzyme 3	Pdk3	0.993141	1.11792	1.36764	1.66401	1.29876	1.11862	1.11631	-5.64076	-1.26854	0.994559	0.999997	0.964505	-1.23643	-1.33356		0.984841	1.00327	1.00682	1.10172	0.982507	1.29059	0.943466	-12.5042	-12.7133	-12.6797	-6.26313	-12.4316	0.7486	-9.87848
43103	67212	mitochondrial ribosomal protein L55	Mrpl55	0.991151	1.2344	0.882665	0.999435	0.869987	0.706961	0.650028	-5.62709	0.78592	-0.843975	-5.66818	-0.356961	0.997929	0.999915		0.82916	1.11771	1.07353	0.918277	1.03078	0.727265	0.84207	-2.6996	-7.54413	-10.3017	-9.37545	-12.2434	0.605098	-3.52268
43111	170677	protocadherin 21	Pcdh21	0.907913	1.43142	1.15874	1.37616	1.56516	1.09228	0.981994	-0.203414	0.999998	0.841724	0.999986	1	-0.574731	-5.26143		0.882258	1.25225	1.1273	1.34131	1.25883	1.11965	0.916553	-6.21166	-0.866632	-6.61053	0.480913	-0.708092	-7.11412	-9.02264
43140	69454	chloride intracellular channel 3	Clic3	0.919221	0.973431	0.839275	0.858832	0.937002	0.613507	0.670319	-0.245893	-4.57902	0.987838	0.952793	-1.39963	1	1		0.861773	1.05409	1.14104	1.12246	1.05515	0.926659	1.1131	0.351005	-8.08011	-0.549461	-1.04631	-7.9378	-4.84903	-1.63743
43146	108114	solute carrier family 22 (organic anion transporter), member 7	Slc22a7	0.968747	0.834885	0.769857	0.812424	0.705231	0.569001	0.513184	-5.11669	0.488883	0.956306	0.76012	0.998044	0.999999	1		0.820915	0.9725	1.0722	1.03338	1.19944	0.750337	0.731735	-1.41276	-12.2321	-9.94059	-12.0474	-2.1019	0.584734	0.764935
43149				0.907013	0.960246	0.839155	0.850101	0.794208	0.578771	0.621987	-0.311693	-3.96504	0.943535	0.897246	0.996437	1	1		0.851384	1.27746	1.10546	1.06513	0.971592	0.909384	0.857298	-6.91587	-2.93499	-10.0606	-11.5956	-12.4796	-10.3062	-7.28575
43175				0.78907	0.959998	0.838083	0.830239	0.929944	0.631671	0.564021	0.672537	-5.0373	-0.162033	0.0288122	-3.88825	0.999404	0.999983		1.09891	1.35088	0.974242	0.881895	1.26639	0.967612	1.09417	-10.8715	-3.66116	-12.5714	-9.6175	-4.63701	-12.4823	-11.0259
43204	106653			1.01099	1.69232	1.02591	1.1639	1.00857	0.736338	0.871738	-5.54572	1	-5.06426	0.706613	-5.60155	0.999738	0.499296		0.864398	1.05915	1.07739	1.202	0.948931	0.871725	0.978382	0.176713	-7.59174	-5.28486	0.812576	-8.28608	-0.105599	-11.8146
43219	66914	vacuolar protein sorting 28 (yeast)	Vps28	1.02977	1.44121	1.17352	1.30326	1.18466	0.771273	0.633261	-5.3053	0.993913	-0.380018	0.881128	-0.14175	0.862714	0.999678		0.922573	1.04883	1.03772	1.23581	1.07858	1.0571	0.841607	-5.47338	-9.5112	-10.6788	0.86605	-6.06669	-8.56677	0.442517
43235	78255	RIKEN cDNA 4921528G01 gene	4921528G01Rik	1.02074	1.27812	1.17214	1.39714	1.18199	1.23194	2.21806	-5.45743	0.892112	-0.0443645	0.994081	0.130959	0.693377	1		0.909649	1.06599	0.964684	1.17563	1.067	0.99928	1.26362	-4.68226	-8.13411	-11.0519	-0.173477	-8.02491	-12.7227	0.886918
43242				0.982919	0.487418	0.599536	0.972159	1.20045	1.21177	0.699546	-5.48939	1	0.999997	-5.21534	0.558051	0.665319	0.998837		0.915428	1.08987	1.09757	1.17318	1.24746	0.951798	0.943924	-7.14799	-7.36683	-6.70081	-3.22323	0.339818	-10.6403	-9.96645
43293	67629	RIKEN cDNA 2410030K01 gene	2410030K01Rik	0.794279	1.26372	1.33255	1.28969	1.14414	0.842635	0.580023	0.456536	0.488883	0.841724	0.665319	-1.70927	-0.60036	0.999859		0.999462	1.02435	1.14713	1.24606	1.24962	1.01881	0.800238	-12.7233	-12.4759	-6.65904	-2.18556	-2.07115	-12.5743	-2.0709
43323	100725			0.966045	1.21433	0.796314	0.834907	0.885711	0.621629	0.949202	-4.77365	0.883967	0.968865	0.8092	-0.224515	0.999999	-3.81077		0.763269	1.04245	1.01121	0.852823	0.850754	0.920885	0.766558	-1.55816	-12.1628	-12.6823	-6.5176	-6.38219	-10.6552	-1.6911
43331	68276	RIKEN cDNA 4930584N22 gene	4930584N22Rik	0.972293	0.959396	0.868182	0.84652	0.945672	0.563236	0.652008	-4.95351	-4.22726	0.51958	0.8092	-3.29556	1	0.999999		0.885947	1.06835	1.0637	0.909151	0.937793	0.717075	0.815684	-4.9855	-9.67177	-10.018	-7.17596	-9.82329	0.862369	-0.441377
43357	15218	forkhead box N1	Foxn1	1.21549	1.57104	1.29912	1.45288	1.58639	1.08845	0.911644	0.865954	0.999998	0.989965	0.999922	0.999998	-1.96293	-1.53482		0.958312	1.11693	1.07987	1.25237	1.27556	1.01993	0.943547	-11.7259	-7.30026	-9.74594	-0.867843	-0.360582	-12.5024	-10.9272
43380				0.930265	1.49834	1.24444	1.57409	1.51706	1.23497	0.993757	0.239082	1	0.999993	1	1	0.999986	-5.5582		0.895708	1.14503	1.06652	1.13405	1.066	1.03374	0.962145	-2.57221	-0.863133	-7.56132	-1.41861	-7.62078	-11.0919	-10.5675
43392	27371	SH2 domain protein 2A	Sh2d2a	0.779179	0.806724	0.76145	0.859407	0.914194	0.647158	0.733922	0.95957	0.865954	0.982207	0.147119	-2.1501	0.999971	0.995532		0.74914	1.28755	1.32449	1.09002	1.28389	0.904748	0.753697	-6.0504	-7.22234	-6.30051	-11.9197	-7.31582	-11.8065	-6.24459
43429				1.11904	1.70754	1.31234	1.61074	1.50891	1.15277	1.01783	-2.22621	0.999944	0.859402	0.999638	0.99732	-1.11068	-5.54572		1.07129	0.945658	1.08477	1.26705	1.13346	1.15474	1.04554	-16.5208	-17.9767	-14.9806	-0.663964	-9.31238	-7.13613	-19.0756
43504	19202	placenta specific homeobox 1	Psx1	0.765701	0.61048	0.753219	1.01029	1.06087	0.883881	1.08168	0.970462	0.999995	0.983142	-5.61073	-3.88825	-0.787828	-2.89415		0.838888	1.07411	0.984899	0.941516	0.963262	0.75957	0.801976	-5.04496	-16.7452	-20.9308	-17.9172	-19.8407	-0.0744385	-1.97545
43553				0.923573	0.649055	0.698255	1.04734	1.07426	0.93942	0.573932	-3.7718	0.997469	0.979645	-4.95351	-4.07876	-4.40698	0.999937		0.950189	1.00614	0.979446	0.872911	1.05996	1.16921	0.876733	-16.6362	-21.0808	-20.3301	-3.68625	-15.4831	-1.91901	-4.1496
43565	108124	N-ethylmaleimide sensitive fusion protein attachment protein alpha	Napa	1.19207	1.62728	1.0905	1.07025	1.00023	0.8309	0.885523	-0.0443645	0.999859	-3.17512	-4.00315	-5.66852	0.130959	-1.67391		0.995983	1.05879	1.07104	1.17836	0.875277	1.00274	0.958829	-21.1269	-16.4011	-14.6518	-2.31445	-5.19355	-21.1413	-18.43
43581	12974	citrate synthase	Cs	1.97383	1.17785	0.881883	1.12108	0.798252	1.02795	1.06943	0.999369	-2.30297	-2.1123	-3.73268	-2.73445	-4.04106	-4.92464		0.988224	1.06865	1.16476	0.985181	1.1537	1.02338	1.01425	-20.9336	-15.2336	-3.55511	-20.8052	-4.47665	-20.3284	-20.8404
43583	50492	thimet oligopeptidase 1	Thop1	0.971649	1.22881	1.3286	1.52401	1.54402	1.08969	1.02718	-4.83534	0.978525	0.999568	1	1	-1.11068	-4.95351		1.09803	1.12441	1.17768	1.1567	1.09091	1.03815	0.887696	-10.8024	-7.31417	-2.45363	-4.00048	-11.8269	-18.9966	-7.06396
43596	20199	S100 calcium binding protein A5	S100a5	0.991045	1.25848	1.38422	1.30991	1.57398	1.10722	1.08116	-5.5582	0.998902	0.999996	0.999901	1	0.178717	-0.872478		1.02971	1.01807	1.06712	1.18168	1.2539	1.17354	0.863113	-19.7103	-20.6017	-14.9393	-1.80239	0.411409	-2.28468	-3.3474
43597	102182	expressed sequence AI931714	AI931714	1.42964	1.7817	1.4505	1.20139	0.929491	0.816117	0.771802	0.993381	0.999996	0.995895	0.194159	-3.69343	0.488883	0.875258		1.24259	1.07205	1.10896	1.36575	1.17944	0.917041	1.10722	-4.3756	-18.0544	-14.9064	-0.345578	-8.64479	-16.5502	-15.0651
43599	12640	glycoprotein hormones, alpha subunit	Cga	1.19647	1.01428	0.851668	1.10214	0.990356	0.646391	1.69152	-0.289481	-5.60155	-0.760184	-3.05459	-5.63426	0.997742	0.999837		1.13488	1.16527	1.00931	0.83068	0.967794	0.932932	1.27556	-10.6224	-7.69866	-21.0758	-4.69472	-20.2015	-17.1976	-1.27341
43627	66275	RIKEN cDNA 1810009K13 gene	1810009K13Rik	0.914571	1.08678	1.17574	1.32565	1.53038	1.0953	1.10484	-3.41326	-3.89575	0.0808244	0.98122	0.999931	-3.30837	-2.7015		0.981509	0.889664	0.907487	0.958452	1.23776	0.893796	0.915077	-20.4468	-5.47976	-8.40539	-17.7467	0.502459	-6.10758	-9.79551
43632	56189	proline dehydrogenase (oxidase) 2	Prodh2	1.12204	1.63777	1.10175	1.236	1.17745	0.997513	1.04629	-3.46605	0.999568	-4.50164	0.0987855	-1.21538	-8.22697	-7.24145		0.978176	1.01921	1.12617	1.09185	1.14387	0.931917	0.907209	-37.9235	-38.5188	-6.98683	-15.4978	-4.17778	-21.7483	-12.4686
43641	215114	huntingtin interacting protein 1	Hip1	0.831166	0.867141	0.942301	1.03781	0.666888	0.595249	0.590649	-0.115527	-1.55262	-6.33679	-7.4314	0.997911	0.999951	0.999963		0.86078	1.06624	1.05253	1.16391	0.822233	1.05424	0.766656	-13.2473	-32.8245	-35.3574	-12.8837	-5.98442	-35.0613	-0.775591
43643	13070	cytochrome P450, family 11, subfamily a, polypeptide 1	Cyp11a1	0.922871	1.71929	1.42154	1.27784	1.3519	0.962094	0.919742	-4.89081	0.999988	0.992033	0.791005	0.960175	-7.31944	-4.66839		0.946692	1.13609	1.38021	1.2243	1.30746	1.02545	0.816075	-35.925	-21.6835	-0.232927	-8.49502	-2.37835	-37.4602	-8.37912
43672				1.20928	0.820303	1.05689	1.0301	1.18759	0.807004	1.96715	-0.754669	-0.525495	-6.94892	-7.84034	-1.36128	-0.136903	0.999993		0.856526	1.28666	0.909002	0.871389	1.05824	1.00439	1.09	-17.5407	-4.33638	-29.3444	-20.8679	-36.0313	-40.2751	-31.1041
43678	58866	trehalase (brush-border membrane glycoprotein)	Treh	1.29553	1.9712	1.53299	1.89087	1.68749	0.945427	1.81918	-2.23036	0.999267	0.883171	0.998192	0.98122	-8.17389	0.994154		0.974127	1.15804	1.0982	1.3937	1.19261	1.06457	1.30435	-39.8553	-28.4672	-34.9637	-6.82648	-24.4417	-37.8235	-12.9744
43684	66576	ubiquinol-cytochrome c reductase hinge protein	Uqcrh	1.01646	1.30935	1.33229	1.32821	1.36542	0.999167	2.04259	-7.46734	0.999997	0.999999	0.999999	1	-8.22934	1		0.858162	1.01053	0.987466	0.916412	1.24497	0.861532	1.0316	-3.83033	-39.8623	-39.6661	-18.941	0.349605	-4.35144	-36.5886
43690				1.10405	1.65639	1.72795	1.76858	1.87654	1.35126	0.952629	-0.695099	1	1	1	1	0.999912	-5.05729		0.837212	1.04393	1.01891	1.31138	1.34417	1.30983	0.930817	-5.86308	-35.9878	-39.4443	0.184283	0.577158	0.158891	-29.4435
43732	105290	expressed sequence AU021895	AU021895	1.07329	1.04769	1.18855	1.34533	1.76032	1.2851	1.58731	-6.53343	-7.4314	-1.83705	0.652603	0.999469	0.167743	0.992253		0.962	0.982983	1.08606	1.00569	1.20788	1.03166	1.16835	-36.7115	-39.5699	-26.4311	-40.2215	-4.35372	-37.9388	-9.06076
43739	223267	cDNA sequence BC006662	BC006662	0.862814	0.88135	1.18574	1.49577	1.35942	1.24686	1.56126	0.800686	0.494778	0.934651	1	0.999969	0.995598	1		1.02848	0.990567	1.01931	1.08785	1.043	1.05084	1.21349	-35.8953	-39.7731	-38.1931	-14.3582	-31.0803	-28.1207	0.619615
43756	24055	SH3-domain binding protein 2	Sh3bp2	1.08507	1.84436	1.37985	1.77244	1.85391	1.45915	1.5862	-4.33529	1	0.991335	0.999999	1	0.998864	0.99995		0.932874	1.20583	0.985479	1.04746	1.15638	1.00578	1.14456	-50.7881	-9.31852	-66.1719	-59.2	-20.3074	-66.865	-23.8503
43805	15976	interferon (alpha and beta) receptor 2	Ifnar2	1.95535	1.26937	1.36071	1.80551	0.556417	0.430704	1.23223	-0.394349	-8.09489	-7.39477	0.9238	0.974005	0.999658	-1.43663		1.30155	1.11132	0.830535	1.28992	1.31699	1.07638	0.985886	-34.4266	-62.2155	-48.0462	-35.9792	-32.4145	-63.5658	-66.8621
43887				1.13246	0.892172	0.958429	0.953648	0.772675	0.731276	0.477408	-4.83523	-5.27818	-7.75762	-7.63619	-0.419852	0.375251	0.999898		0.93733	0.951959	1.00587	1.05346	0.791867	0.962293	0.848875	-2737.29	-3306.21	-4283.54	-2848.98	-24.747	-3661.7	-285.248
