# Supplementary material for: Comparative temporal and dose-dependent morphological and transcriptional uterine effects elicited by tamoxifen and ethynylestradiol in immature, ovariectomized mice
Source: BMC Genomics. 2007 Jun 7;8:151. doi: 10.1186/1471-2164-8-151 (PMC1914052; doi:10.1186/1471-2164-8-151)
Supplement: Additional file 5 — List of active time course clones unique to tamoxifen treatment. [file 1471-2164-8-151-S5.xls]

## Sheet: TAM unique
Supplemental Table 5: Active time course clones unique to tamoxifen treatment. Blank ratios or P1(t) values are due to lack of or inapproprate statistical data for computation. Unique, Similar, Potent, Divergent and Ambiguous classifications were given only to annotated clones with sufficient corresponding EE data for comparison.
					Tamoxifen															Ethynyl Estradiol
dbZach Clone ID	EntrezGene Number	GenBank Accession	Gene Name	Gene Symbol	2hr ratio	4hr ratio	8hr ratio	12hr ratio	18hr ratio	24hr ratio	72hr ratio	2hr P1(t)	4hr P1(t)	8hr P1(t)	12hr P1(t)	18hr P1(t)	24hr P1(t)	72hr P1(t)		2hr ratio	4hr ratio	8hr ratio	12hr ratio	18hr ratio	24hr ratio	72hr ratio	2hr P1(t)	4hr P1(t)	8hr P1(t)	12hr P1(t)	18hr P1(t)	24hr P1(t)	72hr P1(t)
285	13047	AA023906	cut-like 1 (Drosophila)	Cutl1	0.91876	0.986724	1.17182	0.904375	0.98559	0.596223	1.15423	-16.5383	-27.6665	-4.27712	-13.3425	-27.6012	0.999927	-6.10689		1.06568	0.984016	1.00038	0.887973	0.991401	0.873783	1.10376	-0.481701	-1.76741	-1.88963	0.68274	-1.85194	0.823993	0.391859
464	97076	AA212292			1.14426	1.0212	1.06143	1.08803	1.30753	0.943665	1.87482	-7.16216	-14.7099	-12.9774	-11.2391	-0.285888	-13.0779	0.999665		0.932742	0.989927	0.935829	0.977155	1.11592	1.07633	0.978723	-5.49712	-8.16304	-5.7133	-7.86627	-2.89916	-5.22311	-7.91563
759	13047	AA261063	cut-like 1 (Drosophila)	Cutl1	1.04772	0.956199	0.949416	1.02807	1.00575	1.13017	1.5302	-6.11764	-6.24391	-5.73712	-7.26089	-7.93276	-0.938636	0.99998		0.909757	1.00967	0.975931	0.905508	1.12683	1.01215	1.29025	-9.07926	-22.6558	-21.4854	-8.19373	-5.10387	-22.5101	0.899738
1184	100321	AA199550			0.974847	1.20142	1.01721	1.08348	0.93374	1.44145	1.84056	-7.39699	0.598388	-7.70488	-3.74086	-4.61398	0.999594	1		0.824811	1.3536	1.01666	1.02732	0.985747	1.09355	1.215	-8.57507	-1.65655	-23.0185	-22.7517	-23.073	-18.7469	-8.3227
1189	56048	AI987967	lectin, galactose binding, soluble 8	Lgals8	1.00322	1.09458	0.965931	0.775586	0.655295	0.615882	0.933183	-7.95902	-4.70149	-7.3807	0.667531	0.996765	0.999517	-5.86797		0.890118	1.00615	0.89836	0.990254	0.934422	0.810589	0.977927	-3.14294	-23.073	-4.35248	-22.8804	-11.9758	0.864305	-21.6375
1222	68003	AI843892			0.828336	1.08198	0.786672	0.592859	0.909641	0.440211	0.882455	-0.680853	-2.97561	0.0987712	0.99473	-2.65884	0.999994	-1.99863		0.984102	0.820075	0.737163	0.741638	0.740119	0.745814	0.839708	-14.3697	-0.885154	0.84623	0.821261	0.829976	0.792556	-1.96525
1245	71852	AL034666			0.976883	0.996988	1.10235	0.770174	0.997095	0.582793	0.699834	-3.6619	-3.79677	-1.92037	0.821068	-3.79693	0.999926	0.984193		1.01687	0.999959	0.997192	0.999417	0.910218	0.873908	0.841108	-14.1444	-14.6001	-14.5872	-14.5993	-5.09144	-1.39944	0.199849
1285	104598	AA656263	expressed sequence AW124694	AW124694	0.946974	0.929919	0.871483	0.892829	0.942329	0.600489	1.03937	-3.04098	-2.53885	-0.649163	-1.30704	-2.91274	0.999912	-3.40111		0.893474	0.830561	0.833216	0.787239	0.849821	0.780028	0.888251	-6.63688	-1.35634	-1.53241	0.250511	-2.62458	0.385958	-6.01806
1314	20401	AI893960	SH3-domain binding protein 1	Sh3bp1	1.04239	1.00352	1.37344	1.75381	0.897971	0.975875	1.2024	-3.43864	-3.79639	0.917389	0.999864	-1.85845	-3.67097	-0.0941757		0.994797	1.30028	0.90695	0.914823	0.872636	0.993991	0.786841	-8.35284	0.509131	-5.03244	-5.48043	-3.05771	-8.34754	0.221118
1531		AI385420	expressed sequence AI327276	AI327276	1.11671	1.27148	1.40858	2.14943	1.31225	1.50285	1.47611	-2.66888	-0.393678	0.57742	0.999713	-0.000726157	0.830702	0.779468		0.891123	1.10369	1.10235	1.0346	0.942282	0.902133	0.887662	-1.83986	-2.42781	-2.46307	-4.5116	-3.82092	-2.28724	-1.70648
1676	19725	W70909	regulatory factor X, 2 (influences HLA class II expression)	Rfx2	7.73542	0.683385	0.85712	1.65637	1.03304	2.00816	0.732948	0.99941	-2.46696	-3.48618	-1.72123	-3.78761	-0.471914	-2.87898		1.04204	0.812895	0.872634	0.9936	0.728983	1.08641	0.75329	-4.53116	-0.386151	-2.1131	-4.86239	0.752951	-3.63341	0.559257
1744	27632	W97403	RD RNA-binding protein	Rdbp	1.0564	1.02746	0.978166	1.20808	1.1372	0.994147	1.52204	-2.71549	-3.5074	-3.60317	0.713886	-0.230571	-3.78495	0.999911		0.809012	0.824042	0.947708	1.30783	1.12667	0.910333	1.16119	-0.598315	-0.968608	-4.38419	0.23503	-2.85169	-3.50355	-2.04409
2059	319905	AA198553	RIKEN cDNA E030004N02 gene	E030004N02Rik	0.720943	0.919061	0.97988	0.828499	0.971009	0.581173	0.737334	0.984875	-2.06586	-3.67451	0.424706	-3.542	0.999986	0.970629		0.981972	0.851617	0.816183	0.739839	0.798664	0.755507	0.86624	-2.59508	-0.259052	0.318254	0.888111	0.515489	0.82849	-0.541283
2294	17235	AA497767	mitochondrial capsule selenoprotein	Mcsp	0.892336	0.948372	1.09876	1.02237	1.04865	0.713823	1.95725	-0.863642	-1.45106	-1.08067	-1.61083	-1.48816	0.847651	0.999762		0.856768	0.918309	1.03545	0.923184	0.857864	0.857005	1.00572	0.677556	-0.682448	-2.19307	-0.82849	0.664375	0.677556	-2.63697
2364	19241	AW555204	thymosin, beta 4, X chromosome	Tmsb4x	1.10039	1.10819	1.19031	1.04051	1.12438	0.833092	1.77827	-0.168909	-0.0347487	0.79844	-1.29219	0.21331	0.840604	1		1.03975	1.00084	1.00292	1.00969	1.0004	1.02288	1.01981	-1.63243	-2.64823	-2.64222	-2.5746	-2.64879	-2.27327	-2.36095
2374	16008	AA050260	insulin-like growth factor binding protein 2	Igfbp2	1.08251	0.99093	1.20351	1.04424	1.04559	0.789241	2.06322	-0.866792	-1.63362	0.573205	-1.38293	-1.3678	0.852579	1		0.968707	0.989349	0.942617	1.05265	0.993962	0.984471	1.18791	-2.30358	-2.60694	-1.56822	-1.79958	-2.63697	-2.55919	0.763199
2645	22264	W10974	proline-rich acidic protein 1	Prap1	0.972108	1.08736	1.14112	1.11625	0.947681	1.0542	1.71154	-1.56179	-0.997436	-0.326672	-0.633941	-1.35541	-1.36507	0.999654		0.999948	0.901457	0.852222	1.28456	0.823485	1.24696	1.18051	-2.64898	-1.02172	0.0812733	0.849806	0.506379	0.708622	0.165893
2680		AI324027			1.1147	1.262	1.2371	1.23064	1.27079	1.53619	1.68723	-0.330823	0.862184	0.783524	0.757445	0.883007	0.999466	0.999973		0.794319	0.849888	1.02965	1.24459	0.817533	0.94405	1.19189	0.89125	0.478505	-1.723	0.854967	0.778509	-1.31231	0.601758
3382	27060	BG063518	T-cell, immune regulator 1	Tcirg1	1.06303	1.04701	1.04247	0.767699	0.879204	0.649679	1.64794	-1.23794	-1.4066	-1.44803	0.853575	-0.273895	0.997183	0.99955		0.911736	0.89322	0.805899	0.892418	1.06522	1.03326	1.29616	-1.10155	-0.791864	0.460096	-0.774453	-1.48836	-1.77553	0.728853
3539	70387	BG063649	RIKEN cDNA 2210019E14 gene	2210019E14Rik	0.75214	1.02473	0.903204	0.917859	0.797661	0.57796	0.722086	0.956179	-1.55756	-0.480545	-0.749795	0.82089	0.999983	0.985225		1.02203	0.984314	1.06694	0.831971	1.02848	0.853008	0.979952	-1.83088	-1.86076	-1.41765	0.283902	-1.79098	-0.0112421	-1.83657
3787	11773	BG063756	adaptor protein complex AP-2, mu1	Ap2m1	1.01562	1.0535	0.984588	1.15102	1.18214	1.51183	2.58212	-1.60718	-1.24111	-1.60701	0.182531	0.486833	0.999288	1		0.775022	1.07023	1.06936	1.23159	1.02269	1.00242	1.15967	0.773917	-1.37335	-1.38826	0.496437	-1.83088	-1.88919	-0.174055
3811	70719	BG063776	RIKEN cDNA 6330406L22 gene	6330406L22Rik	1.04173	1.34221	1.14852	1.95811	1.45542	2.1738	1.32407	-1.567	0.411796	-0.875379	0.996792	0.755901	0.999457	0.329709		0.958193	0.93662	0.923048	0.965936	0.901272	0.809286	0.93692	-1.7504	-1.56742	-1.41765	-1.79831	-1.15158	0.137931	-1.31231
3833	53322	BG063795	nucleobindin 2	Nucb2	1.03565	1.11648	1.08936	1.43159	1.18136	1.64436	2.17229	-1.4291	-0.155792	-0.597733	0.998134	0.579929	0.999984	1		0.885276	1.11949	1.37815	0.808398	1.10595	0.759463	0.998271	-1.06629	-1.12167	0.177119	-0.565093	-1.32107	-0.126478	-1.59969
3947	60507	BG063977	queuine tRNA-ribosyltransferase 1	Qtrt1	1.0046	1.15924	1.20832	2.40929	1.48325	2.74001	1.0374	-1.64456	-0.579911	-0.144698	0.999991	0.909659	0.999999	-1.56184		1.1055	1.29876	1.22512	1.09344	0.94728	0.916201	0.813142	-0.596409	0.880458	0.621367	-0.768146	-1.25095	-0.814457	0.554871
3978	69890	BG064004	zinc finger protein 219	Zfp219	0.977122	1.09061	1.06187	1.25454	0.757684	1.35503	1.68615	-1.58579	-0.921155	-1.26812	0.669216	0.871934	0.925686	0.999664		1.31606	1.17167	1.07901	1.07281	0.899494	1.09587	0.906098	0.600122	-0.363501	-1.23868	-1.28678	-0.935698	-1.09421	-1.0236
4007	230700	BG064028	forkhead box J3	Foxj3	0.979865	1.08868	1.14303	1.70844	1.44012	1.65671	1.13079	-1.5894	-0.822408	-0.0661617	0.999947	0.99237	0.999867	-0.223243		1.0684	1.15248	1.19814	1.15284	1.30105	1.02888	0.897778	-1.26306	-0.394156	0.0514368	-0.378807	0.673697	-1.53585	-0.79906
4020	56550	BG064039	ubiquitin-conjugating enzyme E2D 2	Ube2d2	1.03099	1.11233	1.17762	1.70092	1.63859	1.69742	1.25572	-1.48372	-0.2444	0.530861	0.999994	0.999977	0.999993	0.893562		0.810988	1.22478	1.1666	1.35147	1.26659	1.19112	0.854752	0.0117613	-0.0562533	-0.533813	0.621367	0.224428	-0.317871	-0.502596
4169		BG064172			0.96508	1.23515	1.12784	0.936002	1.17476	0.88297	1.78832	-1.51804	0.501355	-0.512622	-1.23027	0.0167757	-0.455238	0.999864		0.782329	0.942925	1.01564	0.956168	1.21039	0.945601	1.31804	-0.227747	-3.23508	-3.55592	-3.37225	-1.06017	-3.26823	0.11448
4593	97753	BG064528	expressed sequence C86807	C86807	0.941123	0.846127	1.13696	0.950886	0.955922	0.81549	1.76857	-1.24057	0.221155	-0.272525	-1.35918	-1.41344	0.559374	0.99994		1.2232	1.34441	1.23628	1.01432	1.05034	0.993286	1.3429	-0.815779	0.667934	-0.552825	-8.15125	-7.35744	-8.21414	0.660346
4748		BG064659			1.09702	0.992357	1.04376	1.316	1.26392	1.36024	1.53125	0.01031	-1.62759	-1.13382	0.998008	0.989257	0.99953	0.999998		0.895045	1.18438	0.806901	0.931059	1.08438	0.777576	1.18945	-4.0049	-1.25126	-0.0134696	-6.13398	-5.60561	0.526516	-1.11014
4918	140780	BG064818	BMP2 inducible kinase	Bmp2k	0.851645	0.995037	0.942233	0.763932	0.966658	0.536617	0.981149	0.417848	-1.64189	-1.13233	0.949678	-1.46608	0.999999	-1.58782		1.19783	1.29463	0.911226	0.867111	0.943057	0.744172	1.16618	-1.67217	0.184276	-5.60561	-3.25628	-7.07787	0.593864	-2.75045
5464		BG065331			0.819337	0.898511	0.850158	0.811306	0.867557	0.63568	0.63255	0.866856	-0.0587877	0.655929	0.898991	0.456859	0.99998	0.999984		1.08099	1.07594	0.949416	0.860266	0.966648	0.879595	0.953379	-7.65894	-8.13162	-9.9734	-1.91901	-11.2038	-3.36259	-10.2361
6144	218977	BG065928	discs, large homolog 7 (Drosophila)	Dlg7	0.906787	0.904504	0.860168	0.768136	0.776033	0.628957	0.807928	-0.462146	-0.418348	0.330495	0.947114	0.930814	0.999884	0.81389		0.925662	0.899289	0.86357	0.739513	0.788009	0.825109	1.01545	-11.7234	-8.80134	-5.10243	0.675059	-0.273327	-2.0074	-15.7632
7379	101095	BG067034	zinc finger protein 282	Zfp282	0.791732	0.952689	0.950772	0.675289	0.961302	0.645643	0.646106	0.995692	-0.900431	-0.848326	0.999998	-1.12309	1	1		0.883779	1.08819	0.871942	0.793207	0.962685	0.831439	0.962057	-6.33372	-12.6486	-4.72672	0.4724	-20.304	-0.905475	-20.2007
7657		BG067290	expressed sequence AA414968	AA414968	0.869918	1.04509	0.928033	0.892194	0.875848	0.653707	0.708459	0.406193	-1.26483	-1.35524	0.0412586	0.319163	0.999932	0.998696		0.873592	1.18284	0.98756	0.874729	1.08541	0.810269	0.750534	-6.22566	-2.87368	-22.6229	-6.33372	-14.2276	-0.484537	0.812829
7705	104099	BG067332	integrin alpha 9	Itga9	0.798729	1.01494	0.952272	0.847415	1.06145	0.649805	0.756613	0.828255	-1.61204	-1.30112	0.431082	-1.15072	0.999444	0.953975		1.01098	0.984031	0.953825	0.914547	1.21532	0.806833	0.745625	-22.7143	-22.5501	-20.4056	-15.0866	-3.01402	-1.77562	-0.791717
9177		BG068714			0.834322	1.01705	0.924861	0.976088	0.924577	0.877898	0.646339	0.827436	-0.686141	-0.0968741	-0.648748	-0.0930243	0.49493	0.99995		1.04248	1.38548	1.06745	1.12648	1.05418	0.86778	0.879256	-50.7128	0.627397	-43.8866	-25.5401	-47.6946	-18.3449	-22.4067
9265		BG068802			0.897984	1.01509	0.958435	0.841393	0.884795	0.605196	0.693507	-0.0109184	-0.70469	-0.583787	0.549511	0.133036	0.99979	0.99184		0.771036	0.973831	0.926895	0.864779	0.791373	0.741484	0.896348	-7.46301	-77.1683	-64.4008	-37.3133	-11.5509	-3.29246	-51.5858
9316	75560	BG068850	E1A binding protein p400	Ep400	0.917727	1.08932	0.99838	0.901976	1.03175	0.646034	0.811524	0.661144	0.657421	-0.721597	0.82766	-0.37638	1	0.9994		0.963345	1.07399	0.953605	0.872472	1.01121	0.926826	0.80702	-74.248	-62.2583	-71.2245	-33.2858	-78.6424	-60.4854	-9.64101
9577		BG069098			1.09556	0.874901	1.03372	0.939434	1.40159	1.04062	1.87474	-0.261906	0.110346	-0.65276	-0.487802	0.963079	-0.622864	0.999964		0.893502	1.04554	0.850604	0.942776	1.13489	1.17369	0.948045	-62.2775	-101.114	-33.8708	-94.1951	-53.731	-34.9066	-97.3384
9826	19299	BG069415	ATP-binding cassette, sub-family D (ALD), member 3	Abcd3	1.0568	1.10908	1.06258	0.88248	0.660201	0.892617	1.01027	-0.292339	0.359414	-0.2183	0.585477	0.999983	0.47294	-0.705648		0.948209	1.01057	1.05408	1.16157	1.04655	1.01714	1.07807	-198.949	-250.115	-200.326	-41.6104	-212.193	-246.077	-157.596
10074	16825	BG069581	LIM domain binding 1	Ldb1	0.896485	1.06586	0.959691	0.785923	0.896579	0.636755	0.811184	0.333983	-0.239011	-0.500738	0.974153	0.332801	0.999986	0.93376		0.99566	1.04536	0.722647	0.828252	0.975871	0.733539	0.88156	-582.497	-499.298	0.386799	-41.091	-556.814	-0.0367942	-170.694
10126		BG069631			0.876659	0.995954	0.840793	0.904947	0.922986	0.68289	0.664896	0.46017	-0.720684	0.759066	0.124983	-0.110444	0.999396	0.999755		1.06373	1.3066	1.17623	1.06421	1.10895	0.84958	0.966296	-255.858	-1.63762	-47.4296	-253.876	-150.375	-46.5425	-314.094
10257	240427	BG069757	SET binding protein 1	Setbp1	0.857567	1.26178	0.939075	0.75206	1.05508	0.571913	0.765217	0.502801	0.887135	-0.390489	0.966756	-0.473654	0.999988	0.949293		0.840248	0.895414	0.73135	0.812638	0.872981	0.746553	0.788685	-12.3122	-47.2742	0.786542	-4.68455	-29.6358	0.568654	-1.42634
10262	16196	BG069762	interleukin 7	Il7	0.855785	0.77946	0.640024	0.621555	0.917367	0.780775	0.420042	-0.112712	0.425196	0.936572	0.957616	-0.481935	0.416886	0.999932		1.19846	0.879923	0.943501	0.889642	0.968123	0.821581	0.886322	-43.4874	-72.6807	-109.9	-79.3797	-118.402	-36.4353	-77.1483
11010	217946	BG070465	cDNA sequence BC006933	BC006933	1.09839	0.980118	0.908524	1.10865	1.60103	1.44415	1.16541	-0.131992	-0.689463	-0.111059	-0.038592	0.99959	0.993237	0.424065		1.07331	1.10869	0.884862	1.0108	1.25428	0.962223	0.773539	-28.8615	-20.8862	-16.333	-38.2567	-1.72986	-35.384	-0.35796
11534	68347	BG070867	RIKEN cDNA 0610011F06 gene	0610011F06Rik	0.900098	0.901466	0.850062	0.798538	0.776207	0.578554	0.737385	0.41305	0.395202	0.853332	0.979984	0.992809	1	0.999009		0.815442	0.833179	0.733414	0.758037	0.89145	0.855503	0.877741	-2.1534	-3.679	0.701266	0.323528	-11.4069	-6.11092	-9.22065
12827	319965	BG072084	RIKEN cDNA A830039B04 gene	A830039B04Rik	0.958332	0.794474	0.751343	0.604965	0.779713	0.435979	0.531163	-0.635415	0.59923	0.809768	0.996021	0.683416	0.999997	0.99975		0.971362	0.980886	1.11214	0.913389	1.03214	0.950422	0.942533	-13.7504	-14.2162	-6.63688	-8.20354	-13.6478	-13.5945	-11.4827
12949	83964	BG072195	junction adhesion molecule 3	Jam3	0.842881	1.16054	0.885012	0.982629	0.941942	0.740962	0.487525	0.945504	0.881923	0.728776	-0.654968	-0.086023	0.999785	1		0.830138	0.949756	0.975905	1.13263	0.929935	0.842959	0.97186	0.646815	-10.345	-13.4841	-1.57797	-7.27344	0.385958	-13.1234
13054		BG072293			1.19437	1.0186	1.16318	1.33512	1.58827	1.49717	1.40688	0.866773	-0.672319	0.739823	0.996135	0.999995	0.999948	0.999436		0.945671	1.18672	1.03486	1.16389	1.37299	1.02596	0.898031	-12.0514	-2.17442	-13.5945	-3.38041	0.88669	-14.0257	-7.18159
13091		BG072330			1.00245	0.955869	1.08686	0.997018	0.992843	0.715458	1.92752	-0.721705	-0.432029	0.0746154	-0.721243	-0.71456	0.999451	1		1.0559	1.10842	0.936756	0.754428	0.847572	0.956607	1.30475	-12.5793	-8.57914	-11.8122	0.463717	-3.51576	-13.2484	0.233945
13396		BG072576			0.864989	1.01446	1.00379	0.768795	1.12676	0.678123	0.631223	0.53435	-0.699886	-0.721054	0.967682	0.297104	0.999254	0.999929		0.863007	0.959612	1.02419	0.96568	1.1222	0.834481	0.825325	0.311208	-6.4935	-7.69495	-7.01925	-0.810874	0.792943	0.86259
13836	16587	BG072969			1.38888	1.18821	1.3542	1.19814	1.8583	1.49996	3.01782	0.562422	-0.168079	0.467571	-0.124623	0.979965	0.777553	0.999981		0.896925	1.04833	0.929521	0.888548	0.876512	1.27791	1.28387	-3.05771	-6.97394	-5.36908	-2.51177	-1.75208	0.807203	0.833063
13864	14265	BG072991	fragile X mental retardation syndrome 1 homolog	Fmr1	0.879527	0.935967	0.884844	0.86444	0.778491	0.647832	0.719853	0.828356	0.094463	0.790502	0.90682	0.999057	1	0.999982		0.853949	1.07729	0.931607	1.11255	1.27383	0.967787	0.773919	-0.873656	-5.48043	-5.70124	-3.42383	0.738191	-7.69495	0.82056
15149	12235	BG074092	budding uninhibited by benzimidazoles 1 homolog (S. cerevisiae)	Bub1	1.3145	1.10987	1.16639	1.12425	2.32172	1.77888	2.43711	0.449164	-0.452789	-0.190731	-0.389696	0.999696	0.982221	0.999862		0.832616	1.19059	0.980229	0.999368	1.14188	1.20836	1.29398	0.23503	0.080702	-4.7255	-4.86964	-0.968608	0.317228	0.870216
15237		BG074168			1.06092	1.06667	1.01885	0.899452	0.953867	1.27415	1.66755	-0.437432	-0.388894	-0.69169	0.0303296	-0.534481	0.896771	0.999927		0.788691	0.929465	0.852056	1.02189	0.954503	0.969223	1.10065	0.87624	-2.92205	0.080702	-4.66925	-3.96936	-4.45002	-1.94141
15532	13206	BG074408	DEAD (Asp-Glu-Ala-Asp) box polypeptide 4	Ddx4	0.826593	0.980574	0.911484	0.746349	1.0322	0.651549	0.637231	0.77837	-0.68336	-0.0366964	0.980904	-0.622092	0.999663	0.999834		0.96838	1.18143	0.959718	0.936993	1.14978	0.850559	0.884048	-4.18933	0.711752	-3.82092	-2.56904	0.330205	0.66464	-0.0593004
15669	12039	BG074523	branched chain ketoacid dehydrogenase E1, alpha polypeptide	Bckdha	0.855277	1.00592	0.893985	0.651976	0.589605	0.56411	0.828633	0.372507	-0.720088	-0.0177797	0.997247	0.9998	0.999939	0.59269		0.982346	0.828607	0.839941	0.988773	0.853245	0.848311	0.995405	-4.65382	0.87624	0.798209	-4.78324	0.657391	0.717985	-4.85514
15700	218544	BG074550	small glutamine-rich tetratricopeptide repeat (TPR)-containing, beta	Sgtb	0.941542	1.13258	0.957158	0.847473	0.653212	0.687063	0.93759	-0.405345	0.266328	-0.546502	0.608317	0.999455	0.997546	-0.364869		0.968732	1.23765	1.01298	0.983299	1.24273	0.803309	0.803248	-4.86994	0.824106	-4.78324	-4.7255	0.843356	0.850507	0.850507
15741		BG074587			0.884081	1.05525	1.01552	0.909128	0.885748	0.655972	0.842797	0.800505	-0.118583	-0.66204	0.540117	0.78782	1	0.966555		0.821667	1.00891	0.855817	0.927022	1.07714	0.817664	0.82011	0.788847	-4.82657	0.330205	-2.42781	-2.49837	0.820009	0.80275
15783		BG074626			0.801838	0.95107	0.864483	0.844381	0.826112	0.638484	0.644161	0.922284	-0.447467	0.581544	0.738051	0.8387	0.999941	0.99992		1.07629	1.03504	1.02382	0.958941	1.13512	0.997083	1.19159	-2.25225	-4.13654	-4.5116	-3.82092	-0.0593004	-4.86511	0.741747
15809	224907	BG074648	expressed sequence AW557805	AW557805	0.852255	1.10092	1.04242	0.841836	1.1658	0.780044	0.544391	0.869476	0.351933	-0.429172	0.910667	0.841986	0.994126	1		0.833903	0.969861	0.869249	1.01351	1.05263	0.869281	1.06884	0.249255	-4.5116	-0.673582	-4.80232	-3.9403	-0.673582	-3.404
16467	22793	BG075201	zyxin	Zyx	0.916233	1.09549	1.00054	1.03284	0.866366	0.635643	0.688643	-0.0764902	-0.0341046	-0.722612	-0.614444	0.499717	0.999883	0.998488		0.934837	1.16488	1.0195	1.04569	1.16027	0.852398	0.902673	-2.42781	0.568263	-4.60436	-3.63341	0.511794	0.657391	-0.725012
16468	67799	BG075202			0.901491	1.04205	0.917311	0.674091	0.910686	0.61558	1.13831	0.174102	-0.530829	-0.0318996	0.999631	0.055192	0.999984	0.445784		1.03072	1.14439	0.950019	0.973403	1.09558	0.877842	0.893646	-4.13654	0.521618	-2.99215	-4.26556	-0.777436	0.438174	0.0125937
16715		BG075424	RIKEN cDNA 2210408E11 gene	2210408E11Rik	0.753766	0.996945	0.946232	0.701297	0.692219	0.555261	0.566916	0.967749	-0.721742	-0.453455	0.995352	0.996794	0.999996	0.999993		0.940138	1.00545	0.997358	0.960237	1.16468	0.78266	0.832173	-2.25225	-4.85907	-4.86722	-4.24055	-0.277142	0.850507	0.330205
21028	18821	AA432643	phospholamban	Pln	0.731381	0.956315	0.770635	0.666793	0.70938	0.514158	0.482799	0.996553	-0.480545	0.981496	0.999864	0.998781	1	1		0.910241	0.990468	0.885715	1.05781	0.988904	0.906199	1.02786	-1.04347	-2.62631	-0.40587	-1.95867	-2.61736	-0.935219	-2.47298
21146					0.913318	0.993985	0.945609	0.80248	0.54078	0.656237	1.09917	-0.406827	-0.721091	-0.594459	0.460193	0.999047	0.965893	-0.382261		0.858278	0.925202	0.882277	0.924524	0.908202	0.906928	0.949871	0.657618	-0.913737	0.282249	-0.892319	-0.36834	-0.331352	-1.7377
21177					1.05406	1.08816	1.13426	1.39614	1.24998	1.57804	1.1018	-0.453856	-0.116588	0.33363	0.994678	0.897485	0.999884	0.0244354		1.14702	1.23106	1.23679	1.21905	1.07221	0.921406	1.07751	-0.294918	0.636663	0.664375	0.550599	-1.77907	-1.5034	-1.65367
21217					0.805733	0.939514	0.871231	0.706279	0.717498	0.61105	0.700592	0.878968	-0.358279	0.443853	0.996484	0.994384	0.999964	0.997245		0.859159	1.00307	0.851043	0.916694	0.841621	0.842122	0.942578	0.418162	-2.64597	0.533308	-0.956762	0.643763	0.643763	-1.71684
21218					0.947552	0.937967	0.903261	0.737336	0.701045	0.611113	0.857381	-0.470275	-0.377717	0.0146046	0.980251	0.994933	0.999913	0.507581		0.780996	0.92952	0.906927	0.778471	0.757686	0.789444	0.926317	0.737117	-1.84021	-1.35051	0.753046	0.859556	0.677556	-1.77907
21295	17135	BC014295	v-maf musculoaponeurotic fibrosarcoma oncogene family, protein K (avian)	Mafk	1.02432	1.11153	1.13618	1.07164	1.19266	1.08451	1.61377	-0.668109	0.0663279	0.289744	-0.321779	0.669256	-0.198026	0.999882		0.883464	0.953699	0.838992	0.955644	0.811292	0.886113	1.22634	0.00642695	-1.99687	0.708622	-2.05281	0.888111	-0.0562702	0.868739
36964	20193	AK012578	S100 calcium binding protein A1	S100a1	0.810274	1.56613	0.870822	0.902733	0.749526	0.467018	0.812304	0.180327	0.926081	-0.24477	-0.44092	0.562195	0.999342	0.166105		0.89461	1.09137	0.890949	1.00549	0.947024	0.89856	0.99059	-0.896194	-1.2171	-0.826681	-1.8874	-1.60435	-0.948104	-1.88027
37141	67725	BE134119	nudix (nucleoside diphosphate linked moiety X)-type motif 13	Nudt13	0.838637	1.12519	1.31835	1.6517	1.23584	1.03404	0.48384	0.684649	0.212908	0.96594	0.999955	0.844982	-0.615204	1		0.943531	1.05515	1.02841	1.11851	1.00203	0.880619	0.934695	-0.982546	-1.08473	-1.6394	0.260816	-1.88844	0.496437	-0.739644
37159	30877	AA041888	EST C77032	C77032	0.903279	1.01062	1.16913	0.920731	1.25331	1.17394	1.69888	0.0491585	-0.711456	0.562801	-0.161713	0.889891	0.592384	0.99993		0.96067	1.01467	0.921478	1.07923	1.09575	1.04438	1.16885	-1.52873	-1.84197	-0.670177	-0.791864	-0.46485	-1.47455	0.571379
37186	56700	NM_020003	RIKEN cDNA 0610031J06 gene	0610031J06Rik	0.880842	0.984945	1.07908	1.00554	0.884704	0.86943	1.72377	0.458827	-0.693432	-0.125606	-0.718744	0.416043	0.574504	0.999999		0.976096	1.13183	1.10139	1.15879	1.10299	0.885532	1.02955	-1.67248	0.586788	0.137931	0.804426	0.163495	0.555525	-1.57993
37238	73353	AI507585		Arpm2	0.866437	1.01109	0.943454	0.762455	0.765837	0.533034	0.765257	0.652254	-0.705653	-0.309722	0.990073	0.988522	1	0.988802		0.887159	1.02156	1.00191	1.01534	0.962263	0.801361	0.839109	-0.0255011	-1.79098	-1.88919	-1.84197	-1.59224	0.858095	0.66387
37443	67326	AA690490	RIKEN cDNA 1700037H04 gene	1700037H04Rik	0.946024	0.953673	0.865922	0.738879	0.604968	0.758594	0.797798	-0.525687	-0.576247	0.227125	0.936064	0.999366	0.893844	0.74521		0.896172	0.869264	0.919487	1.16022	1.02189	0.977466	1.03015	0.530894	0.838405	0.0308511	0.88368	-1.68305	-1.66168	-1.51545
38288	72831	BE979875	DEAH (Asp-Glu-Ala-His) box polypeptide 30	Dhx30	0.915135	1.02499	1.11302	0.816231	0.551593	0.7839	1.89783	-0.332446	-0.868525	-0.129318	0.695489	0.999984	0.856062	0.999996		0.931988	1.07285	0.890507	0.986216	0.912073	0.86699	1.20324	-0.721527	-0.721527	0.140508	-1.55682	-0.287714	0.497276	0.82405
38606					1.05054	0.988896	1.26861	1.67752	1.17074	1.06155	1.27884	-0.707034	-0.911157	0.85467	0.999895	0.409609	-0.614938	0.876643		1.04765	1.03432	0.966519	1.02431	0.909526	0.997804	0.898016	-1.42315	-1.50411	-1.50411	-1.55195	-0.965337	-1.59929	-0.612073
38652		AA265515			0.97297	1.16013	1.37088	1.59973	1.09949	1.0875	1.00495	-0.859562	0.262533	0.963334	0.999227	-0.292586	-0.408361	-0.920812		1.04514	1.32951	1.08761	0.942951	0.92106	0.797107	0.958871	-1.47443	0.585452	-1.40433	-1.275	-1.0803	0.235983	-1.38469
38653	66087	AI835190	RIKEN cDNA 0610039A15 gene	0610039A15Rik	1.05781	1.05189	1.35599	1.70993	1.25793	1.09961	1.2846	-0.723427	-0.759499	0.900447	0.999299	0.663213	-0.409125	0.754009		0.868247	1.04358	0.815206	0.949674	1.04049	0.963083	0.807906	0.128093	-1.34303	0.714573	-1.23868	-1.37457	-1.40433	0.765609
39252	57295	AA795882	isoprenylcysteine carboxyl methyltransferase	Icmt	0.736421	1.15605	1.20649	1.05795	1.12291	0.715776	2.22953	0.742563	-0.199129	0.122292	-0.789162	-0.419877	0.821404	0.999954		0.96928	0.845568	0.837017	0.874287	0.908164	0.733397	1.03516	-1.51094	0.0514368	0.165022	-0.348242	-0.845111	0.895352	-1.48974
39633	72886	AK013533	RIKEN cDNA 2900016D05 gene	2900016D05Rik	1.14741	1.2058	1.10373	1.11074	1.32676	1.30674	2.36066	0.358657	0.735113	-0.082807	-0.00498399	0.972144	0.958527	1		0.874105	1.02513	0.943716	1.0866	0.889642	0.854482	1.02044	0.554871	-1.44112	-0.845111	-0.302765	0.32443	0.756059	-1.48974
39649		AK019458			0.892863	1.29326	1.00559	0.862948	0.893693	0.446004	0.924119	0.0744294	0.940526	-0.919439	0.432168	0.0635338	1	-0.343726		0.945992	1.07906	0.88525	1.03479	1.00389	0.89477	0.91972	-1.20095	-0.905761	-0.184116	-1.44112	-1.51094	-0.348242	-0.783622
39871	19060	AF018262	protein phosphatase 5, catalytic subunit	Ppp5c	0.912943	1.04618	1.02076	0.880469	0.55907	0.584437	0.735456	-0.484848	-0.803943	-0.897589	-0.16455	0.999521	0.9987	0.875609		0.880663	0.86392	0.868304	0.990039	0.7697	0.781519	0.745411	-0.580748	-0.348242	-0.409547	-1.59127	0.654795	0.57037	0.788122
39876		AW826136			1.17964	1.04159	1.14034	1.03204	1.62679	0.411406	1.32585	0.133158	-0.92016	-0.157427	-0.866671	0.990287	0.999979	0.747461		1.2153	0.950538	0.93851	0.870452	1.07093	0.842208	0.960947	0.68583	-1.34303	-1.05216	0.140508	-0.980034	0.505826	-1.36425
39967	170731	BF017206	mitofusin 2	Mfn2	1.09191	1.27151	1.27493	1.34662	0.96427	1.23697	0.59775	-0.279506	0.886921	0.89336	0.970575	-0.792145	0.799089	0.999939		0.867252	1.04035	1.0649	1.10706	1.02952	0.914664	0.896229	0.673697	-1.20095	-0.705935	0.128093	-1.37457	-0.126478	0.258761
40000	192950	BE980695		na	0.816887	1.07233	0.962946	0.76868	0.788415	0.435512	0.755249	0.961854	-0.147594	-0.650974	0.996081	0.989513	1	0.99807		0.825787	1.12742	0.954962	1.00712	1.05599	0.85455	0.822683	0.667491	-0.126478	-1.28678	-1.59127	-1.17507	0.36597	0.691759
40125	109359	BE689020	RIKEN cDNA C430003P19 gene	C430003P19Rik	1.15792	1.07052	1.40659	1.17325	1.08118	1.38592	2.41905	-0.476748	-0.815711	0.518128	-0.40608	-0.78358	0.460307	0.999119		1.06911	1.21414	1.20374	1.32142	1.13495	0.928632	1.04836	-1.14863	0.443668	0.36597	0.875094	-0.333031	-1.06629	-1.36425
40241	192169	BF460688	RIKEN cDNA 1810047C23 gene	1810047C23Rik	0.932698	1.07842	1.07745	1.41327	1.41145	1.66153	1.12286	-0.21875	-0.127004	-0.141147	0.999702	0.999686	1	0.43991		0.927519	0.949627	0.927689	1.15445	1.23249	1.03822	1.21775	-1.166	-1.73413	-1.166	0.309313	0.863375	-2.03031	0.810196
41215	72333	AW764193	RIKEN cDNA 2410003B16 gene	2410003B16Rik	0.754987	1.53954	1.30201	1.16548	1.27854	1.01644	2.40856	0.825781	0.99413	0.757865	-0.359679	0.662242	-2.46161	1		0.994588	0.854195	0.859626	1.20939	1.06539	1.04541	1.03829	-2.38796	0.104074	0.0174668	0.496555	-1.71597	-2.37316	-2.13901
41399					1.41681	1.27751	1.19164	2.54626	2.16065	1.81286	1.56035	0.900682	0.450067	-0.322901	1	0.999992	0.999498	0.985483		0.872884	0.935185	0.841219	1.13319	1.049	0.99265	0.865961	0.285697	-1.28818	0.711921	0.104074	-1.76997	-2.37681	0.408531
41476	66825	AK020617	RIKEN cDNA 9130020G10 gene	9130020G10Rik	0.959635	1.00195	1.2289	0.961293	1.08595	0.769241	2.18522	-2.385	-2.48759	-0.545707	-2.39428	-2.06297	0.0513516	0.999631		1.15816	1.14899	1.02236	0.877474	1.09338	0.840271	0.871756	-1.44866	-1.54658	-2.34411	-1.02291	-1.66065	-0.379008	-0.921092
41491	67811	BI249728	polymerase (DNA-directed), delta interacting protein 2	Poldip2	0.973871	1.04589	1.16489	1.37417	1.16179	0.908769	1.68059	-2.39294	-2.2018	-0.282954	0.935172	-0.327045	-1.34335	0.999613		0.850709	1.15015	1.04785	1.0868	1.18879	1.06991	0.996706	0.131777	-0.204522	-2.01561	-1.32864	0.285697	-1.64194	-2.39267
41527	217847	AI256412	serine (or cysteine) proteinase inhibitor, clade A (alpha-1 antiproteinase, antitrypsin), member 10	Serpina10	0.83908	1.0799	0.995338	0.833608	0.717553	0.557814	0.671544	0.79738	-0.951728	-2.49229	0.833885	0.999343	1	0.999958		0.880157	1.04556	0.990758	1.15145	0.958533	0.832378	0.908741	0.158894	-1.8397	-2.36917	0.376727	-1.89011	0.788837	-0.52698
41535	217138	AW549113	cDNA sequence BC022765	BC022765	1.25841	0.788584	1.09309	1.46388	2.2374	2.12012	2.53742	-0.71932	-0.640109	-2.14022	0.470493	0.997384	0.994293	0.999602		0.935036	0.940719	1.02123	1.21054	1.04895	0.995863	0.927604	-1.58507	-1.71597	-2.30307	0.57399	-1.95457	-2.39145	-1.42882
41551	71664	NM_027853	RIKEN cDNA 0610006F02 gene	0610006F02Rik	0.858744	0.919731	0.917859	0.78092	1.00647	0.634344	1.08674	-0.0316828	-1.39862	-1.35485	0.834822	-2.49202	0.999428	-1.40906		0.963163	1.11394	1.08413	1.07489	1.16474	0.855375	0.970784	-2.20937	-1.14556	-1.6231	-1.75213	-0.36101	-0.307728	-2.2782
41571	14607	AK008308	gastric inhibitory polypeptide	Gip	0.826611	1.06366	1.02124	0.813613	0.908892	0.853973	2.017	-0.219138	-2.12347	-2.45395	-0.0218209	-1.66789	-0.684109	0.999921		0.906304	0.927453	0.793086	0.964481	0.959797	0.985994	1.2638	-1.67923	-1.95457	0.0614248	-2.2868	-2.25051	-2.37681	0.0900038
41578	53380	AW989082	proteasome (prosome, macropain) 26S subunit, non-ATPase, 10	Psmd10	0.808039	1.11898	0.978914	0.459347	0.80821	0.450517	0.979254	-0.190064	-1.57529	-2.46126	0.999924	-0.192537	0.999949	-2.4625		0.876344	1.00717	0.93984	0.968069	1.05115	0.822984	0.814175	0.249188	-2.38012	-1.40891	-2.08668	-1.71597	0.850667	0.893503
41579	20469	BG094385	signal-induced proliferation associated gene 1	Sipa1	0.870301	1.04204	0.898718	0.473613	0.410981	0.367326	0.660021	-1.68611	-2.41896	-1.99181	0.99415	0.99928	0.999871	0.626014		0.877204	1.05139	1.02323	1.11281	1.09593	0.927901	0.947973	-0.255551	-1.92275	-2.2868	-0.740359	-1.06377	-1.42882	-1.85669
41584	69581	AI227428	ras homolog gene family, member U	Rhou	1.07332	1.06415	1.09657	1.01726	1.07131	0.7848	1.59353	-1.55425	-1.74304	-1.05744	-2.43554	-1.59648	0.880753	0.999865		1.03194	1.08621	1.04503	1.13973	1.11328	0.910207	1.12847	-2.15143	-1.04333	-1.93876	0.0174668	-0.452136	-0.760218	-0.171159
41724					1.14219	0.905915	0.881011	0.735192	1.14088	0.876234	2.56658	-1.18553	-1.69416	-1.28112	0.677726	-1.20306	-1.19819	0.999999		0.880761	1.08966	0.972618	1.136	1.07311	0.863965	0.997713	-0.305648	-1.53725	-3.29989	-0.285879	-2.08717	0.11448	-3.57732
41740	57738	AW987175	solute carrier family 15 (H+/peptide transporter), member 2	Slc15a2	0.670917	1.0578	1.72353	0.244294	0.944936	0.332998	0.405635	-0.331433	-2.42231	0.521444	0.999489	-2.46186	0.99679	0.97645		0.785314	0.865825	0.943109	0.994161	0.971405	0.744203	0.882977	0.570312	-0.909558	-2.94331	-3.57355	-3.41084	0.852986	-1.37485
41865	13048	AI323050	cut-like 2 (Drosophila)	Cutl2	1.59654	1.74002	1.23759	1.77585	1.74076	2.23281	1.33793	0.866242	0.957952	-0.687261	0.96855	0.958205	0.999108	0.0810212		0.975534	1.05807	0.984101	1.05852	1.12286	1.09564	0.893859	-3.10793	-1.64673	-3.37225	-1.61929	0.497237	-0.116807	0.425237
41955	11870	BF020707	ADP-ribosyltransferase 1	Art1	0.950853	1.04756	0.998575	0.947585	1.09395	0.621529	0.846059	-2.07981	-2.1393	-2.4996	-2.02489	-1.33947	0.999471	0.10005		0.969473	1.05641	0.990977	1.11965	1.05423	0.933125	0.925908	-3.29989	-2.78468	-3.55592	-1.45572	-2.83126	-2.38331	-2.14175
41998	66166	AA606448	S100 calcium binding protein A14	S100a14	1.25342	1.27805	1.46704	1.71965	1.2119	7.06499	3.13212	-1.18953	-1.01519	-0.113618	0.725138	-1.48913	1	0.999655		0.880323	1.18608	1.03491	1.17242	1.21351	0.977689	0.89661	-0.428337	0.403207	-3.20049	0.243231	0.656153	-3.41084	-0.934301
42019		AW048520			0.91824	1.02206	1.12965	1.04755	1.03103	1.06508	1.78987	-1.4579	-2.41915	-0.712959	-2.14923	-2.34343	-1.88268	0.999971		0.990638	1.07516	0.834281	0.96811	1.02449	0.914984	1.2084	-3.56038	-2.61476	-0.081408	-3.35857	-3.45643	-2.19606	0.0523063
42088	24083	BE656121	gene trap locus F3b	Gtlf3b	0.963492	1.071	0.878944	0.637323	0.986814	0.610702	0.880899	-2.29082	-1.84068	-0.690664	0.997631	-2.47256	0.999247	-0.732333		0.872389	0.777241	0.812015	0.827232	0.817517	0.827883	0.91763	-1.45572	0.403207	-0.0990085	-0.407407	-0.208763	-0.407407	-2.56445
42240	72017	AK005159	NAD(P)H:quinone oxidoreductase type 3, polypeptide A2	Nqo3a2	0.938851	1.01968	1.02962	1.28438	1.07081	1.40402	1.58864	-3.79776	-6.00637	-5.6638	0.974416	-3.46179	0.99933	0.999997		0.865599	0.916959	0.930097	0.974582	0.839997	0.795341	0.998512	-0.740724	-2.19606	-2.56445	-3.43448	-0.134803	0.56169	-3.57921
42385	70285	AI316793	RIKEN cDNA 2310066N05 gene	2310066N05Rik	0.895386	1.06197	1.049	1.62557	1.17394	1.15618	0.962296	-0.13826	-3.12182	-4.07188	1	0.820752	0.668279	-4.76453		1.04098	1.29623	0.961904	0.991636	1.0542	0.863981	1.08374	-3.31514	0.525753	-3.34449	-3.5679	-3.14597	-2.2231	-2.63964
42592	57340	NM_020605	junctophilin 3	Jph3	0.996815	1.19249	1.2731	1.66703	1.43827	1.25936	1.05358	-6.29155	-0.628339	0.520501	0.999609	0.974426	0.400813	-5.36083		1.1187	1.28116	1.0531	1.311	0.907118	0.95085	0.952078	-2.48771	-0.266305	-3.31514	0.00363548	-2.73719	-3.33001	-3.34449
42601	209011	AI852171	sirtuin 7 (silent mating type information regulation 2, homolog) 7 (S. cerevisiae)	Sirt7	0.79091	1.15356	1.05325	0.875657	0.763221	0.546173	0.637862	0.48911	-1.59446	-5.34277	-1.97587	0.767759	0.999982	0.998106		1.35933	1.0582	1.0505	0.891067	0.826839	0.903814	0.743441	-0.513944	-3.41084	-3.44567	-2.89927	-1.9774	-3.04846	-0.984226
43194	20227	BG101501	squamous cell carcinoma antigen recognized by T-cells 1	Sart1	1.04399	1.14557	0.784538	1.0486	0.301379	0.759887	0.740885	-12.4135	-9.94383	-5.73609	-12.3478	0.999934	-4.54558	-3.68062		0.934285	1.00253	1.12322	0.972113	0.732035	0.787293	0.889937	-4.5112	-5.66715	-2.85414	-5.45743	0.817853	0.267884	-2.85414
43250					0.934373	1.08713	0.918717	0.843074	1.0787	0.709046	0.594586	-9.45986	-8.11052	-8.00098	-1.63456	-8.79116	0.962553	0.999845		1.13375	1.00603	0.798255	0.847835	0.927499	0.793416	0.913618	-0.815758	-5.64657	0.862714	0.253596	-3.13494	0.886743	-2.34157
43264	116891	NM_033562	Der1-like domain family, member 2	Derl2	0.966146	0.760118	1.0338	1.3332	0.985754	0.65846	3.97055	-12.6014	-6.85724	-12.6097	-6.85289	-12.6959	-4.09749	0.999608		0.927345	1.12557	0.987724	1.02983	0.791059	0.830004	0.913893	-3.84959	-2.1123	-5.61073	-5.34688	0.60239	-0.0633103	-3.25544
43310	21393	NM_011540	titin-cap	Tcap	0.867185	1.1339	0.995166	0.965891	0.825603	0.552511	0.675411	-4.74709	-5.94871	-12.7093	-12.017	-1.93072	0.999789	0.955069		0.900618	1.00654	0.858454	1.04391	0.929508	0.804634	0.801519	-2.65504	-5.65171	-0.901266	-5.00984	-3.96504	0.434024	0.478287
43446	192185	BG091842	cDNA sequence BC004012	BC004012	0.676536	0.963164	0.814939	0.698219	0.686772	0.365221	0.528986	0.792402	-20.0878	-4.41061	0.603556	0.71646	1	0.999329		0.807235	0.867304	1.10391	1.10732	0.986322	0.838363	0.956722	0.72552	-0.524335	-2.22621	-2.07468	-5.57002	0.281947	-4.74219
43608	105859	AI481750	expressed sequence AI481750	AI481750	0.903468	1.02743	1.15981	1.34147	1.90111	2.55029	11.6183	-17.9671	-20.9096	-14.9337	-5.2849	0.893988	0.99886	1		1.03262	1.18673	1.18962	1.17947	1.31115	1.2071	1.15839	-5.54572	-2.89415	-2.85414	-3.05459	-0.815758	-2.49736	-3.49549
43692	56737	AK003764	asparagine-linked glycosylation 2 homolog (yeast, alpha-1,3-mannosyltransferase)	Alg2	1.09552	1.14973	1.50226	1.44997	0.877404	1.99531	1.36039	-29.4029	-19.3372	0.787809	0.539467	-21.1294	0.999801	-0.674355		1.39158	1.17112	0.899875	1.03717	0.931067	1.04309	0.767663	0.461202	-3.62574	-5.76681	-7.89137	-6.99247	-7.786	-0.419852
43778	242297	AI449876	RIKEN cDNA 1700012H17 gene	1700012H17Rik	0.733346	1.01253	0.713681	0.453005	1.01622	0.540773	0.743112	-0.46803	-66.5247	0.209582	0.999996	-66.2135	0.999491	-0.961846		0.832021	0.920122	0.929408	0.962335	1.04796	0.849985	0.869968	0.735875	-3.20446	-4.0049	-6.76926	-6.13398	0.461202	-0.0944761
43846	23957	AK004930	nuclear receptor subfamily 0, group B, member 2	Nr0b2	0.911821	1.07765	0.920515	0.985659	1.5727	1.04861	0.81337	-59.313	-83.4943	-71.9687	-158.761	0.999715	-124.088	-0.79492		1.08948	1.03678	0.974648	1.356	1.20914	0.909958	0.803861	-6.08242	-7.81358	-7.86627	0.575542	-1.59207	-5.7133	-1.00847
