# Supplementary material for: Comparative temporal and dose-dependent morphological and transcriptional uterine effects elicited by tamoxifen and ethynylestradiol in immature, ovariectomized mice
Source: BMC Genomics. 2007 Jun 7;8:151. doi: 10.1186/1471-2164-8-151 (PMC1914052; doi:10.1186/1471-2164-8-151)
Supplement: Additional file 6 — QRT-PCR primer list. [file 1471-2164-8-151-S6.xls]

## Sheet: Sheet1
Additional File 6: QRT-PCR primer list.
GenBank Accession*	Gene Name	Gene Symbol	Entrez Gene ID	RefSeq Accession	Forward Primer	Reverse Primer	Product Size (bp)
M12481	actin, beta, cytoplastmic	Actbstd	11461	NM_007393	gctacagcttcaccaccaca	tctccagggaggaagaggat	123
BG072889	anaphase promoting complex subunit 1	Anapc1	17222	NM_008569	aagcaggccagcatgtttag	atcctaagcgagggctcttc	166
AA272836	aquaporin 8	Aqp8	11833	NM_007474	ctctggctcggatcttcttg	ggagcccacaagttccacta	159
AA275137	complement component 3	C3	12266	NM_009778	gaaaagcccaacaccagcta	ctgtgaatgccccaagttct	149
AA170585	carbonic anhydrase 3	Car3	12350	NM_007606	cacactttgacccatcatgc	agctcacagtcatgggctct	129
AI323806	cyclin-dependent kinase inhibitor 1A (P21)	Cdkn1a	12575	NM_007669	tatttaagcccctcccaacc	tcacccccaggtaagaagtg	145
BC002008	fatty acid binding protein	Fabp5	16592	NM_010634	tgtcatgaacaatgccacct	ctggcagctaactcctgtcc	87
AA002910	FBJ osteosarcoma oncogene	Fos	14281	NM_010234	gtccggttccttctatgcag	taagtagtgcagcccggagt	129
AI838143	glyceraldehydes 3-phosphate dehydrogenase	Gapdstd	407972	NM_008084	gtggacctcatggcctacat	tgtgagggagatgctcagtg	125
AI482366	hypoxanthine guanine phosphoribosyl transferase	Hprtstd	15452	NM_013556	aagcctaagatgagcgcaag	ttactaggcagatggccaca	104
W83086	insulin-like growth factor 1	Igf1	16000	NM_010512	tggatgctcttcagttcgtg	gcaacactcatccacaatgc	118
BG069762	interleukin 7	Il7	16196	NM_008371	actgttttctgggcaaatgg	tgtggtagccatgccttctt	149
W98341	keratin complex 2, basic, gene 4	Krt2-4	16682	NM_008475	caggctctcatgaacgtcaa	taccgagatgctcacagcac	120
AJ278263	oxysterol binding protein-like 5	Osbpl5	79196	NM_024289	ggagccctccacctagtacc	cctggcaacctcactctctc	198
AK017034	oxysterol binding protein-like 10	Osbpl10	74486	NM_148958	ttggagggaaggtcaacatc	gtgaactccaaggtgccatt	178
BG094385	signal-induced proliferation associated gene 1	Sipa1	20469	NM_011379	cagatgcttagaggccagga	ctggcaagggctctgactac	155
AA020307	very low density lipoprotein receptor	Vldlr	22359	NM_013703	tcgggctttgtttactggtc	agtagaggcggcttttgaca	148
* GenBank accession number represents the sequence of the clone which was printed on the microarray.
std Genes used to normalize QRT-PCR data
